# Supplementary material for: Multimodal single cell analyses reveal gene networks of planarian stem cell differentiation
Source: Nat Commun. 2025 Nov 27;16:10683. doi: 10.1038/s41467-025-65712-0 (PMC12660999; doi:10.1038/s41467-025-65712-0)
Supplement: Supplementary file 7 — Supplementary Data 4 [file 41467_2025_65712_MOESM7_ESM.xlsx]

## Sheet: module information
neworder	module_wgcna	type	newname	celltypes	num_genes	newcolor	cell_color
1	violet	s	sE01	neoblasts	154	#EEADEE	#C8C8C8
2	blue	s	sE02	germ cell progenitors	790	#6666FF	#7D7D7D
3	magenta	s	sE03	epidermis	310	#FF66FF	#2171B5
4	brown4	s	sE04	psd+ cells	113	#8B4D4D	#BCEE68
5	lightgreen	s	sE05	basal cells	234	#B6EEB6	#869E42
6	lightcyan1	s	sE06	goblet cells	122	#ECFFFF	#8B8B00
7	orange	s	sE07	ChAT+ neurons	200	#FFC966	#FEC44F
8	darkturquoise	s	sE08	otf+ neurons 1	210	#54CFD1	#997E04
9	darkgrey	s	sE09	otf+ neurons 2	205	#A9A9A9	#997E04
10	plum	s	sE10	pkd-1+ neurons	76	#DDB8DD	#FF5722
11	plum1	s	sE11	th+ neurons	128	#FFD6FF	#FFDE00
12	coral2	s	sE12	pgrn+ parenchymal cells 2	89	#EE9F8F	#FF69B4
13	maroon	s	sE13	aqp+ parenchymal cells	99	#B06380	#CD96CD
14	mediumorchid	s	sE14	psap+ parenchymal cells	88	#C487D3	#FF1493
15	navajowhite2	s	sE15	pigment cells	101	#EEDBC0	#CD6889
16	darkmagenta	s	sE16	protonephridia distal tubule cells	141	#8B388B	#FFA0BE
17	mediumpurple2	s	sE17	protonephridia flame cells	66	#BFA8EE	#FFBE96
18	lightyellow	s	sE18	pharynx cell type	222	#FFFFEC	#4169E1
19	white	s	sE19	secretory 1	188	#FFFFFF	#6428C8
20	bisque4	s	sE20	secretory 2	112	#8B8378	#9664C8
21	lightsteelblue	s	sE21	secretory 3	63	#C2CEDE	#8264C8
22	orangered3	s	sE22	secretory 5	73	#CD7352	#7800FA
23	plum2	s	sE23	secretory 6	107	#EEC8EE	#9650FA
24	darkslateblue	s	sE24	secretory 7	107	#635C8B	#5014B4
25	turquoise	m	mE01	germ cell progenitors,neoblasts	2053	#80E0D6	#7D7D7D
26	yellowgreen	m	mE02	early epidermal progenitors,neoblasts	136	#AECD70	#9ECAE1
27	darkolivegreen	m	mE03	phagocyte progenitors 1,neoblasts	143	#5E6B47	#80C480
28	skyblue2	m	mE04	protonephridia proximal tubule cells,neoblasts	88	#ABD2EE	#FFB0AB
29	grey60	m	mE05	late epidermal progenitors,epidermis	249	#999999	#56A0CE
30	midnightblue	m	mE06	pharynx cell type,epidermis	254	#3C3C70	#4169E1
31	lightcyan	m	mE07	epidermis,epidermis DVb	252	#ECFFFF	#1E90FF
32	salmon	m	mE08	phagocytes,phagocyte progenitors 2	261	#FAB1A8	#228B22
33	yellow4	m	mE09	body wall muscle,intestinal and DV muscle	86	#8B8B38	#B22222
34	darkorange2	m	mE10	neoblasts,ChAT+ neurons	116	#EEA65F	#C8C8C8
35	ivory	m	mE11	muscle pharynx,ChAT+ neurons	120	#FFFFF6	#821111
36	greenyellow	m	mE12	celsr-1+ neurons,ChAT+ neurons	282	#CEFF82	#FF9D00
37	saddlebrown	m	mE13	para+ neurons,ChAT+ neurons	179	#8B6143	#FFA500
38	lightcoral	m	mE14	gabrb-3+ neurons,otf+ neurons 1	63	#F0ADAD	#FF6600
39	steelblue	m	mE15	pgrn+ parenchymal cells 2,pgrn+ parenchymal cells 1	176	#7296B4	#FF69B4
40	salmon4	m	mE16	phagocytes,pgrn+ parenchymal cells 2	104	#8B655A	#228B22
41	floralwhite	m	mE17	protonephridia distal tubule cells,protonephridia proximal tubule cells	116	#FFFCF6	#FFA0BE
42	firebrick4	m	mE18	protonephridia flame cells,protonephridia proximal tubule cells	58	#8B4747	#FFBE96
43	indianred4	m	mE19	psd+ cells,pharynx cell type	62	#8B5A5A	#BCEE68
44	antiquewhite4	m	mE20	secretory 1,secretory 6	89	#8B8680	#6428C8
45	sienna3	m	mE21	early epidermal progenitors,phagocyte progenitors 1,neoblasts	137	#CD9074	#9ECAE1
46	royalblue	m	mE22	early epidermal progenitors,late epidermal progenitors,epidermis	222	#8199E1	#9ECAE1
47	yellow	m	mE23	phagocyte progenitors 2,phagocytes,phagocyte progenitors 1	490	#FFFF66	#32CD32
48	brown	m	mE24	muscle pharynx,body wall muscle,intestinal and DV muscle	589	#A55B5B	#821111
49	coral1	m	mE25	phagocyte progenitors 2,neoblasts,ChAT+ neurons	93	#FFAA9A	#32CD32
50	skyblue1	m	mE26	body wall muscle,neoblasts,ChAT+ neurons	81	#B7E2FF	#B22222
51	lavenderblush3	m	mE27	intestinal and DV muscle,neoblasts,ChAT+ neurons	95	#CDC6C8	#CD5555
52	honeydew1	m	mE28	pgrn+ parenchymal cells 1,neoblasts,ChAT+ neurons	95	#F6FFF6	#E066FF
53	mediumpurple3	m	mE29	th+ neurons,celsr-1+ neurons,ChAT+ neurons	126	#A490CD	#FFDE00
54	darkorange	m	mE30	trpm-2-1+ neurons,celsr-1+ neurons,ChAT+ neurons	196	#FFBA66	#FF8C00
55	darkgreen	m	mE31	tph+ neurons,ChAT+ neurons,celsr-1+ neurons	215	#286428	#FF9900
56	paleturquoise	m	mE32	psap+ parenchymal cells,pgrn+ parenchymal cells 2,pgrn+ parenchymal cells 1	160	#C8EEEE	#FF1493
57	lightsteelblue1	m	mE33	pigment cells,pgrn+ parenchymal cells 1,pgrn+ parenchymal cells 2	123	#DFEDFF	#CD6889
58	brown2	m	mE34	pgrn+ parenchymal cells 2,late epidermal progenitors,epidermis,neoblasts	55	#EE8383	#FF69B4
59	blue2	m	mE35	body wall muscle,late epidermal progenitors,neoblasts,epidermis	54	#5F5FEE	#B22222
60	thistle1	m	mE36	phagocytes,neoblasts,ChAT+ neurons,epidermis	105	#FFEDFF	#228B22
61	pink	m	mE37	phagocytes,phagocyte progenitors 2,pgrn+ parenchymal cells 2,epidermis	340	#FFD9E0	#228B22
62	darkolivegreen4	m	mE38	late epidermal progenitors,neoblasts,epidermis,ChAT+ neurons	57	#7A8B5C	#56A0CE
63	darkseagreen4	m	mE39	pharynx cell type,th+ neurons,epidermis,celsr-1+ neurons	94	#778B77	#4169E1
64	thistle2	m	mE40	trpm-2-2+ neurons,ChAT+ neurons,tph+ neurons,celsr-1+ neurons	106	#EEDDEE	#FF6F00
65	purple	m	mE41	aqp+ parenchymal cells,psap+ parenchymal cells,pgrn+ parenchymal cells 2,pgrn+ parenchymal cells 1	305	#C073F0	#CD96CD
66	skyblue3	m	mE42	glia,pgrn+ parenchymal cells 1,pigment cells,pgrn+ parenchymal cells 2	134	#93B6CD	#CD69CD
67	skyblue	m	mE43	epidermis DVb,epidermis,pharynx cell type,psd+ cells,late epidermal progenitors	185	#AFDAEB	#1E90FF
68	palevioletred3	m	mE44	pigment cells,pgrn+ parenchymal cells 2,phagocyte progenitors 2,pgrn+ parenchymal cells 1,phagocyte progenitors 1	104	#CD90A4	#CD6889
69	black	m	mE45	pgrn+ parenchymal cells 2,phagocyte progenitors 2,phagocytes,pgrn+ parenchymal cells 1,phagocyte progenitors 1	408	#000000	#FF69B4
70	orangered4	m	mE46	phagocyte progenitors 2,goblet cells,phagocyte progenitors 1,basal cells,phagocytes	127	#8B4E38	#32CD32
71	lightpink4	m	mE47	pkd-1+ neurons,th+ neurons,celsr-1+ neurons,trpm-2-1+ neurons,ChAT+ neurons	97	#8B7174	#FF5722
72	grey	m	mE48	ChAT+ neurons,secretory 1,intestinal and DV muscle,body wall muscle,neoblasts,muscle pharynx	68	#BEBEBE	#FEC44F
73	darkred	m	mE49	phagocytes,pgrn+ parenchymal cells 2,phagocyte progenitors 2,aqp+ parenchymal cells,psap+ parenchymal cells,pgrn+ parenchymal cells 1	216	#8B3838	#FF69B4
74	green	m	mE50	pharynx cell type,epidermis,th+ neurons,protonephridia flame cells,celsr-1+ neurons,pkd-1+ neurons,protonephridia proximal tubule cells	464	#66FF66	#2171B5
75	cyan	m	mE51	secretory 4,secretory 3,secretory 1,secretory 6,secretory 2,secretory 5,secretory 7	258	#66FFFF	#9632C8
76	tan	m	mE52	trpa-1+ neurons,ChAT+ neurons,pkd-1+ neurons,celsr-1+ neurons,tph+ neurons,para+ neurons,th+ neurons,trpm-2-1+ neurons	262	#D2C0A8	#FEC44F
77	red	m	mE53	pharynx cell type,th+ neurons,pkd-1+ neurons,protonephridia flame cells,epidermis,celsr-1+ neurons,protonephridia proximal tubule cells,trpm-2-1+ neurons	419	#FF6666	#4169E1
