# Supplementary material for: Multimodal single cell analyses reveal gene networks of planarian stem cell differentiation
Source: Nat Commun. 2025 Nov 27;16:10683. doi: 10.1038/s41467-025-65712-0 (PMC12660999; doi:10.1038/s41467-025-65712-0)
Supplement: Supplementary file 12 — Supplementary Data 9 [file 41467_2025_65712_MOESM12_ESM.xlsx]

## Sheet: scatac_modules_table
neworder	module_wgcna	type	newname	celltypes	num_genes	col	newcolor	cell_color
1	paleturquoise	sO	sO01	epidermis	198	#2171B5	#C8EEEE	#2171B5
2	black	sO	sO02	muscle	336	#B22222	#000000	#B22222
3	honeydew1	sO	sO03	muscle	122	#B22222	#F6FFF6	#B22222
4	lavenderblush3	sO	sO04	muscle	130	#B22222	#CDC6C8	#B22222
5	tan	sO	sO05	neurons	278	#FEC44F	#D2C0A8	#FEC44F
6	skyblue2	sO	sO06	parenchyma	102	#FF69B4	#ABD2EE	#FF69B4
7	thistle1	sO	sO07	secretory	147	#6428C8	#FFEDFF	#6428C8
8	white	sO	sO08	secretory	205	#6428C8	#FFFFFF	#6428C8
9	darkolivegreen	mO	mO01	early epidermal progenitors,neoblast	193	#9AB2BF	#5E6B47	#9ECAE1
10	darkorange2	mO	mO02	late epidermal progenitors,neoblast	160	#7A9BB4	#EEA65F	#56A0CE
11	pink	mO	mO03	phagocytes,neoblast	305	#6D916D	#FFD9E0	#228B22
12	skyblue	mO	mO04	basal/goblet,neoblast	204	#8E9A74	#AFDAEB	#869E42
13	yellow	mO	mO05	muscle,neoblast	467	#A56D6D	#FFFF66	#B22222
14	lightyellow	mO	mO06	neurons,neoblast	234	#D1AF78	#FFFFEC	#FEC44F
15	magenta	mO	mO07	parenchyma,neoblast	299	#D181A6	#FF66FF	#FF69B4
16	orangered4	mO	mO08	protonephridia,neoblast	174	#D1A4A1	#8B4E38	#FFB0AB
17	green	mO	mO09	secretory,neoblast	385	#7F6EB1	#66FF66	#6428C8
18	darkgreen	mO	mO10	neoblast,early epidermal progenitors	209	#9AB2BF	#286428	#969696
19	red	mO	mO11	late epidermal progenitors,early epidermal progenitors	384	#7FB6D8	#FF6666	#56A0CE
20	greenyellow	mO	mO12	epidermis,early epidermal progenitors	282	#72A4CC	#CEFF82	#2171B5
21	lightcyan	mO	mO13	phagocytes,early epidermal progenitors	256	#72ADA1	#ECFFFF	#228B22
22	lightcyan1	mO	mO14	muscle,early epidermal progenitors	163	#A891A1	#ECFFFF	#B22222
23	coral1	mO	mO15	neurons,early epidermal progenitors	119	#D4C7A9	#FFAA9A	#FEC44F
24	navajowhite2	mO	mO16	parenchyma,early epidermal progenitors	141	#D4A1CC	#EEDBC0	#FF69B4
25	darkorange	mO	mO17	epidermis,late epidermal progenitors	205	#418BC2	#FFBA66	#2171B5
26	maroon	mO	mO18	epidermis,late epidermal progenitors	135	#418BC2	#B06380	#2171B5
27	lightpink4	mO	mO19	phagocytes,late epidermal progenitors	131	#419694	#8B7174	#228B22
28	sienna3	mO	mO20	secretory,late epidermal progenitors	182	#5D75CB	#CD9074	#6428C8
29	grey60	mO	mO21	late epidermal progenitors,epidermis	251	#418BC2	#999999	#56A0CE
30	darkslateblue	mO	mO22	late epidermal progenitors,phagocytes	152	#419694	#635C8B	#56A0CE
31	palevioletred3	mO	mO23	basal/goblet,phagocytes	142	#629534	#CD90A4	#869E42
32	yellowgreen	mO	mO24	basal/goblet,phagocytes	179	#629534	#AECD70	#869E42
33	steelblue	mO	mO25	parenchyma,phagocytes	198	#B67B82	#7296B4	#FF69B4
34	turquoise	mO	mO26	late epidermal progenitors,basal/goblet	645	#719F99	#80E0D6	#56A0CE
35	brown4	mO	mO27	late epidermal progenitors,muscle	159	#8C7494	#8B4D4D	#56A0CE
36	antiquewhite4	mO	mO28	neurons,muscle	119	#DB8D3D	#8B8680	#FEC44F
37	mediumorchid	mO	mO29	parenchyma,muscle	104	#DC4E82	#C487D3	#FF69B4
38	yellow4	mO	mO30	protonephridia,muscle	102	#DC7F7B	#8B8B38	#FFB0AB
39	salmon4	mO	mO31	secretory,muscle	146	#90258F	#8B655A	#6428C8
40	brown	mO	mO32	neoblast,neurons	529	#D1AF78	#A55B5B	#969696
41	purple	mO	mO33	muscle,neurons	298	#DB8D3D	#C073F0	#B22222
42	bisque4	mO	mO34	parenchyma,neurons	156	#FF9D8B	#8B8378	#FF69B4
43	thistle2	mO	mO35	protonephridia,neurons	149	#FFBA85	#EEDDEE	#FFB0AB
44	royalblue	mO	mO36	secretory,neurons	223	#C18D98	#8199E1	#6428C8
45	salmon	mO	mO37	secretory,neurons	274	#C18D98	#FAB1A8	#6428C8
46	skyblue1	mO	mO38	late epidermal progenitors,parenchyma	102	#BE87C1	#B7E2FF	#56A0CE
47	orange	mO	mO39	phagocytes,parenchyma	206	#B67B82	#FFC966	#FF69B4
48	plum	mO	mO40	basal/goblet,parenchyma	101	#CC8688	#DDB8DD	#869E42
49	ivory	mO	mO41	epidermis,protonephridia	162	#B694B0	#FFFFF6	#2171B5
50	saddlebrown	mO	mO42	phagocytes,protonephridia	201	#B69F7B	#8B6143	#228B22
51	violet	mO	mO43	parenchyma,protonephridia	196	#FF91B0	#EEADEE	#FF69B4
52	darkmagenta	mO	mO44	secretory,protonephridia	183	#C280BA	#8B388B	#228B22
53	darkred	mO	mO45	late epidermal progenitors,early epidermal progenitors,neoblast	218	#87ACC4	#8B3838	#56A0CE
54	midnightblue	mO	mO46	neurons,muscle,neoblast	260	#C79064	#3C3C70	#FEC44F
55	darkseagreen4	mO	mO47	parenchyma,muscle,neoblast	121	#C76C89	#778B77	#FF69B4
56	blue	mO	mO48	epidermis,late epidermal progenitors,early epidermal progenitors	632	#6AA2CD	#6666FF	#2171B5
57	darkturquoise	mO	mO49	protonephridia,late epidermal progenitors,early epidermal progenitors	208	#B4B4CA	#54CFD1	#FFB0AB
58	cyan	mO	mO50	basal/goblet,parenchyma,phagocytes	273	#A78870	#66FFFF	#869E42
59	coral2	mO	mO51	parenchyma,neurons,muscle	109	#E88273	#EE9F8F	#FF69B4
60	lightgreen	mO	mO52	secretory,neurons,muscle	242	#BC757E	#B6EEB6	#6428C8
61	plum1	mO	mO53	protonephridia,parenchyma,muscle	176	#E87891	#FFD6FF	#FFB0AB
62	skyblue3	mO	mO54	neurons,secretory,muscle	176	#BC757E	#93B6CD	#FEC44F
63	mediumpurple3	mO	mO55	muscle,neoblast,neurons	173	#C79064	#A490CD	#B22222
64	plum2	mO	mO56	neoblast,early epidermal progenitors,neurons	151	#C1B8A3	#EEC8EE	#9ECAE1
65	floralwhite	mO	mO57	phagocytes,protonephridia,parenchyma	161	#D18F91	#FFFCF6	#228B22
66	darkgrey	mO	mO58	basal/goblet,protonephridia,parenchyma	208	#DE9594	#A9A9A9	#869E42
67	lightsteelblue1	mO	mO59	epidermis,late epidermal progenitors,protonephridia	166	#9D98BB	#DFEDFF	#2171B5

## Sheet: OCR_module_association
id	module
chr1-h1-64000-64936	mO32
chr1-h1-379104-379989	mO21
chr1-h1-383597-384523	mO03
chr1-h1-397350-398160	mO04
chr1-h1-398678-399660	mO35
chr1-h1-401412-402371	mO26
chr1-h1-416275-417251	mO58
chr1-h1-417910-418769	sO02
chr1-h1-420695-421700	mO20
chr1-h1-423745-424603	mO09
chr1-h1-427966-428860	mO33
chr1-h1-430791-431637	mO44
chr1-h1-433051-433664	mO35
chr1-h1-433787-434561	mO32
chr1-h1-439447-440362	mO48
chr1-h1-445644-446522	mO09
chr1-h1-494688-495594	mO46
chr1-h1-507082-508027	mO47
chr1-h1-509133-510044	mO32
chr1-h1-524052-524806	sO08
chr1-h1-524968-525989	mO50
chr1-h1-529679-530506	mO54
chr1-h1-530886-531667	mO20
chr1-h1-535467-536335	mO07
chr1-h1-559698-560841	mO15
chr1-h1-565735-566481	mO30
chr1-h1-567290-568101	sO01
chr1-h1-572161-573108	mO26
chr1-h1-583401-584315	mO44
chr1-h1-620695-621621	sO02
chr1-h1-622814-623629	mO05
chr1-h1-626586-627465	mO28
chr1-h1-644739-645616	mO31
chr1-h1-648708-649615	mO32
chr1-h1-731488-732149	mO53
chr1-h1-739561-740439	mO26
chr1-h1-769801-770625	mO14
chr1-h1-771813-772688	mO01
chr1-h1-788854-789753	mO10
chr1-h1-804464-805324	mO21
chr1-h1-807964-808810	mO20
chr1-h1-821051-822194	mO58
chr1-h1-932690-933551	mO02
chr1-h1-934075-934952	mO02
chr1-h1-937578-938420	mO26
chr1-h1-987958-988970	mO50
chr1-h1-1012783-1013652	mO52
chr1-h1-1059623-1060504	mO26
chr1-h1-1065499-1066540	mO27
chr1-h1-1082797-1083619	mO32
chr1-h1-1131552-1132441	mO13
chr1-h1-1136163-1136860	mO05
chr1-h1-1137194-1138024	mO26
chr1-h1-1144799-1145731	mO32
chr1-h1-1486483-1487450	mO13
chr1-h1-1500500-1500980	mO55
chr1-h1-1501099-1501828	mO49
chr1-h1-1513294-1513970	mO47
chr1-h1-1530677-1531606	mO26
chr1-h1-1560314-1560852	mO05
chr1-h1-1615928-1616948	mO18
chr1-h1-1743596-1744207	mO01
chr1-h1-1769060-1770072	mO19
chr1-h1-1818669-1819380	mO31
chr1-h1-1823633-1824562	mO26
chr1-h1-1826691-1827610	mO03
chr1-h1-1827649-1828423	mO34
chr1-h1-1828552-1829359	mO13
chr1-h1-1924461-1925679	mO32
chr1-h1-2192355-2193319	mO43
chr1-h1-2239847-2240482	mO07
chr1-h1-2240593-2241208	mO07
chr1-h1-2241402-2242183	sO06
chr1-h1-2248988-2249876	sO05
chr1-h1-2258270-2258998	mO32
chr1-h1-2310042-2310970	mO24
chr1-h1-2317301-2318133	sO07
chr1-h1-2326962-2327927	mO07
chr1-h1-2413366-2414294	mO34
chr1-h1-2449191-2450102	mO33
chr1-h1-2455978-2456894	mO52
chr1-h1-2506331-2507245	mO58
chr1-h1-2554768-2555606	mO06
chr1-h1-2587003-2587762	mO25
chr1-h1-2590602-2591497	sO01
chr1-h1-2595105-2596287	mO38
chr1-h1-2597535-2598456	mO21
chr1-h1-2600408-2601301	mO44
chr1-h1-2607799-2608696	mO39
chr1-h1-2617261-2618302	mO49
chr1-h1-2627200-2628022	mO36
chr1-h1-2628469-2629159	mO39
chr1-h1-2751203-2752388	mO47
chr1-h1-2785483-2786268	mO45
chr1-h1-2832443-2833305	mO30
chr1-h1-2836001-2836788	mO05
chr1-h1-2850989-2851891	sO01
chr1-h1-2852258-2853183	mO35
chr1-h1-2853533-2854286	mO47
chr1-h1-2857688-2858585	mO21
chr1-h1-2865611-2866508	mO10
chr1-h1-2867492-2868476	mO09
chr1-h1-2869519-2870488	mO46
chr1-h1-2872098-2872979	mO26
chr1-h1-2874199-2875064	mO51
chr1-h1-2878665-2879538	mO26
chr1-h1-2883829-2884536	mO26
chr1-h1-2884659-2885273	sO01
chr1-h1-2886674-2887720	mO09
chr1-h1-2888024-2889007	mO23
chr1-h1-2889184-2889935	mO22
chr1-h1-2892866-2893566	mO18
chr1-h1-2893689-2894377	mO53
chr1-h1-2899827-2900523	mO01
chr1-h1-2920757-2921893	mO20
chr1-h1-2929734-2930544	mO21
chr1-h1-2932220-2933042	mO04
chr1-h1-2935085-2935986	mO59
chr1-h1-2940653-2941554	mO27
chr1-h1-2952386-2953289	mO26
chr1-h1-2955371-2956231	mO21
chr1-h1-2978252-2979108	mO21
chr1-h1-2982037-2982816	mO26
chr1-h1-2987587-2988584	mO58
chr1-h1-2990990-2992108	mO10
chr1-h1-2996333-2997299	mO31
chr1-h1-3000803-3001696	mO23
chr1-h1-3023642-3024565	mO26
chr1-h1-3028078-3028986	mO03
chr1-h1-3032652-3033156	mO21
chr1-h1-3033291-3034085	mO35
chr1-h1-3052759-3053565	mO56
chr1-h1-3058314-3059274	mO12
chr1-h1-3137086-3138117	mO12
chr1-h1-3274356-3275065	mO06
chr1-h1-3276525-3277246	mO32
chr1-h1-3277368-3278245	mO42
chr1-h1-3303878-3304792	mO09
chr1-h1-3372454-3373315	mO02
chr1-h1-3475639-3476520	sO05
chr1-h1-3510358-3511285	mO19
chr1-h1-3562815-3563693	mO25
chr1-h1-3583900-3585010	mO11
chr1-h1-3587578-3588494	mO44
chr1-h1-3595559-3596469	mO04
chr1-h1-3597996-3598914	mO55
chr1-h1-3620301-3621221	mO04
chr1-h1-3659398-3660141	sO01
chr1-h1-3660655-3661602	mO47
chr1-h1-3678354-3678922	mO05
chr1-h1-3708234-3709228	mO09
chr1-h1-3709845-3710726	mO07
chr1-h1-3730937-3731785	mO08
chr1-h1-3731923-3732812	mO03
chr1-h1-3747422-3748440	mO03
chr1-h1-3755405-3756084	mO40
chr1-h1-4296900-4297696	mO53
chr1-h1-4734082-4734932	mO24
chr1-h1-4772711-4773624	mO08
chr1-h1-4782613-4783539	mO05
chr1-h1-4797534-4798415	mO13
chr1-h1-4803484-4804413	mO26
chr1-h1-4813480-4814393	mO05
chr1-h1-4816911-4817833	mO09
chr1-h1-4818206-4819557	mO02
chr1-h1-4824228-4824964	mO27
chr1-h1-4832064-4833064	mO12
chr1-h1-5017578-5018388	sO03
chr1-h1-5083540-5084574	mO34
chr1-h1-5120176-5121113	mO06
chr1-h1-5147427-5148293	mO03
chr1-h1-5151877-5152634	mO27
chr1-h1-5281299-5282188	mO09
chr1-h1-5368757-5369609	mO21
chr1-h1-5371769-5372672	mO29
chr1-h1-5376979-5377890	mO45
chr1-h1-5378140-5379120	mO31
chr1-h1-5452334-5452786	mO15
chr1-h1-5567936-5568822	mO48
chr1-h1-5579759-5580779	mO05
chr1-h1-5611290-5612126	mO09
chr1-h1-5731530-5732544	mO10
chr1-h1-5785175-5785951	mO09
chr1-h1-5790416-5791256	sO07
chr1-h1-6069657-6070575	mO09
chr1-h1-6076028-6076928	mO49
chr1-h1-6128789-6129638	mO06
chr1-h1-6206408-6207382	mO46
chr1-h1-6273129-6274108	mO59
chr1-h1-6280600-6281373	mO46
chr1-h1-6308227-6308875	mO12
chr1-h1-6331474-6332220	mO52
chr1-h1-6336034-6336903	mO37
chr1-h1-6344003-6344890	mO29
chr1-h1-6370751-6371736	mO40
chr1-h1-6377145-6378031	mO36
chr1-h1-6386669-6387526	mO15
chr1-h1-6490854-6491657	mO41
chr1-h1-6497233-6498100	mO26
chr1-h1-6501022-6501847	mO09
chr1-h1-6830516-6831412	mO46
chr1-h1-6839978-6840977	mO21
chr1-h1-6903448-6904636	mO48
chr1-h1-6904964-6905749	mO11
chr1-h1-6996662-6997568	mO10
chr1-h1-6999753-7000624	mO26
chr1-h1-7026748-7027732	mO17
chr1-h1-7107133-7108027	mO31
chr1-h1-7221428-7222251	mO39
chr1-h1-7421885-7422721	mO26
chr1-h1-7423859-7424868	mO20
chr1-h1-7468336-7469225	mO54
chr1-h1-7470460-7471347	mO44
chr1-h1-7472698-7473754	mO38
chr1-h1-7496224-7497124	mO48
chr1-h1-7501523-7502439	mO03
chr1-h1-7719185-7719990	mO46
chr1-h1-7952865-7953725	mO10
chr1-h1-7980824-7981825	mO41
chr1-h1-7990961-7991844	mO56
chr1-h1-8049539-8050419	mO13
chr1-h1-8052551-8053375	mO41
chr1-h1-8124124-8124963	mO26
chr1-h1-8126278-8127082	mO48
chr1-h1-8127602-8128510	mO55
chr1-h1-8137463-8138346	mO38
chr1-h1-8140178-8141075	mO05
chr1-h1-8168325-8169158	mO27
chr1-h1-8204229-8205172	mO12
chr1-h1-8279029-8279924	mO12
chr1-h1-8424643-8425478	mO39
chr1-h1-8468019-8468976	mO21
chr1-h1-8481482-8482446	mO56
chr1-h1-8482752-8483528	mO56
chr1-h1-8497342-8498202	mO04
chr1-h1-8631459-8632382	mO08
chr1-h1-9078117-9079274	sO03
chr1-h1-9088274-9089051	mO20
chr1-h1-9092433-9093398	mO37
chr1-h1-9106619-9107524	sO08
chr1-h1-9120327-9121304	sO08
chr1-h1-9567037-9567815	mO05
chr1-h1-9568218-9569222	mO53
chr1-h1-9570978-9571995	sO06
chr1-h1-9634985-9636001	mO14
chr1-h1-9696896-9697799	mO48
chr1-h1-9798071-9798990	mO10
chr1-h1-9802797-9803816	mO09
chr1-h1-9806052-9807102	mO16
chr1-h1-9808885-9809777	mO19
chr1-h1-10012550-10013460	mO03
chr1-h1-10040974-10041793	mO37
chr1-h1-10053596-10054544	mO37
chr1-h1-10106557-10107445	mO35
chr1-h1-10149265-10150194	mO30
chr1-h1-10157788-10158690	mO40
chr1-h1-10161096-10161965	mO26
chr1-h1-10174428-10175342	mO36
chr1-h1-10179991-10180974	mO11
chr1-h1-10190449-10191283	sO07
chr1-h1-10208852-10209714	mO09
chr1-h1-10289308-10290216	mO05
chr1-h1-10302467-10303356	mO46
chr1-h1-10331351-10332190	mO53
chr1-h1-10423443-10424565	mO53
chr1-h1-10474260-10475175	mO28
chr1-h1-10808388-10809399	mO12
chr1-h1-11055390-11056920	mO25
chr1-h1-11381206-11382041	mO52
chr1-h1-11383028-11383881	sO02
chr1-h1-11403695-11404765	mO48
chr1-h1-11517620-11518595	mO44
chr1-h1-11590930-11591928	mO03
chr1-h1-11597041-11597974	mO34
chr1-h1-11599530-11600585	mO02
chr1-h1-11746493-11747474	mO47
chr1-h1-11751200-11751984	mO45
chr1-h1-11757734-11758519	mO21
chr1-h1-11762730-11763675	mO21
chr1-h1-11767419-11768386	mO41
chr1-h1-11772374-11773283	mO32
chr1-h1-11857567-11858427	mO48
chr1-h1-11859976-11860875	sO02
chr1-h1-11873399-11874276	mO31
chr1-h1-11889954-11890852	sO08
chr1-h1-12022755-12023763	mO37
chr1-h1-12076146-12077031	mO01
chr1-h1-12111753-12112639	mO11
chr1-h1-12172397-12173253	mO06
chr1-h1-12235278-12236059	mO05
chr1-h1-12319645-12320534	mO33
chr1-h1-12328608-12329399	sO03
chr1-h1-12329913-12330799	mO05
chr1-h1-12418173-12419056	sO08
chr1-h1-12433991-12435121	mO37
chr1-h1-12467983-12468812	mO32
chr1-h1-12488989-12489839	sO05
chr1-h1-12501739-12502587	mO09
chr1-h1-12506331-12507236	sO02
chr1-h1-12515685-12516469	mO13
chr1-h1-12577655-12578648	mO32
chr1-h1-12693055-12693950	mO21
chr1-h1-12748052-12748913	mO07
chr1-h1-12886680-12887808	mO10
chr1-h1-12897779-12898646	mO13
chr1-h1-12905283-12905966	mO10
chr1-h1-12919914-12921108	mO32
chr1-h1-13004678-13005541	mO24
chr1-h1-13005716-13006539	mO56
chr1-h1-13008965-13009867	mO35
chr1-h1-13011076-13011946	mO40
chr1-h1-13112245-13113324	mO08
chr1-h1-13121473-13122373	mO48
chr1-h1-13263036-13264171	mO16
chr1-h1-13840893-13841757	mO24
chr1-h1-13862275-13863371	mO50
chr1-h1-14252110-14253060	mO32
chr1-h1-15063389-15064242	mO11
chr1-h1-15077607-15078492	mO33
chr1-h1-15108088-15108947	sO04
chr1-h1-15112016-15112980	mO33
chr1-h1-15117270-15118174	mO28
chr1-h1-15123988-15124819	mO52
chr1-h1-15135678-15136570	mO52
chr1-h1-15138385-15139138	mO20
chr1-h1-15156150-15156985	mO36
chr1-h1-15169258-15170193	mO05
chr1-h1-15208716-15209659	mO41
chr1-h1-15357149-15358142	mO53
chr1-h1-15454416-15455202	mO33
chr1-h1-15785392-15785969	mO24
chr1-h1-16116315-16117182	mO24
chr1-h1-16117676-16118451	mO50
chr1-h1-16160431-16161111	sO05
chr1-h1-16161233-16161987	mO24
chr1-h1-16240028-16240924	mO15
chr1-h1-16377084-16377831	mO56
chr1-h1-16378032-16378886	mO56
chr1-h1-16415631-16416552	mO51
chr1-h1-16531583-16532483	mO59
chr1-h1-16589375-16590299	mO09
chr1-h1-16709384-16710462	mO26
chr1-h1-16714564-16715369	mO58
chr1-h1-16735182-16735978	mO32
chr1-h1-16742251-16743096	mO26
chr1-h1-16746535-16747548	sO07
chr1-h1-16794419-16795358	mO04
chr1-h1-16865902-16866795	mO05
chr1-h1-17486700-17487663	mO06
chr1-h1-17541970-17542841	mO37
chr1-h1-17548884-17549764	sO05
chr1-h1-17583706-17584712	mO06
chr1-h1-17588291-17589177	mO48
chr1-h1-17648138-17648939	mO22
chr1-h1-17668880-17669763	mO29
chr1-h1-17674129-17675008	mO58
chr1-h1-17678160-17679041	mO48
chr1-h1-17896215-17897004	mO24
chr1-h1-17897501-17898261	mO24
chr1-h1-17911244-17912332	mO06
chr1-h1-17942966-17944046	mO08
chr1-h1-18015708-18016822	mO26
chr1-h1-18107452-18108311	mO14
chr1-h1-18132521-18133336	mO05
chr1-h1-18372760-18373762	mO01
chr1-h1-18555631-18556885	sO05
chr1-h1-18694875-18695814	mO01
chr1-h1-18844956-18845826	mO04
chr1-h1-18862348-18863251	sO02
chr1-h1-18888812-18889748	mO11
chr1-h1-18895633-18896518	mO48
chr1-h1-18931593-18932474	mO31
chr1-h1-18947150-18948051	mO46
chr1-h1-18957405-18958312	mO21
chr1-h1-18988056-18988917	mO32
chr1-h1-19146399-19147247	mO22
chr1-h1-19407599-19408424	mO41
chr1-h1-19453977-19454850	mO39
chr1-h1-19499906-19500749	mO30
chr1-h1-19518969-19519487	mO13
chr1-h1-19520549-19521407	mO21
chr1-h1-19585733-19586654	mO06
chr1-h1-19640071-19640992	sO08
chr1-h1-19782324-19783217	mO25
chr1-h1-19785368-19786374	mO32
chr1-h1-20087767-20088717	mO45
chr1-h1-20197523-20198392	sO05
chr1-h1-20220303-20221196	sO07
chr1-h1-20375166-20375985	mO07
chr1-h1-20533458-20534369	mO26
chr1-h1-20608919-20609532	mO48
chr1-h1-20610755-20611683	mO48
chr1-h1-20619615-20620567	mO22
chr1-h1-20633258-20634127	mO14
chr1-h1-20643056-20643792	sO01
chr1-h1-20867148-20868062	mO28
chr1-h1-20871763-20872715	sO04
chr1-h1-20878153-20878995	mO56
chr1-h1-20886781-20887742	mO41
chr1-h1-21021154-21022048	mO50
chr1-h1-21029571-21030454	mO48
chr1-h1-21030804-21031668	mO35
chr1-h1-21070552-21071386	mO18
chr1-h1-21188632-21189664	mO48
chr1-h1-21300160-21301382	mO05
chr1-h1-21335311-21336207	mO39
chr1-h1-21347274-21348320	mO47
chr1-h1-21393304-21394240	mO49
chr1-h1-21447165-21448186	mO50
chr1-h1-21460815-21461696	mO39
chr1-h1-21508791-21509796	mO02
chr1-h1-21687549-21688428	mO11
chr1-h1-21692901-21693776	mO48
chr1-h1-21694433-21695331	mO48
chr1-h1-21696784-21697723	mO01
chr1-h1-21796486-21797373	mO42
chr1-h1-21835177-21836031	mO02
chr1-h1-21862764-21863846	mO34
chr1-h1-21908559-21909445	mO44
chr1-h1-21948784-21949661	sO06
chr1-h1-21952323-21953261	sO01
chr1-h1-21963053-21964009	mO11
chr1-h1-22174474-22175377	mO14
chr1-h1-22192643-22193497	mO17
chr1-h1-23503381-23504324	mO33
chr1-h1-23629710-23630526	sO05
chr1-h1-23758393-23759199	mO57
chr1-h1-23761849-23762792	mO32
chr1-h1-23963720-23964767	mO32
chr1-h1-24012416-24013432	mO55
chr1-h1-24028800-24029611	sO02
chr1-h1-24085244-24086145	sO02
chr1-h1-24107419-24108316	mO28
chr1-h1-24124077-24124861	mO27
chr1-h1-24155414-24156310	mO11
chr1-h1-24162537-24163470	mO40
chr1-h1-24398791-24399698	mO06
chr1-h1-24402897-24403754	mO20
chr1-h1-24500438-24501109	mO01
chr1-h1-24501116-24501709	mO03
chr1-h1-24505243-24505995	mO49
chr1-h1-24506114-24506838	mO45
chr1-h1-24521901-24522778	mO44
chr1-h1-24548526-24549371	mO32
chr1-h1-24617142-24617960	mO19
chr1-h1-24690387-24691261	mO39
chr1-h1-24711984-24712509	mO39
chr1-h1-24965260-24966154	mO48
chr1-h1-24981121-24981980	mO07
chr1-h1-25012410-25013143	mO48
chr1-h1-25016244-25018183	mO20
chr1-h1-25292472-25293410	mO07
chr1-h1-25346154-25346974	mO27
chr1-h1-25520488-25521387	mO26
chr1-h1-25592842-25593707	mO18
chr1-h1-25604390-25605346	mO04
chr1-h1-25632141-25633133	mO48
chr1-h1-25636313-25637226	mO55
chr1-h1-25677832-25678729	mO04
chr1-h1-25693031-25694010	mO47
chr1-h1-25780828-25781663	mO33
chr1-h1-25828929-25829854	mO37
chr1-h1-25869350-25870526	mO05
chr1-h1-25886855-25887714	mO52
chr1-h1-25967129-25968168	sO01
chr1-h1-26067397-26068249	mO01
chr1-h1-26076901-26077835	mO42
chr1-h1-26422539-26423486	mO05
chr1-h1-26499795-26500767	mO03
chr1-h1-26636190-26636991	sO05
chr1-h1-26677712-26678505	mO52
chr1-h1-26683432-26684291	mO46
chr1-h1-27036955-27037965	mO04
chr1-h1-27134937-27135863	sO02
chr1-h1-27257714-27258574	mO19
chr1-h1-27263690-27264505	mO49
chr1-h1-27272262-27273212	mO29
chr1-h1-27287806-27289268	sO02
chr1-h1-27301866-27302989	mO12
chr1-h1-27324001-27324876	sO05
chr1-h1-27373987-27374854	mO52
chr1-h1-27684739-27685722	sO03
chr1-h1-27774735-27775603	mO52
chr1-h1-27799607-27800596	sO02
chr1-h1-27830245-27831139	sO02
chr1-h1-27862869-27863792	mO36
chr1-h1-28151927-28152795	sO02
chr1-h1-28257595-28258707	mO47
chr1-h1-28273384-28274119	mO25
chr1-h1-29042907-29043739	mO25
chr1-h1-29087845-29088680	mO13
chr1-h1-29106567-29107455	mO55
chr1-h1-29111123-29111966	mO11
chr1-h1-29184952-29185860	mO46
chr1-h1-29257651-29258564	mO23
chr1-h1-29270601-29271479	mO28
chr1-h1-29309913-29310925	mO04
chr1-h1-29311528-29312463	mO10
chr1-h1-29330413-29331372	mO08
chr1-h1-29332921-29333717	mO19
chr1-h1-29337488-29338420	mO25
chr1-h1-29339485-29340278	mO13
chr1-h1-29379962-29380883	mO25
chr1-h1-29428530-29429288	mO02
chr1-h1-29481611-29482540	mO45
chr1-h1-29492907-29493816	sO01
chr1-h1-29501947-29502880	mO34
chr1-h1-29529197-29530377	mO41
chr1-h1-29641625-29642469	mO49
chr1-h1-29644371-29645244	mO45
chr1-h1-29668205-29669110	mO06
chr1-h1-29707026-29707644	sO07
chr1-h1-29734269-29735164	mO49
chr1-h1-29822333-29823438	mO33
chr1-h1-29858242-29859141	mO36
chr1-h1-29879671-29880804	mO46
chr1-h1-29912301-29913106	mO04
chr1-h1-29920014-29920718	mO29
chr1-h1-30121750-30122621	sO05
chr1-h1-30145820-30146688	mO33
chr1-h1-30350250-30351190	mO16
chr1-h1-30371415-30372300	mO22
chr1-h1-30518672-30519517	mO05
chr1-h1-30525786-30526732	mO09
chr1-h1-30526878-30527704	mO04
chr1-h1-30529408-30530680	mO34
chr1-h1-30539611-30540569	mO26
chr1-h1-30581086-30582182	mO45
chr1-h1-30847624-30848530	mO46
chr1-h1-30912214-30913100	mO48
chr1-h1-31018173-31019063	mO32
chr1-h1-31026708-31027687	mO04
chr1-h1-31089110-31090135	mO32
chr1-h1-31144510-31145405	mO58
chr1-h1-31178113-31179073	mO53
chr1-h1-31206828-31207909	mO22
chr1-h1-31223130-31223883	mO43
chr1-h1-31225398-31226270	mO04
chr1-h1-31250570-31251485	mO36
chr1-h1-31254377-31255420	mO17
chr1-h1-31341671-31342654	mO07
chr1-h1-31481386-31482370	mO16
chr1-h1-31545968-31547049	mO39
chr1-h1-31853273-31854018	mO24
chr1-h1-31908806-31909747	mO37
chr1-h1-32003402-32004263	mO48
chr1-h1-32075963-32076832	mO07
chr1-h1-32148858-32149772	mO50
chr1-h1-32153955-32154932	mO05
chr1-h1-32155826-32156744	mO59
chr1-h1-32179386-32180247	mO11
chr1-h1-32342726-32343704	mO31
chr1-h1-32550451-32551406	mO26
chr1-h1-32582294-32583765	mO14
chr1-h1-32587587-32588807	mO09
chr1-h1-32589248-32590233	mO36
chr1-h1-32605525-32606418	mO45
chr1-h1-32712249-32713544	sO08
chr1-h1-32743326-32744271	mO06
chr1-h1-32765767-32766902	mO52
chr1-h1-32781088-32781976	mO06
chr1-h1-32807891-32808736	mO50
chr1-h1-32840808-32841651	mO32
chr1-h1-32911251-32912085	mO14
chr1-h1-33010189-33011091	mO07
chr1-h1-33032335-33033154	mO27
chr1-h1-33185247-33186082	mO38
chr1-h1-33194345-33195232	mO26
chr1-h1-33196798-33197445	mO23
chr1-h1-33200878-33201546	mO22
chr1-h1-33202267-33203237	mO26
chr1-h1-33203690-33204167	mO01
chr1-h1-33206146-33206977	mO48
chr1-h1-33239091-33240072	mO47
chr1-h1-33326274-33327180	mO04
chr1-h1-33378420-33379630	sO02
chr1-h1-33393995-33394902	sO03
chr1-h1-33467164-33467938	mO48
chr1-h1-33469578-33470298	mO16
chr1-h1-33484401-33485342	mO07
chr1-h1-33688696-33689464	mO07
chr1-h1-33692843-33693524	mO41
chr1-h1-33693813-33694701	mO58
chr1-h1-33761477-33762474	sO02
chr1-h1-33794053-33795003	mO07
chr1-h1-33802781-33803673	mO42
chr1-h1-33860372-33861429	mO05
chr1-h1-33863351-33864338	sO06
chr1-h1-34005728-34006593	sO08
chr1-h1-34006987-34007911	mO46
chr1-h1-34011473-34012607	mO18
chr1-h1-34023962-34025041	mO26
chr1-h1-34040763-34041725	mO53
chr1-h1-34049127-34050003	mO54
chr1-h1-34073000-34073890	mO33
chr1-h1-34079348-34080238	mO19
chr1-h1-34094624-34095517	mO11
chr1-h1-34101267-34102162	sO08
chr1-h1-34117341-34118243	mO23
chr1-h1-34125232-34126288	sO03
chr1-h1-34139180-34140294	mO46
chr1-h1-34189291-34190223	mO13
chr1-h1-34197397-34198286	mO32
chr1-h1-34336150-34336911	mO34
chr1-h1-34337508-34338524	mO50
chr1-h1-34383323-34384240	mO27
chr1-h1-34403037-34403811	mO49
chr1-h1-34407428-34408438	mO20
chr1-h1-34437556-34438510	mO25
chr1-h1-34462877-34463783	mO25
chr1-h1-34551784-34552666	sO05
chr1-h1-34653397-34654322	mO39
chr1-h1-34880115-34880970	mO09
chr1-h1-34887618-34888515	mO05
chr1-h1-34943557-34944487	mO41
chr1-h1-34959238-34960094	mO27
chr1-h1-34960552-34961359	mO37
chr1-h1-34984646-34985530	mO36
chr1-h1-34994449-34995350	mO06
chr1-h1-35038705-35039634	mO48
chr1-h1-35040496-35041418	mO55
chr1-h1-35057940-35058784	mO53
chr1-h1-35082710-35083594	mO29
chr1-h1-35125692-35126593	mO48
chr1-h1-35127795-35128877	mO44
chr1-h1-35240422-35241308	mO46
chr1-h1-35256311-35257209	mO01
chr1-h1-35264138-35264966	mO11
chr1-h1-35542663-35543626	sO04
chr1-h1-35623851-35624818	mO47
chr1-h1-35715161-35716081	mO39
chr1-h1-35817141-35818131	mO50
chr1-h1-36080483-36081295	mO12
chr1-h1-36159480-36160292	mO17
chr1-h1-36294717-36295705	mO44
chr1-h1-36588345-36589196	mO36
chr1-h1-36611370-36612380	mO58
chr1-h1-36621279-36622270	mO57
chr1-h1-36740680-36741527	mO42
chr1-h1-36766139-36766984	sO08
chr1-h1-36770107-36770972	mO49
chr1-h1-36794500-36795364	mO11
chr1-h1-36912124-36913040	mO11
chr1-h1-36921737-36922575	sO05
chr1-h1-36923330-36924268	mO16
chr1-h1-36932395-36933373	mO07
chr1-h1-36934891-36935636	sO02
chr1-h1-36935811-36936587	mO23
chr1-h1-36937009-36937712	mO09
chr1-h1-36974996-36975856	mO06
chr1-h1-36986024-36986968	mO34
chr1-h1-36988864-36989632	mO11
chr1-h1-36989665-36990669	sO06
chr1-h1-37000946-37001730	mO28
chr1-h1-37092382-37093201	mO02
chr1-h1-37124546-37125355	mO36
chr1-h1-37129539-37130500	mO55
chr1-h1-37135713-37136602	sO05
chr1-h1-37141190-37142104	mO32
chr1-h1-37148202-37149090	mO37
chr1-h1-37173287-37174166	sO07
chr1-h1-37174534-37175481	mO31
chr1-h1-37181134-37182012	mO57
chr1-h1-37185601-37186476	mO48
chr1-h1-37187582-37188458	mO39
chr1-h1-37190572-37191598	mO25
chr1-h1-37193111-37194145	mO13
chr1-h1-37225203-37226039	mO11
chr1-h1-37241866-37242828	mO59
chr1-h1-37372323-37373102	mO40
chr1-h1-37376280-37377169	mO18
chr1-h1-37383408-37384378	mO05
chr1-h1-37437340-37438274	mO12
chr1-h1-37439269-37440373	mO12
chr1-h1-37533917-37534710	sO07
chr1-h1-38025741-38026655	mO05
chr1-h1-38040329-38041197	mO14
chr1-h1-38045847-38046868	sO02
chr1-h1-38327553-38328470	mO07
chr1-h1-38423705-38424749	mO32
chr1-h1-38602197-38603138	mO48
chr1-h1-38647354-38648401	sO06
chr1-h1-38704939-38705865	mO53
chr1-h1-38716311-38717236	sO02
chr1-h1-38757154-38758114	mO21
chr1-h1-38759016-38759850	mO32
chr1-h1-38761890-38762864	mO41
chr1-h1-39028133-39029032	sO02
chr1-h1-39033584-39034506	mO33
chr1-h1-39099743-39100481	sO05
chr1-h1-39170692-39171655	mO33
chr1-h1-39209115-39209937	mO05
chr1-h1-39354291-39355291	sO02
chr1-h1-39456722-39457560	mO34
chr1-h1-39789707-39790965	mO38
chr1-h1-40263986-40264808	mO12
chr1-h1-40273007-40273850	mO12
chr1-h1-40536031-40536898	mO21
chr1-h1-40547050-40547964	mO43
chr1-h1-40554708-40555415	mO27
chr1-h1-40560452-40561692	sO08
chr1-h1-40593908-40594692	mO26
chr1-h1-40594739-40595472	mO59
chr1-h1-40605561-40606380	mO20
chr1-h1-40606847-40607812	mO33
chr1-h1-40628392-40629240	mO44
chr1-h1-40707636-40708629	mO34
chr1-h1-40808396-40809236	mO11
chr1-h1-40835882-40836802	mO39
chr1-h1-40981860-40982719	mO44
chr1-h1-41138315-41139077	mO05
chr1-h1-41275008-41275969	mO39
chr1-h1-41278943-41279868	mO50
chr1-h1-41286831-41287732	mO21
chr1-h1-41293598-41294374	mO23
chr1-h1-41294669-41295545	mO32
chr1-h1-41429996-41430910	mO32
chr1-h1-41442492-41443246	mO48
chr1-h1-41445489-41446269	mO42
chr1-h1-41449536-41450310	sO02
chr1-h1-41473913-41474743	mO39
chr1-h1-41500595-41501469	mO32
chr1-h1-41526250-41527168	mO07
chr1-h1-41879076-41880081	mO51
chr1-h1-41896921-41897493	mO22
chr1-h1-41982006-41982867	mO27
chr1-h1-42019965-42020787	mO25
chr1-h1-42169271-42170170	mO28
chr1-h1-42176702-42177832	mO38
chr1-h1-42261093-42261992	mO48
chr1-h1-42268006-42268889	mO32
chr1-h1-42286384-42287405	mO48
chr1-h1-42300506-42301456	mO26
chr1-h1-42317181-42318409	mO46
chr1-h1-42321856-42322759	sO04
chr1-h1-42325378-42326253	mO05
chr1-h1-42343485-42344397	mO06
chr1-h1-42364882-42365902	mO52
chr1-h1-42667336-42668211	sO02
chr1-h1-42729752-42730664	mO33
chr1-h1-42799437-42800302	sO03
chr1-h1-42821000-42821912	mO27
chr1-h1-42844956-42845829	mO11
chr1-h1-42851377-42852359	mO18
chr1-h1-42856912-42857729	mO52
chr1-h1-43126936-43127925	mO07
chr1-h1-43138089-43138971	mO04
chr1-h1-43160709-43161574	mO50
chr1-h1-43162354-43163369	mO49
chr1-h1-43167295-43168325	mO54
chr1-h1-43168916-43169851	mO26
chr1-h1-43175311-43176298	mO04
chr1-h1-43234132-43235016	mO04
chr1-h1-43417881-43418659	mO04
chr1-h1-43431468-43432209	mO12
chr1-h1-43435397-43436241	mO14
chr1-h1-43466819-43467712	mO10
chr1-h1-43487989-43489137	mO09
chr1-h1-43492710-43493619	mO08
chr1-h1-43609482-43610372	mO45
chr1-h1-43610619-43611453	mO09
chr1-h1-43732012-43732939	mO41
chr1-h1-43759314-43760400	mO17
chr1-h1-43766444-43767328	mO51
chr1-h1-43788071-43789261	mO13
chr1-h1-43964714-43965606	mO22
chr1-h1-44050697-44051646	mO46
chr1-h1-44053411-44054275	mO02
chr1-h1-44110706-44111647	mO18
chr1-h1-44231309-44232237	sO05
chr1-h1-44235500-44236524	mO32
chr1-h1-44238166-44239014	mO03
chr1-h1-44323220-44324147	mO58
chr1-h1-44414638-44416319	mO09
chr1-h1-44452993-44453728	sO01
chr1-h1-44620394-44621304	mO36
chr1-h1-44622735-44623592	mO04
chr1-h1-44645185-44646227	sO07
chr1-h1-44735385-44736357	mO10
chr1-h1-44757266-44758163	mO44
chr1-h1-44781800-44782672	mO52
chr1-h1-44826893-44827723	mO11
chr1-h1-44957759-44958635	mO52
chr1-h1-45006740-45007521	sO02
chr1-h1-45316467-45317285	mO05
chr1-h1-45352577-45353370	mO43
chr1-h1-45354727-45355624	mO40
chr1-h1-45448347-45449208	mO05
chr1-h1-45484339-45485250	mO01
chr1-h1-45526651-45527616	mO50
chr1-h1-45546791-45547622	mO04
chr1-h1-45572815-45573732	mO26
chr1-h1-45638019-45638944	mO21
chr1-h1-45671413-45672361	mO45
chr1-h1-45763411-45764284	mO39
chr1-h1-45795406-45796250	mO01
chr1-h1-45797722-45798581	mO37
chr1-h1-45804284-45805181	mO26
chr1-h1-45806542-45807661	mO53
chr1-h1-45827459-45828368	sO08
chr1-h1-46077269-46078318	mO09
chr1-h1-46272876-46273783	mO46
chr1-h1-46274943-46275936	mO50
chr1-h1-46280991-46282044	mO14
chr1-h1-46301204-46302108	mO50
chr1-h1-46312080-46312988	mO32
chr1-h1-46334130-46334973	mO34
chr1-h1-46335326-46336226	mO26
chr1-h1-46345719-46346556	mO35
chr1-h1-46360239-46361068	mO07
chr1-h1-46397230-46397933	mO23
chr1-h1-46398336-46399218	mO23
chr1-h1-46514173-46515049	mO52
chr1-h1-46606282-46607297	mO18
chr1-h1-46733426-46734303	mO18
chr1-h1-46881570-46882418	mO52
chr1-h1-46915773-46916561	mO11
chr1-h1-47025531-47026363	mO09
chr1-h1-47026593-47027455	mO10
chr1-h1-47066504-47067425	mO01
chr1-h1-47088838-47090096	mO57
chr1-h1-47164169-47165178	sO08
chr1-h1-47165291-47166124	mO16
chr1-h1-47167793-47168688	sO01
chr1-h1-47184667-47185561	mO42
chr1-h1-47286551-47287315	mO34
chr1-h1-47307037-47308071	mO32
chr1-h1-47379289-47380136	mO31
chr1-h1-47440046-47440925	mO52
chr1-h1-47551948-47552858	mO21
chr1-h1-47594799-47595814	mO43
chr1-h1-47603153-47604034	mO09
chr1-h1-47662522-47663475	mO36
chr1-h1-47798019-47798892	sO08
chr1-h1-48047388-48048309	mO03
chr1-h1-48064329-48065192	mO05
chr1-h1-48104527-48105469	sO03
chr1-h1-48107572-48108462	mO09
chr1-h1-48112994-48113891	mO36
chr1-h1-48160446-48161337	mO31
chr1-h1-48168041-48168706	mO23
chr1-h1-48168825-48169710	mO26
chr1-h1-48236875-48237841	mO03
chr1-h1-48261503-48262366	mO45
chr1-h1-48522713-48523592	mO31
chr1-h1-48527501-48528259	sO03
chr1-h1-48535399-48536290	mO52
chr1-h1-48664161-48665055	mO37
chr1-h1-48811578-48812419	mO09
chr1-h1-48826881-48827779	mO06
chr1-h1-48832468-48833409	mO30
chr1-h1-48876672-48877613	mO28
chr1-h1-48880882-48881712	mO15
chr1-h1-48892508-48893409	mO48
chr1-h1-48911245-48912097	mO24
chr1-h1-48943337-48944221	mO41
chr1-h1-48966446-48967566	mO07
chr1-h1-49077147-49078034	mO31
chr1-h1-49079999-49081049	mO36
chr1-h1-49144245-49145055	mO11
chr1-h1-49180737-49181684	mO02
chr1-h1-49237598-49238390	sO07
chr1-h1-49316063-49316956	mO08
chr1-h1-49330774-49331690	sO05
chr1-h1-49361299-49362205	mO35
chr1-h1-49582762-49584435	mO32
chr1-h1-49615620-49616643	mO50
chr1-h1-49736966-49737875	sO02
chr1-h1-49873186-49874088	mO57
chr1-h1-49939243-49940142	mO46
chr1-h1-50094593-50095620	mO48
chr1-h1-50224929-50225841	mO30
chr1-h1-50266724-50267680	mO11
chr1-h1-50494658-50495695	mO39
chr1-h1-50556951-50557970	mO33
chr1-h1-50681790-50682660	mO07
chr1-h1-50688595-50689597	mO03
chr1-h1-50740269-50741173	mO55
chr1-h1-50824988-50825958	mO17
chr1-h1-50827459-50828544	mO17
chr1-h1-50883017-50883873	mO52
chr1-h1-51120263-51121089	mO19
chr1-h1-51126531-51127452	mO32
chr1-h1-51180711-51181470	mO16
chr1-h1-51396693-51397624	mO38
chr1-h1-51418625-51419775	mO07
chr1-h1-51424164-51425004	mO32
chr1-h1-51445038-51445906	mO46
chr1-h1-51448953-51449869	mO37
chr1-h1-51646198-51647227	mO50
chr1-h1-51729475-51730420	mO50
chr1-h1-51841010-51841951	mO05
chr1-h1-51888569-51889308	mO50
chr1-h1-51890881-51891749	mO24
chr1-h1-51911366-51912412	mO04
chr1-h1-51923231-51923936	mO13
chr1-h1-51963500-51964421	mO58
chr1-h1-51966142-51967091	mO24
chr1-h1-52074605-52075595	mO21
chr1-h1-52079603-52080485	mO32
chr1-h1-52084494-52085388	mO28
chr1-h1-52086242-52086757	mO17
chr1-h1-52086873-52087587	mO17
chr1-h1-52088711-52089395	mO12
chr1-h1-52089782-52090747	sO03
chr1-h1-52093753-52094672	mO50
chr1-h1-52136297-52137187	mO49
chr1-h1-52178991-52179868	mO05
chr1-h1-52187397-52188247	sO07
chr1-h1-52204600-52205481	sO07
chr1-h1-52208295-52209077	mO26
chr1-h1-52228152-52229100	mO03
chr1-h1-52382690-52383531	mO04
chr1-h1-52401731-52402611	mO20
chr1-h1-52416175-52417095	mO38
chr1-h1-52451595-52452601	mO56
chr1-h1-52454618-52455482	mO42
chr1-h1-52456569-52457352	mO08
chr1-h1-52457464-52458052	mO13
chr1-h1-52965699-52966715	mO45
chr1-h1-52988356-52989264	mO11
chr1-h1-53249019-53250508	mO51
chr1-h1-53270199-53271052	mO26
chr1-h1-53277141-53278011	mO31
chr1-h1-53515125-53515794	mO03
chr1-h1-53528584-53529237	mO25
chr1-h1-53537696-53538595	mO46
chr1-h1-53572365-53573320	mO55
chr1-h1-53604334-53605196	sO06
chr1-h1-53756041-53756896	mO32
chr1-h1-53846037-53846918	mO26
chr1-h1-53868136-53869013	mO17
chr1-h1-53989831-53990814	mO09
chr1-h1-53992598-53993412	mO57
chr1-h1-54063547-54064546	mO10
chr1-h1-54134953-54135768	sO01
chr1-h1-54144850-54145712	mO10
chr1-h1-54159057-54159980	mO39
chr1-h1-54181890-54182766	sO08
chr1-h1-54249289-54250191	mO58
chr1-h1-54307615-54308471	mO50
chr1-h1-54482621-54483513	mO07
chr1-h1-54494572-54495419	mO23
chr1-h1-54563287-54564585	mO03
chr1-h1-54610080-54611048	sO07
chr1-h1-54661492-54662392	mO05
chr1-h1-54738764-54739665	sO02
chr1-h1-54755720-54756578	mO37
chr1-h1-54774311-54775333	mO05
chr1-h1-54869819-54870654	mO26
chr1-h1-54874122-54875037	mO45
chr1-h1-54880094-54881013	mO53
chr1-h1-54889760-54890818	mO57
chr1-h1-54891260-54892131	mO59
chr1-h1-54925292-54926461	mO03
chr1-h1-54941044-54942546	mO46
chr1-h1-55014918-55015859	mO37
chr1-h1-55025182-55026089	mO28
chr1-h1-55176542-55177385	mO46
chr1-h1-55390286-55391068	mO49
chr1-h1-55391608-55392536	mO36
chr1-h1-55427156-55427619	mO13
chr1-h1-55428098-55428933	mO48
chr1-h1-55430780-55431364	mO13
chr1-h1-55431852-55432680	mO26
chr1-h1-55445448-55446349	mO21
chr1-h1-55451374-55452235	mO05
chr1-h1-55453137-55454094	mO04
chr1-h1-55519615-55520454	mO25
chr1-h1-55524422-55525216	mO21
chr1-h1-55634568-55635454	mO39
chr1-h1-55676664-55677574	mO05
chr1-h1-55732989-55733814	sO03
chr1-h1-55738097-55739023	mO03
chr1-h1-55762653-55763408	sO02
chr1-h1-55763707-55764512	mO20
chr1-h1-55775812-55776758	mO26
chr1-h1-55778020-55778906	mO48
chr1-h1-55878962-55879871	mO09
chr1-h1-55902388-55903343	mO40
chr1-h1-55904727-55905505	mO21
chr1-h1-55905923-55906762	mO48
chr1-h1-55915879-55916696	mO48
chr1-h1-55920688-55921614	mO52
chr1-h1-55925263-55926175	sO04
chr1-h1-55927926-55928795	mO39
chr1-h1-55971682-55972548	mO13
chr1-h1-56027569-56028611	sO01
chr1-h1-56028702-56029614	mO34
chr1-h1-56044474-56045368	mO26
chr1-h1-56126743-56127662	sO05
chr1-h1-56205717-56206504	mO02
chr1-h1-56307877-56308788	mO46
chr1-h1-56367442-56368386	mO56
chr1-h1-56558580-56559721	mO29
chr1-h1-56615168-56616209	mO09
chr1-h1-56763918-56764911	mO19
chr1-h1-56860399-56861417	mO37
chr1-h1-56861601-56862413	mO49
chr1-h1-56866057-56867107	mO24
chr1-h1-56871909-56872702	mO06
chr1-h1-56877119-56877992	mO36
chr1-h1-56881651-56882552	mO55
chr1-h1-56921743-56922627	mO08
chr1-h1-56976496-56977415	mO37
chr1-h1-57025940-57027004	mO13
chr1-h1-57037271-57038093	mO40
chr1-h1-57077955-57078930	mO04
chr1-h1-57117074-57118013	mO06
chr1-h1-57136282-57137180	mO06
chr1-h1-57155313-57156296	mO43
chr1-h1-57159357-57160341	mO01
chr1-h1-57231346-57232203	mO52
chr1-h1-57235950-57236821	mO26
chr1-h1-57241596-57242444	mO26
chr1-h1-57243541-57244487	mO39
chr1-h1-57486270-57487130	mO09
chr1-h1-57497321-57498208	mO01
chr1-h1-57566693-57567437	mO24
chr1-h1-57572587-57573523	mO19
chr1-h1-57574373-57575293	mO25
chr1-h1-57625009-57626128	mO03
chr1-h1-57632720-57633579	mO06
chr1-h1-57636968-57637878	mO36
chr1-h1-57647902-57648821	mO25
chr1-h1-57674287-57675227	mO05
chr1-h1-57857521-57858390	mO57
chr1-h1-58024185-58025446	mO32
chr1-h1-58076275-58077221	mO04
chr1-h1-58099106-58100199	mO26
chr1-h1-58312483-58313359	mO05
chr1-h1-58439553-58440478	mO33
chr1-h1-58545533-58546394	mO37
chr1-h1-58563469-58564385	mO33
chr1-h1-58651762-58652637	mO26
chr1-h1-58757496-58758451	sO01
chr1-h1-58959128-58960024	sO01
chr1-h1-59231655-59232526	mO58
chr1-h1-59258882-59259680	mO12
chr1-h1-59321287-59322108	mO16
chr1-h1-59740813-59741781	mO11
chr1-h1-59839420-59840222	mO37
chr1-h1-59877546-59878535	sO03
chr1-h1-59990421-59991229	mO31
chr1-h1-59991638-59992557	mO12
chr1-h1-59996730-59997636	mO12
chr1-h1-60010406-60011179	mO20
chr1-h1-60134610-60135541	mO59
chr1-h1-60137441-60138330	mO33
chr1-h1-60303048-60303837	mO01
chr1-h1-60563256-60564236	mO49
chr1-h1-60671421-60672000	mO35
chr1-h1-60676178-60677057	mO05
chr1-h1-60677596-60678493	mO35
chr1-h1-60679595-60680493	mO37
chr1-h1-60681967-60682943	sO06
chr1-h1-60685017-60685808	mO26
chr1-h1-60687802-60688699	mO17
chr1-h1-60689061-60689774	mO18
chr1-h1-60690935-60691807	mO24
chr1-h1-60702995-60703895	mO33
chr1-h1-60716476-60717379	mO33
chr1-h1-60737145-60738029	sO01
chr1-h1-60739571-60740444	mO26
chr1-h1-60829393-60830349	mO59
chr1-h1-60897955-60898703	mO15
chr1-h1-60915078-60915959	mO14
chr1-h1-60919943-60920819	mO06
chr1-h1-60922102-60922925	mO06
chr1-h1-60959599-60960450	mO08
chr1-h1-61063600-61064389	mO07
chr1-h1-61126150-61126953	mO22
chr1-h1-61148338-61149121	mO55
chr1-h1-61161784-61162662	mO48
chr1-h1-61235103-61236007	mO48
chr1-h1-61260699-61261566	mO48
chr1-h1-61301122-61301936	mO50
chr1-h1-61348358-61349250	mO08
chr1-h1-61358838-61359846	mO19
chr1-h1-61413710-61414746	mO07
chr1-h1-61743691-61744623	mO48
chr1-h1-61763076-61764130	mO37
chr1-h1-61788802-61789705	mO58
chr1-h1-61792214-61793128	mO21
chr1-h1-61830349-61831007	mO01
chr1-h1-61831023-61831772	mO30
chr1-h1-61835109-61836451	mO20
chr1-h1-61856724-61857571	mO44
chr1-h1-61859970-61860693	mO58
chr1-h1-61906375-61907269	mO09
chr1-h1-61989283-61990182	mO36
chr1-h1-62048773-62049732	mO48
chr1-h1-62070538-62071428	mO48
chr1-h1-62071678-62073118	mO45
chr1-h1-62250945-62251838	mO01
chr1-h1-62357529-62358550	mO33
chr1-h1-62501533-62502486	mO44
chr1-h1-62754448-62755449	mO13
chr1-h1-62762993-62764350	mO51
chr1-h1-62800144-62800920	mO48
chr1-h1-62805974-62806844	mO02
chr1-h1-62927439-62928520	mO25
chr1-h1-63086827-63088602	mO57
chr1-h1-63161420-63162316	mO27
chr1-h1-63265481-63266418	sO05
chr1-h1-63275160-63276100	mO33
chr1-h1-63295944-63297497	mO32
chr1-h1-63303373-63304217	mO55
chr1-h1-63313080-63314179	sO05
chr1-h1-63327523-63328348	sO02
chr1-h1-63331571-63332574	mO33
chr1-h1-63350472-63351328	mO09
chr1-h1-63352830-63353649	mO08
chr1-h1-63377865-63378781	mO17
chr1-h1-63426760-63427689	mO15
chr1-h1-63471196-63472271	mO26
chr1-h1-63486295-63487209	mO23
chr1-h1-63491044-63491896	mO24
chr1-h1-63492350-63493147	mO09
chr1-h1-63498076-63498967	mO09
chr1-h1-63824728-63825574	mO21
chr1-h1-63831050-63831988	mO32
chr1-h1-63843661-63844530	mO19
chr1-h1-63849821-63850671	mO48
chr1-h1-63881747-63882717	mO33
chr1-h1-63912831-63913786	sO05
chr1-h1-63966753-63967637	mO46
chr1-h1-63997495-63998962	mO10
chr1-h1-64021079-64021827	mO36
chr1-h1-64061027-64061918	mO21
chr1-h1-64066318-64067230	mO20
chr1-h1-64202584-64203727	mO26
chr1-h1-64237376-64238274	mO10
chr1-h1-64268063-64268961	sO08
chr1-h1-64271443-64272343	mO26
chr1-h1-64276343-64277257	mO48
chr1-h1-64478377-64479294	mO17
chr1-h1-64660336-64661130	mO32
chr1-h1-64705159-64706034	mO32
chr1-h1-64863163-64864059	mO28
chr1-h1-64968395-64969024	mO07
chr1-h1-64979536-64980290	mO30
chr1-h1-65021206-65022106	mO21
chr1-h1-65031787-65032520	mO48
chr1-h1-65040053-65040914	sO03
chr1-h1-65141880-65142784	mO45
chr1-h1-65157679-65158484	mO12
chr1-h1-65212004-65212894	mO09
chr1-h1-65287499-65288321	mO48
chr1-h1-65445262-65446189	mO56
chr1-h1-65452502-65453607	mO05
chr1-h1-65463229-65464115	mO24
chr1-h1-65768941-65769764	mO49
chr1-h1-65889100-65890031	mO03
chr1-h1-65892247-65893091	mO33
chr1-h1-65894254-65895353	mO42
chr1-h1-65898746-65899725	mO52
chr1-h1-65921275-65922183	mO47
chr1-h1-65936414-65937289	mO21
chr1-h1-66102135-66103042	mO06
chr1-h1-66394833-66395851	mO37
chr1-h1-66425208-66426058	sO02
chr1-h1-66426907-66427862	mO36
chr1-h1-66461125-66461932	sO08
chr1-h1-66541533-66542435	mO50
chr1-h1-66628617-66629498	mO27
chr1-h1-66630776-66631845	mO45
chr1-h1-66710345-66711364	mO18
chr1-h1-66776747-66777717	mO48
chr1-h1-66784377-66785486	mO48
chr1-h1-66846305-66847157	mO56
chr1-h1-67090717-67091591	sO02
chr1-h1-67430547-67431385	mO26
chr1-h1-67459812-67460694	mO26
chr1-h1-67483539-67484411	mO37
chr1-h1-67629267-67630285	mO12
chr1-h1-67630439-67631262	mO27
chr1-h1-67677208-67678849	mO09
chr1-h1-67781809-67782238	sO04
chr1-h1-67782356-67783169	mO59
chr1-h1-67821594-67822389	sO07
chr1-h1-67845807-67846711	sO08
chr1-h1-67851681-67853044	mO10
chr1-h1-67929079-67930013	sO02
chr1-h1-68021296-68022212	mO12
chr1-h1-68229719-68230550	mO26
chr1-h1-68404898-68405763	mO17
chr1-h1-68406141-68407048	mO41
chr1-h1-68411277-68412181	mO58
chr1-h1-68419400-68420205	sO08
chr1-h1-68450597-68451490	mO12
chr1-h1-68506804-68507807	mO07
chr1-h1-68508539-68509527	mO14
chr1-h1-68568692-68569669	mO37
chr1-h1-68673949-68674868	sO04
chr1-h1-68677300-68678326	mO26
chr1-h1-68681522-68682416	mO52
chr1-h1-68684231-68685104	mO57
chr1-h1-68901139-68901987	mO35
chr1-h1-68975276-68975999	mO49
chr1-h1-68991241-68992085	mO07
chr1-h1-68996163-68996934	mO43
chr1-h1-69004586-69005724	mO06
chr1-h1-69191911-69192809	mO59
chr1-h1-69510237-69511180	mO26
chr1-h1-69531085-69532023	mO26
chr1-h1-69537347-69538212	mO04
chr1-h1-69557555-69558443	mO04
chr1-h1-69633760-69634745	mO05
chr1-h1-69700487-69701240	mO38
chr1-h1-69906844-69907714	mO15
chr1-h1-69908964-69909988	mO14
chr1-h1-69956683-69957545	mO42
chr1-h1-70062842-70063690	mO32
chr1-h1-70069972-70070739	mO26
chr1-h1-70071557-70072447	mO09
chr1-h1-70114468-70115323	mO15
chr1-h1-70566790-70567753	mO37
chr1-h1-70634618-70635388	mO46
chr1-h1-70878939-70879884	mO43
chr1-h1-70880995-70881863	mO13
chr1-h1-70898502-70899382	mO25
chr1-h1-70906038-70906827	mO17
chr1-h1-70914677-70915623	mO13
chr1-h1-71058220-71058945	mO04
chr1-h1-71219229-71220011	mO49
chr1-h1-71220332-71221213	mO17
chr1-h1-71221451-71222588	mO35
chr1-h1-71224156-71224888	mO44
chr1-h1-71225110-71225632	mO48
chr1-h1-71225740-71226391	mO48
chr1-h1-71293239-71294043	mO46
chr1-h1-71424904-71425974	mO21
chr1-h1-71506312-71507365	mO34
chr1-h1-71596063-71596922	mO09
chr1-h1-71660379-71661256	mO41
chr1-h1-71674343-71675390	mO11
chr1-h1-71698475-71699293	mO49
chr1-h1-71809620-71810570	mO30
chr1-h1-71854099-71854917	mO57
chr1-h1-71856107-71857045	mO57
chr1-h1-71902091-71902977	sO05
chr1-h1-71930793-71931637	mO43
chr1-h1-71935488-71936363	mO17
chr1-h1-71947291-71948158	mO53
chr1-h1-71960819-71961740	mO33
chr1-h1-71962248-71963071	mO43
chr1-h1-71987852-71988832	mO17
chr1-h1-71997654-71998559	mO44
chr1-h1-72001644-72002448	mO24
chr1-h1-72028987-72029973	mO26
chr1-h1-72048151-72048925	mO58
chr1-h1-72158140-72159033	mO57
chr1-h1-72163034-72163943	mO47
chr1-h1-72185636-72186583	mO31
chr1-h1-72210143-72211163	sO01
chr1-h1-72370701-72371576	mO13
chr1-h1-72438782-72439627	mO09
chr1-h1-72776106-72776943	mO19
chr1-h1-72795825-72796554	mO13
chr1-h1-72836536-72837714	sO07
chr1-h1-72908409-72909304	sO06
chr1-h1-72933381-72934264	mO38
chr1-h1-72936567-72937437	mO30
chr1-h1-72955491-72956464	mO32
chr1-h1-72974779-72975640	mO33
chr1-h1-72990492-72991391	mO17
chr1-h1-73050347-73051274	mO43
chr1-h1-73053533-73054613	mO49
chr1-h1-73070208-73070902	mO27
chr1-h1-73074892-73075803	mO19
chr1-h1-73089070-73089961	mO33
chr1-h1-73162794-73163599	mO49
chr1-h1-73280205-73281231	mO29
chr1-h1-73324040-73324968	mO29
chr1-h1-73446069-73446984	mO26
chr1-h1-73451106-73452023	mO31
chr1-h1-73502446-73503342	mO08
chr1-h1-73522210-73523111	mO56
chr1-h1-73565806-73566707	mO32
chr1-h1-73584391-73585520	mO06
chr1-h1-73737821-73738685	mO36
chr1-h1-73742581-73743395	mO05
chr1-h1-73899471-73900459	mO14
chr1-h1-73956275-73957313	mO47
chr1-h1-73977428-73978330	mO54
chr1-h1-74076346-74077219	mO51
chr1-h1-74078283-74078940	mO48
chr1-h1-74080516-74081167	mO26
chr1-h1-74097465-74098276	mO15
chr1-h1-74101937-74102763	mO12
chr1-h1-74136270-74137157	mO01
chr1-h1-74203956-74204882	mO58
chr1-h1-74267515-74268477	mO11
chr1-h1-74325458-74326359	mO49
chr1-h1-74342533-74343310	mO05
chr1-h1-74343317-74344064	mO04
chr1-h1-74391268-74392190	mO31
chr1-h1-74478853-74479588	mO26
chr1-h1-74479709-74480304	mO59
chr1-h1-74480949-74481855	mO38
chr1-h1-74511212-74512100	mO21
chr1-h1-74532812-74533714	mO58
chr1-h1-74535422-74536574	mO07
chr1-h1-74541324-74542268	mO17
chr1-h1-74543184-74544052	mO48
chr1-h1-74571031-74572023	mO23
chr1-h1-74695225-74696115	mO45
chr1-h1-74696452-74697465	mO37
chr1-h1-74726155-74727008	mO26
chr1-h1-74728561-74729455	sO07
chr1-h1-74861252-74861909	mO54
chr1-h1-74905618-74906851	mO48
chr1-h1-74919294-74920222	mO44
chr1-h1-74929785-74930719	mO11
chr1-h1-74935055-74935927	mO51
chr1-h1-75004671-75005366	mO12
chr1-h1-75031853-75032743	sO04
chr1-h1-75034938-75035772	mO31
chr1-h1-75102097-75102977	mO11
chr1-h1-75103727-75104896	mO52
chr1-h1-75105102-75105853	mO36
chr1-h1-75113916-75114943	sO02
chr1-h1-75142053-75143008	sO05
chr1-h1-75214438-75215894	mO27
chr1-h1-75217866-75218734	mO53
chr1-h1-75224189-75225156	mO50
chr1-h1-75229603-75230586	sO02
chr1-h1-75382769-75383635	mO03
chr1-h1-75464321-75465197	mO39
chr1-h1-75472358-75473232	mO32
chr1-h1-75480408-75481336	mO07
chr1-h1-75588938-75589839	mO32
chr1-h1-75591049-75591984	mO06
chr1-h1-75595368-75596284	sO05
chr1-h1-75596882-75597723	sO05
chr1-h1-75725378-75726356	mO52
chr1-h1-75730247-75731180	mO13
chr1-h1-75740519-75741406	mO26
chr1-h1-75748014-75748979	mO48
chr1-h1-75750733-75751656	mO26
chr1-h1-75785063-75785971	mO50
chr1-h1-75865971-75866887	mO49
chr1-h1-75944502-75945371	mO02
chr1-h1-75998470-75999370	mO11
chr1-h1-76015635-76016412	mO48
chr1-h1-76017632-76018450	mO11
chr1-h1-76059074-76060014	sO06
chr1-h1-76070261-76071295	mO32
chr1-h1-76096891-76097919	mO56
chr1-h1-76350741-76351611	sO02
chr1-h1-76379551-76380411	mO27
chr1-h1-76384655-76385482	mO27
chr1-h1-76420369-76420905	mO28
chr1-h1-76450547-76451485	mO11
chr1-h1-76464434-76465288	mO10
chr1-h1-76650878-76651724	mO19
chr1-h1-76782076-76783001	mO58
chr1-h1-76783530-76784256	mO51
chr1-h1-76794794-76795771	mO20
chr1-h1-76799519-76800399	mO46
chr1-h1-76802576-76803443	mO05
chr1-h1-76805815-76806698	mO10
chr1-h1-76807699-76808580	mO57
chr1-h1-76809404-76810318	mO20
chr1-h1-76814582-76815605	mO48
chr1-h1-76816922-76817826	mO44
chr1-h1-76818030-76819121	sO04
chr1-h1-76822323-76823274	mO05
chr1-h1-76827663-76828638	mO33
chr1-h1-76867661-76868578	mO08
chr1-h1-76874055-76874677	mO08
chr1-h1-76884504-76885430	mO17
chr1-h1-76950650-76951597	mO14
chr1-h1-76998642-76999531	mO26
chr1-h1-77051494-77052375	mO37
chr1-h1-77111177-77112052	mO59
chr1-h1-77202650-77203660	mO43
chr1-h1-77207805-77209246	mO30
chr1-h1-77211976-77212857	mO05
chr1-h1-77218109-77219029	sO06
chr1-h1-77222042-77222945	sO02
chr1-h1-77224379-77225291	mO47
chr1-h1-77306678-77307666	mO25
chr1-h1-77314258-77315205	sO07
chr1-h1-77335994-77336828	mO43
chr1-h1-77354592-77355509	sO02
chr1-h1-77460097-77461013	mO23
chr1-h1-77612823-77613793	mO48
chr1-h1-77629569-77630486	mO32
chr1-h1-77632592-77633448	mO52
chr1-h1-77740687-77741483	mO54
chr1-h1-77741727-77742646	mO44
chr1-h1-77746982-77747903	mO14
chr1-h1-77759683-77760922	mO06
chr1-h1-77762805-77763672	mO55
chr1-h1-77893996-77894877	mO41
chr1-h1-77896301-77897313	mO17
chr1-h1-77902794-77903383	mO53
chr1-h1-78137510-78138494	mO51
chr1-h1-78172686-78173510	mO56
chr1-h1-78219905-78220744	mO21
chr1-h1-78246056-78246917	mO07
chr1-h1-78261831-78262685	mO36
chr1-h1-78264251-78265153	mO31
chr1-h1-78352011-78352902	mO33
chr1-h1-78482964-78483918	mO10
chr1-h1-78507456-78508486	mO08
chr1-h1-78539986-78540888	mO43
chr1-h1-78551959-78552820	mO17
chr1-h1-78559851-78560674	mO44
chr1-h1-78561233-78562070	mO24
chr1-h1-78680090-78680970	mO11
chr1-h1-78831968-78833000	mO14
chr1-h1-78901129-78902248	mO20
chr1-h1-78994088-78994922	sO05
chr1-h1-79116883-79117872	mO50
chr1-h1-79227793-79228653	mO18
chr1-h1-79230156-79230792	mO48
chr1-h1-79240889-79241736	mO48
chr1-h1-79242115-79242944	mO39
chr1-h1-79244182-79245033	sO08
chr1-h1-79249115-79250074	mO48
chr1-h1-79275994-79276947	mO03
chr1-h1-79308636-79309628	mO24
chr1-h1-79395721-79396607	mO48
chr1-h1-79458620-79459406	mO29
chr1-h1-79675616-79676424	mO47
chr1-h1-79809820-79810673	mO11
chr1-h1-79857071-79858690	mO05
chr1-h1-79951240-79952153	mO27
chr1-h1-80054210-80054988	mO11
chr1-h1-80387117-80388005	mO37
chr1-h1-80410746-80411802	mO50
chr1-h1-80416955-80417864	sO02
chr1-h1-80424838-80425801	sO03
chr1-h1-80561072-80562000	mO21
chr1-h1-80682447-80683243	mO48
chr1-h1-80711415-80712182	mO03
chr1-h1-80715561-80716313	sO01
chr1-h1-80722361-80723250	mO48
chr1-h1-80778518-80779375	mO36
chr1-h1-80819910-80820757	mO05
chr1-h1-80828594-80829283	mO12
chr1-h1-80958809-80959834	mO33
chr1-h1-81030742-81031677	mO05
chr1-h1-81036953-81038007	mO04
chr1-h1-81041388-81042294	sO02
chr1-h1-81051815-81052696	mO09
chr1-h1-81078944-81079949	mO21
chr1-h1-81080871-81081762	mO25
chr1-h1-81113423-81114339	mO11
chr1-h1-81130745-81131505	mO20
chr1-h1-81969413-81970425	mO04
chr1-h1-82025787-82026686	sO02
chr1-h1-82030812-82031645	mO33
chr1-h1-82036872-82037944	mO29
chr1-h1-82097964-82098939	mO53
chr1-h1-82267628-82268425	mO20
chr1-h1-82285688-82286594	mO48
chr1-h1-82293270-82294182	mO11
chr1-h1-82317356-82318310	mO09
chr1-h1-82325881-82326787	mO48
chr1-h1-82397608-82398451	mO46
chr1-h1-82451073-82451939	mO12
chr1-h1-82641810-82642702	sO02
chr1-h1-82737876-82738779	mO32
chr1-h1-82797294-82798231	mO05
chr1-h1-82806623-82807495	sO01
chr1-h1-82819008-82819421	mO30
chr1-h1-82819599-82820633	mO35
chr1-h1-82822721-82823672	mO46
chr1-h1-82939541-82940377	mO20
chr1-h1-82978907-82979773	mO33
chr1-h1-83032132-83033035	mO48
chr1-h1-83035569-83036441	mO37
chr1-h1-83068732-83069586	mO03
chr1-h1-83088166-83089101	mO55
chr1-h1-83122333-83123225	mO06
chr1-h1-83124007-83124914	mO28
chr1-h1-83170334-83171096	mO37
chr1-h1-83175045-83175955	mO55
chr1-h1-83238085-83238923	mO44
chr1-h1-83254394-83255295	mO52
chr1-h1-83307212-83308215	mO05
chr1-h1-83351429-83352309	mO05
chr1-h1-83637444-83638259	mO06
chr1-h1-84082712-84083597	mO09
chr1-h1-84164360-84165208	mO19
chr1-h1-84180535-84181453	mO12
chr1-h1-84278241-84279002	mO31
chr1-h1-84406495-84407297	mO53
chr1-h1-84444888-84445642	mO34
chr1-h1-84446327-84447248	mO12
chr1-h1-84449056-84450061	mO11
chr1-h1-84460246-84461266	mO46
chr1-h1-84484804-84485965	mO45
chr1-h1-84549458-84550317	mO12
chr1-h1-84576079-84576973	mO36
chr1-h1-84898544-84899419	mO33
chr1-h1-84903030-84904006	mO41
chr1-h1-84910209-84910948	mO37
chr1-h1-84923905-84924769	mO48
chr1-h1-84928998-84929909	mO57
chr1-h1-84932262-84933071	mO23
chr1-h1-84933613-84934547	mO27
chr1-h1-85099889-85100774	mO25
chr1-h1-85196251-85197064	mO51
chr1-h1-85245957-85247184	sO08
chr1-h1-85328716-85329595	mO37
chr1-h1-85333050-85334065	mO53
chr1-h1-85342653-85343553	sO05
chr1-h1-85373863-85374855	mO46
chr1-h1-85393477-85394457	mO48
chr1-h1-85454523-85455509	mO26
chr1-h1-85494695-85495569	mO39
chr1-h1-86088781-86089668	mO37
chr1-h1-86133687-86134514	mO09
chr1-h1-86400152-86401046	mO39
chr1-h1-86405299-86406188	mO39
chr1-h1-86407353-86408833	mO03
chr1-h1-86416691-86417805	mO50
chr1-h1-86460144-86461063	mO46
chr1-h1-86518884-86519781	mO33
chr1-h1-86667060-86667900	sO07
chr1-h1-86694196-86695094	mO36
chr1-h1-86699101-86699955	mO48
chr1-h1-86709261-86710073	mO22
chr1-h1-86710484-86711395	mO46
chr1-h1-86732902-86733822	mO31
chr1-h1-86757846-86758705	mO43
chr1-h1-86762604-86763517	mO28
chr1-h1-86768286-86769234	mO11
chr1-h1-86770048-86770916	mO20
chr1-h1-86776177-86777030	mO26
chr1-h1-86777253-86777851	mO26
chr1-h1-86825183-86826098	mO31
chr1-h1-86828137-86829065	mO31
chr1-h1-86857720-86858622	mO55
chr1-h1-86863003-86863905	mO04
chr1-h1-86866378-86867503	sO03
chr1-h1-86913168-86914012	mO46
chr1-h1-86965773-86966628	mO01
chr1-h1-86982568-86983543	mO05
chr1-h1-87037321-87038081	mO43
chr1-h1-87044853-87045746	sO06
chr1-h1-87045867-87046778	sO03
chr1-h1-87426673-87427555	mO55
chr1-h1-87774712-87775565	mO44
chr1-h1-87814352-87815390	sO05
chr1-h1-87865065-87866246	sO02
chr1-h1-87902284-87903237	sO02
chr1-h1-87995640-87996559	mO27
chr1-h1-88179276-88180259	mO33
chr1-h1-88181874-88182863	mO33
chr1-h1-88190990-88191862	mO48
chr1-h1-88258080-88258900	sO07
chr1-h1-88262972-88263826	mO10
chr1-h1-88265796-88266609	mO05
chr1-h1-88362854-88363743	mO52
chr1-h1-88374489-88375313	mO37
chr1-h1-88375812-88376658	mO04
chr1-h1-88594802-88595696	sO07
chr1-h1-88613122-88614038	mO11
chr1-h1-88635256-88636280	mO56
chr1-h1-88664656-88665597	mO58
chr1-h1-88953560-88954436	mO49
chr1-h1-88992743-88993843	mO32
chr1-h1-89113877-89114984	mO46
chr1-h1-89119860-89120469	mO41
chr1-h1-89147675-89148561	mO10
chr1-h1-89161235-89162134	mO37
chr1-h1-89168445-89169437	mO32
chr1-h1-89232816-89233713	mO25
chr1-h1-89266449-89267400	mO05
chr1-h1-89388433-89389344	mO48
chr1-h1-89391063-89391884	mO35
chr1-h1-89442566-89443502	mO39
chr1-h1-89490164-89491149	mO16
chr1-h1-89508812-89509688	mO45
chr1-h1-89514694-89515557	mO38
chr1-h1-89523385-89524259	mO20
chr1-h1-89533680-89534577	mO48
chr1-h1-89551922-89552742	mO59
chr1-h1-89651044-89651985	mO06
chr1-h1-89767666-89769057	mO05
chr1-h1-89840688-89841620	mO42
chr1-h1-90037784-90038612	mO32
chr1-h1-90164126-90164926	mO27
chr1-h1-90186551-90187385	mO29
chr1-h1-90192437-90193288	mO08
chr1-h1-90222804-90223600	mO27
chr1-h1-90253873-90255029	mO32
chr1-h1-90373404-90374782	mO52
chr1-h1-90398324-90399174	mO39
chr1-h1-90852777-90853689	mO37
chr1-h1-90861371-90862278	mO26
chr1-h1-90884150-90885031	sO06
chr1-h1-90904152-90905095	mO44
chr1-h1-90913823-90914804	mO11
chr1-h1-90940913-90941855	mO48
chr1-h1-90949274-90949942	mO48
chr1-h1-90950426-90951294	mO21
chr1-h1-90958911-90959751	mO41
chr1-h1-90966877-90967763	mO08
chr1-h1-90969987-90970725	mO39
chr1-h1-90978927-90979909	mO47
chr1-h1-91001988-91002885	mO35
chr1-h1-91015307-91016224	sO05
chr1-h1-91024963-91025942	mO11
chr1-h1-91101541-91102441	mO20
chr1-h1-91143613-91144701	mO08
chr1-h1-91163511-91164378	mO05
chr1-h1-91324774-91325697	mO53
chr1-h1-91328254-91329113	mO03
chr1-h1-91446433-91447331	mO21
chr1-h1-91485246-91486290	mO44
chr1-h1-91683024-91683935	mO28
chr1-h1-91687650-91688299	mO33
chr1-h1-91742457-91743374	mO11
chr1-h1-91762783-91763663	mO52
chr1-h1-91873022-91873944	mO31
chr1-h1-91947330-91948285	mO47
chr1-h1-91980084-91980980	mO49
chr1-h1-91981840-91982667	sO08
chr1-h1-91992675-91993912	mO35
chr1-h1-92008930-92009914	sO05
chr1-h1-92016479-92017327	mO24
chr1-h1-92208698-92209638	mO42
chr1-h1-92229096-92229967	mO46
chr1-h1-92230877-92231755	mO32
chr1-h1-92269469-92270352	mO32
chr1-h1-92318723-92319823	mO25
chr1-h1-92640082-92640931	mO07
chr1-h1-92727411-92728253	mO26
chr1-h1-92814122-92815033	mO20
chr1-h1-92872124-92872890	mO05
chr1-h1-93054000-93054905	mO27
chr1-h1-93060001-93061119	mO35
chr1-h1-93070766-93071619	mO56
chr1-h1-93203331-93204195	mO11
chr1-h1-93209290-93210241	mO58
chr1-h1-93293544-93294062	mO42
chr1-h1-93331578-93332626	mO38
chr1-h1-93350633-93351570	mO24
chr1-h1-93725978-93726877	mO27
chr1-h1-93779596-93780414	mO11
chr1-h1-93978097-93978952	mO13
chr1-h1-93994712-93995551	mO33
chr1-h1-94008042-94008889	mO39
chr1-h1-94317566-94318599	sO08
chr1-h1-94327686-94328577	mO48
chr1-h1-94335352-94336254	sO02
chr1-h1-94414255-94415167	sO04
chr1-h1-94534249-94535122	mO29
chr1-h1-94535500-94536448	mO37
chr1-h1-94629407-94630304	mO23
chr1-h1-94899659-94900500	mO11
chr1-h1-94901641-94902529	mO25
chr1-h1-94916386-94917299	mO05
chr1-h1-94951087-94951965	mO47
chr1-h1-94983574-94984453	mO12
chr1-h1-94985448-94986374	mO46
chr1-h1-95021067-95021781	mO21
chr1-h1-95353485-95354459	mO02
chr1-h1-95381502-95382646	mO26
chr1-h1-95382868-95383709	mO56
chr1-h1-95418547-95419526	mO23
chr1-h1-95422876-95423773	mO52
chr1-h1-95554464-95555282	mO48
chr1-h1-95606057-95606928	mO08
chr1-h1-95646462-95647544	mO52
chr1-h1-95650633-95651545	mO07
chr1-h1-95659054-95659911	mO58
chr1-h1-95797196-95798063	mO48
chr1-h1-95804529-95805559	mO56
chr1-h1-95868151-95869058	mO06
chr1-h1-95870662-95871559	mO32
chr1-h1-95876823-95877723	sO05
chr1-h1-95888550-95889391	mO06
chr1-h1-95947508-95948446	mO45
chr1-h1-95955904-95956817	mO26
chr1-h1-96173356-96174223	mO43
chr1-h1-96218920-96219816	mO42
chr1-h1-96220831-96221746	sO02
chr1-h1-96299964-96301111	mO51
chr1-h1-96322592-96323633	sO04
chr1-h1-96327119-96328001	mO39
chr1-h1-96348016-96349019	mO11
chr1-h1-96423135-96424250	mO25
chr1-h1-96430736-96432601	mO58
chr1-h1-96483362-96484200	sO04
chr1-h1-98870304-98871044	sO03
chr1-h1-98935587-98936480	mO08
chr1-h1-98991688-98992703	sO07
chr1-h1-98996689-98997537	mO39
chr1-h1-99000639-99001531	mO48
chr1-h1-99024766-99025342	mO43
chr1-h1-99047277-99048098	mO59
chr1-h1-99050844-99051742	mO46
chr1-h1-99053356-99054651	mO26
chr1-h1-99152811-99153817	mO03
chr1-h1-99208818-99209775	mO36
chr1-h1-99217249-99218048	mO11
chr1-h1-99220633-99221577	mO38
chr1-h1-99229099-99230032	mO37
chr1-h1-99290625-99291596	mO16
chr1-h1-99302438-99303399	mO03
chr1-h1-99317651-99318844	mO05
chr1-h1-99405480-99406336	mO59
chr1-h1-99407595-99408646	sO08
chr1-h1-99523788-99524588	mO34
chr1-h1-99783419-99784285	mO09
chr1-h1-99788432-99788962	mO26
chr1-h1-99853125-99854006	sO02
chr1-h1-99922740-99923733	mO32
chr1-h1-100024409-100025260	mO50
chr1-h1-100027650-100028594	mO54
chr1-h1-100076566-100077487	mO06
chr1-h1-100437503-100438363	sO06
chr1-h1-100480813-100481686	sO06
chr1-h1-100580203-100581077	sO08
chr1-h1-100604639-100605786	mO25
chr1-h1-100623816-100624933	mO05
chr1-h1-100750532-100751555	mO52
chr1-h1-100782831-100783827	mO09
chr1-h1-100793180-100794143	mO26
chr1-h1-100796288-100797163	mO48
chr1-h1-100801965-100802854	mO18
chr1-h1-101298015-101299063	mO36
chr1-h1-101300178-101301039	mO11
chr1-h1-101307874-101308783	sO01
chr1-h1-101311914-101312919	sO04
chr1-h1-101592910-101593878	mO09
chr1-h1-101596456-101597279	mO15
chr1-h1-101622693-101623598	mO32
chr1-h1-101651765-101652672	mO22
chr1-h1-101687771-101688598	mO02
chr1-h1-101697457-101698330	mO42
chr1-h1-101811260-101812085	mO05
chr1-h1-101963212-101964063	mO40
chr1-h1-101986189-101987024	mO07
chr1-h1-102058736-102059640	mO33
chr1-h1-102077996-102078892	mO41
chr1-h1-102176900-102177903	mO17
chr1-h1-102417022-102417889	mO17
chr1-h1-102452437-102453256	mO49
chr1-h1-102456413-102457251	mO13
chr1-h1-102471190-102471821	mO01
chr1-h1-102482911-102483878	mO57
chr1-h1-102612748-102613560	mO07
chr1-h1-102615125-102615837	mO48
chr1-h1-102616566-102617399	mO37
chr1-h1-102671277-102671976	mO36
chr1-h1-102895672-102896571	mO04
chr1-h1-102928278-102929261	mO32
chr1-h1-103031472-103032251	sO03
chr1-h1-103032727-103033992	sO01
chr1-h1-103193315-103194336	mO25
chr1-h1-103199612-103200655	mO16
chr1-h1-103201394-103202279	mO12
chr1-h1-103204258-103204870	mO24
chr1-h1-103204979-103205562	mO59
chr1-h1-103305610-103306478	mO10
chr1-h1-103365051-103366200	mO32
chr1-h1-103484069-103484951	mO26
chr1-h1-103489567-103490406	mO50
chr1-h1-103505355-103506203	mO16
chr1-h1-103512820-103513758	mO40
chr1-h1-103525362-103526123	mO18
chr1-h1-103609445-103610427	mO27
chr1-h1-103666722-103667658	mO47
chr1-h1-103669568-103670942	mO47
chr1-h1-103819820-103820721	sO02
chr1-h1-103838193-103839119	mO03
chr1-h1-104069907-104070809	mO19
chr1-h1-104204620-104205623	mO07
chr1-h1-104207698-104208636	mO13
chr1-h1-104209156-104210060	mO34
chr1-h1-104324109-104324982	mO26
chr1-h1-104350991-104351985	mO31
chr1-h1-104356174-104357129	mO31
chr1-h1-104360460-104361340	sO05
chr1-h1-104392833-104393779	mO06
chr1-h1-104398959-104399919	mO37
chr1-h1-104474922-104476034	mO42
chr1-h1-104479374-104480174	mO39
chr1-h1-104481233-104482182	mO46
chr1-h1-104487487-104488195	mO11
chr1-h1-104525040-104526018	mO48
chr1-h1-104526786-104527725	mO48
chr1-h1-104531382-104532290	mO16
chr1-h1-104558291-104559466	mO45
chr1-h1-104658362-104659218	mO01
chr1-h1-104690108-104690945	mO41
chr1-h1-104721305-104722333	sO08
chr1-h1-104750842-104751725	mO58
chr1-h1-104905810-104906543	mO10
chr1-h1-104970303-104971174	mO32
chr1-h1-104983167-104984122	mO46
chr1-h1-104985678-104986217	mO50
chr1-h1-105007484-105008528	mO34
chr1-h1-105014751-105015646	mO23
chr1-h1-105170923-105171869	mO33
chr1-h1-105185275-105186165	sO05
chr1-h1-105199617-105200478	mO25
chr1-h1-105231305-105232479	mO39
chr1-h1-105314580-105315535	mO10
chr1-h1-105390629-105391469	mO07
chr1-h1-105578040-105578923	sO04
chr1-h1-105609235-105610115	mO52
chr1-h1-105620114-105621030	sO02
chr1-h1-105789751-105790821	mO57
chr1-h1-105889759-105890666	mO39
chr1-h1-106060584-106061491	mO37
chr1-h1-106096877-106097809	mO03
chr1-h1-106098559-106099454	mO32
chr1-h1-106124854-106125836	mO21
chr1-h1-106243218-106244159	mO32
chr1-h1-106552061-106552959	mO28
chr1-h1-106558935-106559830	mO28
chr1-h1-106580164-106581081	mO05
chr1-h1-106599405-106600322	mO22
chr1-h1-106601415-106602338	mO32
chr1-h1-106695905-106696780	mO18
chr1-h1-106702004-106702888	mO05
chr1-h1-106752048-106752936	mO41
chr1-h1-106759964-106760881	mO24
chr1-h1-106776313-106777250	mO23
chr1-h1-106793239-106794149	mO26
chr1-h1-106800686-106801568	mO52
chr1-h1-106870204-106870968	mO43
chr1-h1-106871939-106872838	mO05
chr1-h1-106919248-106920134	mO24
chr1-h1-106929151-106930046	mO15
chr1-h1-107001471-107002333	mO43
chr1-h1-107015817-107016712	mO26
chr1-h1-107053484-107054392	sO08
chr1-h1-107073716-107074607	mO07
chr1-h1-107993082-107994048	mO09
chr1-h1-107998742-107999655	mO26
chr1-h1-108000189-108000900	mO43
chr1-h1-108000909-108001689	mO53
chr1-h1-108068914-108069616	mO52
chr1-h1-108137227-108138087	sO05
chr1-h1-108185708-108186704	mO52
chr1-h1-108287797-108288494	sO07
chr1-h1-108412396-108413471	mO08
chr1-h1-108515459-108516355	mO24
chr1-h1-108888321-108889242	sO05
chr1-h1-109204179-109205081	mO21
chr1-h1-109208513-109209259	mO43
chr1-h1-109275655-109276821	mO05
chr1-h1-110097190-110098114	mO31
chr1-h1-110108930-110109944	mO52
chr1-h1-110313051-110313957	mO41
chr1-h1-110319911-110320903	mO43
chr1-h1-110519347-110520229	sO05
chr1-h1-110579052-110579940	mO37
chr1-h1-110682328-110683207	mO21
chr1-h1-110790105-110790947	mO35
chr1-h1-110795174-110796328	mO50
chr1-h1-110799560-110800140	mO14
chr1-h1-110940942-110941994	mO35
chr1-h1-110975888-110976876	mO42
chr1-h1-111051485-111052475	mO41
chr1-h1-111459459-111460347	mO09
chr1-h1-111502868-111503748	mO54
chr1-h1-111504159-111505154	mO26
chr1-h1-111847655-111848581	mO16
chr1-h1-111864192-111865129	mO05
chr1-h1-111933984-111934983	mO06
chr1-h1-111938083-111939057	mO06
chr1-h1-111948242-111949168	mO07
chr1-h1-111964109-111964943	mO40
chr1-h1-111990124-111991163	mO03
chr1-h1-112267835-112268668	mO43
chr1-h1-112269005-112269841	mO18
chr1-h1-112489996-112490751	mO04
chr1-h1-112503979-112504839	mO41
chr1-h1-112898662-112899616	sO07
chr1-h1-113024559-113025416	mO58
chr1-h1-113255451-113256314	mO45
chr1-h1-113300477-113301313	sO07
chr1-h1-113311316-113312221	mO56
chr1-h1-113721947-113723049	mO36
chr1-h1-113723594-113724407	mO34
chr1-h1-113840624-113841542	sO02
chr1-h1-113948917-113950033	sO08
chr1-h1-115301180-115302023	mO52
chr1-h1-115397692-115398539	mO48
chr1-h1-115558084-115559046	mO01
chr1-h1-115674020-115674873	mO49
chr1-h1-115690210-115691076	mO50
chr1-h1-115972673-115973585	mO52
chr1-h1-116132377-116133312	mO01
chr1-h1-116145043-116145929	mO03
chr1-h1-116148043-116148943	mO23
chr1-h1-116165795-116166669	mO12
chr1-h1-116178671-116179686	mO25
chr1-h1-116378519-116379075	mO11
chr1-h1-116381054-116382017	mO11
chr1-h1-116412926-116413868	mO52
chr1-h1-116428182-116429085	sO02
chr1-h1-116430625-116431542	sO03
chr1-h1-116435163-116436012	mO26
chr1-h1-116441465-116442276	mO41
chr1-h1-116446579-116447476	mO58
chr1-h1-116500154-116501047	mO48
chr1-h1-116560963-116561949	mO52
chr1-h1-116917979-116918867	mO21
chr1-h1-116964835-116965833	mO05
chr1-h1-117070723-117071612	sO07
chr1-h1-117140554-117141414	mO48
chr1-h1-117142635-117143600	mO11
chr1-h1-117174642-117175425	mO37
chr1-h1-117355888-117356719	mO19
chr1-h1-117385641-117386508	mO36
chr1-h1-117400547-117401448	mO54
chr1-h1-117460170-117461057	mO37
chr1-h1-117600788-117601747	mO21
chr1-h1-117602484-117603270	mO11
chr1-h1-117703476-117704330	sO08
chr1-h1-117816184-117817143	mO13
chr1-h1-117927989-117928810	mO27
chr1-h1-117934479-117936289	mO41
chr1-h1-118008085-118008909	sO02
chr1-h1-118021728-118022627	mO05
chr1-h1-118023963-118024918	mO32
chr1-h1-118074944-118075782	mO27
chr1-h1-118113418-118114259	mO50
chr1-h1-118154730-118155915	mO36
chr1-h1-118200261-118201094	mO26
chr1-h1-118208528-118209578	mO23
chr1-h1-118474468-118475507	mO36
chr1-h1-118701726-118702850	mO26
chr1-h1-118976497-118977408	mO48
chr1-h1-118978526-118979488	sO01
chr1-h1-118988748-118989560	mO48
chr1-h1-119005674-119006548	mO05
chr1-h1-119062518-119063402	mO59
chr1-h1-119088069-119089042	mO43
chr1-h1-119320347-119321197	mO09
chr1-h1-119349894-119350791	mO12
chr1-h1-119772748-119773632	mO11
chr1-h1-119806607-119807491	sO04
chr1-h1-119887662-119888626	mO05
chr1-h1-120043598-120044592	mO23
chr1-h1-120263509-120264375	mO26
chr1-h1-120308060-120308926	mO48
chr1-h1-120309779-120310659	mO18
chr1-h1-120315445-120316275	mO11
chr1-h1-120351803-120352759	mO26
chr1-h1-120392424-120393347	mO15
chr1-h1-120532195-120533100	mO11
chr1-h1-120556260-120557128	mO54
chr1-h1-120650994-120651778	mO15
chr1-h1-120718268-120719135	mO26
chr1-h1-120813990-120814885	mO16
chr1-h1-120826889-120827755	mO29
chr1-h1-120858670-120859582	sO02
chr1-h1-120974647-120975632	mO12
chr1-h1-121134446-121135086	mO33
chr1-h1-121161801-121162718	mO14
chr1-h1-121168704-121169557	sO02
chr1-h1-121373442-121374248	mO20
chr1-h1-121498369-121499315	mO35
chr1-h1-121574169-121575055	mO36
chr1-h1-121591956-121592830	mO19
chr1-h1-121622295-121623215	mO02
chr1-h1-121907767-121908549	sO06
chr1-h1-121917542-121918396	mO24
chr1-h1-122064819-122065749	mO30
chr1-h1-122072409-122073287	mO27
chr1-h1-122078464-122079311	mO40
chr1-h1-122100651-122101459	mO07
chr1-h1-122140310-122140972	mO09
chr1-h1-122180510-122181372	mO32
chr1-h1-122377192-122378063	mO26
chr1-h1-122436867-122437562	mO09
chr1-h1-122447089-122447992	mO52
chr1-h1-122506651-122507591	mO50
chr1-h1-122542598-122543538	mO19
chr1-h1-122582911-122583831	mO36
chr1-h1-122638708-122639636	mO49
chr1-h1-122747817-122748590	sO07
chr1-h1-122760399-122761309	mO15
chr1-h1-122801747-122803085	mO44
chr1-h1-122813043-122813876	mO35
chr1-h1-122885767-122886750	sO02
chr1-h1-122923402-122924423	mO11
chr1-h1-123100212-123101173	mO09
chr1-h1-123305341-123306164	mO15
chr1-h1-123330871-123331780	mO52
chr1-h1-123357821-123358775	mO09
chr1-h1-123519461-123520370	mO32
chr1-h1-123603981-123604978	mO35
chr1-h1-123872347-123873181	mO23
chr1-h1-123976741-123977759	mO14
[truncated: 12,398 more rows]

## Sheet: OCR_accessibility_and_module
neoblast	early epidermal progenitors	late epidermal progenitors	epidermis	phagocytes	basal/goblet	muscle	neurons	parenchyma	protonephridia	secretory	module
1.22425	0.729904	1.55702	3.50851	1.159	0	0	2.9989	0.987761	0	0	sO01
2.31586	0.717198	0	2.40366	1.14126	0	0.675155	2.42035	2.22466	0	0	sO01
0	0	0	2.4277	0	0	1.85679	0	0	0	0	sO01
0	1.4831	0	2.69308	0	0	0	0	1.67948	0	0	sO01
0	0	0	2.4277	0	0	0	1.66091	0	0	0	sO01
0	0	0	3.66066	0	0	0	0	0	0	0	sO01
0	0	0	2.69149	0	0	0	2.63286	0	0	0	sO01
2.04428	1.35518	0	2.39966	0	0	0	1.56917	0	0	0	sO01
0	0	0	2.41851	0	0	0	0	3.47725	0	0	sO01
0.727	2.21256	1.73067	0	3.18325	1.75778	2.18991	0	2.67361	1.99451	3.09541	sO01
0	1.37869	0	3.07573	0	0	0	0	2.4556	0	0	sO01
0	0	0	2.69294	0	0	2.64798	0	0	0	0	sO01
0.922105	1.19569	0	2.24972	0	0	0	1.0837	1.91711	0	0	sO01
1.78925	1.30087	0	2.35598	0	0	1.8699	1.1644	0	0	0	sO01
0	0	0	2.69304	0	0	0	0	2.84104	0	0	sO01
0	2.03256	0	2.67892	0	0	0	0	3.03099	0	0	sO01
1.34317	0	0	2.41851	0	0	2.5311	0	0	0	0	sO01
1.56073	0	0	2.56916	0	0	1.59199	0	0	0	0	sO01
0	0	0	2.26287	0	0	0	0	2.20461	0	0	sO01
1.24086	0	0	2.42753	0	0	1.94921	0	0	0	0	sO01
0	1.19371	0	2.02509	0	0	1.75492	1.12694	1.82765	0	0	sO01
0	0	0	3.22326	0	0	0	2.24032	0	0	0	sO01
0	1.4831	0	2.42753	0	0	0	1.74588	0	0	0	sO01
0	0	0	3.22326	0	0	0	0	0	0	0	sO01
1.18361	0	0	2.06538	0	0	1.15819	0	0	0	0	sO01
1.99653	0	0	2.41062	0	0	1.8699	0	2.18292	0	0	sO01
0	1.36211	0	2.42767	0	0	1.79406	0	0	0	0	sO01
1.75076	2.68444	3.64747	2.03847	3.12448	2.92183	2.64335	2.72052	3.34671	2.81483	3.14175	sO01
2.07386	1.55319	0	2.38031	0	0	0.981658	1.02353	0	0	0	sO01
0.363969	2.04031	2.38653	0	2.42484	3.78769	0.538828	0	1.93649	2.58142	3.07611	sO01
0	0	0	2.26287	0	0	0	0	1.70132	0	0	sO01
0.975004	0	0	3.51811	0	0	0	1.1644	2.09341	0	0	sO01
0	1.73859	0	2.42714	0	0	0	1.82006	0	0	0	sO01
0	0	0	2.4277	0	0	0	1.51627	0	0	0	sO01
0	1.40845	0	2.26007	0	0	0	0	2.60624	0	0	sO01
0	0	0	3.41036	0	0	1.9365	1.25817	2.38086	0	0	sO01
0	0	0	2.4277	0	0	0	1.51627	0	0	0	sO01
1.72307	1.75206	0	2.90275	1.21656	0	1.08163	1.72729	1.28985	0	0	sO01
1.24086	0	0	2.42753	0	0	1.94921	0	0	0	0	sO01
1.30475	0	0	2.26284	0	0	1.66996	0	0	0	0	sO01
1.53081	3.22722	3.54092	0	3.78695	4.3704	2.5714	0.782576	4.17053	3.15329	4.39493	sO01
1.58938	0	0	2.39966	0	0	2.15635	0	2.25263	0	0	sO01
0.922105	1.55211	0	2.41359	0	0	1.36604	0	1.89891	0	0	sO01
1.84602	0	0	2.26235	0	0	0	1.3211	0	0	0	sO01
0.401169	2.66999	0	4.02082	0	0	3.22093	0.898607	0	1.52734	1.16033	sO01
0	0	0	2.4277	0	0	0	2.10071	0	0	0	sO01
0	0	0	2.26287	0	0	0	1.34697	0	0	0	sO01
0	2.10739	0	2.3274	0	0	0.872702	1.88689	2.14008	0	0	sO01
0	0	0	3.22326	0	0	0	0	0	0	0	sO01
0	0	0	2.69308	0	0	1.71777	0	0	0	0	sO01
2.18699	0.89577	0	2.62766	0	0	0.961307	1.31627	1.19841	0	0	sO01
0	0	0	2.42217	0	0	0	0	2.98681	0	0	sO01
1.76629	2.41956	0	2.7927	0	0	0	1.55437	0	0	0	sO01
0	0	0	3.35161	0	0	2.9298	0	1.85289	0	0	sO01
1.88306	2.04889	0	2.2607	0	0	0	2.67884	0	0	0	sO01
2.1637	0	0	2.69272	0	0	0	1.28446	0	0	0	sO01
0	0	0	2.4277	0	0	0	0	2.38503	0	0	sO01
0	0	0	3.61536	0	0	0	0	0	0	0	sO01
1.39606	0	0	2.69272	0	0	1.45567	0	1.73669	0	0	sO01
2.41219	0	0	2.41359	0	0	1.7644	0	0	0	0	sO01
0	0	0	2.56916	0	0	0	0.995758	1.84724	0	0	sO01
1.08412	2.55251	0	2.64642	0	0	0	1.68341	0	0	0	sO01
2.10767	2.20276	2.16404	0	2.44159	2.74422	1.58081	0.919433	1.95364	2.25893	2.55667	sO01
0	0	0	2.80331	0	0	1.69878	0	0	0	0	sO01
1.30475	0	0	2.42767	0	0	0	0	1.84128	0	0	sO01
0	1.43639	0	2.69149	0	0	0	2.25233	0	0	0	sO01
0	0	0	2.4277	0	0	0	0	1.85276	0	0	sO01
0	0	0	2.4277	0	0	0	1.90651	0	0	0	sO01
1.07003	2.54355	3.5258	0	2.07563	2.86995	2.61018	0	2.12769	1.54014	3.0825	sO01
0.850489	2.19892	3.13966	0	2.68089	3.33728	0.705367	2.2035	0	2.34429	3.60733	sO01
0	0	0	2.4277	0	0	1.72835	0	0	0	0	sO01
0	0	0	2.56917	0	0	0	1.49642	0	0	0	sO01
1.01577	0	0	2.42627	0	0	1.54749	1.39143	0	0	0	sO01
0.844255	1.50603	0	2.23674	0	0	2.08394	1.1003	0	0	0	sO01
1.39698	0.960192	0	2.44648	1.45353	0	0	2.10611	1.38895	0	0	sO01
0	0	0	2.65197	0	0	1.97263	1.3684	2.59929	0	0	sO01
1.06456	0	0	3.07573	0	0	0	1.2205	0	0	0	sO01
0	0	0	3.22326	0	0	0	0	0	0	0	sO01
0	1.92655	2.78273	0	1.79743	2.00707	1.168	0.970156	0.754379	2.10772	2.48561	sO01
0	0	0	2.90259	0	0	0	2.39813	0	0	0	sO01
1.32371	1.53054	1.82119	0	1.10721	1.71073	1.16495	1.0116	1.92714	1.35859	1.3708	sO01
1.34317	0	0	2.41851	0	0	0	1.12694	2.19087	0	0	sO01
1.30475	0	0	2.42767	0	0	0	1.55562	0	0	0	sO01
0	0	0	2.69308	0	0	0	1.50263	1.50323	0	0	sO01
1.21013	2.18715	3.14544	0	1.76631	3.50341	0.524644	2.23773	0.974979	3.68686	2.54455	sO01
1.01577	1.15122	0	2.26154	0	0	1.54749	0	0	0	0	sO01
0.888708	0	0	3.07048	0	1.75117	3.08193	0	0	0	0	sO01
0	0	0	2.41851	0	0	2.00274	1.23445	2.04822	0	0	sO01
2.14072	1.16463	0	2.36873	0	0	1.72522	0	1.51183	0	0	sO01
1.68869	2.00942	3.22326	0.976961	2.66321	3.72034	2.44821	1.51474	1.95729	3.09477	2.43489	sO01
0	0	0	3.2896	0	0	0	0	0	0	0	sO01
2.15996	1.66519	1.9549	0	1.2397	1.62349	0.969677	1.08411	1.30003	1.86639	1.85416	sO01
0	0	0	3.2896	0	0	0	0	0	0	0	sO01
2.40154	0	0	2.42516	0	0	1.72527	0	0	0	0	sO01
0	0	0	3.22326	0	0	0	0	0	0	0	sO01
0.670144	2.44692	0	2.8944	0	0	0	2.14039	0	0	0	sO01
2.18042	0	0	2.26007	0	0	0	0	1.76479	0	0	sO01
1.19497	2.69741	0	2.54162	0	0	0	2.85467	0	0	0	sO01
0.79517	1.41739	0	4.02728	0	0	0	0	1.13775	1.43526	2.14594	sO01
2.36549	1.05726	0	2.15481	0	0	1.98508	0	1.27542	0	0	sO01
0	0	0	3.15221	0	0	0	0	0	0	0	sO01
1.50606	0	0	2.90259	0	0	0	1.39143	0	0	0	sO01
0	0	0	2.4277	0	0	1.72657	0	0	0	0	sO01
0	0	0	3.22326	0	0	0	0	0	0	0	sO01
1.06456	0	0	3.22326	0	0	1.87352	0	0	0	0	sO01
1.56073	0	0	2.42714	0	0	0	0	2.09418	0	0	sO01
0.96572	1.27914	0	2.42469	0	0	0	1.73377	0	0	0	sO01
0	0	0	2.69307	0	0	0	2.52382	0	0	0	sO01
0	0	0	2.26287	0	0	0	0	1.52278	0	0	sO01
1.45066	0	0	2.42469	0	0	0	1.33693	1.62054	0	0	sO01
1.97219	0	0	2.42217	0	0	2.11531	0	0	0	0	sO01
0	0	0	2.69026	0	0	0	2.63166	1.64258	0	0	sO01
1.71901	1.71981	0	2.38031	0	0	1.20503	1.41157	0	0	0	sO01
1.76521	0	0	2.90259	0	0	0	0	1.62054	0	0	sO01
0	0	0	3.22326	0	0	0	0	0	0	0	sO01
0.84036	0.610178	1.38559	0	2.49427	2.02306	0.776451	0.888287	2.21373	2.26773	2.64124	sO01
0	0	0	3.2896	0	0	0	0	0	0	0	sO01
0	0	0	3.51811	0	0	0	0	0	0	0	sO01
2.26825	1.64354	0	1.87614	0	0	1.80715	0.667853	1.12826	0	0	sO01
1.79055	2.00015	0	2.9868	0	0	0	1.63032	0	0	0	sO01
0	0	0	2.26287	0	0	0	1.66091	0	0	0	sO01
2.04564	0	0	2.42469	0	0	0	0	1.76479	0	0	sO01
1.06456	0	0	2.42469	0	0	1.50306	1.2205	0	0	0	sO01
0	0	0	2.90259	0	0	1.55389	0	0	0	0	sO01
0	0	0	3.07573	0	0	0	0	1.98374	0	0	sO01
0	1.34693	0	2.80331	0	0	0	0	1.82897	0	0	sO01
1.41345	2.27343	2.26987	0	2.85012	2.79879	2.01461	0.380685	2.66178	2.91194	2.70889	sO01
0.371885	1.486	2.58277	0	1.5827	1.78449	1.83122	0.776921	0	1.74031	1.79039	sO01
1.30475	0	0	2.42767	0	0	0	0	1.84128	0	0	sO01
0	0	0	2.06541	0	0	0	1.51627	0	0	0	sO01
1.41754	1.00727	0	2.34217	0	0	1.25681	2.64536	0	0	0	sO01
2.36047	0	0	2.41359	0	0	0	1.49721	0	0	0	sO01
1.80852	0	0	2.69304	0	0	0	1.39143	0	0	0	sO01
0.915707	0	0	2.75474	0	0	0	3.4382	0	0	0	sO01
0	0	0	2.42627	0	0	0	0	2.84104	0	0	sO01
2.32564	1.69673	0	2.53814	1.40419	0	0.920803	1.19157	1.54654	0	1.46021	sO01
1.80852	0	0	2.42767	0	0	0	0	1.79007	0	0	sO01
0	0	0	3.96393	0	0	0	0	0	0	0	sO01
0	0	0	3.82375	0	0	0	0	0	0	0	sO01
1.14037	1.99712	0	2.79602	0	0	1.63821	1.69368	1.63395	0	0	sO01
0	1.60605	0	2.90205	0	0	0	2.51246	0	0	0	sO01
0	0	0	2.4277	0	0	0	1.79404	0	0	0	sO01
0.774715	1.93454	1.82721	0	1.92918	2.50648	0.901087	0.933419	1.85942	3.26989	2.79531	sO01
0	0	0	2.69308	0	0	0	0	2.20461	0	0	sO01
1.61229	0	0	2.42753	0	0	0	0	1.82897	0	0	sO01
1.95782	0	0	2.42627	0	0	0	0	1.84128	0	0	sO01
0	0	0	3.66066	0	0	0	0	0	0	0	sO01
0	0	0	3.3518	0	0	0	0	0	0	0	sO01
2.10578	1.56037	2.07962	0	2.24734	2.17214	2.59841	0	0	2.18398	1.11338	sO01
1.56021	0	0	1.81869	0	0	0	0	1.66364	0	0	sO01
1.02992	1.21308	0	2.98157	0	0	1.76696	2.41631	0	0	0	sO01
1.17871	0	0	2.42714	0	0	0	1.98653	0	0	0	sO01
1.80416	2.62541	3.23818	1.71123	2.80851	3.29313	2.79378	2.63664	2.69688	2.74268	3.57643	sO01
0	1.43639	0	2.69304	0	0	2.1485	0	0	0	0	sO01
1.80565	1.38149	0	2.16938	0	0	1.37739	1.18395	1.51923	0	0	sO01
2.3669	0	0	2.05759	0	0	1.29	0	0	0	0	sO01
1.50606	0	0	2.90255	0	0	0	1.67388	0	0	0	sO01
0	0	0	3.3518	0	0	0	0	0	0	0	sO01
1.45487	3.3258	2.50023	1.42565	3.26177	3.29393	1.74126	4.23039	2.13349	3.40751	3.91164	sO01
0	0	0	2.56917	0	0	1.72657	0	0	0	0	sO01
0.956932	0	1.824	0	1.685	1.91133	0.879316	1.38606	0	2.07693	1.73908	sO01
1.43292	1.44518	0	2.3274	0	0	0	2.19648	1.82495	0	0	sO01
0	0	0	3.2896	0	0	0	0	0	0	0	sO01
0	0	0	2.26287	0	0	0	1.66091	0	0	0	sO01
1.58899	1.95895	3.08172	1.26389	3.00541	3.3244	2.03488	2.47579	3.88934	4.23471	3.38496	sO01
0	1.17143	0	2.56857	0	0	0	0	2.20415	0	0	sO01
1.31342	1.64785	0	3.05163	0	0	0	2.75676	1.30508	0	0	sO01
1.88607	1.13641	0	2.68927	0	0	1.68447	0.955656	0	0	0	sO01
0	0	0	2.4277	0	0	0	1.66091	0	0	0	sO01
1.12566	0	0	2.42753	0	0	0	2.04302	0	0	0	sO01
2.19852	1.74518	2.18162	0	2.20477	2.4102	1.16448	1.4023	1.74131	2.87868	2.41013	sO01
0	0	0	2.90259	0	0	0	1.88229	0	0	0	sO01
0	0	0	2.4277	0	0	0	1.78718	0	0	0	sO01
0	0	0	2.69308	0	0	0	1.63917	0	0	0	sO01
0.720334	2.5661	2.35651	0	2.89457	1.92681	1.17172	0.479666	2.01321	3.02596	2.8823	sO01
1.59223	0	0	2.26007	0	0	0	0	2.09684	0	0	sO01
0	0	0	2.4277	0	0	0	0	1.85276	0	0	sO01
0	1.27914	0	2.42469	0	0	1.22331	1.73377	0	0	0	sO01
1.08039	1.29365	0	3.41012	0	0	1.95913	1.94787	0	0	0	sO01
0	0	0	3.07573	0	0	0	1.46307	0	0	0	sO01
1.06456	1.52191	0	2.56904	0	0	0	1.33693	0	0	0	sO01
0	0	0	2.4277	0	0	0	0	1.70132	0	0	sO01
0	0	0	3.07573	0	0	0	0	0	0	0	sO01
1.5107	0	0	2.42753	0	0	0	0	1.82897	0	0	sO01
0	0	0	2.69026	0	0	0	3.11452	0	0	0	sO01
0	0	0	3.3518	0	0	0	0	0	0	0	sO01
1.18163	1.9472	1.52377	0	1.65952	1.60492	0.952564	0.779786	1.24757	2.19716	1.49757	sO01
0	0	0	2.4277	0	0	0	2.09938	0	0	0	sO01
1.30475	0	0	2.42767	0	0	1.52752	0	0	0	0	sO01
0	0	0	2.36873	0	0	0	0	3.55705	0	0	sO01
0.258994	2.76462	1.60006	0	1.86172	2.5678	1.38662	0.756462	1.93711	1.13211	1.85416	sO01
1.524	1.60605	0	2.23674	0	0	0	2.10954	0	0	0	sO01
1.30475	0	0	2.42767	0	0	0	1.55562	0	0	0	sO01
1.34403	2.07257	0	3.05575	1.25555	0	1.32963	0.563212	2.09728	0	0	sO01
1.41117	0	0	2.90255	0	0	0	1.77882	0	0	0	sO01
2.29186	0.786987	0	2.55548	0	0	2.03858	1.99481	0	0	0	sO01
0	0	0	3.07573	0	0	1.69878	0	0	0	0	sO01
0	0	0	3.22326	0	0	0	0	0	0	0	sO01
0.644877	0	0	0	0	0	4.48884	1.04519	0	1.95113	1.01175	sO02
1.12577	0	0	0	0	0	4.13943	0	0	0	0	sO02
0	0	0	0	0	0	3.04805	0	0	0	0	sO02
0.736027	0	0	0	0	0	4.96867	0	0	0	0	sO02
0.457424	0	0	0	0	0	4.58785	0	1.02129	0	0	sO02
0	0	0	0	0	0	3.97972	0	0	0	0	sO02
0.816015	0	0	0	0	0	3.53222	1.0114	0	0	0	sO02
0.369735	0	0	0	0	0	4.41693	0	0	0	0	sO02
0	0	0	0	0	0	3.55454	0	0	0	0	sO02
0	0	0	0	0	0	3.46209	0	0	0	0	sO02
0.836974	0	0	0	0	0	4.8369	0.260959	2.19168	1.44327	0	sO02
0.808775	1.34203	0	0	0	0	3.50896	0	1.61912	0	0	sO02
0	0	0	0	0	0	3.61867	0	0	0	0	sO02
0	0	0	0	0	0	3.67894	0	0	0	0	sO02
0	0	0	0	0	0	3.84059	0	0	0	0	sO02
0	0	0	0	0	0	3.82387	0	0	0	0	sO02
0.94427	0	0	0	0	0	3.33303	0.792411	0	0	0	sO02
0.670144	0	0	0	0	0	3.46209	0	0	0	0	sO02
0.764601	0	0	0	0	0	3.69825	0	0	0	0	sO02
0.9789	0	0	0	0	0	4.78667	0	0	0	0	sO02
0	0	0	0	0	0	3.30509	0	0	0	0	sO02
0	0	0	2.42516	0	0	3.08403	0	0	0	0	sO02
0	0	0	2.27832	0	0	3.85704	0	0	0	0	sO02
0.606613	0	0	0	0	0	3.65925	0	0	0	0	sO02
1.05874	0	0	0	0	0	4.08897	0	0	0	0	sO02
0	0	0	0	0	0	3.24675	0	0	0	0	sO02
0.483328	0	0	0	0	0	4.03584	0	0	0	0	sO02
1.11493	0	0	0	0	0	3.18479	1.02353	0	0	0	sO02
0.86316	0	0	0	0	0	3.24675	0	0	0	0	sO02
0	0	0	0	0	0	4.21064	0	0	0	0	sO02
0	0	0	0	0	0	4.37893	0	0	0	0	sO02
0	0	0	0	0	0	3.18481	0	0	0	0	sO02
0.799792	0	0	0	0	0	3.11876	0	0	0	0	sO02
1.14231	0	0	0	0	0	4.24443	0	0	0	0	sO02
1.03593	0	0	0	0	0	3.92026	0.832911	0	0	0	sO02
2.1143	2.46813	2.45644	1.67163	2.01411	3.21426	4.50687	2.09657	1.41005	1.72848	1.95034	sO02
0.458255	0	0	0	0	0	4.53957	0	0	0	0	sO02
0	0	0	0	0	0	4.10183	0	0	0	0	sO02
0.683934	0	0	0	0	0	3.93546	0	1.6708	0	0	sO02
0	0	0	0	0	0	3.71719	0	0	0	0	sO02
0.606613	0	0	0	0	0	3.69825	0	0	0	0	sO02
0	0	0	0	0	0	3.38667	0	0	0	0	sO02
0	0	0	0	0	0	3.30509	0	0	0	0	sO02
0.67341	0	0	0	0	0	4.34946	0	0	0	1.35697	sO02
0.844255	0	0	0	0	0	3.15233	0	0	0	0	sO02
0	0	0	0	0	0	4.37893	0	0	0	0	sO02
0	0	0	0	0	0	3.38667	0	0	0	0	sO02
1.00301	0	0	0	0	0	3.85704	0	0	0	0	sO02
0	0	0	0	0	0	3.80686	0	0	0	0	sO02
0	0	0	0	1.77961	0	2.64798	0	0	0	0	sO02
0	0	0	0	0	0	3.46209	0	0	0	0	sO02
0	0	0	0	0	0	3.33303	0	0	0	0	sO02
0	0	0	0	0	0	3.04805	0	0	0	0	sO02
0	0	0	0	0	0	3.11876	0	0	0	0	sO02
0	0	0	0	0	0	3.04805	0	0	0	0	sO02
0	0	0	0	0	0	3.04805	0	0	0	0	sO02
0.449928	0	0	2.00155	1.92307	0	3.65919	0	1.06461	0	0	sO02
0.483328	0	0	0	0	0	3.93546	0	0	0	1.70795	sO02
0	0	0	0	0	0	3.67894	0	0	0	0	sO02
0	0	0	0	0	0	3.65925	0	0	0	0	sO02
0.857576	0	0	0	0	0	4.0221	1.01893	0	0	0	sO02
0.77354	0	0	0	0	0	3.55454	0	0	0	0	sO02
0	0	0	0	0	0	4.28777	1.25151	0	0	0	sO02
0.213873	0	0	0	0	0	4.96329	0	0	0	0	sO02
0	0	0	0	0	0	3.80686	0	0	0	0	sO02
0.509293	0	0	0	0	0	4.03584	0	0	0	0	sO02
0.808775	0	0	0	0	0	3.65925	0	0	0	0	sO02
0	0	0	0	0	0	3.59775	0	0	0	0	sO02
0	0	0	0	0	0	3.18481	0	0	0	0	sO02
0	0	0	0	0	0	3.11876	0	0	0	0	sO02
0	0	0	0	0	0	3.04805	0	0	0	0	sO02
0	0	0	0	0	0	3.11876	0	0	0	0	sO02
0	0	0	0	0	0	4.18746	0	0	0	0	sO02
0	0	0	0	0	0	4.18746	0	0	0	0	sO02
0	0	0	0	0	0	3.30509	0	0	0	0	sO02
0	0	0	0	0	0	3.50938	0	0	0	0	sO02
0	0	0	0	0	0	3.93546	0	0	0	0	sO02
0.562143	0	0	0	0	0	4.18746	0	0.81184	0	0	sO02
0.884775	0	0	0	0	0	3.57638	0	0	0	0	sO02
0	0	0	0	0	0	3.46209	0	0	0	0	sO02
0.538635	0	0	0	0	0	4.93037	0.28579	0	0	0	sO02
0	0	0	0	0	0	3.46209	0	0	0	0	sO02
1.09899	0	0	0	0	0	3.90483	0.489321	0	0	0	sO02
0	0	0	0	0	0	3.04805	0	0	0	0	sO02
0.720077	0	0	0	0	0	3.38667	0	0	0	0	sO02
0	1.52633	0	2.34921	0	0	3.50938	0	0	0	0	sO02
0.538147	0	0	0	0	0	3.93546	0	0	0	0	sO02
0	0	0	0	0	0	3.71719	0	0	0	0	sO02
0	0	0	0	0	0	3.38667	0	0	0	0	sO02
0.77757	0	0	0	0	0	3.36021	0	0	0	0	sO02
0	0	0	0	0	0	3.11876	0	0	0	0	sO02
0	0	0	0	0	0	3.65925	0	0	0	0	sO02
0	0	0	0	0	0	3.36021	0	1.65373	0	0	sO02
0	0	0	0	0	0	3.84059	0.712732	0	0	0	sO02
0.794235	0	0	0	0	0	3.97972	0	0	0	0	sO02
0	0	0	0	0	0	3.36021	0	0	0	0	sO02
0.920373	0	0	0	0	0	4.76057	1.06198	0	0	0	sO02
0	0	0	0	0	0	3.50938	0	0	0	0	sO02
0.419051	0	0	0	0	0	4.12705	0	0	0	0	sO02
0.598977	0.589463	0	0	0	0	4.13943	0.671388	0	0	0	sO02
0	0	0	0	0	0	4.00817	0	1.75359	0	0	sO02
0	0	0	0	0	0	3.67894	0	0	0	0	sO02
0	0	0	0	0	0	3.18481	0	0	0	0	sO02
0.700207	0	0	0	0	0	3.82387	0.645954	0	1.53873	0	sO02
0	0	0	0	0	0	3.57638	0	0	0	0	sO02
0	0	0	0	0	0	3.24675	0	0	0	0	sO02
0.720077	0	0	0	0	0	3.38667	0	0	0	0	sO02
0	0	0	0	0	0	3.33303	0.895517	0	1.78282	0	sO02
0	0	0	0	0	0	3.61867	0	0	0	0	sO02
0	0	0	0	0	0	3.33303	0.801698	0	0	0	sO02
0	0	0	0	0	0	3.41244	0	0	0	0	sO02
0	0	0	0	0	0	3.04805	0	0	0	0	sO02
0.653375	0	0	0	0	0	4.76057	0	0	0	0	sO02
0	0	0	0	0	0	3.36021	0	0	0	0	sO02
0.342123	0	0	0	0	0	4.25544	0.52263	0	0	0	sO02
0.838961	0	0	0	0	0	3.67894	0	0	0	0	sO02
1.05341	0	0	0	0	0	3.71719	0.731563	0	0	0	sO02
0.362614	0	0	0	0	0	4.21064	0	1.88673	0	0	sO02
0	0	0	0	0	0	3.78956	0	1.30508	0	0	sO02
1.20259	0	0	0	0	0	3.93546	1.00187	0	0	0	sO02
1.04565	0	0	0	0	0	4.83076	0.767014	0	0	1.04275	sO02
0.550267	0	0	0	0	0	4.38857	1.45731	0	0	0	sO02
0	0	0	0	0	0	4.48884	0	0.845417	0	0	sO02
0	0	0	0	0	2.0589	3.63917	0	0	0	1.87597	sO02
1.55071	0	1.3853	0	0.672634	0	4.24033	0.893821	2.4875	0.882793	1.64828	sO02
1.13743	0.447813	1.49069	0	0	0	4.2544	0.369769	1.64866	2.43648	0	sO02
0	0	0	0	0	0	4.23329	0.832135	0.857867	0	0	sO02
0	0	0	0	0	0	3.08403	0	0	0	0	sO02
0.720077	0	0	0	0	0	3.41244	0	0	0	0	sO02
0.519436	0	0	0	0	0	4.30876	0	0	0	0	sO02
0	0	0	0	0	1.96269	3.59775	0	0	0	0	sO02
0	0	0	0	0	0	3.55454	0	0	0	0	sO02
0	0	0	0	0	0	3.59775	0	0	0	0	sO02
0	0	0	0	0	0	3.41244	0	0	0	0	sO02
0.570384	0	2.05434	0	0	0	3.24445	0.772245	0	2.0614	0	sO02
0	0	0	0	0	0	3.78956	0	0	0	0	sO02
1.10865	0.65004	0	0	0	0	3.36015	0.772245	0	0	0	sO02
0	0	1.99434	0	0	0	2.70109	0	1.70654	0	0	sO02
0.829109	0.271567	0	0	0	0	5.51681	0	0	0	0.559791	sO02
0	0	0	0	0	0	3.63917	0	0	0	0	sO02
0	0	0	0	0	0	3.55454	0	0	0	0	sO02
0	0	0	0	0	0	3.18481	0	0	0	0	sO02
0	1.31657	0	0	0	0	3.18481	0	0	0	0	sO02
0	0	0	0	0	0	3.50938	0	0	0	0	sO02
0	0	0	0	0	0	3.30509	0	0	0	0	sO02
0	0	0	0	0	0	3.18481	0	1.53808	0	0	sO02
0.362614	0	0	0	0	0	4.22203	0.935052	0	0	0	sO02
0	0	0	0	0	0	3.63917	0	0	0	0	sO02
0	0	0	0	0	0	3.08403	0	0	0	0	sO02
0	1.08272	0	0	0	0	3.48601	0	0	0	0	sO02
0	0	0	0	0	0	3.55454	0	0	0	0	sO02
0.884775	0	0	0	0	0	3.36021	0.792411	0	0	0	sO02
0	0	0	0	0	0	3.27635	0	0	0	0	sO02
0	0	0	0	0	0	3.33303	0	0	0	0	sO02
0.599943	0	0	0	0	0	4.13943	0	0	0	0	sO02
0.427541	0	0	0	0	0	3.95043	0	0	0	0	sO02
0	0	0	0	0	0	3.41244	0	0	0	0	sO02
0	0	0	0	0	0	3.48601	0	0	0	0	sO02
0	0	0	0	0	0	3.33303	0	0	0	0	sO02
0.506171	0	0	0	0	0	4.38857	0	0	0	0	sO02
0	0	0	0	0	0	3.21626	0	1.60975	0	0	sO02
0.44422	0	0	0	0	0	4.43539	0.411841	0	0	0	sO02
0.377139	0	0	0	0	0	4.04939	0	0	2.30009	0	sO02
0	0	0	2.56765	0	0	3.04805	0	0	0	0	sO02
0.570384	0	0	0	0	0	3.69825	0	0	0	0	sO02
0	0	0	0	0	0	3.41244	0	0	0	0	sO02
0.720077	0	0	0	0	0	3.59775	0	0	0	0	sO02
0	0	0	0	0	0	3.08403	0	0	0	0	sO02
0	0	0	0	0	0	3.90483	0	0	0	0	sO02
0	0	0	0	0	0	3.24675	0	0	0	0	sO02
0	0	0	0	0	0	4.49747	1.27183	0	0	0	sO02
0.769917	0	0	0	0	0	3.65925	0	0	0	0	sO02
0	0	0	0	0	0	3.41244	0	0	0	0	sO02
0.438513	0	0	0	1.23514	0	3.92026	0.603368	0	0	0	sO02
0	0	0	0	0	0	3.55454	0.842029	0	2.10632	0	sO02
0.224102	0	0	0	2.81903	0	4.46244	0	2.49714	1.30564	0	sO02
0	0	0	0	0	0	4.25544	0	0	0	0	sO02
0.52333	0	0	0	0	0	3.92026	0	0	0	0	sO02
0	0	0	0	0	0	3.11876	0.926449	0	0	0	sO02
0	0	0	0	0	0	3.15233	0	0	0	0	sO02
0	0	0	0	0	0	3.11876	0	0	0	0	sO02
0	0	0	0	0	0	3.15233	0	0	0	0	sO02
0	0	0	0	0	0	3.48601	0	0	0	0	sO02
0	0	0	0	0	0	3.69825	0	0	0	0	sO02
0	0	0	0	0	0	3.36021	0	0	0	0	sO02
0.284986	0	0	0	0	0	4.21064	0.400258	1.83578	0	1.30999	sO02
0.612326	0	0	0	0	0	3.87323	0.825229	0	0	0	sO02
0.305402	0	1.49982	0	0.725404	0	3.87178	0.832135	1.68761	1.2653	0	sO02
0	0	0	0	0	0	3.63917	0	0	0	0	sO02
0.979634	0	0	0	0	0	3.63917	0.650662	0	0	0	sO02
0.793673	0	0	0	0.870334	0	5.11796	0.600654	2.83945	0.959014	0.933831	sO02
0	0	0	0	0	0	3.04805	0	0	0	0	sO02
1.13074	0	0	0	0	0	4.67073	0	0	0	0	sO02
0	0	0	0	0	0	3.48601	0	0	0	0	sO02
0.735113	0	0	0	0	0	3.85704	0	0	0	1.7311	sO02
0.294456	0	0	0	0	0	4.57201	0	0	0	0	sO02
0	0	0	0	0	0	3.41244	0	0	0	0	sO02
0	0	0	0	0	0	4.39811	0	0	0	0	sO02
0.538147	0	0	0	0	0	3.85704	0	0	0	0	sO02
0	0	0	0	0	0	3.01073	0	0	0	0	sO02
0	0	0	0	0	0	3.41244	0	0	0	0	sO02
1.01683	0	1.81941	0	0	0	4.22159	0.377453	1.00963	1.81077	1.17262	sO02
0.603117	0	0	0	0	0	4.46247	0	1.02364	0	1.67443	sO02
0.956932	0	0	0	0	0	4.06276	0	0	0	0	sO02
0.52333	0	0	0	0	0	3.80686	0.712732	0	0	0	sO02
0	0	0	0	0	0	3.01073	0	0	0	0	sO02
0.670144	0	0	0	0	0	3.59775	0	0	0	0	sO02
0.77757	0	0	0	0	0	3.36021	0	0	0	0	sO02
0	0	0	0	0	0	3.63917	1.02401	0	0	0	sO02
0	0	0	0	0	0	3.30509	0	0	0	0	sO02
0	0	0	0	0	0	4.11452	0	0	0	1.64072	sO02
0	0	0	0	0	0	3.01073	0	0	0	0	sO02
0	0	0	0	0	0	3.59775	0	0	0	0	sO02
0.607924	0.983312	0	0	0	0	3.18477	0.616197	0	0	0	sO02
1.68108	0.389191	0.792468	0	0	0.763684	5.00034	1.30671	0	0	0.676798	sO02
0	0	0	0	0	0	3.11876	0	0	0	0	sO02
0.721282	0.598979	0	0	0	0	4.11452	0	0	0	1.59258	sO02
0	0	0	0	0	0	3.18481	0	0	0	0	sO02
0	0	1.97073	0	0	0	3.01073	0	0	0	0	sO02
0.816015	0	0	0	0	0	3.55454	1.0748	0	0	0	sO02
0	0	0	0	0	0	3.50938	0	0	0	0	sO02
0	0	0	0	0	0	3.53222	0.842029	0	0	0	sO02
0.381768	2.00419	0	0	0	0	3.94841	0.862651	1.11821	1.80736	0	sO02
0	0	0	0	0	0	3.24675	0	0	0	0	sO02
0.330118	0	0	0	0	1.17715	4.61879	0.798948	0	0.974368	0.972986	sO02
0.471299	0	0	0	0	0	4.03584	0	0	0	0	sO02
0.670144	0	0	0	0	0	3.59775	0	0	0	0	sO02
0.587956	0	0	0	0	0	3.57638	0	0	1.70113	0	sO02
1.42978	0	0	0	0	0	4.17566	1.0816	1.18591	0	0	sO02
0.794235	0	0	0	0	0	3.88915	0	0	0	0	sO02
0.726192	0	0	0	0	0	4.06276	0.765583	0	0	0	sO02
0	0	0	0	0	0	4.43539	0	0	0	0	sO02
0.872129	1.98815	3.08243	2.02278	1.89605	1.44873	4.50564	1.72719	1.93598	2.83019	0.451057	sO02
0	0	0	0	0	0	3.50938	0	0	0	0	sO02
0.538147	0	0	0	0	0	3.99404	0	0	0	0	sO02
0	0	0	0	0	0	3.92026	0	0	0	0	sO02
0	0	0	0	0	0	3.04805	0	0	0	0	sO02
0	0	0	0	0	0	3.18481	0	0	0	0	sO02
0.431012	0	0	0	0	0	4.62638	0	0	0	0	sO02
0	0	0	0	0	0	3.11876	0	0	0	0	sO02
0	1.69588	0	0	0	0	3.53222	0	0	0	0	sO02
0.809648	0	0	0	0	0	3.30509	0	0	0	0	sO02
0	0	0	0	0	0	3.27635	0	0	0	0	sO02
0	0	0	0	0	0	3.41244	0	0	0	0	sO02
0	0	0	0	0	0	4.21064	0	0	0	0	sO02
0	0	0	0	0	0	3.11876	0	0	0	0	sO02
0	0	0	2.35598	0	0	3.50938	0	0	0	0	sO02
0	0	0	0	0	0	3.71719	0	0	0	0	sO02
0	0	0	0	0	0	3.04805	0	0	0	0	sO02
0.816015	0	0	0	0	0	3.50938	0.859184	1.25334	0	0	sO02
0	0	0	0	0	0	3.24675	0	0	0	0	sO02
0.834075	0	0	0	0	0	4.99516	0.538168	0	0.825941	0	sO02
0.894857	0	0	0	0	0	4.06276	0	0	0	0	sO02
0	1.22412	0	0	0	0	2.88959	0	0	0	0	sO02
0.587956	0	2.43132	0	0	0	3.36011	0.79425	0	0	0	sO02
0	0	0	0	0	0	3.11876	0	0	0	0	sO02
0.544016	0	0	0	0	0	4.25544	0.503333	0	0	0	sO02
0	0	0	0	0	0	3.21626	0	0	0	0	sO02
0	0	0	0	0	0	3.55454	0	0	0	0	sO02
0	0	0	0	0	0	3.15233	0	0	0	0	sO02
0.817613	0	0	0	0	0	4.86706	0.445567	0.574988	0	1.08959	sO02
0.457424	0	0	0	0	0	4.63391	0.382782	0	0	0	sO02
0	0	0	0	0	0	3.27635	0	0	0	0	sO02
0.956932	0	0	0	0	0	3.78956	0	0	0	0	sO02
0	0	0	0	0	0	3.46209	0	0	0	0	sO02
0	0	0	0	0	0	3.24675	0	0	0	0	sO02
0	0	0	0	0	0	3.04805	0	0	0	0	sO02
1.48842	0	0	0	0	0	4.58785	1.17224	0	0	0	sO02
0.857576	0	0	0	0	0	3.92026	0	0	0	0	sO02
0.809648	0	0	0	0	0	3.30509	0	0	0	0	sO02
0	0	0	0	0	0	3.36021	0	0	0	0	sO02
0	0	0	0	0	0	3.24675	0	0	0	0	sO02
0	0	0	0	0	0	3.04805	0	0	0	0	sO02
0.764601	0	0	0	0	0	3.78956	0	0	0	0	sO02
0	0	0	0	0	0	3.18481	0	0	0	0	sO02
0	0	0	0	0	0	3.11876	0	0	0	0	sO02
0	0	0	0	0	0	3.15233	0	0	0	0	sO02
0	0	0	0	0	0	2.7012	0	1.66364	0	0	sO02
1.24592	0	0	2.38748	1.5217	0	3.49377	1.23093	1.32063	0	0	sO02
0.587956	0	0	0	0	0	3.92026	0	0	0	0	sO02
0.66838	0	0	0	0	0	3.92026	0.705459	0	1.50028	0	sO02
0.880947	0	0	0	0	0	4.40756	0	1.6342	0	0	sO02
0.751149	0	0	0	0	0	5.13631	0.356972	0.4285	0	0	sO02
0.607924	0	0	0	0	0	3.33303	0.895517	0	0	0	sO02
0	0	0	0	0	0	3.92026	0	0	0	0	sO02
0	0	0	0	0	0	3.21626	0	0	0	0	sO02
0.641407	0	0	0	0	0	4.27711	0.400258	1.44947	0	0	sO02
0	0	0	0	1.61755	0	3.24675	0	0	0	0	sO02
0.77757	0	0	0	0	0	3.36021	0	0	0	0	sO02
0	0	0	0	0	0	3.46209	0	0	0	0	sO02
0	1.40845	0	0	0	0	2.64699	0	1.62054	0	0	sO02
0	0	0	0	0	0	3.04805	0	0	0	0	sO02
0.846928	0.467106	0	0	0	2.04991	3.88889	0	0.863671	1.25127	0	sO02
0.653221	0	0	0	0	0	3.38667	0	0	0	0	sO02
0	0	0	0	0	0	3.36021	0	0	0	0	sO02
0	0	0	0	0	0	3.30509	0	0	0	0	sO02
0	0	0	0	0	0	3.63917	0.817479	0	0	0	sO02
0	0	0	0	0	0	3.15233	0	0	0	0	sO02
0.935355	0	0	0	0	0	3.82387	0.738636	0	0	0	sO02
0	0	0	0	0	2.08769	2.79982	0	0	0	0	sO02
0	0	0	0	0	0	3.18481	0	0	0	0	sO02
0	0	0	0	0	0	3.59775	0	0	0	0	sO02
0.735113	0	0	0	0	0	3.87323	0	0	0	0	sO02
0	0	0	0	0	0	3.27635	0	0	0	0	sO02
0	0	0	0	0	0	3.80686	0	0	0	0	sO02
0.915707	0	0	0	0	0	3.59775	0	0	0	0	sO02
0	0	0	0	0	0	3.65925	0	0	0	0	sO02
0.494687	0	1.15417	0	0	0	4.00817	0	1.03957	0	0	sO02
0.621531	0	0	0	0	0	4.66347	0.513144	0	0	0	sO02
0	0	0	0	0	0	3.18481	0	0	0	0	sO02
0	0	0	0	0	0	3.36021	0	0	1.7109	0	sO02
0	0	0	0	0	0	3.50938	0	0	0	0	sO02
0	0	0	0	0	0	3.50938	0	0	0	0	sO02
0.471299	0	0	0	0	0	3.87323	0.645954	0	0	0	sO02
0	0	0	0	0	0	3.08403	0	0	0	0	sO02
0	0	0	0	0	0	3.24675	0	0	0	0	sO02
0.639254	0	0	0	0	0	3.90483	0.590369	0.954597	0	0	sO02
0	2.01518	1.64368	0	0	0	3.41059	0.895459	1.07695	0	0	sO02
0	0	0	0	0	0	3.04805	0	0	0	0	sO02
0	0	0	0	0	0	4.10183	0	1.09656	0	0	sO02
0	0	0	0	0	0	3.46209	0	0	0	0	sO02
0.587872	0	0	0	0	0	4.16373	0	0	0	0	sO02
0.844594	0	0	0	0	0	4.89634	0.9686	0	0	0.815321	sO02
0	0	0	0	0	0	3.46209	0	0	0	0	sO02
0.409947	0	0	0	0	2.54888	3.80686	1.03877	0	0	0	sO02
1.10329	0.982389	2.29484	0	0.936937	1.40455	2.88444	1.255	1.11054	1.18229	1.7069	sO02
0.386603	0	0	0	0	0	4.67073	0	0	0	0	sO02
0.754355	0	0	0	0	0	4.27711	0	0	0	0	sO02
0.481036	0	0	0	0	0	4.34946	0.618577	0	0	0	sO02
0	0	0	0	0	0	3.82387	0	0	0	0	sO02
0.989535	0	0	0	0	0	4.52294	0	0	0	0	sO02
0.853055	0	0	0	0	0	4.03584	0.61694	0	0	0	sO02
0.418561	0	0	0	0	0	4.66347	0	0	0	0	sO02
0.483328	0	0	0	0	0	3.93546	0.661481	0	0	0	sO02
0.565108	0	0	0	0	0	4.10183	1.21096	0	0	0	sO02
0.678356	0	0	0	0	0	3.36021	0	0	0	0	sO02
0.942254	0	0	0	0	0	2.53221	0	0	0	0	sO03
1.39636	0	0	0	0	0	3.95043	0.590369	0	0	0	sO03
1.61778	0	0	0	0	0	3.65925	0	0	0	0	sO03
1.39606	0	0	0	0	0	3.01073	0	0	0	0	sO03
1.05618	1.86282	0	0	2.24994	0	3.29553	0	0	0	1.57698	sO03
1.15139	0	0	0	0	0	2.97196	0	0	0	0	sO03
1.52499	0	0	0	0	0	4.13943	0	0	0	1.46021	sO03
1.11974	0	0	0	0	0	2.7012	0	0	0	0	sO03
1.15908	1.08368	2.13096	0	0	1.67993	4.41677	0	1.10499	0	0	sO03
1.14725	0	0	0	0	0	3.41244	0	0	0	0	sO03
1.1147	0	0	0	0	0	3.53222	0	0	0	0	sO03
1.11493	0	0	0	0	0	3.36021	0	0	0	0	sO03
1.19867	0	1.97073	0	0	0	2.88952	0	0	0	0	sO03
1.6929	0	0	0	0	0	4.19912	0.445631	0	0	0	sO03
1.17871	0	0	0	0	0	2.64798	0	0	0	0	sO03
1.2019	0	0	0	0	0	3.50938	0	0	0	0	sO03
1.07664	0	0	0	0	0	3.27634	0	1.38825	0	0	sO03
1.04057	0	0	0	0	0	3.33303	0	0	0	0	sO03
1.72317	0	0	0	0	0	4.30876	0	0	0	0	sO03
1.01061	0	0	0	0	0	3.93546	0	0	0	1.61907	sO03
0.876224	0	0	0	0	2.07953	2.88948	0	0	0	0	sO03
1.70777	0	0	0	0	1.57155	4.03584	0	0	0	0	sO03
1.04057	0	0	0	0	0	3.41244	0	0	0	0	sO03
1.18125	0	0	0	0	0	4.30876	0	0	1.80412	0	sO03
1.06456	0	0	0	0	0	2.79982	0	0	0	0	sO03
0.922105	0	0	0	0	0	3.15233	0	0	0	0	sO03
1.04301	0	0	0	0	0	2.46888	0	0	0	0	sO03
1.07664	0	0	0	0	0	3.30509	0	0	0	0	sO03
1.06456	0	0	0	0	0	2.79982	0	0	0	0	sO03
1.47477	0	0	0	0	0	3.48601	0	0	0	0	sO03
1.01332	0	0	0	0	0	3.04805	0	0	0	0	sO03
1.3081	0	0	0	0	0	2.79982	0	0	0	0	sO03
0.88165	0	0	0	0	0	3.04805	0	0	0	0	sO03
1.06456	0	0	0	0	0	2.75173	0	0	0	0	sO03
1.01768	0	0	0	0	0	3.04805	0	0	0	0	sO03
1.06456	0	0	0	0	0	2.79982	0	0	0	0	sO03
1.00657	0	0	0	0	2.14812	3.36021	0	0	0	0	sO03
1.12566	0	0	0	0	0	2.46888	0	0	0	0	sO03
1.08276	0	0	0	0	0	3.27635	0	0	0	0	sO03
1.32502	0	0	0	0	0	3.36021	0	0	0	0	sO03
2.22269	0.291142	0	0	0	1.09347	5.01903	0.887713	1.03772	0.835846	2.90264	sO03
1.12566	0	0	0	0	0	2.40126	0	0	0	0	sO03
1.04338	0	0	0	0.869226	0	4.38857	0.354451	0	0	0	sO03
1.31524	0.247946	0	1.28183	0	0	5.38075	0.186879	0	0.822372	0.945906	sO03
1.06456	0	0	0	0	0	2.93162	0	0	0	0	sO03
1.45221	1.34265	2.16079	0	0	0	3.61451	0	1.3793	0	0	sO03
1.16932	0	1.52922	0	0	0	3.57638	0	0	0	0	sO03
0.965904	0	0	0	0	0	2.97196	0	0	0	0	sO03
1.56677	0	0	0	0	0	3.63916	0	1.58293	0	0	sO03
1.07664	0	0	0	0	0	3.27635	0	0	0	0	sO03
1.23606	0	0	0	0	0	3.38667	0	0	0	0	sO03
1.42074	0	0	0	0	0	3.41244	0	0	0	0	sO03
1.20941	0	0	0	0	0	3.97972	0.516664	0	0	0	sO03
1.99538	0	0	0	0	0	4.3692	0	0	0	0	sO03
1.06456	0	0	0	0	0	2.79982	0	0	0	0	sO03
0.840032	0	0	0	0	0	3.97972	0	1.02175	0	0	sO03
1.07664	0	0	0	0	0	3.36021	0	0	0	0	sO03
1.18163	0	0	0	0	0	4.0221	0	0	0	1.49757	sO03
1.12566	0	0	0	0	0	2.46888	0	0	0	0	sO03
0.97261	0	0	0	0	0	4.16373	0	1.01737	0	1.42436	sO03
1.14575	0	0	0	0	0	3.59775	0	0	0	0	sO03
1.17871	0	0	0	0	0	2.7012	0	0	0	0	sO03
1.3859	0	0	0	0	0	3.50938	0	0	0	0	sO03
1.44066	0	0	0	0	0	3.88915	0	1.02175	0	0	sO03
1.01332	0	0	0	0	0	2.93162	0	0	0	0	sO03
2.06652	0.474208	0	0	0	0	4.255	0.687016	0.934659	0	1.32253	sO03
2.27535	2.73611	1.71738	0	0	2.86101	4.09844	0.721389	1.22472	1.26627	0	sO03
1.17871	0	0	0	0	0	2.59177	0	0	0	0	sO03
1.18769	0.729904	0	0	0	0	4.11452	0	0	0	0	sO03
1.01332	0	0	0	0	0	2.88959	0	0	0	0	sO03
1.04057	0	0	0	0	0	3.50938	0	0	0	0	sO03
1.37029	0	0	0	0	0	3.30486	0	1.17427	0	1.85131	sO03
1.34879	0	0	0	0	0	3.46209	0	0	0	0	sO03
1.34317	0	0	0	0	0	2.88959	0	0	0	0	sO03
1.41101	0	0	0	0	0	4.13943	0.590633	0	1.33451	0	sO03
1.24431	0	0	0	0	0	3.24675	0	0	0	0	sO03
1.12666	0.988391	0	1.91562	2.40716	0	3.52508	0	0.940549	0	0	sO03
1.10319	0	0	0	0	0	3.90483	0	0	0	0	sO03
1.2925	0	0	0	0	0	3.18481	0	0	0	0	sO03
1.01768	0	0	0	0	0	3.18481	0	0	0	0	sO03
1.1147	0	0	2.74538	0	0	3.35949	0	0	1.72181	0	sO03
1.16932	0	0	0	0	0	3.69825	0	0	0	0	sO03
0.919234	0	0	0	0	0	2.93162	0	0	0	0	sO03
1.34317	0	0	0	0	0	2.97196	0	0	0	0	sO03
1.21247	1.08272	0	0	0	1.97877	3.00972	0	0	0	0	sO03
1.16957	0	0	0	0	0	3.88915	0	0	0	0	sO03
1.60945	0	0	0	0	0	4.33944	0	0	0	1.26582	sO03
1.59058	0	0	0	0	0	4.32932	0	0	0	0	sO03
1.42074	0	0	0	0	0	3.61867	0	0	0	0	sO03
1.05341	0	0	0	0	0	3.75403	0	0	0	0	sO03
1.2925	0	0	0	0	0	2.88959	0	0	0	0	sO03
1.47477	0	0	0	0	0	3.50938	0	0	0	0	sO03
1.75246	1.27376	0	0	0	0	4.23328	0.399707	0	0	0	sO03
1.59143	0	0	0	0	0	3.50938	0	0	0	0	sO03
1.18702	0	0	0	0	0	4.12705	0	0	0	0	sO03
0.965904	0	0	0	0	0	3.01073	0	0	0	0	sO03
1.65039	0	0	0	0	0	3.90482	0	1.7161	0	0	sO03
1.58321	0	0	0	0	0	3.71719	0	0	0	0	sO03
1.40125	0	0	0	0	0	4.89055	0	0	0.867886	0.932609	sO03
0.922105	1.31657	0	0	0	0	2.79979	0	0	0	0	sO03
1.56877	0	0	0	0	2.67903	4.10183	0	0	0	0	sO03
1.10865	0	0	0	0	0	3.67894	0	0	0	0	sO03
1.40355	0	0	0	0	0	4.03584	0.543443	0	0	0	sO03
1.21107	0	0	0	0	0	3.11876	0	0	0	0	sO03
0.965904	0	0	0	0	0	3.04805	0	0	0	0	sO03
1.39791	0	0	0	1.98251	0	3.22095	0.645954	1.11682	1.53873	0	sO03
1.8153	0.94505	2.17409	0	0.603663	1.05684	4.66409	1.24787	1.20097	2.3223	0.533151	sO03
1.12566	0	0	0	0	0	2.46888	0	0	0	0	sO03
1.3039	0	0	0	0	0	3.87323	0	0	0	1.64072	sO03
1.16957	0	2.52576	0	0	0	3.80686	0	0	0	0	sO03
1.01332	0	0	0	0	0	2.97196	0	0	0	0	sO03
0.934568	0	0	0	0	0	3.21626	0	0	0	0	sO03
0.86316	0.89577	0	0	0	0	3.59775	0	0	0	0	sO03
1.50541	0	1.5326	0	0	0	3.2946	0.631122	0.901262	1.39935	0	sO03
1.82575	0	0	0	0	0	4.27666	0.984633	1.37302	0	1.48619	sO03
0.533367	0	0	0	1.49373	0	3.97972	0	0	0	0	sO03
1.80901	0	0	0	0	1.5281	4.33944	0	0	0	0	sO03
1.06927	0	0	0	0	0	2.59177	0	0	0	0	sO03
1.2357	0	0	0	0	0	4.32932	0	0	0	0	sO03
0.851004	0	0	0	0	0	2.79982	0	0	0	0	sO03
1.18577	0	2.13013	0	0	0	3.30355	0.490424	1.20482	0	0	sO03
1.81682	0	0	0	0	0	4.00817	0	0	0	0	sO03
0	0	0	0	0	0	3.43757	1.4618	0	0	0	sO04
0	0	0	0	0	0	3.11874	1.06073	0	0	2.42263	sO04
0	0	0	0	0	0	3.04805	0	0	0	2.15735	sO04
0	0	0	0	0	0	3.63917	1.38545	0	0	0	sO04
0	0	0	0	0	0	2.97196	0	0	0	2.14289	sO04
0	0	0	0	0	0	3.11876	1.14238	0	0	0	sO04
0	0	0	0	0	0	2.25055	1.26158	0	0	0	sO04
0	0	0	0	0	0	4.55592	0.393903	0	0	2.51615	sO04
0	0	0	0	0	0	3.21624	1.33146	0	0	2.26912	sO04
0.876224	0	0	0	0	0	2.70109	1.12694	0	0	0	sO04
0.88165	0	0	0	0	0	2.8457	1.30629	0	0	0	sO04
0	0	0	0	0	0	3.30509	1.50932	0	0	0	sO04
0	0	0	0	0	0	2.46888	1.37177	0	0	0	sO04
0.77757	0	0	0	0	0	3.11876	1.02353	0	0	0	sO04
0	0	0	0	0	0	4.28777	2.20338	0	0	0	sO04
0	0	0	0	0	0	3.11876	1.25817	0	0	0	sO04
0.456252	0	0	0	0	0	4.72654	3.66586	0	0	2.17902	sO04
0	0	0	0	0	0	2.88952	1.41003	0	0	1.95433	sO04
1.19497	0	0	0	0	0	3.69824	1.52019	0	0	0	sO04
1.62487	0	0	0	0	0	3.29966	1.85823	0	0	1.66275	sO04
1.02764	0	0	0	1.39075	0	2.7636	2.05007	0	1.4908	1.77838	sO04
0	0	0	0	0	0	3.11876	1.14238	0	0	0	sO04
0	0	0	0	2.08504	0	2.45347	1.58716	0	0	0	sO04
2.24724	1.2585	1.52885	1.74085	1.59821	1.89457	0	0.861868	1.88673	1.87607	1.30999	sO04
0	0	0	0	0	0	3.01073	1.12694	0	0	0	sO04
0	0	0	0	0	0	2.88959	0	0	0	2.16957	sO04
0	0	0	0	0	0	2.75173	1.33693	0	0	0	sO04
0	0	1.97073	0	0	0	3.3602	1.38545	0	0	0	sO04
0	0	0	0	0	0	3.08403	1.1003	0	0	0	sO04
0.639254	0	0	0	0	0	3.6981	0	0	2.44662	2.86447	sO04
1.13583	0.552053	1.70237	1.66188	0	0	3.53918	1.74984	1.07056	1.1443	1.65857	sO04
1.37727	0.674825	0	0	0	0	3.4786	1.77069	0	0	1.55653	sO04
0.784711	0	0	0	0	0	3.85704	0.565952	0	0	1.55653	sO04
0.565108	0	0	0	0	0	3.95043	0	0	1.77017	2.67358	sO04
1.19781	0.295697	0	0	0	0	4.98461	1.47167	0.798498	0	2.63885	sO04
1.01749	0	1.46765	0	1.196	0	3.23329	1.69122	1.89576	0	0	sO04
0	0	0	0	0	0	3.59775	0.963693	0	0	2.06995	sO04
0.640842	0	0	0	0	0	3.5533	1.95273	0	0	2.44484	sO04
0	0	0	0	0	0	3.04692	2.26311	0	0	1.41039	sO04
1.14168	0.681494	0	1.76837	0	0	3.61702	1.85941	0	0	0	sO04
0	0	0	0	0	0	3.30507	1.84965	0	0	1.80779	sO04
0.297571	0.30014	0	0	0	0	5.16318	1.44488	0	0	1.89633	sO04
0	0	0	0	0	0	3.30509	1.27172	0	0	0	sO04
0	0	0	0	0	0	3.01073	1.23445	0	0	0	sO04
0	0	0	0	0	0	3.04805	1.12694	0	0	0	sO04
0.700467	0	0	0	1.15186	1.80092	4.36738	0.440816	1.59469	0	3.19886	sO04
0.659947	1.03469	0	0	0	2.30275	4.02254	2.11937	1.30404	0	1.70913	sO04
0.813056	0	0	0	1.88992	2.48431	4.55738	3.24003	0.856469	1.57897	2.65119	sO04
0	0	0	0	0	0	3.01073	1.23445	0	0	0	sO04
0	0	0	0	0	0	3.59775	1.74184	0	0	0	sO04
0.471299	0	0	0	0	0	3.96518	0	0	0	2.02021	sO04
0	0	0	0	0	0	2.79982	1.39143	0	0	0	sO04
0.269126	0	1.63566	1.48059	1.29406	0	4.1756	0.717049	0	0	2.26241	sO04
0	0	0	0	0	0	3.18481	1.49843	0	0	0	sO04
0.78434	0	0	0	0	2.06352	4.17843	2.04278	2.56796	1.61019	0	sO04
0.417152	0	0	0	0	0	3.88915	1.85823	0	0	0	sO04
0.883714	0	0	0	1.21261	2.99496	3.7796	2.51849	0	1.63334	0	sO04
0	0	0	0	0	0	3.95043	1.78702	1.11981	0	0	sO04
0.694254	0	0	0	0	0	3.1848	1.63032	0	0	0	sO04
0.891661	1.1628	1.54917	0	0	0	3.12727	1.44093	0	0	1.68517	sO04
0.724802	0	0	0	0	0	3.4374	1.49472	0	0	1.77838	sO04
0.762249	0	0	0	0	0	4.39811	2.20338	0	0	0	sO04
0	0	0	0	0	0	3.04805	1.18708	0	0	0	sO04
0	0	0	0	0	0	3.27635	0	0	0	2.12642	sO04
0	0	0	0	0	0	3.15233	1.3574	0	0	0	sO04
0	0	0	0	0	0	4.03584	1.84915	0	0	2.45736	sO04
0.720077	0	0	0	0	0	3.08403	1.33146	0	0	0	sO04
1.27522	2.40526	1.91306	1.27886	1.12687	2.01032	3.76414	2.5327	1.8494	1.87964	3.0347	sO04
1.45069	0	0	0	0	0	3.50856	1.69001	0	0	1.83449	sO04
0.568291	0	0	0	0	0	3.46209	1.63504	0	0	0	sO04
0.670144	1.24764	0	0	0	0	3.43753	0	0	0	2.20771	sO04
0	0	0	0	0	0	3.11876	0	0	0	2.12642	sO04
0.764601	0	0	0	0	0	3.57638	1.38545	0	0	0	sO04
0	0	0	0	0	0	3.04805	1.49721	0	0	0	sO04
0	0	0	0	0	0	2.46888	1.3211	0	0	0	sO04
0.509293	0	0	0	0	0	3.63916	1.29792	0	0	1.75458	sO04
1.00813	0	0	0	0	1.37472	4.35266	2.95276	1.03392	0	2.20756	sO04
0.956932	0	0	0	0	0	3.50938	1.13039	0	0	0	sO04
0.894363	0	0	0	0	0	3.97972	1.28909	0	0	1.4421	sO04
0	0	0	0	0	0	2.88959	1.39143	0	0	0	sO04
2.75023	0.216928	0	0	0.514033	0	4.60596	2.71478	1.67395	0	2.87581	sO04
0	0	0	0	0	0	2.7012	1.27025	0	0	0	sO04
0	0	0	0	0	0	3.57638	1.25817	0	0	0	sO04
0.888708	0	0	0	0	0	3.46209	1.16015	0	0	0	sO04
0	0	0	0	0	0	3.78956	1.4832	0	0	0	sO04
0.809648	0	0	0	0	0	3.08401	1.45418	0	0	0	sO04
0.471299	0	0	0	0	0	3.92026	1.4921	0	0	0	sO04
0	0	0	0	0	0	2.7012	1.44713	0	0	0	sO04
0	0	0	0	0	0	3.55454	0	0	0	2.26106	sO04
0	0	0	0	0	0	3.24302	2.49488	1.20482	0	1.77838	sO04
0	0	1.54917	0	0	0	3.59766	1.98225	0.917913	0	0	sO04
1.36424	0	0	0	0	0	4.37893	1.66007	0	0	0	sO04
0	0	0	0	0	0	3.33303	0	0	0	2.06732	sO04
1.08276	0	0	0	0	0	2.88933	1.3684	0	0	0	sO04
0	1.40567	0	2.35598	0	0	2.78988	1.66997	0	0	0	sO04
0.540643	0.301668	0	0	0	0	4.81836	1.61115	0	0.832658	0	sO04
0.651738	0	0	0	0	0	3.71668	2.583	0	0	1.51683	sO04
1.50386	0	0	2.02983	0	0	3.36391	2.08158	0	0	1.48123	sO04
0.599943	1.03561	1.55702	0	0	0	3.57079	1.86408	0.987761	0	0	sO04
0.956932	0	0	0	0	0	3.55339	1.86735	0	0	2.14594	sO04
1.16932	1.00909	0	0	0	0	3.01901	1.41835	1.42675	0	0	sO04
2.85591	1.79363	1.39643	2.47531	1.69038	2.73187	0.630631	1.27254	2.31456	1.92211	1.57861	sO04
1.57203	2.04545	2.58707	0	1.76071	0	3.88635	2.81923	1.15421	1.77366	2.64452	sO04
0.77757	0	0	0	0	0	3.11875	1.41157	0	0	0	sO04
0.629796	0	1.90682	0	0	0	3.04797	0.924691	0	0	0	sO04
0	0	0	0	0	0	3.63917	0	0	0	2.06995	sO04
1.08054	0.800386	0	0	0	0	3.33574	1.43843	1.38352	1.50028	0	sO04
0	0	0	0	0	0	3.46209	0	0	0	1.89596	sO04
0.77757	0	0	0	0	0	3.04793	1.59107	0	0	0	sO04
0.881743	0	0	0	0	0	4.16373	0.874884	0	0	2.5601	sO04
0.734475	0	0	0	0	0	2.7998	1.27172	0	0	0	sO04
0.717083	0	0	0	0	0	4.12704	1.92797	0	0	1.92353	sO04
0	0	0	0	0	0	3.38667	1.59176	0	0	0	sO04
0.753855	0	0	0	0	0	3.88915	0	0	0	1.75458	sO04
0	0	0	0	0	0	4.23329	1.91631	0	0	2.16082	sO04
0	0	0	0	0	0	3.04805	1.54414	0	0	0	sO04
0.640842	0	0	0	0	0	3.9202	1.80568	0.901262	0	0	sO04
1.00657	0	0	0	0	0	3.11876	1.42489	0	0	0	sO04
0.592059	0	0	0	0	0	4.00817	1.71232	0	0	1.32042	sO04
0	0	0	0	0	0	2.7012	1.27025	0	0	0	sO04
0	0	0	0	0	0	3.04805	1.23445	0	0	0	sO04
0.844255	0	0	0	0	0	3.36021	0	0	0	1.83044	sO04
0	0	0	0	0	0	3.15233	1.41003	0	0	0	sO04
0	0	0	0	0	0	4.18746	1.73631	0	0	0	sO04
1.02673	0	0	0	0	0	3.48601	0	0	0	2.17378	sO04
1.2559	0.822861	1.31697	2.06187	1.28247	0	3.1623	1.60135	0	0	2.79795	sO04
0.704787	0	0	0	0	0	2.79965	1.45305	0	0	0	sO04
0	0	0	0	0	0	3.15233	1.00448	0	0	0	sO04
0	0	0	0	0	0	3.24675	1.6013	0	0	0	sO04
0.922105	0	0	0	0	0	2.75169	1.18708	0	0	0	sO04
1.31934	0	0.622404	0	0	0	1.32961	5.41536	0	0	0	sO05
1.1147	0	0	0	0	0	0	3.50507	0	0	0	sO05
0	0	0	0	0	0	0	3.20578	0	0	0	sO05
0.591585	0	0	0	0	0	0	3.23444	0	0	0	sO05
1.0042	0	0	0	0	0	0	3.66415	0	0	0	sO05
0.857329	1.24679	0	0	0	1.86934	0.674396	3.75253	1.0332	1.83832	1.61241	sO05
1.06456	0	0	0	0	0	0	2.86224	0	0	0	sO05
0.653501	0	0	1.91019	0	0	0	3.87846	0	0	0	sO05
0	0	0	0	0	0	0	3.43822	0	0	0	sO05
0.88165	0	0	0	0	0	0	3.04869	0	0	0	sO05
0	0	0	0	0	0	0	3.36658	0	0	0	sO05
0	0	0	0	0	0	0	3.89319	0	0	0	sO05
1.2019	0	0	0	0	0	0	3.39104	0	0	0	sO05
1.17871	0	0	0	0	0	0	2.63286	0	0	0	sO05
0.32502	0	0	0	0	0	0	4.26699	1.16836	0	1.24313	sO05
0	0	0	0	0	0	0	3.60742	0	0	0	sO05
0.66838	0	0	0	0	0	0	3.93612	0	0	0	sO05
0	0	0	0	0	0	1.21039	3.11452	0	0	0	sO05
0	0	0	0	0	0	0	4.12682	0	0	0	sO05
1.97888	1.71118	1.68373	1.0377	0.504556	0	0.682951	4.79397	0	0.677504	0	sO05
1.11493	0	0	0	0	0	0	3.04869	0	0	0	sO05
0	0	0	0	0	0	1.24269	3.34151	0	0	0	sO05
0	0	0	0	0	0	1.2478	3.80137	0	0	0	sO05
0	0	0	0	0	0	0	3.11452	0	0	0	sO05
0	0	0	0	0	2.25132	0	2.63286	0	0	0	sO05
0.694254	0	0	0	0	0	0	3.50507	0	0	0	sO05
0	0	0	0	0	0	0	3.5264	0	0	0	sO05
1.24663	0	0	0	0	0	0	3.96374	0	0	0	sO05
0	0	0	0	0	0	0	3.66415	0	0	0	sO05
0.670144	0	0	0	0	0	0	3.461	0	0	0	sO05
1.01332	0	0	0	0	0	0	2.90241	0	0	0	sO05
0	0	0	0	0	0	0	3.83292	0	0	0	sO05
0	0	0	0	0	0	0	3.23444	0	0	0	sO05
0.769721	0	0	0	0	0	0	4.73928	0	0	0	sO05
0.708702	0	0	0	0	0	0	4.21538	0	0	0	sO05
0	0	0	0	0	0	0	3.20578	0	0	0	sO05
0.809648	0	0	0	0	0	0	3.11449	1.57685	0	0	sO05
0.761778	0	0	0	0	0	0	4.22592	0	0	0	sO05
0	0	0	0	0	0	0	3.2623	0	0	0	sO05
0.860606	0	0	0	0	0	0.922193	4.61235	0	0	0	sO05
0	0	0	0	0	0	1.39515	3.56773	0	0	0	sO05
0.814974	0	0	0	0	0	0	3.84833	0	0	0	sO05
0.765806	0	0	0	0	0	1.1294	4.01681	0	0	0	sO05
0.680623	2.1403	0.845934	0.732814	0	0	1.83573	5.11997	0	1.97254	2.19396	sO05
0	0	0	0	0	0	0	3.39104	0	0	0	sO05
0	0	0	0	0	0	0	3.20578	0	0	0	sO05
0	0	0	0	0	0	0	3.461	0	0	0	sO05
0.694254	0	0	0	0	0	0	3.41491	0	0	0	sO05
1.37029	0	0	0	0	0	0	3.5264	0	0	0	sO05
1.06927	0	0	0	0	0	0	2.63286	0	0	0	sO05
0	0	0	0	0	0	0	3.11452	0	0	0	sO05
0.979348	0	0	0	0	0	0	4.13833	0	0	0	sO05
1.01332	0	0	0	0	0	0	3.23444	0	0	0	sO05
0	0	0	0	0	0	0	3.58777	0	0	0	sO05
1.27742	0	0	0	0	0	0	3.52628	0	2.30417	0	sO05
0	0	0	0	0	0	0	3.68237	0	0	0	sO05
0	0	0	0	0	0	0	3.04869	0	0	0	sO05
1.00111	0	0	0	0	0	0	3.08214	0	0	0	sO05
0.897541	0	0	0	0	0	0	3.20578	0	0	0	sO05
0	0	0	0	0	0	0	3.23444	0	0	0	sO05
0.965904	0	0	0	0	0	0	3.04869	0	0	0	sO05
0.875837	0	0	0	0	0	1.06155	3.84833	0	0	0	sO05
1.00881	0	0	0	0	0	0	3.50507	0	0	0	sO05
0.891119	0	0	0	0	0	1.72728	3.80136	0	0	0	sO05
0	0	0	0	0	0	0	3.54728	0	0	0	sO05
0	0	0	2.0607	0	0	0	2.86224	0	0	0	sO05
1.42695	0	0	0	0	0	0	3.92201	0	0	0	sO05
1.59824	0	0	0	0	0	0.675155	4.01681	0	0	0	sO05
1.15557	0	0	0	0	0	0	3.11452	0	0	0	sO05
1.25854	0	0	0	0	0	0	2.97822	0	0	0	sO05
0.914681	0	0	0	0	0	1.1032	3.71779	0	0	1.39684	sO05
1.16591	0	0	0	0	0	0	3.01408	0	0	0	sO05
0.471299	0	0	0	0	0	0	3.9077	0	0	0	sO05
0.96572	0	0	0	0	0	0	2.63286	0	0	0	sO05
1.12824	0	0	0	0	0	1.54995	3.66411	0	0	0	sO05
0	0	0	0	0	0	0	3.17628	0	0	0	sO05
1.50386	0	0	0	0	0	0	3.93612	0	0	0	sO05
0.94315	0	0	0	0	0	0	3.54728	0	0	0	sO05
0	0	0	0	0	0	0	3.28941	0	0	0	sO05
0.77757	0	0	0	0	0	0	3.23444	0	0	0	sO05
0.922105	0	0	0	0	0	0	2.97822	0	0	0	sO05
0	0.629035	1.41465	0	0	0	1.44775	4.20473	0	0	0	sO05
0	0	0	0	0	0	0	3.34151	0	0	0	sO05
0	0	0	0	0	0	0	3.04869	0	0	0	sO05
0.94427	0	0	0	0	0	0	3.461	0	0	0	sO05
0.96572	0	0	0	0	0	0	2.63286	0	0	0	sO05
0.875837	0	0	0	1.13806	0	0	3.9077	0	0	0	sO05
0.744194	0	0	0	0	0	0	3.66415	0	0	0	sO05
0.965904	0	0	0	0	0	0	2.94104	0	0	0	sO05
0	0	0	0	0	0	0	3.75209	0	0	0	sO05
0.809648	0	0	0	0	0	0	3.43822	0	0	0	sO05
0.495977	0	0	0	0	0	0.947126	3.78521	0	0	0	sO05
0.238348	0	0	0	0	0	0	4.68779	0	0	0	sO05
1.27742	0.820536	1.61615	0	0	2.37846	0	3.16172	0	0	0	sO05
0	0	0	0	0	0	0	3.89319	0	0	0	sO05
0.965904	0	0	0	0	0	0	2.94104	0	0	0	sO05
0.53571	0	0	0	0	0	0	3.58777	0	0	0	sO05
0	0	0	0	0	0	0	3.3158	0	0	0	sO05
1.18425	0	0	0	0	0	0.582026	4.53076	0	1.34937	0	sO05
1.16957	0	0	0	0	0	1.37722	3.6074	0	0	0	sO05
1.01577	0	0	0	0	0	0	2.73101	0	0	0	sO05
1.06456	0	0	0	0	0	0	2.73101	0	0	0	sO05
0.844255	0	0	0	0	0	0	3.17628	0	0	0	sO05
0.922105	0	0	0	0	0	0	3.04869	0	0	0	sO05
1.55064	0	1.26681	1.43369	0	0	0	5.23775	0	0	0	sO05
0.708702	0.649053	0	0	0	0	0	4.30645	0	0	0	sO05
0	0	0	0	0	0	0	3.17628	0	0	0	sO05
0	0	0	0	0	0	0	3.68237	0	0	0	sO05
0	0	0	0	0	0	0	3.58777	0	0	0	sO05
0.836492	0	0	0	0	0	0	2.94104	0	0	0	sO05
0.997545	0	0	0	0	0	0.675155	4.01681	0	0	0	sO05
0	0	0	0	0	0	0	3.11452	0	0	0	sO05
0	0	0	0	0	0	0	3.17628	0	0	0	sO05
0	0	0	0	0	0	0	3.36658	0	0	0	sO05
0	0	0	0	0	0	1.17574	3.68237	0	0	0	sO05
1.18013	0	0	0	0	0	0.488729	4.90644	0	0	0	sO05
0.44893	0	0	0	0	0	0	3.97728	0	0	0	sO05
0	0	0	0	0	0	0	3.5264	0	0	0	sO05
0.844255	0	0	0	0	0	0	3.11452	0	0	0	sO05
0.706358	0	0	0	0	0	0	3.73511	0	0	0	sO05
1.00881	0	0	0	0	0	0	3.2623	0	0	0	sO05
0.794235	0	0	0	0	0	0	3.60742	0	1.63913	0	sO05
1.17871	0	0	0	0	0	0	2.77669	0	0	0	sO05
0.509293	0	0	0	0	0	1.81127	3.78521	0	0	0	sO05
1.01768	0	0	0	0	0	0	3.23444	0	0	0	sO05
0	0	0	0	0	0	0	4.25688	0	0	0	sO05
1.50991	0	0	0	0	0	0.548557	4.74554	0	0	0	sO05
0.873554	1.98273	1.29301	0	0	0	1.80679	3.42899	0	0	0	sO05
0	0	0	0	0	0	0	3.56773	0	0	0	sO05
1.25854	0	0	0	0	0	0	3.20578	0	0	0	sO05
0.77757	0	0	0	0	0	0	3.20578	0	0	0	sO05
1.08059	0	0	0	0	0	0.655144	4.45033	0.66909	0	0	sO05
0.88843	0	0	0	0	0	0	3.84833	0	0	0	sO05
1.20259	0	0	0	0	0	0	4.09148	0	0	0	sO05
0.883714	1.50932	2.00791	0	0	0	0.904896	4.09096	0	0	0	sO05
0.914681	0	0	0	0	0	0	4.0672	0	0	0	sO05
1.15361	0	0	0	0	0	0	3.43822	0	0	0	sO05
0	0	0	0	0	0	0.830693	3.89319	0	0	0	sO05
0	0	0	0	0	0	0	3.48328	0	0	0	sO05
1.11974	0	0	0	0	0	0	2.63286	0	0	0	sO05
0	0	0	0	0	0	0	3.62669	0	0	0	sO05
1.32507	0.589815	0	0	1.22533	0	0	4.35211	2.2736	1.15102	0	sO05
1.11493	0	0	0	0	0	0	2.97822	0	0	0	sO05
1.08629	0	0	0	0	0	1.64859	4.11517	0	0	0	sO05
1.38367	0	0	0	0	0	0	3.86351	0	0	0	sO05
0	0	0	0	0	0	0	3.11452	0	0	0	sO05
0.86316	0	0	0	0	0	0	3.66415	0	0	0	sO05
0.607924	0	0	0	0	0	0	3.43822	0	0	0	sO05
0.88165	0	0	0	0	0	0	3.17628	0	0	0	sO05
0	0	0	0	0	0	0	3.14587	0	0	0	sO05
0	0	0	0	0	0	0	3.39104	0	0	0	sO05
0	0	0	0	0	0	0	3.17628	0	0	0	sO05
0.965904	0	0	0	0	0	0	2.90241	0	0	0	sO05
1.01332	0	0	0	0	0	0	2.94104	0	0	0	sO05
0	0	0	0	0	0	0	3.17628	0	0	0	sO05
0.64759	0	0	0	0	0	0	3.76879	0	0	0	sO05
0	0	0	0	0	0	1.17276	3.14587	0	0	0	sO05
0	0	0	0	0	0	0	3.41491	0	0	0	sO05
0	0	0	0	0	0	0	3.04869	0	0	0	sO05
0.913115	0	0	0	0	0	1.80094	3.11412	0	0	0	sO05
0	0	0	0	0	0	0	3.23444	0	0	0	sO05
0	0	0	0	0	0	1.16652	4.04232	0	0	0	sO05
0	0	0	0	0	0	0	3.04869	0	0	0	sO05
0	0	0	0	0	0	0	3.39104	0	0	0	sO05
0	0	0	0	0	0	0	3.71784	0	0	0	sO05
0	0	0	0	0	0	0	3.87846	0	0	0	sO05
1.3381	0	0	0	0	0	0.913728	3.52638	0	0	0	sO05
0	0	0	0	0	0	0	3.73511	0	0	0	sO05
0.52275	0	0	0	0	0	0	3.95002	0	0	0	sO05
0	0	0	0	0	0	0	3.39104	0	0	0	sO05
1.01577	0	0	0	0	0	0	2.57992	0	0	0	sO05
0.319495	0	0	0	0	0	0	4.38098	0	0	0	sO05
1.35106	0	0	0	0	0	1.36292	4.34441	0	0	0	sO05
0	0	0	0	0	0	0	3.68237	0	0	0	sO05
0	0	0	0	0	0	0	3.11452	0	0	0	sO05
0	0	0	0	0	0	1.28211	3.11452	0	0	0	sO05
1.65669	1.06509	2.02038	0	1.02789	1.43255	2.72035	4.8884	1.68413	2.71934	0.604224	sO05
0.94427	0	0	0	0	0	0	3.461	0	0	0	sO05
0	0	0	0	0	0	1.42792	3.70026	0	0	0	sO05
0	0	0	0	0	0	0	3.17628	0	0	0	sO05
1.03576	0	0	0	0	0	0	4.33505	0	0	0	sO05
1.01332	0	0	0	0	0	0	2.82038	0	0	0	sO05
0.641407	0	0	0	0	0	0	4.39877	0	0	0	sO05
0	0	0	0	0	0	1.13489	3.34151	0	0	0	sO05
1.04706	0	0	0	0	0	0	3.84833	0	1.94348	0	sO05
1.83621	0.584005	1.8651	1.37861	0.515631	0	0.528488	4.61886	0.547409	2.0001	0.740166	sO05
0	0	0	0	0	0	0	4.16096	0	0	0	sO05
1.01577	0	0	0	0	0	0	2.73101	0	0	0	sO05
1.08509	0	0	0	0	0	0.879316	3.50507	0	0	0	sO05
0.823165	0	0	0	0	0	0	3.97728	0	0	0	sO05
0	0	0	0	0	0	1.84036	3.70026	0	0	0	sO05
0	0	0	0	0	0	0	3.28941	0	0	0	sO05
0	0	0	0	0	0	0	3.2623	0	0	0	sO05
0.94711	1.75472	1.73008	0	0	0	1.6954	3.79634	0	0	1.17345	sO05
1.73252	0	0	1.36501	0	0	0	4.73928	0	0	0	sO05
0.975356	0	1.59326	0	0	0	0	4.29673	0	0	0	sO05
0.508039	0	0	0	0	0	0	4.36286	0	0	1.28024	sO05
0.492479	0	0	0	0	0	1.74771	4.59801	0	0	0	sO05
2.12968	0	0	0	0.5352	0	1.20284	4.89571	0	0	0.766643	sO05
0	0	0	0	0	0	0	3.08214	0	0	0	sO05
0	0	0	0	0	0	0	3.78521	0	0	0	sO05
0	0	0	0	0	0	0	3.34151	0	0	0	sO05
1.08629	0	0	0	0	0	0	4.20473	0	0	0	sO05
0.764601	0	0	0	0	0	0	3.68237	0	0	0	sO05
0	0	0	0	0	0	0	3.68237	0	0	0	sO05
1.30185	0	0	0	0	0	0.830693	3.78521	0	0	0	sO05
0	0	0	0	0	0	0	3.20578	0	0	0	sO05
0.891188	0	0	0	0	0	1.56992	5.01688	0	0	0	sO05
0	0	0	0	0	0	1.10225	3.23444	0	0	0	sO05
1.20252	0	0	0	0	0	0.447687	4.37196	0	0	1.19793	sO05
0	0	0	0	0	0	1.21039	3.08214	0	0	0	sO05
1.19497	0	0	0	0	0	0	3.76879	0	0	0	sO05
0	0	0	0	0	0	0	3.20578	0	0	0	sO05
0.462008	0	0	0	0	0	0	3.84833	0	0	0	sO05
0	0	0	0	0	0	0	3.43822	0	0	0	sO05
1.14772	0	0	0	0	0	0	4.33505	0.798905	0	0	sO05
1.91775	0	0	0	0	0	0.671988	4.22591	0	0	0	sO05
1.26095	0	0	0	0	0	0.760899	3.83292	0	0	0	sO05
0	1.44294	0	0	0	0	0	3.99063	0	0	0	sO05
2.41421	3.03639	3.04301	2.26484	2.99763	3.21284	2.38103	0.822842	4.24934	3.28084	2.25935	sO05
1.09311	0	0	0	0	0	0	2.63253	0	0	0	sO05
0.730675	0.504973	1.60934	0	0	0	1.4655	4.81766	0.414106	0	0	sO05
0.489135	0	0	1.77403	0	0	0.567727	4.39877	0	0	0	sO05
1.09093	0.699617	1.06528	0	0.713143	3.00872	1.85749	3.87151	1.11005	2.00876	0	sO05
1.76809	0	0	0	0	0	0	4.26699	0	0	0	sO05
1.45528	1.44037	0	0	0	0	0	4.23617	0	0	1.94646	sO05
0	0	0	0	0	0	1.28211	3.11452	0	0	0	sO05
1.06456	0	0	0	0	0	0	2.68314	0	0	0	sO05
1.4065	0	0	0	0	0	0.94123	5.17888	1.12752	0.655577	0	sO05
0.694254	0	0	0	0	0	1.49682	3.23443	0	0	0	sO05
0.922105	0	0	0	0	0	0	3.01408	0	0	0	sO05
0	0	0	0	0	0	0	3.6456	0	0	0	sO05
0	0	0	0	0	0	0	3.23444	0	0	0	sO05
1.65265	0.366076	0	0	0	0	0.332653	4.82922	0	0	0	sO05
0	0	0	0	0	0	0	3.11452	0	0	0	sO05
0.497509	0	0	0	0	0	0	4.48328	0	0	0	sO05
0	0	0	0	0	0	1.18584	2.97822	0	0	0	sO05
0	0	0	0	0	0	0	3.17628	0	0	0	sO05
0	0	0	0	0	0	0	3.23444	0	0	0	sO05
1.06456	0	0	0	0	0	0	2.73101	0	0	0	sO05
1.15557	0	0	0	0	0	0	3.11452	0	0	0	sO05
0	0	0	0	0	0	1.45567	2.82038	0	0	0	sO05
0	0	0	0	0	0	0	3.6456	0	0	0	sO05
0	0	0	0	0	0	0	3.23444	0	0	0	sO05
0.44893	0	0	0	0	0	0	3.99063	0	0	0	sO05
1.06456	0	0	0	0	0	0	2.73101	0	0	0	sO05
0.776277	0	0	0	0	0	0	4.29673	0	0	0	sO05
0	0	0	0	0	0	0	3.17628	0	0	0	sO05
1.16426	0	0	0	0	0	0	3.96374	0	0	0	sO05
0.384038	0.366076	0	0	0	0	0.332653	5.0542	0	0	0	sO05
1.24523	0	0	0	1.17879	0	0	4.72665	0	0	0	sO05
0.597775	0	0	0	0	0	0	3.39104	0	0	0	sO05
0.717249	0.849086	0	0	0	0	0	3.78521	0	0	0	sO05
0.397799	0	0	0	0	0	0	4.00381	0	0	0	sO05
0.629389	0	0	0	0	0	0.424783	4.66101	0	0	0	sO05
0.652796	0	0	0	0	0	1.11161	4.24667	0	0	0	sO05
0.922105	0	0	0	0	0	0	3.01408	0	0	0	sO05
0.761778	0	0	0	0	0	1.21704	3.99063	0	0	0	sO05
0	0	0	0	0	0	0	3.81727	0	0	0	sO05
0	0	0	0	0	0	0	3.23444	0	0	0	sO05
1.29138	0	0	0	0	0	0.77758	3.75209	0	0	0	sO05
1.0521	0	0	0	0	0	0	4.36286	0	0	0	sO05
0	0	0	0	0	0	0	3.39104	0	1.80248	0	sO05
0.79132	0	0	0	0	0	0	4.18308	0	0	0	sO05
0.538147	0	0	0	0	0	0	3.78521	0	0	0	sO05
0	0	0	0	0	0	0	3.39104	0	0	0	sO05
0	0	0	0	0	0	1.14482	4.19396	0	0	1.40698	sO05
1.15557	0	0	0	0	0	0	3.23444	0	0	0	sO05
1.24431	0	0	0	0	0	0	3.01408	0	0	0	sO05
1.40355	0	0	0	0	0	1.52894	3.89315	0	0	0	sO05
0	0	0	0	0	0	0	3.23444	0	0	0	sO05
0.844255	0	0	0	0	0	0	3.08214	0	0	0	sO05
2.16428	1.59227	1.53756	2.98442	1.99501	1.38752	1.22881	0	1.37787	0.98969	2.51943	sO05
1.13491	0.481643	0	0	0.800907	0	0.674396	4.33505	0	0	0	sO05
1.01332	0	0	0	0	0	0	2.86224	0	0	0	sO05
1.11974	0	0	0	0	0	0	2.57992	0	0	0	sO05
1.27201	0	0	0	0	0	0	4.59075	0	0	0	sO05
0.308988	0	0	0	0	0	0	4.53076	0	0	0	sO05
0	0	0	0	0	0	0	0	3.03104	0	0	sO06
0	0	0	0	0	0	0	0	4.0355	0	0	sO06
0	0	0	0	0	0	0	0	3.07339	0	0	sO06
0	0	0	0	0	0	0	0	3.2618	0	0	sO06
0	0	0	0	0	0	0	0	3.03104	0	0	sO06
0	0	0	0	0	0	0	0	3.19064	0	0	sO06
0.965904	0	0	0	0	0	1.29	0	2.84103	0	0	sO06
0	0	0	0	0	0	0	0	3.07339	0	0	sO06
0	0	0	0	0	0	0	0	3.11402	0	0	sO06
0	0	0	0	0	0	1.5151	0	3.2618	0	0	sO06
0	0	0	0	0	0	0	0	3.03104	0	0	sO06
0	0	0	0	0	0	0	0	3.03104	0	0	sO06
0	0	0	0	0	0	1.60796	0	3.44917	0	0	sO06
0	0	0	0	0	0	0	0	3.15306	0	0	sO06
0	0	0	0	0	0	0	0	3.60692	0	0	sO06
0.626454	0	0	0	0	0	1.39515	0	3.55705	0	0	sO06
0	0	0	0	0	0	0	0	3.35987	0	0	sO06
0	1.00515	0	0	0	0	0	0	3.29557	0	0	sO06
0	0	0	0	0	0	0	0	3.03104	0	0	sO06
0	0	0	0	0	0	0	0	3.50457	0	0	sO06
0	0	0	0	0	0	0	0	3.11402	0	0	sO06
0.734475	0	0	0	0	0	0	0	3.42028	0	0	sO06
0.678356	1.0577	0	0	0	0	1.47931	0	2.89199	0	0	sO06
0	0	0	0	0	0	0	0	3.15306	0	0	sO06
0	0	0	0	0	0	0	0	3.55705	0	0	sO06
0	0	0	0	0	0	0	0	3.19064	0	0	sO06
0	0	0	0	0	0	0	0	4.01952	0	0	sO06
0.838961	0	0	0	0	0	0	0	3.9356	0	0	sO06
0	0	0	0	0	0	0	0	3.11402	0	0	sO06
0	0	0	0	0	0	0	0	3.50457	0	0	sO06
0	0	0	0	0	0	0	0	3.15306	0	0	sO06
0.933711	0	0	0	0	0	0.67671	0	3.9356	0	0	sO06
0	0	1.824	2.2607	0	0	0	0	3.69976	0	0	sO06
0	0	0	0	0	0	0	0	3.19064	0	0	sO06
0	0	0	0	0	0	0	0	3.22685	0	0	sO06
0	0	0	0	0	0	0	0	3.53115	0	0	sO06
0	0	0	0	0	0	0	0	3.47725	0	0	sO06
0	0	0	0	0	0	0	0	3.67734	0	0	sO06
0	1.22412	0	0	0	0	0	0	3.19064	0	0	sO06
1.24887	0	0	0	0	0	1.24269	0	3.03103	0	0	sO06
0	1.22359	0	0	0	0	1.64667	0	3.07339	0	0	sO06
0	0	0	0	0	0	0	0	3.7847	0	0	sO06
0	0	0	0	0	0	0	0	3.22685	0	0	sO06
0	0	0	0	0	0	0	0	3.03104	0	0	sO06
0	0	0	0	0	0	0	0	3.03104	0	0	sO06
0	0	0	0	0	0	0	0	3.9356	0	0	sO06
0	0	0	0	0	0	0	0	3.11402	0	0	sO06
0	0	0	0	0	0	0	0	3.55705	0	0	sO06
0	0	0	0	0	0	0	0	3.44917	0	0	sO06
0.395686	0	0	0	0	0	0	0	4.85418	0	0	sO06
0.894857	0	0	0	0	0	1.38909	0	4.00329	0	0	sO06
0	0	0	0	0	0	0	0	3.35987	0	0	sO06
0	0	0	0	0	0	0.924519	0	3.65441	0	0	sO06
0	0	0	0	0	0	0	0	3.19064	0	0	sO06
0	0	0	0	0	0	0	0	3.11402	0	0	sO06
0.734475	0	0	0	0	0	0	0	3.47725	0	0	sO06
0	0	0	0	0	0	0	0	3.53115	0	0	sO06
0	0	0	0	0	0	0	0	3.50457	0	0	sO06
0.495977	0	0	0	0	0	0.830693	0	4.01952	0	0	sO06
0	0	0	0	0	0	0	0	3.42028	0	0	sO06
0	0	0	0	0	0	0	0	3.88165	0	0	sO06
0	0	0	0	0	0	0	0	3.22685	0	0	sO06
0	0	0	0	0	0	0	0	3.11402	0	0	sO06
0.838961	0	0	0	0	0	1.06829	0	3.67734	0	0	sO06
0	0	0	0	0	0	0	0	3.07339	0	0	sO06
0	0	0	0	0	0	0	0	3.15306	0	0	sO06
0	0	0	0	0	0	0	0	3.42028	0	0	sO06
0	1.87326	0	2.29538	0	0	0	0	3.55705	0	0	sO06
1.79395	0.559685	0	0	0	0	1.37003	0	4.43505	0	0	sO06
0.77757	1.08411	0	0	0	0	0	0	3.2618	0	0	sO06
0	0	0	0	0	0	0	0	3.11402	0	0	sO06
0	0	0	0	0	0	0	0	4.29865	0	0	sO06
0	0	0	0	0	0	0	0	3.9356	0	0	sO06
0	0	0	0	0	0	0	0	3.80486	0	0	sO06
0	0	0	0	0	0	0	0	3.32824	0	0	sO06
0	0	0	0	0	0	0	0	3.88165	0	0	sO06
0	0	0	0	0	0	0	0	3.22685	0	0	sO06
0	0	0	0	0	0	1.36604	0	3.15306	0	0	sO06
0	0	0	0	0	0	0	0	3.03104	0	0	sO06
0	0	0	0	0	0	0	0	3.76413	0	0	sO06
0.979466	1.20404	0	0	0	0	0	0	3.88165	0	0	sO06
0.809648	0	0	0	0	0	1.57444	0	3.2618	0	0	sO06
0.991374	0.706958	0	1.58844	1.18659	0	1.83823	0.779857	4.1103	0	1.58281	sO06
0	0	0	0	0	0	0	0	3.03104	0	0	sO06
0	1.46426	0	0	0	0	0	0	3.9356	0	1.88419	sO06
0	0	0	0	0	0	0	0	3.65441	0	0	sO06
0	0	0	0	0	0	0	0	3.44917	0	0	sO06
0	0	0	0	0	0	0	0	3.32824	0	0	sO06
0	0	0	0	0	0	0	0	3.82462	0	0	sO06
0	0	0	0	0	0	0	0	3.19064	0	0	sO06
0	0	0	0	0	0	0	1.00448	3.39053	0	0	sO06
0	0	0	0	0	0	0	0	3.74313	0	0	sO06
0.91223	0	0	0	0	0	1.00681	0	3.84399	0	0	sO06
0	0	1.75886	0	0	0	0	0.924691	3.50457	0	0	sO06
0	0	0	0	0	0	0	0	3.32824	0	0	sO06
0	0	0	0	0	0	0	0	3.39053	0	0	sO06
0	0	0	0	0	0	1.29	0	3.07339	0	0	sO06
0	0	0	0	0	0	0	0	3.44917	0	0	sO06
1.39733	0.681494	2.23352	1.76837	0	0	1.71365	0	3.69874	0	0	sO06
0	0	0	0	0	0	0	0	3.19064	0	0	sO06
0	0	0	0	0	0	0	0	3.07339	0	0	sO06
0	0	0	0	0	0	0	0	3.03104	0	0	sO06
0	0	0	0	0	0	0	0	0	0	3.10628	sO07
1.35926	1.93721	0	0	0	0	0	0	0	0	2.17942	sO07
2.22432	1.71743	0	0	0	0	0	0	0	0	1.98653	sO07
0	0	0	0	0	0	0	0	0	0	3.77679	sO07
0	1.51886	0	0	0	0	0	0	0	0	2.19741	sO07
0	0	0	0	0	0	0	0	0	0	3.64652	sO07
0	0	0	0	0	0	0	0	0	0	3.27103	sO07
0	0	0	0	0	0	0	0	0	0	3.10628	sO07
0	0	0	0	0	0	0	0	0	0	3.21907	sO07
0	1.84879	0	0	0	0	0	0	0	0	2.19739	sO07
1.22881	0	0	0	0	0	0	0	0	0	3.32043	sO07
0	0	0	0	0	0	0	0	0	0	3.10628	sO07
0	1.74889	0	0	0	0	0	0	0	0	2.33556	sO07
0	1.92314	0	0	0	0	0	0	0	0	3.32043	sO07
0	1.75023	0	0	0	0	0	0	0	0	2.19741	sO07
1.12566	0	0	0	0	0	0	0	0	0	3.16426	sO07
0.606613	0	0	0	0	0	0	0	0	0	4.29066	sO07
0	2.45984	0	0	0	0	0	0	0	0	3.21907	sO07
0	1.51886	0	0	0	0	0	0	0	0	2.03706	sO07
0	1.37766	0	0	0	0	0	0	0	0	2.33556	sO07
1.34317	1.67735	0	0	0	0	0	0	0	0	2.97912	sO07
0	1.37941	0	0	0	0	0	0	0	0	2.03706	sO07
0	1.75049	0	0	0	0	0	0	0	0	2.33555	sO07
0.956159	0	0	0	0	0	0	1.10143	0	0	4.27223	sO07
1.61229	1.4831	0	0	0	0	0	0	0	0	2.19511	sO07
0.88165	1.16722	0	0	0	0	0	0	0	0	3.53632	sO07
0	0	1.66037	0	0	0	0	0	0	0	3.49671	sO07
0	1.75023	0	0	0	0	0	0	0	0	2.83341	sO07
1.22127	0	1.62778	0	0	0	0	0	0	0	3.68071	sO07
1.66968	2.09012	0	0	0	0	0	0	0	0	2.44967	sO07
2.22432	1.81387	0	0	0	0	0	0	0	0	2.14289	sO07
1.18361	1.20204	0	0	0	0	0	0	0	0	2.19668	sO07
0.76587	2.15851	0	0	0	0	0	0	0	0	3.10627	sO07
0	0	0	0	0	0	0	0	0	0	3.49671	sO07
0	0	0	0	0	0	0	0	0	0	3.10628	sO07
1.84602	1.32743	0	0	0	0	0	0	0	0	2.192	sO07
0	1.37941	0	0	0	0	0	0	0	0	2.19741	sO07
1.5107	1.4831	0	0	0	0	0	0	0	0	2.19511	sO07
1.06927	0	0	0	0	0	0	0	0	0	3.10628	sO07
1.17871	1.46162	0	0	0	0	0	0	0	0	2.66277	sO07
0	1.5191	0	0	0	0	0	0	0	0	2.19739	sO07
1.17871	1.73859	0	0	0	0	0	0	0	0	2.33531	sO07
0	1.75048	0	0	0	0	0	0	0	0	2.45692	sO07
0	1.75049	0	0	0	0	0	0	0	0	2.66276	sO07
1.78756	1.30451	0	0	0	0	0	0	0	0	2.02729	sO07
0	0	0	0	0	0	0	0	0	0	3.64652	sO07
1.96252	0	0	0	0	0	0	1.1276	0	0	4.42704	sO07
0	1.51693	0	0	0	0	0	0	0	0	2.45692	sO07
2.06091	0	0	0	0	0	0.533622	1.255	0	0	4.77371	sO07
0	1.51693	0	0	0	0	0	0	0	0	2.45692	sO07
0	0	0	0	0	0	0	0	0	0	3.49671	sO07
0.397799	0.959069	0	0	0	0	0.745178	0	0	1.36446	4.44285	sO07
1.50606	1.49981	0	0	0	0	0	0	0	0	2.19668	sO07
0	1.34693	0	0	0	0	0	0	0	0	2.97912	sO07
2.13007	1.46162	0	0	0	0	0	0	0	0	1.84146	sO07
1.12566	1.34693	0	0	0	0	0	0	0	0	2.33551	sO07
0	0	0	0	0	0	0	0	0	0	3.97049	sO07
0	1.75023	0	0	0	0	0	0	0	0	2.45692	sO07
0	2.16688	0	0	0	0	0	0	0	0	2.19511	sO07
0.91223	0	0	0	0	0	0	0.955678	0	0	4.45842	sO07
1.06456	2.1668	0	0	0	0	0	0	0	0	2.17942	sO07
0	1.37766	0	0	0	0	0	0	0	0	2.33556	sO07
0	0	0	0	0	0	0	0	0	0	3.16426	sO07
1.84602	1.17143	0	0	0	0	0	0	0	0	2.192	sO07
2.25006	1.37869	0	0	0	0	0	0	0	0	2.16957	sO07
1.5107	1.4831	0	0	0	0	0	0	0	0	2.19511	sO07
1.20945	1.73682	0	0	0	0	0	0	0	0	2.75135	sO07
1.82179	1.83434	0	0	0	0	0	0	0	0	2.01126	sO07
0.587956	0	0	0	0	0	0	0	0	0	4.25345	sO07
1.01577	0	0	0	0	0	0	0	0	0	3.10628	sO07
0.844255	0	0	0	0	0	0	0	0	0	3.71377	sO07
0	1.139	0	0	0	0	0	0	0	0	3.74578	sO07
0	1.73555	0	0	0	0	0	0	0	0	3.45546	sO07
0	2.83654	0	0	0	0	0	0	0	0	2.14289	sO07
0	1.40845	0	0	0	0	0	0	0	0	3.32043	sO07
0	1.51886	0	0	0	0	0	0	0	0	2.03706	sO07
0.809648	2.22887	0	0	0	0	0	0	0	0	3.36746	sO07
0	0	0	0	0	0	0	0	0	0	3.32043	sO07
2.09909	1.30451	0	0	0	0	0	0	0	0	2.44513	sO07
1.84602	1.32743	0	0	0	0	0	0	0	0	2.03205	sO07
0.809648	0	0	0	0	0	0	0	0	0	3.74578	sO07
0.965904	2.45996	0	0	0	0	0	0	0	0	2.41213	sO07
1.61229	1.4831	0	0	0	0	0	0	0	0	2.03493	sO07
1.06456	2.1668	0	0	0	0	0	0	0	0	2.43682	sO07
0	0	0	0	0	0	0	0	0	0	3.49671	sO07
1.24086	1.4831	0	0	0	0	0	0	0	0	2.45687	sO07
0.471299	0	0	0	0	0	0	0	0	0	4.56107	sO07
0	0	0	1.84345	1.54162	0	0	0	0	0	4.36118	sO07
0	0	0	0	0	0	0	0	0	0	3.41245	sO07
0	0	0	0	0	0	0	0	0	0	3.27103	sO07
0	0	0	0	0	0	0	0	0	0	3.04472	sO07
0	0	0	0	0	0	0	0	0	0	3.68071	sO07
0	1.75049	0	0	0	0	0	0	0	0	2.19739	sO07
0	1.93799	0	0	0	0	0	0	0	0	2.66278	sO07
0	0	0	0	0	0	0	0	0	0	3.57442	sO07
0	0	0	0	0	0	0	0	0	0	3.53632	sO07
0	1.75023	0	0	0	0	0	0	0	0	2.45692	sO07
0	0	0	0	0	0	0	0	0	0	3.16426	sO07
1.30475	1.36211	0	0	0	0	0	0	0	0	2.03638	sO07
0.587872	0	0	0	0	0	0	1.04768	0	0	4.70371	sO07
0	0	0	0	0	0	0	0	0	0	3.21907	sO07
0	1.51886	0	0	0	0	0	0	0	0	2.19741	sO07
0.965904	0	0	0	0	0	0	0	0	0	3.61112	sO07
0	0	0	0	0	0	0	0	0	0	3.36749	sO07
0	0	0	0	0	0	0	0	0	0	3.41245	sO07
0	1.64147	0	0	0	0	0	0	0	0	2.03705	sO07
0	0	0	0	0	0	0	0	0	0	3.16426	sO07
0	0	0	0	0	0	0	0	0	0	3.10628	sO07
0	0	0	0	0	0	0	0	0	0	3.10628	sO07
0	1.51693	0	0	0	0	0	0	0	0	2.45692	sO07
0	1.51886	0	0	0	0	0	0	0	0	1.846	sO07
0	0	0	0	0	0	0	0	0	0	3.36749	sO07
0	1.64147	0	0	0	0	0	0	0	0	2.03705	sO07
1.21792	1.14608	0	0	1.78818	0	0.453958	0	1.71486	2.00598	4.47372	sO07
1.61229	1.4831	0	0	0	0	0	0	0	0	2.03493	sO07
0	1.51886	0	0	0	0	0	0	0	0	2.45692	sO07
0.942254	0	0	0	0	0	0	0	0	0	3.10628	sO07
0	0	0	0	0	0	0	0	0	0	4.15386	sO07
1.84602	1.46162	0	0	0	0	0	0	0	0	2.192	sO07
1.56073	1.73859	0	0	0	0	0	0	0	0	2.192	sO07
0	1.5191	0	0	0	0	0	0	0	0	2.19739	sO07
0	0	0	0	0	0	0	0	0	0	3.10628	sO07
0	0	0	0	0	0	0	0	0	0	3.32043	sO07
1.06456	0	0	0	0	0	0	0	0	0	3.57442	sO07
1.35211	1.63031	0	0	0	0	0	0	0	0	2.192	sO07
1.73028	1.73859	0	0	0	0	0	0	0	0	2.03205	sO07
0	0	0	0	0	0	0	0	0	0	3.41245	sO07
0	0	0	0	0	0	0	0	0	0	3.49671	sO07
0	0	0	0	0	0	0	0	0	0	3.10628	sO07
0	0	0	0	0	0	0	0	0	0	3.32043	sO07
0	1.51693	0	0	0	0	0	0	0	0	2.45692	sO07
0	1.37941	0	0	0	0	0	0	0	0	2.19741	sO07
0	0	0	0	0	0	0	0	0	0	3.10628	sO07
0	2.02043	0	0	0	0	0	0	0	0	2.19726	sO07
0	0	0	0	0	0	0	0	0	0	3.49671	sO07
0	1.75023	0	0	0	0	0	0	0	0	2.19741	sO07
0	1.51886	0	0	0	0	0	0	0	0	2.19741	sO07
1.50386	1.41871	0	0	0	0	0	0.868004	0	0	3.74578	sO07
1.30945	0	0	0	0	0	0	0	0	1.6601	3.57442	sO07
1.38995	0	0	0	0	0	0	0	0	0	3.83606	sO07
1.84602	1.46162	0	0	0	0	0	0	0	0	2.03205	sO07
0	0	0	0	0	0	0	0	0	0	3.10628	sO07
0	2.93602	0	0	0	0	0	0	0	0	1.77103	sO07
0	0	0	0	0	0	0	0	0	0	3.16426	sO07
2.00437	1.71438	0	0	0	0	0	0	0	0	2.31645	sO07
0	0	0	0	0	0	0	0	0	0	3.41245	sO07
0	0	0	0	0	0	0	0	0	0	3.04472	sO07
0	1.51712	0	0	2.41173	0	0	0	1.67499	0	2.83146	sO08
1.44066	0.871898	3.08853	2.33875	0	2.80541	0.715547	1.10657	0	1.85596	0	sO08
0	1.62394	2.33046	2.24259	1.88743	0	0.93696	0	0	2.0614	2.56815	sO08
0.544424	3.26413	3.5846	4.00588	2.37433	2.00122	0	0	1.69165	3.45954	0	sO08
0.688736	2.53387	3.44687	3.1508	0.921133	1.69697	0.317654	1.0169	1.82843	3.54823	1.62424	sO08
0	0	0	0	0	0	3.27634	0	1.67792	0	2.38703	sO08
0	1.98219	0	0	1.81106	0	0.961307	1.75203	1.61912	0	1.73908	sO08
0.483328	2.17578	2.50988	3.04527	0	0	0	0.661481	0	2.49821	1.70795	sO08
0.458182	3.8536	3.9637	3.37873	2.42125	2.50454	0	0	0.908365	2.34528	0	sO08
0.377139	1.53054	2.69779	3.43404	0	2.75736	0	0	2.85054	2.37397	0	sO08
0.480136	3.02283	3.88783	3.3928	0	3.25305	0	0	0	1.87936	3.68028	sO08
0	1.139	2.26067	2.23674	0	0	0	0	0	1.56377	2.31153	sO08
0.965904	0	0	0	1.86739	0	0	1.23445	1.70654	0	1.99992	sO08
1.19867	0	0	0	2.01351	0	0	1.90977	0	1.88962	1.95433	sO08
2.06859	0	0	0	1.50737	0	1.49682	0.844161	0	0	2.42822	sO08
0	1.50603	0	0	1.78496	0	1.17276	0	2.16025	0	2.10817	sO08
0.826174	2.93785	3.28379	2.32613	0.992509	1.90217	0.350591	1.41201	0	1.19679	3.25458	sO08
1.11987	3.16555	3.6602	4.60026	1.52235	2.21916	0	1.48671	0	2.58066	0	sO08
0	1.37106	0	0	0	0	1.55157	1.06073	2.23774	0	2.08839	sO08
1.19872	0	0	0	0	0	2.60735	1.60093	3.47159	1.23654	2.45084	sO08
0	3.08738	2.9206	3.08863	0	1.69288	0	1.23388	0	2.57931	0	sO08
0.232914	3.22741	4.02554	4.22404	1.27571	0.92393	0.277579	0.422696	0.59051	3.56716	1.96487	sO08
0.91223	0.849086	2.27504	2.83208	0	2.63089	0	0	1.53398	2.94581	0	sO08
0.59918	3.92933	3.57162	3.60325	1.26765	2.59379	0	0.89305	0.39005	2.4166	1.65697	sO08
1.37688	0	0	0	1.89842	0	0	2.29797	2.14008	0	1.97452	sO08
0.88165	1.16722	0	0	1.81367	0	0	0	2.26548	0	1.78637	sO08
0.568291	0.937907	0	0	1.54902	0	2.40718	0	2.00818	0	2.20864	sO08
1.84566	0	0	0	2.57573	0	1.00829	0.844161	0	0	1.99862	sO08
0	2.53733	3.10196	3.45915	0	0	0	0	0	2.90632	2.02211	sO08
0.85064	3.66684	3.96777	4.12361	1.30618	3.08419	0	0.355599	0	2.83785	0.979377	sO08
0.64759	1.86004	2.11197	3.07304	0	1.96269	0	0	0	2.27886	0	sO08
0	0	0	0	2.41173	0	0	2.5681	0	0	1.8002	sO08
1.39606	0	0	0	0	0	1.45567	0	1.96886	0	2.45287	sO08
0.791614	3.76642	3.7965	4.0717	0.492386	4.17945	0.370761	0.440663	1.00976	3.18339	4.26208	sO08
0	1.64785	1.824	3.15035	0	2.88196	0	0	1.71393	1.70113	0	sO08
0	2.72285	3.31922	3.0541	0	0	0.586439	0	0	2.46096	3.05355	sO08
0	0	0	0	2.0751	0	0	1.23445	2.04822	0	2.44967	sO08
2.17945	0	0	0	1.78496	0	1.68588	0	0	0	2.10817	sO08
0.294242	3.43262	2.87886	3.10361	0.679069	0	0	0.744359	1.06127	3.13942	3.33279	sO08
1.76629	0	0	0	1.57752	0	1.76696	2.10611	0	0	1.95009	sO08
0	2.00064	3.43717	2.14734	1.34317	0	0	0	0	1.45357	2.16664	sO08
0.944464	3.03573	3.08631	2.95825	0	2.45725	0	0	0.922106	2.50421	2.24203	sO08
1.11493	1.08411	0	0	1.99446	0	0	0	2.38086	0	2.41213	sO08
0	0	0	0	1.78496	0	1.58852	1.95877	2.05826	0	0	sO08
1.23194	3.45186	4.06501	2.95547	1.6398	1.43843	1.54267	0.362761	1.44192	2.70899	3.93514	sO08
0	0	0	0	0	0	1.72527	0	2.94054	0	2.12642	sO08
0.626454	1.94363	2.08557	2.64642	0	0	0	0	1.24898	1.74238	1.92545	sO08
2.20964	0	0	0	2.25851	0	1.62785	1.4832	0	0	2.12519	sO08
0.533367	0	0	0	0	0	2.85338	0	2.49413	0	2.71687	sO08
0	0	0	0	2.39736	0	0	1.83624	0	0	3.10627	sO08
1.06456	0	0	0	2.31525	0	1.50167	0	0	0	2.17942	sO08
2.36549	0	0	0	0	0	1.04175	1.55437	1.79697	0	1.80779	sO08
0.654255	2.31731	3.56151	2.23696	2.99043	1.19372	0	0	0	4.62496	1.21629	sO08
1.9266	0	0	0	1.5624	0	0	1.2898	1.90796	0	1.89596	sO08
0.257997	3.72567	4.13315	3.76764	0.860161	3.34455	2.73881	0.460838	1.63266	3.10989	1.99004	sO08
0	1.43639	0	0	1.77961	0	1.41551	0	0	0	2.18686	sO08
0.571058	2.45718	2.67286	3.21104	1.60431	2.35375	1.3819	2.40555	1.43932	2.71603	1.43337	sO08
2.10517	0	0	0	1.66572	0	1.5329	1.33146	0	0	2.02223	sO08
0.586214	2.71273	4.16461	2.48638	2.90713	1.16605	0	0	0	3.40051	0	sO08
1.524	0	0	0	1.64466	0	0	1.1003	1.87531	0	2.10817	sO08
2.94556	0	0	0	1.39075	0	0	0.712732	1.51923	0	2.20771	sO08
0.744194	1.90034	2.69821	2.05551	0	0	0	0	1.44127	1.50965	1.99263	sO08
0.442607	2.54611	3.41284	1.65167	2.41983	1.35016	2.57591	0.869608	2.83683	1.61021	0.795045	sO08
0	0	0	0	0	0	2.88955	0	1.67499	0	2.14289	sO08
1.38367	1.18313	3.012	2.83208	0	2.14336	0.661584	0	0	1.55836	0	sO08
1.2913	3.5054	2.76695	3.34958	2.50682	2.24095	1.95657	2.69785	1.96981	3.5576	2.79204	sO08
1.66968	0	0	0	0	0	1.41029	0	1.70654	0	2.44967	sO08
0.921475	1.51145	2.51834	3.56287	0	3.13275	0	0	0	1.39214	2.53581	sO08
0.893327	1.04444	1.6237	1.64787	1.24894	1.74669	2.58438	1.74244	2.50775	0.977204	2.66422	sO08
0	2.39665	0	0	2.05147	0	0	0	1.51183	0	2.64494	sO08
1.76949	0	0	0	1.66572	0	1.5329	0.87243	0	0	2.63883	sO08
1.04469	0	0	0	0	0	2.67156	0	2.02937	0	2.06732	sO08
1.85922	2.90832	3.08059	3.60205	0.901829	3.96998	1.74211	1.87704	2.01891	2.17507	3.11594	sO08
0.689483	2.59778	2.82439	2.85427	0.570994	4.12235	1.48779	0	1.12205	2.82033	1.49109	sO08
0	2.32291	0	0	2.0846	0	0	0	1.71393	0	2.90795	sO08
0	1.67185	2.38657	3.07048	0	2.44249	0	0.817479	0	2.35679	0	sO08
1.01332	0	0	0	0	0	1.73314	0	2.06437	0	2.16957	sO08
2.22713	0	0	0	0	0	1.37739	0.895517	1.82495	0	2.35715	sO08
0.639254	0	0	0	1.32769	0	3.20765	0	1.91539	0	2.55464	sO08
0	1.44518	0	0	2.01351	0	1.1509	1.82218	1.99729	0	1.97452	sO08
1.85573	0	0	0	1.85908	0	0	1.3787	0	2.10632	2.40272	sO08
0.822731	3.80596	3.32185	2.39973	1.45559	2.21916	0	0.314158	0	2.11697	4.0733	sO08
0	2.70567	2.66571	1.97203	1.66047	2.34316	0	1.22372	0	2.41142	0	sO08
0	0	0	0	2.04843	0	0	0	2.67	0	2.65942	sO08
1.08276	0	0	0	1.75553	0	0	0	3.07306	0	2.53067	sO08
0.809648	0	0	0	1.75553	0	2.15156	1.45418	1.44796	0	0	sO08
1.3854	0	0	0	0	0	2.46131	0.946103	3.73884	0	2.51451	sO08
0.612261	3.2081	2.88039	2.16131	1.61328	1.85005	0	0	0.777453	2.91153	0	sO08
0.747784	1.32441	0	0	2.3069	0	0	1.84227	0	0	2.0452	sO08
2.27404	0	0	0	0	0	2.02217	0.72508	2.23553	0	1.87597	sO08
1.46451	0.925054	0	0	1.41382	1.4789	2.6172	1.99374	3.24352	0	3.79547	sO08
1.09899	2.55404	2.48302	1.91019	0	2.05539	1.24245	0.603368	0	1.48149	0	sO08
0	1.50814	2.59492	2.55548	0	1.94077	1.02752	1.54916	0	2.42918	0	sO08
0.53571	0.983312	0	0	2.3154	0	0.872702	0.726248	1.3026	0	2.24071	sO08
0	2.51759	1.73512	3.82356	0	0	0	0	0	1.78985	3.08085	sO08
0.453359	2.99377	3.8122	4.1664	0.588753	3.00427	0.471564	0.392895	0	3.20714	2.05267	sO08
1.16591	1.03005	0	0	0	0	1.32325	0	2.00821	0	1.97125	sO08
0	0	0	0	0	0	3.41215	0	2.37849	0	3.01624	sO08
0	2.82818	3.182	3.36609	2.33383	2.01046	2.02822	0.31218	1.83329	1.55743	0	sO08
0.347546	2.00413	3.30012	3.73806	2.28485	1.82615	0.382833	0	0.701778	3.11459	0	sO08
1.36598	0	0	0	2.1065	0	1.5151	0	1.82765	0	1.91646	sO08
2.46668	0	0	0	0	0	3.77727	0.352875	3.22201	0	2.18754	sO08
0	0	0	0	0	0	3.69819	0	2.91518	0	2.44484	sO08
0.64759	0	2.54662	2.31177	0	1.96269	0	0	0	3.05406	0	sO08
1.41304	2.66077	2.86174	2.52586	0.763583	2.01135	0.705675	0.353909	0	2.94191	4.14935	sO08
0	1.37869	0	0	2.08504	0	0	1.28446	0	0	2.33171	sO08
0	0	0	0	2.21014	0	0	1.33693	0	0	2.8334	sO08
0.819456	3.23561	3.47586	4.17974	0.578907	3.41063	3.05086	0.911804	1.53851	3.77479	2.55404	sO08
2.76075	0	0	0	1.27654	0	1.89249	2.21439	0	0	2.44484	sO08
0	0	0	0	0	0	1.66996	0	2.08743	0	2.19668	sO08
0	1.38149	2.98259	4.02687	1.46435	2.37886	0	0	0	3.01949	0	sO08
1.91792	0	0	0	1.78496	0	1.82494	0	0	0	1.77103	sO08
1.1443	2.73663	3.01135	3.73952	0	2.50648	0	0.885237	0.591941	3.05302	2.11157	sO08
1.88306	0	0	0	1.81106	0	2.42963	0.644122	0	0	2.17378	sO08
1.34879	0	0	0	1.53479	0	2.14476	1.51655	0	0	2.02223	sO08
2.29174	2.36535	0	0	1.67894	0	2.10996	1.38384	2.30037	0	2.0822	sO08
1.77613	0	0	0	1.85908	0	1.6593	1.81299	1.76907	0	0	sO08
0.462008	1.22554	2.11657	3.05409	1.78764	2.24931	0	0	0	2.94124	0	sO08
1.00657	0	0	0	0	0	2.78448	0	2.46737	0	1.85278	sO08
1.15557	0	0	0	1.61755	0	1.24269	2.00316	0	0	1.75441	sO08
0.65609	1.92334	0	0	1.8351	0	0.986838	1.77702	0	0	2.49784	sO08
1.99653	0	0	0	0	0	1.78986	0	1.88062	0	2.80793	sO08
0.806377	2.08261	2.19265	3.34301	3.76557	1.20146	3.03583	0.554285	0.421614	3.27195	0	sO08
1.19181	1.16515	3.23962	3.88449	0.879851	0	0	0	0	3.60969	1.92039	sO08
1.2115	3.28213	3.426	2.71856	1.99197	2.40077	1.74709	1.42094	2.09585	3.18415	0.786763	sO08
0.88165	0	0	0	0	0	1.85339	0	2.26548	0	2.43915	sO08
0	1.44294	1.5326	2.90118	0	2.94338	0	1.19534	1.09656	2.94155	0	sO08
0.404746	3.54019	4.22734	4.24312	1.41225	2.68505	0	0	0	3.0725	2.18342	sO08
0	0	0	0	1.913	0	1.50167	1.90917	1.62054	0	0	sO08
1.59168	0	0	0	0	0	1.14887	0	2.04822	0	2.15735	sO08
2.35768	1.43243	0	0	1.03565	1.72883	1.06018	1.44529	1.5103	0	0	sO08
1.02056	3.4234	4.07068	3.96267	2.72802	2.13126	0.525432	2.20764	1.14297	4.37522	0.392827	sO08
2.13644	0	0	0	2.17423	0	0.891546	1.04884	2.37849	0	1.67093	sO08
1.71834	0	0	0	0	0	1.33151	0	1.59474	0	2.16957	sO08
1.08937	0	0	0	0	0	3.76727	0.301734	2.5409	1.3795	4.21004	sO08
1.34403	0.800386	2.56889	2.80373	0	0	0	0	0	3.62018	1.98079	sO08
0.720077	0	0	0	0	0	2.93075	0	1.48005	0	2.38703	sO08
0	1.10497	0	0	1.79876	0	0	1.47503	0	0	2.01126	sO08
1.39019	2.98047	3.92487	3.91843	2.18445	3.30427	1.98991	2.14565	1.88121	3.08598	3.13481	sO08
0.367599	0	0	0	0	0	0.967576	1.46485	3.53113	0	2.10444	sO08
2.6872	0	0	0	2.0569	0	0	1.19132	0	1.74238	1.78495	sO08
1.17158	2.60406	4.10052	2.25419	2.77144	2.14516	1.7356	0.770174	2.08877	3.99137	1.70578	sO08
2.34684	1.00369	1.93746	1.93425	1.62458	2.06578	0.662659	0.779786	0	1.78708	0	sO08
0	3.5235	3.47781	3.78542	0	2.45208	0	0	0	3.48236	0	sO08
0.317103	2.48404	2.60388	4.58377	0.79239	1.27025	0	1.05726	0.851351	2.97982	4.17178	sO08
0.888057	2.60516	2.80044	3.51563	1.71888	1.49751	0	0	3.01914	3.40051	0	sO08
1.04338	2.59033	3.20599	1.98844	0	2.99496	0	0	2.73563	2.92357	0	sO08
1.11493	0	0	0	1.72568	0	1.20503	2.26971	1.54414	0	0	sO08
0.694254	0	0	0	0	0	2.93118	0	1.33051	0	2.37263	sO08
2.09377	0	0	0	0	0	1.86994	1.29593	1.97278	0	2.34406	sO08
1.10865	1.62394	0	0	1.65486	0	1.30354	0.772245	1.59354	0	2.56815	sO08
1.78002	3.37199	3.96522	3.41969	2.68232	2.47357	2.63197	2.03432	2.53946	3.48073	3.56196	sO08
2.04947	0	0	0	1.52527	0	0	0	1.67499	0	1.98653	sO08
2.36641	1.10691	1.47859	1.4049	0.79239	0	1.90417	0.995815	2.28882	0.941441	2.38217	sO08
1.45281	0	0	0	2.03206	0	1.28211	1.1003	0	0	2.10817	sO08
0.16728	3.57537	3.87131	3.57888	0	1.81272	0.304281	0.390776	0.883762	2.50808	0	sO08
0.974515	1.44518	0	0	1.60652	0	1.07128	1.88689	0	0	2.10817	sO08
0.628989	1.71613	2.54522	3.61838	0	4.35253	0	0	0.944709	1.23654	2.44836	sO08
0.553807	1.60022	2.32371	2.22408	2.01351	1.87536	0	0.68594	0	1.65973	0	sO08
0.715133	1.62085	2.21447	3.36955	0	2.78007	1.75573	0	3.02822	2.11846	0	sO08
0	1.3177	2.60525	2.18612	0	2.37846	0	0	2.1561	2.89616	0	sO08
0	2.68844	3.22205	3.52294	2.67498	1.82105	0	0.802053	0.757089	2.17238	0	sO08
1.73385	1.10516	0	0	3.18776	0	0.745178	0	1.57867	0	2.88952	sO08
0	2.33737	2.46731	3.65963	0	0	0	0	0	2.57065	3.28373	sO08
0.838646	1.8106	2.64072	2.02505	1.02973	2.10386	1.39979	1.04309	1.49239	2.01395	1.91597	sO08
1.43661	4.02617	4.57979	4.26733	2.78319	3.49718	3.63933	2.10049	3.86132	3.83027	2.28292	sO08
1.65546	3.50131	3.27639	3.24213	2.14595	3.39579	3.14233	1.88054	2.58725	2.18576	2.00727	sO08
1.38232	3.83459	4.04166	3.34069	2.65481	3.11433	2.1869	2.77438	1.58597	3.39218	2.01497	sO08
1.67076	3.53957	3.17653	3.09784	2.95327	3.14929	3.14024	1.99255	2.10761	3.26586	1.87955	sO08
0.342796	2.02442	2.96553	2.64727	0.82909	2.95811	0	0	3.02738	3.31661	0	sO08
0.483939	3.04256	3.67386	3.44409	2.04736	2.00047	0.456849	0	1.0332	2.50843	0	sO08
1.2904	1.61878	2.99281	4.196	0	0	0	0	1.43305	1.51046	2.66279	sO08
1.13827	0	0	0	1.81106	0	2.01481	2.17893	0	0	2.28674	sO08
0	1.90034	3.20474	2.88886	0	2.00045	0	0	0	1.92058	0	sO08
1.27486	3.45926	3.65342	2.31285	1.44255	2.3589	0.484323	0.739915	1.0942	1.77053	2.4958	sO08
2.97819	1.45248	1.7072	1.79568	1.08542	0.95516	1.96941	1.7548	2.27139	0.720821	2.25815	sO08
0	0	0	0	2.28234	0	2.12682	1.89205	1.54414	0	0	sO08
0	0	0	0	2.19167	0	1.41029	1.87313	1.56705	0	0	sO08
1.2019	0	0	0	1.54902	0	2.02307	0	2.17252	0	2.97097	sO08
2.00628	0	0	0	2.31978	0	0	1.53128	0	0	2.16673	sO08
2.06248	0	0	0	0	0	1.93886	0	1.82765	0	2.06732	sO08
2.72286	0.543124	0.350211	0	2.4467	1.80592	4.05183	2.65379	3.98177	2.30752	1.71187	sO08
0.597775	1.83368	0	0	1.81106	0	1.66848	1.13039	0	0	2.38141	sO08
0	0	2.14244	2.40731	0	2.72172	0	0	0	1.90363	0	sO08
0.565087	3.09642	3.56523	3.63145	0	2.795	0	0.621918	4.07491	3.93556	0.602676	sO08
0.77354	0	0	0	0	0	1.71152	1.02401	3.07044	0	2.68752	sO08
0.407249	1.35637	1.36498	0	0	0	2.11571	1.33562	2.5485	0	2.42767	sO08
0.767207	2.77615	2.06056	3.05389	0	1.65535	0.995223	0.411841	0.704436	2.63555	2.04205	sO08
0.401169	2.49909	1.21839	3.30331	0.838785	1.82615	2.16042	0.372269	0.701778	2.09184	2.69778	sO08
0.471299	2.34576	2.07395	3.34608	0	2.62035	0	0.645954	0	2.25253	0	sO08
1.5832	3.56139	3.44817	2.98741	2.06867	2.91786	1.97846	2.94381	1.6147	3.0675	2.72845	sO08
1.06456	0	0	0	2.09259	0	1.61326	0	0	0	2.64099	sO08
2.21941	0	0	0	0	0	3.07153	0.729276	1.82187	0	2.09772	sO08
0.333673	2.09098	2.35587	1.99622	0.746646	1.25289	2.75616	0.897023	1.24632	1.61065	1.81702	sO08
2.74307	0.838285	0	0	0	0	0.891546	1.35519	1.39294	0	1.80246	sO08
1.69857	0	0	0	1.75553	0	0	1.45418	1.68876	0	2.08839	sO08
0.672058	1.46302	1.93545	2.25176	1.54198	0	0	0	0	2.26604	3.01828	sO08
1.28921	3.03753	3.86531	3.58433	0	1.6795	0.537598	0	0	2.5626	2.46779	sO08
2.41971	0.704906	0	0	1.5217	0	1.55365	1.58812	2.05989	0	2.66148	sO08
1.14816	1.3177	2.55343	2.02983	0	0	0	0	0	3.56507	2.21366	sO08
1.60404	1.66303	0	0	1.71584	0	0.979912	0	1.82495	0	1.97452	sO08
0	0	0	0	0	0	2.83218	1.88142	2.80445	0	1.94163	sO08
1.07869	3.34122	3.52602	2.74477	3.42269	2.84987	0.223015	2.10297	0	3.1855	0	sO08
3.67439	0.485645	0	0	1.7712	0	0.868813	1.12357	2.4575	0	2.18754	sO08
1.57634	1.1628	0	0	3.10066	0	0	2.60295	0	0	2.37148	sO08
1.80316	2.01904	0	0	0	0	0	0	0	0	0	mO01
1.42362	1.75049	0	0	0	0	0	0	0	0	0	mO01
1.61229	2.09633	0	0	0	0	0	0	0	0	0	mO01
1.24086	2.35281	0	0	0	0	0	0	0	0	0	mO01
1.42362	1.75049	0	0	0	0	0	0	0	0	0	mO01
1.46532	1.75023	0	0	0	0	0	0	0	0	0	mO01
2.24841	3.87073	0	1.81023	0.879851	0	0.496287	0.45042	0	0	0	mO01
1.6914	1.75023	0	0	0	0	0	0	0	0	0	mO01
1.81337	1.83899	0	0	0	0	0	0	0	0	0	mO01
1.57176	2.72606	0	0	0	0	0	0	0	0	0	mO01
1.6914	1.75023	0	0	0	0	0	0	0	0	0	mO01
1.29144	1.75049	0	0	0	0	0	0	0	0	0	mO01
1.42362	1.75049	0	0	0	0	0	0	0	0	0	mO01
1.29144	1.75049	0	0	0	0	0	0	0	0	0	mO01
1.61229	2.09633	0	0	0	0	0	0	0	0	0	mO01
1.46532	1.64122	0	0	0	0	0	0	0	0	0	mO01
1.36743	1.8488	0	0	0	0	0	0	0	0	0	mO01
1.36743	1.75051	0	0	0	0	0	0	0	0	0	mO01
1.65728	1.93826	0	0	0	0	0	0	0	0	0	mO01
1.66968	2.35281	0	0	0	0	0	0	0	0	0	mO01
1.36743	1.9383	0	0	0	0	0	0	0	0	0	mO01
1.42362	1.75049	0	0	0	0	0	0	0	0	0	mO01
1.50606	2.29459	0	0	0	0	0	0	0	0	0	mO01
1.36743	1.8488	0	0	0	0	0	0	0	0	0	mO01
1.6914	1.75023	0	0	0	0	0	0	0	0	0	mO01
1.61229	1.8488	0	0	0	0	0	0	0	0	0	mO01
1.6914	1.84851	0	0	0	0	0	0	0	0	0	mO01
1.74048	2.99724	0	0	0	0	0	0	0	0	0	mO01
0	4.12161	0	0	0	1.60735	0	0	0	0	0	mO01
0	3.05492	0	0	0	0	0	0	0	0	0	mO01
0.587956	3.38592	0	0	0	0	0	0	0	0	0	mO01
0.304162	4.67702	0	0	0	0	0	0	0	0	0.911562	mO01
1.05618	3.8457	0	0	0	0	0	0	0	0	0	mO01
0	4.76695	0	0	0	0	0	0	0	0	0	mO01
1.42362	1.64147	0	0	0	0	0	0	0	0	0	mO01
0	3.05492	0	0	0	0	0	0	0	0	0	mO01
1.65728	1.93826	0	0	0	0	0	0	0	0	0	mO01
1.35211	2.35281	0	0	0	0	0	0	0	0	0	mO01
1.55121	2.90395	0	0	0	0	0	0	0	0	0	mO01
1.24047	1.8488	0	0	0	0	0	0	0	0	0	mO01
1.89434	2.55675	0	0	0	0	0	0	0	0	0	mO01
2.23156	2.90383	0	0	0	0	0	0	0	1.40779	0	mO01
1.42362	1.75049	0	0	0	0	0	0	0	0	0	mO01
1.46532	1.75023	0	0	0	0	0	0	0	0	0	mO01
1.45066	2.55675	0	0	0	0	0	0	0	0	0	mO01
1.65728	1.93826	0	0	0	0	0	0	0	0	0	mO01
1.61229	2.23277	0	0	0	0	0	0	0	0	0	mO01
1.24047	1.8488	0	0	0	0	0	0	0	0	0	mO01
1.36743	1.9383	0	0	0	0	0	0	0	0	0	mO01
1.42362	1.75049	0	0	0	0	0	0	0	0	0	mO01
1.41117	2.72606	0	0	0	0	0	0	0	0	0	mO01
1.42362	1.93828	0	0	0	0	0	0	0	0	0	mO01
2.04767	2.09489	0	0	0	0	0	0	0	0	0	mO01
1.42362	1.64147	0	0	0	0	0	0	0	0	0	mO01
1.14007	2.40782	0	0	0	0	0	0	0	0	0	mO01
1.32927	1.75023	0	0	0	0	0	0	0	0	0	mO01
1.36743	1.8488	0	0	0	0	0	0	0	0	0	mO01
1.42362	1.64147	0	0	0	0	0	0	0	0	0	mO01
1.29144	1.75049	0	0	0	0	0	0	0	0	0	mO01
1.64327	1.64147	0	0	0	0	0	0	0	0	0	mO01
1.87516	2.096	0	0	0	0	0	0	0	0	0	mO01
1.42362	1.64147	0	0	0	0	0	0	0	0	0	mO01
1.24086	2.23277	0	0	0	0	0	0	0	0	0	mO01
1.72772	3.02649	0	0	0	0	0.927174	0	0	0	0	mO01
1.42362	1.75049	0	0	0	0	0	0	0	0	0	mO01
1.66512	2.09628	0	0	0	0	0	0	0	0	0	mO01
1.29144	1.84879	0	0	0	0	0	0	0	0	0	mO01
1.36743	1.75051	0	0	0	0	0	0	0	0	0	mO01
1.66968	2.16673	0	0	0	0	0.952398	0	0	0	0	mO01
1.61229	2.09633	0	0	0	0	0	0	0	0	0	mO01
0	3.46336	0	0	0	0	0	0	0	0	0	mO01
0.974515	2.99724	0	0	0	0	0	0	0	0	0	mO01
2.17868	2.2317	0	0	0	0	0	0	0	0	0	mO01
1.42362	1.64147	0	0	0	0	0	0	0	0	0	mO01
1.00881	3.10946	0	0	0	0	0	0	0	0	0	mO01
1.58484	1.75023	0	0	0	0	0	0	0	0	0	mO01
1.66512	2.09628	0	0	0	0	0	0	0	0	0	mO01
1.56073	2.09634	0	0	0	0	0	0	0	0	0	mO01
1.46532	1.64122	0	0	0	0	0	0	0	0	0	mO01
1.64327	1.64147	0	0	0	0	0	0	0	0	0	mO01
1.83226	2.87081	0	0	0	0	0	0	0	0	0	mO01
1.42362	1.75049	0	0	0	0	0	0	0	0	0	mO01
1.24047	1.8488	0	0	0	0	0	0	0	0	0	mO01
0.96572	2.55675	0	0	0	0	0	0	0	0	0	mO01
1.42362	1.64147	0	0	0	0	0	0	0	0	0	mO01
1.42362	1.75049	0	0	0	0	0	0	0	0	0	mO01
1.42362	1.75049	0	0	0	0	0	0	0	0	0	mO01
1.29144	1.75049	0	0	0	0	0	0	0	0	0	mO01
1.60066	1.63997	0	0	0	0	0	0	0	0	0	mO01
1.29144	1.75049	0	0	0	0	0	0	0	0	0	mO01
1.65728	1.93826	0	0	0	0	0	0	0	0	0	mO01
1.46532	1.75023	0	0	0	0	0	0	0	0	0	mO01
1.55297	2.64498	0	0	0	0	0	0	0	0	0	mO01
1.18361	1.9383	0	0	0	0	0	0	0	0	0	mO01
1.9266	2.68634	0	0	0	0	0	0	0	0	0	mO01
1.65728	1.93826	0	0	0	0	0	0	0	0	0	mO01
1.27742	3.49994	0	0	0	0	0	0	0	0	0	mO01
1.18361	2.02044	0	0	0	0	0	0	0	0	0	mO01
1.42362	1.64147	0	0	0	0	0	0	0	0	0	mO01
0	3.27985	0	0	0	0	0	0	0	0	0	mO01
1.01332	2.72606	0	0	0	0	0	0	0	0	0	mO01
1.37029	3.23405	0	0	0	0	0	0	0	1.68042	0	mO01
1.66512	2.09628	0	0	0	0	0	0	0	0	0	mO01
1.24047	1.8488	0	0	0	0	0	0	0	0	0	mO01
1.58484	1.64122	0	0	0	0	0	0	0	0	0	mO01
3.01154	3.87073	0	0	0	0	1.3207	0	0	0	0	mO01
1.36743	1.8488	0	0	0	0	0	0	0	0	0	mO01
1.95559	2.096	0	0	0	0	0	0	0	0	0	mO01
1.42362	1.64147	0	0	0	0	0	0	0	0	0	mO01
1.6914	1.75023	0	0	0	0	0	0	0	0	0	mO01
1.36743	2.09633	0	0	0	0	0	0	0	0	0	mO01
0	3.6951	0	0	0	0	0	0	0	0	0	mO01
1.78744	2.09633	0	0	0	0	0	0	0	0	0	mO01
1.42362	1.75049	0	0	0	0	0	0	0	0	0	mO01
1.17871	2.35281	0	0	0	0	0	0	0	0	0	mO01
1.29144	1.75049	0	0	0	0	0	0	0	0	0	mO01
2.02996	2.16653	0	0	0	0	0	0	0	0	0	mO01
1.58484	1.64122	0	0	0	0	0	0	0	0	0	mO01
1.30475	2.09634	0	0	0	0	0	0	0	0	0	mO01
1.46532	1.75023	0	0	0	0	0	0	0	0	0	mO01
1.6914	1.75023	0	0	0	0	0	0	0	0	0	mO01
1.06456	2.55675	0	0	0	0	0	0	0	0	0	mO01
1.46532	1.75023	0	0	0	0	0	0	0	0	0	mO01
2.09909	2.23241	0	0	0	0	0	0	0	0	0	mO01
1.58484	1.64122	0	0	0	0	0	0	0	0	0	mO01
1.46532	1.75023	0	0	0	0	0	0	0	0	0	mO01
1.86412	2.45996	0	0	0	0	0	0	0	0	0	mO01
1.97266	2.01904	0	0	0	0	0	0	0	0	0	mO01
1.42362	1.75049	0	0	0	0	0	0	0	0	0	mO01
1.36743	1.9383	0	0	0	0	0	0	0	0	0	mO01
1.42362	1.64147	0	0	0	0	0	0	0	0	0	mO01
1.46532	1.75023	0	0	0	0	0	0	0	0	0	mO01
1.86907	2.60184	0	0	0	0	0	0	0	0	0	mO01
1.42362	1.75049	0	0	0	0	0	0	0	0	0	mO01
1.24047	2.02043	0	0	0	0	0	0	0	0	0	mO01
2.80188	3.91919	0	0	0	0	0	0	0	0	0	mO01
1.65728	1.75048	0	0	0	0	0	0	0	0	0	mO01
1.58484	1.93799	0	0	0	0	0	0	0	0	0	mO01
1.58484	1.84851	0	0	0	0	0	0	0	0	0	mO01
1.55287	1.75048	0	0	0	0	0	0	0	0	0	mO01
1.55287	2.0204	0	0	0	0	0	0	0	0	0	mO01
1.17871	2.23277	0	0	0	0	0	0	0	0	0	mO01
2.08001	2.55674	0	0	0	0	0	0	0	0	0	mO01
1.30475	2.09634	0	0	0	0	0	0	0	0	0	mO01
0.678356	3.23405	0	0	0	0	0	0	0	0	0	mO01
1.6914	1.75023	0	0	0	0	0	0	0	0	0	mO01
0	3.05492	0	0	0	0	0	0	0	0	0	mO01
1.3081	2.64498	0	0	0	0	0	0	0	0	0	mO01
1.12566	2.23277	0	0	0	0	0	0	0	0	0	mO01
1.65728	1.93826	0	0	0	0	0	0	0	0	0	mO01
1.42362	1.64147	0	0	0	0	0	0	0	0	0	mO01
1.42362	1.64147	0	0	0	0	0	0	0	0	0	mO01
1.36743	1.9383	0	0	0	0	0	0	0	0	0	mO01
1.11974	2.45997	0	0	0	0	0	0	0	0	0	mO01
1.46532	1.75023	0	0	0	0	0	0	0	0	0	mO01
1.55287	2.0204	0	0	0	0	0	0	0	0	0	mO01
1.32502	3.08256	0	0	0	0	0	0	0	0	0	mO01
1.36743	1.8488	0	0	0	0	0	0	0	0	0	mO01
1.87516	1.93799	0	0	0	0	0	0	0	0	0	mO01
1.46532	1.64122	0	0	0	0	0	0	0	0	0	mO01
1.83733	1.93826	0	0	0	0	0	0	0	0	0	mO01
1.57841	2.02043	0	0	0	0	0	0	0	0	0	mO01
1.24047	1.9383	0	0	0	0	0	0	0	0	0	mO01
1.58484	1.75023	0	0	0	0	0	0	0	0	0	mO01
1.36743	1.8488	0	0	0	0	0	0	0	0	0	mO01
1.53973	1.75049	0	0	0	0	0	0	0	0	0	mO01
1.42362	1.75049	0	0	0	0	0	0	0	0	0	mO01
1.46239	2.23277	0	0	0	0	0	0	0	0	0	mO01
1.78756	1.93799	0	0	0	0	0	0	0	0	0	mO01
1.39606	2.55675	0	0	0	0	0	0	0	0	0	mO01
0.77354	3.53523	0	0	0	0	0	0	0	1.61866	0	mO01
1.80751	2.45957	0	0	0	0	0	0	1.47818	0	0	mO01
2.07687	2.45986	0	0	0	0	0	0	0	0	0	mO01
1.6914	1.75023	0	0	0	0	0	0	0	0	0	mO01
1.24047	1.9383	0	0	0	0	0	0	0	0	0	mO01
1.36743	2.09633	0	0	0	0	0	0	0	0	0	mO01
0.799792	2.87081	0	0	0	0	0	0	0	0	0	mO01
1.29144	1.75049	0	0	0	0	0	0	0	0	0	mO01
1.42362	1.75049	0	0	0	0	0	0	0	0	0	mO01
1.42362	1.75049	0	0	0	0	0	0	0	0	0	mO01
1.36743	1.9383	0	0	0	0	0	0	0	0	0	mO01
1.75978	2.02038	0	0	0	0	0	0	0	0	0	mO01
1.36743	1.8488	0	0	0	0	0	0	0	0	0	mO01
1.46532	1.64122	0	0	0	0	0	0	0	0	0	mO01
1.60318	1.748	0	0	0	0	0	0	0	0	0	mO01
1.6914	1.75023	0	0	0	0	0	0	0	0	0	mO01
1.24086	2.16688	0	0	0	0	0	0	0	0	0	mO01
1.57176	2.72606	0	0	0	0	0	0	0	0	0	mO01
2.36738	3.48288	1.23	0	1.18659	0	0.766282	1.19177	1.24561	0	0	mO01
1.32927	1.84851	0	0	0	0	0	0	0	0	0	mO01
1.29144	1.75049	0	0	0	0	0	0	0	0	0	mO01
1.06456	2.55675	0	0	0	0	0	0	0	0	0	mO01
1.76521	2.35281	0	0	0	0	0	0	0	0	0	mO01
1.71098	0	2.00819	0	0	0	0	0	0	0	0	mO02
2.13125	0	2.00779	0	0	0	0	0	0	0	0	mO02
1.46532	0	2.14298	0	0	0	0	0	0	0	0	mO02
2.13088	0	1.6676	0	0	0	0	0	0	0	0	mO02
1.30475	0	2.55137	0	0	0	0	0	0	0	0	mO02
2.09909	0	2.46297	0	0	0	0	0	1.42738	0	0	mO02
2.00437	0	2.36754	0	0	0	1.22331	0	0	0	0	mO02
1.60318	0	2.00819	0	0	0	0	0	0	0	0	mO02
1.46532	0	2.00819	0	0	0	0	0	0	0	0	mO02
1.81337	0	1.85235	0	0	0	0	0	0	0	0	mO02
3.06376	0.816034	2.82881	1.77684	0	0	0	0	1.82858	0	0	mO02
1.42362	0	2.00819	0	0	0	0	0	0	0	0	mO02
1.6914	0	2.26173	0	0	0	0	0	0	0	0	mO02
1.17871	0	2.70635	0	0	0	0	0	0	0	0	mO02
1.46532	0	1.85236	0	0	0	0	0	0	0	0	mO02
1.60318	0	1.85236	0	0	0	0	0	0	0	0	mO02
1.71098	0	2.00819	0	0	0	0	0	0	0	0	mO02
1.46532	0	2.00819	0	0	0	0	0	0	0	0	mO02
2.0607	0	1.85227	0	0	0	0	0	0	0	0	mO02
1.46532	0	2.00819	0	0	0	0	0	0	0	0	mO02
1.81337	0	2.14296	0	0	0	0	0	0	0	0	mO02
2.60769	0	2.25877	0	0	0	0	0	0	0	0	mO02
2.12998	0	2.26171	0	0	0	0	0	0	0	0	mO02
1.6914	0	1.85236	0	0	0	0	0	0	0	0	mO02
0.494583	2.5297	0.985569	1.78367	1.61335	2.20794	2.14122	2.34653	2.38736	2.30159	2.84362	mO02
1.90223	0	1.85235	0	0	0	0	0	0	0	0	mO02
2.19684	0	2.00779	0	0	0	0	0	0	0	0	mO02
1.80541	0	2.26173	0	0	0	0	0	0	0	0	mO02
2.31638	0	1.85199	0	0	0	0	0	0	0	0	mO02
1.46532	0	1.85236	0	0	0	0	0	0	0	0	mO02
1.48228	0	1.66768	0	0	0	0	0	0	0	0	mO02
1.46532	0	2.00819	0	0	0	0	0	0	0	0	mO02
1.46532	0	2.00819	0	0	0	0	0	0	0	0	mO02
1.71098	0	2.00819	0	0	0	0	0	0	0	0	mO02
1.65728	0	2.36788	0	0	0	0	0	0	0	0	mO02
1.46532	0	2.00819	0	0	0	0	0	0	0	0	mO02
1.32927	0	2.00819	0	0	0	0	0	0	0	0	mO02
1.32927	0	2.00819	0	0	0	0	0	0	0	0	mO02
1.6914	0	2.14298	0	0	0	0	0	0	0	0	mO02
1.42362	0	2.46382	0	0	0	0	0	0	0	0	mO02
1.71098	0	1.85236	0	0	0	0	0	0	0	0	mO02
1.42362	0	2.14298	0	0	0	0	0	0	0	0	mO02
1.90223	0	1.85235	0	0	0	0	0	0	0	0	mO02
1.46532	0	2.00819	0	0	0	0	0	0	0	0	mO02
2.06106	0	2.00779	0	0	0	0	0	0	0	0	mO02
1.46532	0	2.00819	0	0	0	0	0	0	0	0	mO02
1.46532	0	2.00819	0	0	0	0	0	0	0	0	mO02
1.46532	0	2.00819	0	0	0	0	0	0	0	0	mO02
1.90223	0	2.00817	0	0	0	0	0	0	0	0	mO02
3.07098	0	2.21955	0	0	0	0	0	0	1.78282	0	mO02
1.42362	0	2.26173	0	0	0	0	0	0	0	0	mO02
1.71098	0	1.85236	0	0	0	0	0	0	0	0	mO02
1.76315	0	2.55111	0	0	0	0	1.06073	0	1.93367	0	mO02
1.06456	0	3.11349	0	0	0	0	0	0	0	0	mO02
1.80825	0	1.66768	0	0	0	0	0	0	0	0	mO02
1.32927	0	2.00819	0	0	0	0	0	0	0	0	mO02
1.6914	0	2.26173	0	0	0	0	0	0	0	0	mO02
2.13125	0	2.36741	0	0	0	0	0	0	0	0	mO02
2.19684	0	2.00779	0	0	0	0	0	0	0	0	mO02
1.46532	0	2.00819	0	0	0	0	0	0	0	0	mO02
1.6914	0	2.00819	0	0	0	0	0	0	0	0	mO02
1.32927	0	2.00819	0	0	0	0	0	0	0	0	mO02
1.98521	0	2.00809	0	0	0	0	0	0	0	0	mO02
1.46532	0	1.85236	0	0	0	0	0	0	0	0	mO02
1.42362	0	2.26173	0	0	0	0	0	0	0	0	mO02
1.81337	0	2.00817	0	0	0	0	0	0	0	0	mO02
1.71582	0	2.00817	0	0	0	0	0	0	0	0	mO02
2.47267	0	1.84424	0	0	0	0	0	0	0	0	mO02
1.46532	0	2.00819	0	0	0	0	0	0	0	0	mO02
1.6914	0	2.14298	0	0	0	0	0	0	0	0	mO02
1.48228	0	1.85236	0	0	0	0	0	0	0	0	mO02
1.71098	0	2.00819	0	0	0	0	0	0	0	0	mO02
1.71098	0	1.85236	0	0	0	0	0	0	0	0	mO02
1.32927	0	2.00819	0	0	0	0	0	0	0	0	mO02
1.32927	0	1.85236	0	0	0	0	0	0	0	0	mO02
1.42362	0	2.26173	0	0	0	0	0	0	0	0	mO02
1.60318	0	1.85236	0	0	0	0	0	0	0	0	mO02
2.0607	0	2.00809	0	0	0	0	0	0	0	0	mO02
1.46532	0	2.00819	0	0	0	0	0	0	0	0	mO02
1.32927	0	2.00819	0	0	0	0	0	0	0	0	mO02
1.71098	0	1.66768	0	0	0	0	0	0	0	0	mO02
1.89686	0	2.00819	0	0	0	0	0	0	0	0	mO02
1.80825	0	1.85236	0	0	0	0	0	0	0	0	mO02
1.32927	0	1.85236	0	0	0	0	0	0	0	0	mO02
1.71582	0	1.85235	0	0	0	0	0	0	0	0	mO02
2.09909	0	2.77568	0	0	0	0	0	0	0	0	mO02
1.71098	0	2.00819	0	0	0	0	0	0	0	0	mO02
1.71098	0	2.00819	0	0	0	0	0	0	0	0	mO02
1.30475	0	2.84051	0	0	0	0	0	0	0	0	mO02
1.32927	0	2.00819	0	0	0	0	0	0	0	0	mO02
1.32927	0	2.00819	0	0	0	0	0	0	0	0	mO02
1.06927	0	2.90139	0	0	0	0	0	0	0	0	mO02
1.32927	0	2.14298	0	0	0	0	0	0	0	0	mO02
1.50606	0	3.01305	0	0	0	0	0	0	0	0	mO02
1.60318	0	2.00819	0	0	0	0	0	0	0	0	mO02
2.45953	0	2.14196	0	0	2.0569	0	0	0	0	0	mO02
1.55287	0	2.55137	0	0	0	0	0	0	0	0	mO02
1.46532	0	2.00819	0	0	0	0	0	0	0	0	mO02
1.89686	0	2.00819	0	0	0	0	0	0	0	0	mO02
1.46532	0	2.00819	0	0	0	0	0	0	0	0	mO02
1.71098	0	1.85236	0	0	0	0	0	0	0	0	mO02
1.71098	0	2.00819	0	0	0	0	0	0	0	0	mO02
1.32927	0	2.00819	0	0	0	0	0	0	0	0	mO02
1.50606	0	2.90139	0	0	0	0	0	0	0	0	mO02
1.60318	0	2.00819	0	0	0	0	0	0	0	0	mO02
1.46532	0	1.85236	0	0	0	0	0	0	0	0	mO02
1.46532	0	2.00819	0	0	0	0	0	0	0	0	mO02
1.01577	0	3.06453	0	0	0	0	0	0	0	0	mO02
1.98521	0	2.00809	0	0	0	0	0	0	0	0	mO02
1.70829	0	2.00819	0	0	0	0	0	0	0	0	mO02
1.29144	0	2.26173	0	0	0	0	0	0	0	0	mO02
1.90223	0	2.00817	0	0	0	0	0	0	0	0	mO02
1.98521	0	2.00809	0	0	0	0	0	0	0	0	mO02
1.46532	0	2.00819	0	0	0	0	0	0	0	0	mO02
1.29144	0	2.26173	0	0	0	0	0	0	0	0	mO02
2.19646	0	1.6676	0	0	0	0	0	0	0	0	mO02
1.8986	0	2.26173	0	0	0	0	0	0	0	0	mO02
1.42362	0	2.26173	0	0	0	0	0	0	0	0	mO02
1.30475	0	2.55137	0	0	0	0	0	0	0	0	mO02
1.42362	0	2.46382	0	0	0	0	0	0	0	0	mO02
1.6914	0	2.26173	0	0	0	0	0	0	0	0	mO02
1.81337	0	1.85235	0	0	0	0	0	0	0	0	mO02
1.65728	0	2.46382	0	0	0	0	0	0	0	0	mO02
1.81337	0	1.66767	0	0	0	0	0	0	0	0	mO02
1.46532	0	1.85236	0	0	0	0	0	0	0	0	mO02
1.24431	0	3.43718	0	0	0	0	0	0	0	0	mO02
1.60318	0	2.00819	0	0	0	0	0	0	0	0	mO02
1.60318	0	2.00819	0	0	0	0	0	0	0	0	mO02
1.32927	0	2.00819	0	0	0	0	0	0	0	0	mO02
1.46532	0	2.00819	0	0	0	0	0	0	0	0	mO02
2.315	0	2.14295	0	0	0	0	0	0	0	0	mO02
1.62052	0	3.16016	0	0	0	0	0	0	0	0	mO02
1.71098	0	1.85236	0	0	0	0	0	0	0	0	mO02
1.6914	0	2.26173	0	0	0	0	0	0	0	0	mO02
1.71582	0	2.00817	0	0	0	0	0	0	0	0	mO02
1.46532	0	1.66768	0	0	0	0	0	0	0	0	mO02
1.46532	0	2.00819	0	0	0	0	0	0	0	0	mO02
1.95782	0	2.90139	0	0	0	0	0	0	0	0	mO02
1.60318	0	2.00819	0	0	0	0	0	0	0	0	mO02
2.18258	0	2.46382	0	0	0	0	0	0	0	0	mO02
1.42362	0	2.14298	0	0	0	0	0	0	0	0	mO02
1.71582	0	2.00817	0	0	0	0	0	0	0	0	mO02
2.25801	0	2.46371	0	0	0	0	0	0	0	0	mO02
1.60318	0	2.00819	0	0	0	0	0	0	0	0	mO02
1.6914	0	2.14298	0	0	0	0	0	0	0	0	mO02
1.76521	0	2.95878	0	0	0	0	0	0	0	0	mO02
1.93965	0	3.00285	0	0	0	1.43881	1.16627	1.69224	1.41718	0	mO02
1.6914	0	1.85236	0	0	0	0	0	0	0	0	mO02
1.71098	0	2.00819	0	0	0	0	0	0	0	0	mO02
1.98197	0	2.14297	0	0	0	0	0	0	0	0	mO02
1.29144	0	2.26173	0	0	0	0	0	0	0	0	mO02
1.42362	0	2.26173	0	0	0	0	0	0	0	0	mO02
1.36743	0	2.46382	0	0	0	0	0	0	0	0	mO02
1.81337	0	2.00817	0	0	0	0	0	0	0	0	mO02
2.19684	0	2.00779	0	0	0	0	0	0	0	0	mO02
1.46532	0	2.00819	0	0	0	0	0	0	0	0	mO02
1.46532	0	2.00819	0	0	0	0	0	0	0	0	mO02
1.60318	0	1.85236	0	0	0	0	0	0	0	0	mO02
2.0607	0	2.00809	0	0	0	0	0	0	0	0	mO02
5.28019	1.60738	3.34912	3.02752	1.83467	1.21508	1.90327	2.10501	1.40865	1.56871	2.03893	mO02
2.0607	0	0	0	1.96419	0	0	0	0	0	0	mO03
1.32927	0	0	0	1.96947	0	0	0	0	0	0	mO03
2.14079	0	0	0	2.41637	0	1.41029	0	0	0	0	mO03
1.42362	0	0	0	2.1035	0	0	0	0	0	0	mO03
1.6914	0	0	0	1.63145	0	0	0	0	0	0	mO03
1.24086	0	0	0	2.85907	0	0	0	0	0	0	mO03
1.90223	0	0	0	1.96787	0	0	0	0	0	0	mO03
2.48157	0	0	0	2.97044	0	0	0	0	0	0	mO03
2.08681	0	0	0	2.17872	0	1.79406	0	0	0	0	mO03
0	0	0	0	3.39381	0	0	0	0	0	0	mO03
1.90223	0	0	0	1.96787	0	0	0	0	0	0	mO03
1.32927	0	0	0	1.96947	0	0	0	0	0	0	mO03
0	0	0	0	1.63145	0	1.72657	0	0	0	0	mO03
1.08582	0	0	0	3.45899	0	3.1735	0	0	0	0	mO03
0	0	0	0	1.96921	0	1.9706	0	0	0	0	mO03
0	1.45562	0	0	2.97046	0	1.14887	0	0	0	0	mO03
1.46532	0	0	0	1.96947	0	0	0	0	0	0	mO03
1.17871	0	0	0	2.10108	0	1.8182	0	0	0	0	mO03
0	0	0	0	2.22166	0	1.57126	0	0	0	0	mO03
1.46532	0	0	0	1.81468	0	0	0	0	0	0	mO03
1.46532	0	0	0	1.81468	0	0	0	0	0	0	mO03
1.42362	0	0	0	2.1035	0	0	0	0	0	0	mO03
1.42362	0	0	0	2.42288	0	0	0	0	0	0	mO03
1.46532	0	0	0	1.96947	0	0	0	0	0	0	mO03
1.46532	0	0	0	1.96947	0	0	0	0	0	0	mO03
1.60318	0	0	0	1.96921	0	0	0	0	0	0	mO03
2.05733	0	0	0	2.22083	0	0	0	0	0	0	mO03
2.0607	0	0	0	1.96419	0	0	0	0	0	0	mO03
2.30995	0	0	0	2.42237	0	0	0	0	0	0	mO03
0	0	0	0	3.11726	0	0	0	0	0	0	mO03
0	0	0	0	3.42775	0	0	0	0	0	0	mO03
1.36743	0	0	0	2.32733	0	0	0	0	0	0	mO03
1.6914	0	0	0	2.42287	0	0	0	0	0	0	mO03
1.47007	0	0	0	2.64957	0	2.20822	0.924691	0	0	0	mO03
1.46532	0	0	0	1.96947	0	0	0	0	0	0	mO03
0	0	0	0	3.16177	0	0	0	0	0	0	mO03
1.46532	0	0	0	2.10349	0	0	0	0	0	0	mO03
1.23185	0	0	0	4.33115	0	0	0.577908	0	0	0	mO03
1.71098	0	0	0	1.96921	0	0	0	0	0	0	mO03
2.25849	0	0	0	1.94624	0	0	0	0	0	0	mO03
0	0	0	0	3.32229	0	0	0	0	0	0	mO03
2.31598	0	0	0	2.21569	0	0	0	0	0	0	mO03
1.42362	0	0	0	2.1035	0	0	0	0	0	0	mO03
0	0	0	0	3.11726	0	0	0	0	0	0	mO03
1.64327	0	0	0	1.96949	0	0	0	0	0	0	mO03
1.46532	0	0	0	1.96947	0	0	0	0	0	0	mO03
0.65609	1.39666	0	0	3.76448	0	0	0.645954	1.02553	0	0	mO03
2.05982	0	0	0	2.10108	0	0	0	0	0	0	mO03
1.46532	0	0	0	2.22165	0	0	0	0	0	0	mO03
1.61229	0	0	0	1.95716	0	1.63352	0	0	0	0	mO03
1.46532	0	0	0	1.81468	0	0	0	0	0	0	mO03
1.29144	0	0	0	2.32733	0	0	0	0	0	0	mO03
1.29144	0	0	0	2.22166	0	0	0	0	0	0	mO03
0	0	0	0	3.32229	0	0	0	0	0	0	mO03
0	0	0	0	3.39381	0	0	0	0	0	0	mO03
0	0	0	0	3.07068	0	0	0	0	0	0	mO03
0	0	0	0	1.63123	0	1.85679	0	0	0	0	mO03
1.60772	0	0	0	1.8132	0	0	0	0	0	0	mO03
2.0607	0	0	0	1.96419	0	0	0	0	0	0	mO03
1.29144	0	0	0	2.1035	0	0	0	0	0	0	mO03
1.81337	0	0	0	1.96787	0	0	0	0	0	0	mO03
1.32927	0	0	0	1.96947	0	0	0	0	0	0	mO03
1.53973	0	0	0	2.22166	0	0	0	0	0	0	mO03
1.42362	0	0	0	2.1035	0	0	0	0	0	0	mO03
1.42362	0	0	0	2.22166	0	0	0	0	0	0	mO03
1.84602	0	0	0	1.94624	0	1.59199	0	0	0	0	mO03
1.48228	0	0	0	1.81444	0	0	0	0	0	0	mO03
0	0	0	0	4.67158	0	0	0	0	0	0	mO03
2.76335	0	0	0	1.84129	0	0	0	0	0	0	mO03
1.42362	0	0	0	2.1035	0	0	0	0	0	0	mO03
2.60763	0	0	0	2.40161	0	0	0	0	0	0	mO03
2.25849	0	0	0	1.94624	0	0	0	0	0	0	mO03
1.87516	0	0	0	1.59993	0	1.26064	0	0	0	0	mO03
1.46532	0	0	0	1.81468	0	0	0	0	0	0	mO03
1.60318	0	0	0	1.96921	0	0	0	0	0	0	mO03
2.0607	0	0	0	1.96419	0	0	0	0	0	0	mO03
1.48228	0	0	0	1.96921	0	0	0	0	0	0	mO03
1.71098	0	0	0	1.63123	0	0	0	0	0	0	mO03
1.71098	0	0	0	1.40676	0	0	0	0	0	0	mO03
2.13088	0	0	0	2.09785	0	0	0	0	0	0	mO03
1.50606	0	0	0	1.96419	0	1.52752	0	0	0	0	mO03
0	0	0	0	2.22165	0	1.96857	0	0	0	0	mO03
0	0	0	0	1.63123	0	1.9706	0	0	0	0	mO03
1.46532	0	0	0	1.81468	0	0	0	0	0	0	mO03
1.46532	0	0	0	1.96947	0	0	0	0	0	0	mO03
1.60318	0	0	0	1.96921	0	0	0	0	0	0	mO03
1.6313	0	0	0	2.5101	0	0	0	0	0	0	mO03
1.71098	0	0	0	1.96921	0	0	0	0	0	0	mO03
1.18361	0	0	0	1.96419	0	1.66996	0	0	0	0	mO03
2.05733	0	0	0	2.10272	0	0	0	0	0	0	mO03
0	0	0	0	2.09034	0	2.46888	0	0	0	0	mO03
0.784711	0	0	0	4.39656	0	0	0	0	0	0	mO03
0	0	0	0	1.8132	0	2.16569	0	0	0	0	mO03
0	0.943329	0	0	4.08743	0	0	0	0	0	0	mO03
1.24047	0	0	0	2.32733	0	0	0	0	0	0	mO03
1.24086	0	0	0	2.79835	0	0	0	0	0	0	mO03
1.71582	0	0	0	1.96787	0	0	0	0	0	0	mO03
0	0	0	0	3.49234	0	0	0	0	0	0	mO03
2.0607	0	0	0	2.09785	0	0	0	0	0	0	mO03
1.60318	0	0	0	1.81444	0	0	0	0	0	0	mO03
1.90223	0	0	0	1.8132	0	0	0	0	0	0	mO03
1.90223	0	0	0	1.96787	0	0	0	0	0	0	mO03
1.80852	0	0	0	2.66457	0	0	0	0	0	0	mO03
1.46532	0	0	0	1.96947	0	0	0	0	0	0	mO03
2.68847	0	0	0	2.20216	0	0	0	0	0	0	mO03
1.46532	0	0	0	1.81468	0	0	0	0	0	0	mO03
1.46532	0	0	0	1.96947	0	0	0	0	0	0	mO03
1.46532	0	0	0	1.96947	0	0	0	0	0	0	mO03
1.98521	0	0	0	1.96419	0	0	0	0	0	0	mO03
1.46532	0	0	0	1.96947	0	0	0	0	0	0	mO03
0.992017	3.5041	3.84152	2.74177	1.03657	2.42228	2.70645	2.63359	2.00578	3.29122	3.39823	mO03
1.90223	0	0	0	1.96787	0	0	0	0	0	0	mO03
1.71098	0	0	0	1.96921	0	0	0	0	0	0	mO03
0	0	0	0	3.16177	0	0	0	0	0	0	mO03
1.32927	0	0	0	1.96947	0	0	0	0	0	0	mO03
0	0	0	0	1.96921	0	1.85679	0	0	0	0	mO03
0	0	0	0	3.07068	0	0	0	0	0	0	mO03
1.6914	0	0	0	1.81468	0	0	0	0	0	0	mO03
1.34317	0	0	0	3.20438	0	0	0	0	0	0	mO03
1.31868	0	0	0	4.67158	0	0	0	0	0	0	mO03
1.80825	0	0	0	1.96921	0	0	0	0	0	0	mO03
1.46532	0	0	0	1.96947	0	0	0	0	0	0	mO03
0	0	0	0	3.63764	0	0	0	0	0	0	mO03
1.56073	0	0	0	1.94624	0	1.69242	0	0	0	0	mO03
0	0	0	0	1.81468	0	1.72657	0	0	0	0	mO03
0	0	0	0	3.39381	0	0	0	0	0	0	mO03
1.68275	0	0	0	2.7337	0	0	0	0	0	0	mO03
0	0	0	0	3.02183	0	0	0	0	0	0	mO03
[truncated: 12,398 more rows]

## Sheet: OCR_data_for_heatmap
neoblast	early epidermal progenitors	late epidermal progenitors	epidermis	phagocytes	basal/goblet	muscle	neurons	parenchyma	protonephridia	secretory	module
1.06456	0	0	3.22326	0	0	1.87352	0	0	0	0	sO01
1.01577	0	0	2.42627	0	0	1.54749	1.39143	0	0	0	sO01
0	1.37869	0	3.07573	0	0	0	0	2.4556	0	0	sO01
1.43292	1.44518	0	2.3274	0	0	0	2.19648	1.82495	0	0	sO01
1.19497	2.69741	0	2.54162	0	0	0	2.85467	0	0	0	sO01
0	0	0	3.22326	0	0	0	0	0	0	0	sO01
1.58899	1.95895	3.08172	1.26389	3.00541	3.3244	2.03488	2.47579	3.88934	4.23471	3.38496	sO01
0	0	0	3.07573	0	0	0	0	0	0	0	sO01
1.12566	0	0	2.42753	0	0	0	2.04302	0	0	0	sO01
0	0	0	2.69308	0	0	0	1.63917	0	0	0	sO01
0	0	0	2.4277	0	0	0	1.79404	0	0	0	sO01
0	1.73859	0	2.42714	0	0	0	1.82006	0	0	0	sO01
0	0	0	2.4277	0	0	1.72657	0	0	0	0	sO01
0	1.92655	2.78273	0	1.79743	2.00707	1.168	0.970156	0.754379	2.10772	2.48561	sO01
1.24086	0	0	2.42753	0	0	1.94921	0	0	0	0	sO01
1.06456	1.52191	0	2.56904	0	0	0	1.33693	0	0	0	sO01
1.95782	0	0	2.42627	0	0	0	0	1.84128	0	0	sO01
1.76629	2.41956	0	2.7927	0	0	0	1.55437	0	0	0	sO01
0	0	0	2.90259	0	0	0	1.88229	0	0	0	sO01
2.31586	0.717198	0	2.40366	1.14126	0	0.675155	2.42035	2.22466	0	0	sO01
0	0	0	0	0	0	3.41244	0	0	0	0	sO02
0	0	0	0	0	0	4.39811	0	0	0	0	sO02
0	0	0	0	0	0	3.15233	0	0	0	0	sO02
0	0	0	0	0	0	3.65925	0	0	0	0	sO02
0	0	0	0	0	1.96269	3.59775	0	0	0	0	sO02
0	0	0	0	0	0	3.59775	0	0	0	0	sO02
0	0	0	0	0	0	3.24675	0	0	0	0	sO02
0.77757	0	0	0	0	0	3.36021	0	0	0	0	sO02
0	0	0	0	0	0	3.24675	0	0	0	0	sO02
0	0	0	0	0	0	3.30509	0	0	0	0	sO02
0	0	0	0	0	0	3.01073	0	0	0	0	sO02
0	1.31657	0	0	0	0	3.18481	0	0	0	0	sO02
0	0	0	0	0	0	3.78956	0	0	0	0	sO02
0	0	0	0	0	0	3.30509	0	0	0	0	sO02
0	0	0	0	0	0	3.46209	0	0	0	0	sO02
0.721282	0.598979	0	0	0	0	4.11452	0	0	0	1.59258	sO02
0	0	0	0	0	0	3.24675	0	0	0	0	sO02
0	0	0	0	0	0	4.25544	0	0	0	0	sO02
0	0	0	0	0	0	3.08403	0	0	0	0	sO02
0.66838	0	0	0	0	0	3.92026	0.705459	0	1.50028	0	sO02
1.2357	0	0	0	0	0	4.32932	0	0	0	0	sO03
1.23606	0	0	0	0	0	3.38667	0	0	0	0	sO03
1.14575	0	0	0	0	0	3.59775	0	0	0	0	sO03
1.18577	0	2.13013	0	0	0	3.30355	0.490424	1.20482	0	0	sO03
1.01332	0	0	0	0	0	2.93162	0	0	0	0	sO03
1.12566	0	0	0	0	0	2.46888	0	0	0	0	sO03
1.11974	0	0	0	0	0	2.7012	0	0	0	0	sO03
1.39791	0	0	0	1.98251	0	3.22095	0.645954	1.11682	1.53873	0	sO03
1.12566	0	0	0	0	0	2.46888	0	0	0	0	sO03
1.16957	0	0	0	0	0	3.88915	0	0	0	0	sO03
1.14725	0	0	0	0	0	3.41244	0	0	0	0	sO03
1.11493	0	0	0	0	0	3.36021	0	0	0	0	sO03
1.99538	0	0	0	0	0	4.3692	0	0	0	0	sO03
1.21247	1.08272	0	0	0	1.97877	3.00972	0	0	0	0	sO03
0.840032	0	0	0	0	0	3.97972	0	1.02175	0	0	sO03
1.04338	0	0	0	0.869226	0	4.38857	0.354451	0	0	0	sO03
1.01768	0	0	0	0	0	3.18481	0	0	0	0	sO03
1.01061	0	0	0	0	0	3.93546	0	0	0	1.61907	sO03
1.06456	0	0	0	0	0	2.79982	0	0	0	0	sO03
1.05341	0	0	0	0	0	3.75403	0	0	0	0	sO03
0	0	0	0	0	0	4.55592	0.393903	0	0	2.51615	sO04
1.02764	0	0	0	1.39075	0	2.7636	2.05007	0	1.4908	1.77838	sO04
0.77757	0	0	0	0	0	3.11875	1.41157	0	0	0	sO04
0	0	0	0	0	0	3.59775	0.963693	0	0	2.06995	sO04
0.956932	0	0	0	0	0	3.50938	1.13039	0	0	0	sO04
0.844255	0	0	0	0	0	3.36021	0	0	0	1.83044	sO04
0	0	0	0	0	0	3.18481	1.49843	0	0	0	sO04
0.956932	0	0	0	0	0	3.55339	1.86735	0	0	2.14594	sO04
1.19497	0	0	0	0	0	3.69824	1.52019	0	0	0	sO04
0.471299	0	0	0	0	0	3.96518	0	0	0	2.02021	sO04
0	0	0	0	0	0	3.04805	1.23445	0	0	0	sO04
0	0	0	0	2.08504	0	2.45347	1.58716	0	0	0	sO04
0	0	0	0	0	0	3.04805	1.54414	0	0	0	sO04
0.565108	0	0	0	0	0	3.95043	0	0	1.77017	2.67358	sO04
1.45069	0	0	0	0	0	3.50856	1.69001	0	0	1.83449	sO04
1.08276	0	0	0	0	0	2.88933	1.3684	0	0	0	sO04
0	0	0	0	0	0	3.30509	1.27172	0	0	0	sO04
0	0	0	0	0	0	2.7012	1.27025	0	0	0	sO04
0	0	0	0	0	0	2.88959	0	0	0	2.16957	sO04
0.922105	0	0	0	0	0	2.75169	1.18708	0	0	0	sO04
0	0	0	0	0	0	0	3.39104	0	0	0	sO05
0	0	0	0	0	0	0	4.12682	0	0	0	sO05
1.01332	0	0	0	0	0	0	2.86224	0	0	0	sO05
1.17871	0	0	0	0	0	0	2.77669	0	0	0	sO05
0.744194	0	0	0	0	0	0	3.66415	0	0	0	sO05
0	0	0	0	0	0	0	3.04869	0	0	0	sO05
1.01332	0	0	0	0	0	0	2.90241	0	0	0	sO05
0	0	0	0	0	0	0	3.20578	0	0	0	sO05
0.44893	0	0	0	0	0	0	3.99063	0	0	0	sO05
0	0	0	0	0	0	0	3.17628	0	0	0	sO05
1.11974	0	0	0	0	0	0	2.63286	0	0	0	sO05
0.79132	0	0	0	0	0	0	4.18308	0	0	0	sO05
1.0521	0	0	0	0	0	0	4.36286	0	0	0	sO05
1.08509	0	0	0	0	0	0.879316	3.50507	0	0	0	sO05
1.83621	0.584005	1.8651	1.37861	0.515631	0	0.528488	4.61886	0.547409	2.0001	0.740166	sO05
0.32502	0	0	0	0	0	0	4.26699	1.16836	0	1.24313	sO05
0.708702	0.649053	0	0	0	0	0	4.30645	0	0	0	sO05
0.88843	0	0	0	0	0	0	3.84833	0	0	0	sO05
0	0	0	0	0	0	0	3.2623	0	0	0	sO05
1.26095	0	0	0	0	0	0.760899	3.83292	0	0	0	sO05
0	0	0	0	0	0	0	0	3.03104	0	0	sO06
0.838961	0	0	0	0	0	0	0	3.9356	0	0	sO06
0	0	0	0	0	0	0	0	3.19064	0	0	sO06
0.734475	0	0	0	0	0	0	0	3.47725	0	0	sO06
0	0	0	0	0	0	0	0	3.22685	0	0	sO06
0	0	0	0	0	0	0	0	3.74313	0	0	sO06
1.24887	0	0	0	0	0	1.24269	0	3.03103	0	0	sO06
0	1.46426	0	0	0	0	0	0	3.9356	0	1.88419	sO06
0	0	0	0	0	0	0	0	3.47725	0	0	sO06
0	0	0	0	0	0	0	0	3.03104	0	0	sO06
0	0	0	0	0	0	0	0	3.80486	0	0	sO06
0	0	0	0	0	0	0	0	3.44917	0	0	sO06
0	0	0	0	0	0	0	0	3.15306	0	0	sO06
0.979466	1.20404	0	0	0	0	0	0	3.88165	0	0	sO06
0	0	0	0	0	0	0	0	3.88165	0	0	sO06
0	0	0	0	0	0	0	0	3.53115	0	0	sO06
0	0	0	0	0	0	0	0	3.35987	0	0	sO06
0.495977	0	0	0	0	0	0.830693	0	4.01952	0	0	sO06
0.933711	0	0	0	0	0	0.67671	0	3.9356	0	0	sO06
0	0	0	0	0	0	0	0	3.35987	0	0	sO06
1.84602	1.32743	0	0	0	0	0	0	0	0	2.192	sO07
0	1.51886	0	0	0	0	0	0	0	0	2.19741	sO07
0	0	0	0	0	0	0	0	0	0	3.64652	sO07
0	1.51886	0	0	0	0	0	0	0	0	1.846	sO07
0	0	0	0	0	0	0	0	0	0	3.41245	sO07
0	1.139	0	0	0	0	0	0	0	0	3.74578	sO07
0	1.74889	0	0	0	0	0	0	0	0	2.33556	sO07
0.809648	2.22887	0	0	0	0	0	0	0	0	3.36746	sO07
0	1.51886	0	0	0	0	0	0	0	0	2.19741	sO07
1.5107	1.4831	0	0	0	0	0	0	0	0	2.19511	sO07
0	0	0	0	0	0	0	0	0	0	3.97049	sO07
0	0	0	0	0	0	0	0	0	0	3.10628	sO07
0	1.37941	0	0	0	0	0	0	0	0	2.19741	sO07
2.22432	1.71743	0	0	0	0	0	0	0	0	1.98653	sO07
0	0	0	0	0	0	0	0	0	0	3.36749	sO07
1.12566	0	0	0	0	0	0	0	0	0	3.16426	sO07
0	1.51693	0	0	0	0	0	0	0	0	2.45692	sO07
1.06456	0	0	0	0	0	0	0	0	0	3.57442	sO07
0	0	0	0	0	0	0	0	0	0	3.36749	sO07
2.09909	1.30451	0	0	0	0	0	0	0	0	2.44513	sO07
1.85573	0	0	0	1.85908	0	0	1.3787	0	2.10632	2.40272	sO08
1.78002	3.37199	3.96522	3.41969	2.68232	2.47357	2.63197	2.03432	2.53946	3.48073	3.56196	sO08
0	2.39665	0	0	2.05147	0	0	0	1.51183	0	2.64494	sO08
0.715133	1.62085	2.21447	3.36955	0	2.78007	1.75573	0	3.02822	2.11846	0	sO08
0.689483	2.59778	2.82439	2.85427	0.570994	4.12235	1.48779	0	1.12205	2.82033	1.49109	sO08
0.88165	0	0	0	0	0	1.85339	0	2.26548	0	2.43915	sO08
1.84566	0	0	0	2.57573	0	1.00829	0.844161	0	0	1.99862	sO08
0	0	0	0	2.0751	0	0	1.23445	2.04822	0	2.44967	sO08
1.06456	0	0	0	2.09259	0	1.61326	0	0	0	2.64099	sO08
2.36549	0	0	0	0	0	1.04175	1.55437	1.79697	0	1.80779	sO08
1.07869	3.34122	3.52602	2.74477	3.42269	2.84987	0.223015	2.10297	0	3.1855	0	sO08
1.00657	0	0	0	0	0	2.78448	0	2.46737	0	1.85278	sO08
0.64759	0	2.54662	2.31177	0	1.96269	0	0	0	3.05406	0	sO08
0.565087	3.09642	3.56523	3.63145	0	2.795	0	0.621918	4.07491	3.93556	0.602676	sO08
0.91223	0.849086	2.27504	2.83208	0	2.63089	0	0	1.53398	2.94581	0	sO08
0	2.82818	3.182	3.36609	2.33383	2.01046	2.02822	0.31218	1.83329	1.55743	0	sO08
0.838646	1.8106	2.64072	2.02505	1.02973	2.10386	1.39979	1.04309	1.49239	2.01395	1.91597	sO08
1.45281	0	0	0	2.03206	0	1.28211	1.1003	0	0	2.10817	sO08
2.36641	1.10691	1.47859	1.4049	0.79239	0	1.90417	0.995815	2.28882	0.941441	2.38217	sO08
0	1.38149	2.98259	4.02687	1.46435	2.37886	0	0	0	3.01949	0	sO08
1.46532	1.64122	0	0	0	0	0	0	0	0	0	mO01
1.64327	1.64147	0	0	0	0	0	0	0	0	0	mO01
1.42362	1.64147	0	0	0	0	0	0	0	0	0	mO01
1.46532	1.75023	0	0	0	0	0	0	0	0	0	mO01
1.42362	1.93828	0	0	0	0	0	0	0	0	0	mO01
1.27742	3.49994	0	0	0	0	0	0	0	0	0	mO01
1.55287	1.75048	0	0	0	0	0	0	0	0	0	mO01
1.65728	1.93826	0	0	0	0	0	0	0	0	0	mO01
1.29144	1.75049	0	0	0	0	0	0	0	0	0	mO01
1.76521	2.35281	0	0	0	0	0	0	0	0	0	mO01
2.04767	2.09489	0	0	0	0	0	0	0	0	0	mO01
1.78756	1.93799	0	0	0	0	0	0	0	0	0	mO01
2.09909	2.23241	0	0	0	0	0	0	0	0	0	mO01
1.29144	1.75049	0	0	0	0	0	0	0	0	0	mO01
1.42362	1.75049	0	0	0	0	0	0	0	0	0	mO01
1.24047	1.8488	0	0	0	0	0	0	0	0	0	mO01
1.36743	1.75051	0	0	0	0	0	0	0	0	0	mO01
2.24841	3.87073	0	1.81023	0.879851	0	0.496287	0.45042	0	0	0	mO01
1.42362	1.75049	0	0	0	0	0	0	0	0	0	mO01
0.304162	4.67702	0	0	0	0	0	0	0	0	0.911562	mO01
2.0607	0	2.00809	0	0	0	0	0	0	0	0	mO02
1.81337	0	2.00817	0	0	0	0	0	0	0	0	mO02
1.6914	0	2.26173	0	0	0	0	0	0	0	0	mO02
1.60318	0	1.85236	0	0	0	0	0	0	0	0	mO02
1.46532	0	2.00819	0	0	0	0	0	0	0	0	mO02
1.32927	0	2.00819	0	0	0	0	0	0	0	0	mO02
2.06106	0	2.00779	0	0	0	0	0	0	0	0	mO02
1.32927	0	2.00819	0	0	0	0	0	0	0	0	mO02
1.46532	0	2.00819	0	0	0	0	0	0	0	0	mO02
1.42362	0	2.26173	0	0	0	0	0	0	0	0	mO02
1.71098	0	2.00819	0	0	0	0	0	0	0	0	mO02
1.46532	0	2.00819	0	0	0	0	0	0	0	0	mO02
1.06456	0	3.11349	0	0	0	0	0	0	0	0	mO02
1.81337	0	2.00817	0	0	0	0	0	0	0	0	mO02
1.46532	0	2.00819	0	0	0	0	0	0	0	0	mO02
1.32927	0	2.00819	0	0	0	0	0	0	0	0	mO02
1.46532	0	1.66768	0	0	0	0	0	0	0	0	mO02
1.46532	0	2.00819	0	0	0	0	0	0	0	0	mO02
2.13125	0	2.00779	0	0	0	0	0	0	0	0	mO02
1.29144	0	2.26173	0	0	0	0	0	0	0	0	mO02
1.32927	0	0	0	1.96947	0	0	0	0	0	0	mO03
1.78756	0	0	0	1.81468	0	0	0	0	0	0	mO03
1.71582	0	0	0	1.8132	0	0	0	0	0	0	mO03
1.55287	0	0	0	2.42288	0	0	0	0	0	0	mO03
1.35926	0	0	0	2.91632	0	0	0	0	0	0	mO03
2.0607	0	0	0	1.96419	0	0	0	0	0	0	mO03
2.30995	0	0	0	2.42237	0	0	0	0	0	0	mO03
1.46532	0	0	0	1.96947	0	0	0	0	0	0	mO03
2.05982	0	0	0	2.10108	0	0	0	0	0	0	mO03
0	0	0	0	3.42775	0	0	0	0	0	0	mO03
1.90223	0	0	0	1.8132	0	0	0	0	0	0	mO03
1.89686	0	0	0	1.96921	0	0	0	0	0	0	mO03
0.992017	3.5041	3.84152	2.74177	1.03657	2.42228	2.70645	2.63359	2.00578	3.29122	3.39823	mO03
0	0	0	0	3.63764	0	0	0	0	0	0	mO03
2.08681	0	0	0	2.17872	0	1.79406	0	0	0	0	mO03
1.46532	0	0	0	1.96947	0	0	0	0	0	0	mO03
1.46532	0	0	0	1.96947	0	0	0	0	0	0	mO03
1.46532	0	0	0	1.96947	0	0	0	0	0	0	mO03
1.84602	0	0	0	1.94624	0	1.59199	0	0	0	0	mO03
0	0	0	0	2.42237	0	2.40108	0	0	0	0	mO03
0	0	0	0	0	2.09229	0	2.26242	0	0	0	mO04
1.71582	0	0	0	0	2.25382	0	0	0	0	0	mO04
0.844255	0	0	0	0	3.83864	0	0	0	0	0	mO04
1.71582	0	0	0	0	2.09229	0	0	0	0	0	mO04
1.11974	0	0	0	0	2.89306	1.54749	0	0	0	0	mO04
1.98934	0	0	0	1.27654	2.98062	2.65402	2.32093	0	0	0	mO04
0	0	0	0	0	3.16679	0	0	0	0	0	mO04
0	0	0	0	0	3.898	0	0	0	0	0	mO04
0	2.096	0	0	0	2.08996	1.54749	0	0	0	0	mO04
1.46532	0	0	0	0	2.25384	0	0	0	0	0	mO04
1.12566	0	0	0	0	2.89306	0	0	0	0	0	mO04
2.52305	3.52035	1.03029	0	0	3.23645	0.37513	2.25303	0.775209	0.898198	0	mO04
0	0	0	0	0	2.39287	1.96857	0	0	0	0	mO04
1.97512	0	0	0	0	2.62367	0	0	0	0	0	mO04
0	1.9383	0	0	0	2.51482	0	0	0	0	0	mO04
1.46532	0	0	0	0	2.25384	0	0	0	0	0	mO04
0	0	0	0	0	2.39287	1.71777	0	0	0	0	mO04
0	0	0	0	0	3.03926	0	0	0	0	0	mO04
1.8515	0	0	0	0	2.06585	1.32325	1.87821	0	0	0	mO04
0.670144	0	0	0	0	4.35308	0	0.895517	0	0	0	mO04
1.78756	0	0	0	0	0	1.96857	0	0	0	0	mO05
1.81337	0	0	0	0	0	1.69878	0	0	0	0	mO05
2.0607	0	0	0	0	0	1.66996	0	0	0	0	mO05
2.54136	1.34265	0	0	0	1.65659	2.3754	0	1.00449	1.42694	2.00183	mO05
1.58484	0	0	0	0	0	1.96857	0	0	0	0	mO05
2.37717	0.943329	0	0	1.32769	0	2.09521	0.751376	0	0	1.82678	mO05
1.46532	0	0	0	0	0	1.57931	0	0	0	0	mO05
1.71582	0	0	0	0	0	1.69878	0	0	0	0	mO05
1.90223	0	0	0	0	0	1.38388	0	0	0	0	mO05
1.55287	0	0	0	0	0	2.16526	0	0	0	0	mO05
2.75144	0	0	0	0	0	2.34111	0	0	1.80248	0	mO05
1.60772	0	0	0	0	0	1.55389	0	0	0	0	mO05
1.82495	0	0	0	0	0	2.84568	0	0	0	0	mO05
1.98437	0	0	0	0	0	1.69242	0	0	0	0	mO05
1.24047	0	0	0	0	0	2.16569	0	0	0	0	mO05
1.36743	0	0	0	0	0	2.32871	0	0	0	0	mO05
1.24086	0	0	0	0	0	2.46888	0	0	0	0	mO05
1.58484	0	0	0	0	0	1.96857	0	0	0	0	mO05
1.42362	0	0	0	0	0	1.9706	0	0	0	0	mO05
1.81337	0	0	0	0	0	1.69878	0	0	0	0	mO05
1.75978	0	0	0	0	0	0	2.46097	0	0	0	mO06
1.30475	0	0	0	0	0	0	2.26265	0	0	0	mO06
2.01396	0.366076	0	0	1.70899	0	0	4.51956	0	1.98391	1.83661	mO06
1.64412	0.548057	0	0	0	0	1.67383	4.6608	0	0	1.22332	mO06
1.22881	0	0	0	0	0	0	2.68314	0	0	0	mO06
1.34466	0	0	0	0	0	0	1.87436	0	0	0	mO06
1.76521	0	0	0	0	0	0	2.63238	0	0	0	mO06
1.55121	0	0	0	0	0	0	3.43822	0	0	0	mO06
2.5095	0	0	0	0	0	0	3.60725	0	0	0	mO06
1.89521	0	0	0	0	0	0	3.54728	0	0	0	mO06
1.36743	0	0	0	0	0	0	2.10071	0	0	0	mO06
1.81171	0	0	0	0	0	1.27516	3.34048	0	0	0	mO06
1.24086	0	0	0	0	0	0	2.40187	0	0	0	mO06
1.41117	0	0	0	0	0	0	2.63281	0	0	0	mO06
1.54773	0	0	0	0	0	0	2.82037	0	0	0	mO06
2.08973	1.17458	1.62126	0	0	0	1.1619	4.67823	0	1.10311	0	mO06
1.98681	0	0	0	0	0	0.940993	4.44183	0	1.59523	0	mO06
1.6329	0	0	0	0	0	0	3.3158	0	0	0	mO06
1.8515	0	0	0	0	0	0	3.26214	0	0	0	mO06
2.95154	0	0	0	1.90413	0	0.476334	4.6501	0	0	1.39436	mO06
1.36743	0	0	0	0	0	0	0	2.20461	0	0	mO07
1.30475	0	0	0	0	0	0	0	2.46434	0	0	mO07
0.88165	0	0	0	0	0	0	0	3.22685	0	0	mO07
1.46532	0	0	0	0	0	0	0	1.85276	0	0	mO07
1.98197	0	0	0	0	0	0	0	1.98205	0	0	mO07
1.46532	0	0	0	0	0	0	0	1.70132	0	0	mO07
1.98197	0	0	0	0	0	0	0	2.09811	0	0	mO07
1.01332	0	0	0	0	0	0	0	3.22685	0	0	mO07
1.32927	0	0	0	0	0	0	0	2.29879	0	0	mO07
1.81337	0	0	0	0	0	0	0	1.69754	0	0	mO07
1.89388	0	0	0	0	0	0	0	2.2982	0	0	mO07
1.29144	0	0	0	0	0	0	0	1.98432	0	0	mO07
1.46532	0	0	0	0	0	0	0	1.85276	0	0	mO07
1.30475	0	0	0	0	0	0	0	2.73052	0	0	mO07
0.991942	0	0	0	0	0	0	0	2.73052	0	0	mO07
1.98555	0	0	0	0	0	0	0	1.67948	0	0	mO07
2.0607	0	0	0	0	0	0	0	1.84128	0	0	mO07
1.46532	0	0	0	0	0	0	0	1.70132	0	0	mO07
1.90223	0	0	0	0	0	0	0	1.69754	0	0	mO07
1.46532	0	0	0	0	0	0	0	2.29879	0	0	mO07
1.50606	0	0	0	0	0	0	0	0	2.84267	0	mO08
1.24086	0	0	0	0	0	0	0	0	2.71743	0	mO08
0.747784	0	0	0	0	0	0	1.50932	0	3.50625	0	mO08
1.90223	0	0	0	0	0	0	0	0	1.95446	0	mO08
1.55121	0	0	0	0	0	0	0	0	3.56511	0	mO08
1.71098	0	0	0	0	0	0	0	0	1.61748	0	mO08
1.12566	0	0	0	0	0	0	0	0	2.84267	0	mO08
0	0	0	0	0	0	0	0	0	3.18769	0	mO08
1.63579	0.704906	0	0	1.65952	1.72883	0	0	0	4.0172	0	mO08
1.13804	0	0	0	0	0	0	0	0	2.08824	0	mO08
0.876224	0	0	0	0	0	0	1.23445	0	2.95396	0	mO08
1.28578	0	0	0	0	0	0	0.955656	0	3.44371	0	mO08
1.46532	0	0	0	0	0	0	0	0	1.95453	0	mO08
0	0	0	0	0	0	0	1.59107	0	3.377	0	mO08
1.46532	0	0	0	0	0	0	0	0	1.95453	0	mO08
1.29144	0	0	0	0	0	0	0	0	2.20616	0	mO08
1.41117	0	0	0	0	0	0	0	0	2.57423	0	mO08
0	0	0	0	0	0	0	1.28446	0	3.3419	0	mO08
1.90356	0	0	0	0	0	0	0	0	1.79978	0	mO08
2.42327	0	0	0	0	0	0	0	0	1.79396	0	mO08
0	0	0	0	2.10349	0	0	0	0	0	2.66278	mO09
1.30475	0	0	0	0	0	0	0	1.69078	0	2.19668	mO09
2.43522	0	0	0	0	0	0	0	1.26913	0	2.97859	mO09
1.01314	2.69239	1.74415	0	1.92946	2.32444	1.71423	0.691157	1.70085	1.58105	0	mO09
0	0	0	2.4277	0	0	0	0	0	0	2.19741	mO09
1.42362	0	0	0	0	0	0	0	0	0	2.45692	mO09
1.32927	0	0	0	0	0	0	0	0	0	2.03706	mO09
1.7413	1.57289	0	0	0	2.07953	0	0	0	0	2.15735	mO09
0	1.4831	0	2.06526	0	0	0	0	0	0	2.45687	mO09
1.42362	0	0	0	0	0	0	0	0	0	2.45692	mO09
1.46532	0	0	0	0	0	0	0	0	0	2.19741	mO09
2.78773	1.34265	0	0	0	0	1.18123	0.516664	1.00449	1.61065	2.92107	mO09
2.0607	0	0	0	0	0	0	0	0	0	2.19668	mO09
2.36243	0	0	0	0	0	0	0	1.59474	0	2.16957	mO09
1.46239	0	0	0	0	0	0	0	0	0	2.75173	mO09
1.97512	0	0	0	0	0	0	0	0	0	2.33555	mO09
0	0	0	0	0	2.0923	0	0	0	0	2.03706	mO09
2.07386	1.19371	0	0	1.4295	0	0	0.830061	0	0	2.29298	mO09
1.6914	0	0	0	0	0	0	0	0	0	2.03706	mO09
0.88165	1.88732	0	2.40731	0	0	0	1.14238	0	0	1.97125	mO09
1.90223	1.51105	0	0	0	0	0	0	0	0	0	mO10
1.81337	1.51105	0	0	0	0	0	0	0	0	0	mO10
2.64405	2.45645	0	0	0	0	0	0.988552	0	0	0	mO10
2.25852	1.15122	0	0	0	0	0	0	0	0	0	mO10
1.81337	1.37232	0	0	0	0	0	0	0	0	0	mO10
1.90044	1.63662	0	0	0	0	0	0	0	0	0	mO10
2.06106	1.4831	0	0	0	0	0	0	0	0	0	mO10
2.02996	1.93799	0	0	0	0	0	0	0	0	0	mO10
1.71098	1.37766	0	0	0	0	0	0	0	0	0	mO10
1.71098	1.51693	0	0	0	0	0	0	0	0	0	mO10
1.71098	1.37766	0	0	0	0	0	0	0	0	0	mO10
2.13125	1.4831	0	0	0	0	0	0	0	0	0	mO10
1.71098	1.51693	0	0	0	0	0	0	0	0	0	mO10
1.89686	1.51693	0	0	0	0	0	0	0	0	0	mO10
2.64894	1.37869	0	0	0	0	0	0	0	0	0	mO10
1.60318	1.51693	0	0	0	0	0	0	0	0	0	mO10
2.56332	1.83434	0	0	0	0	0	0	0	0	0	mO10
1.81337	1.63278	0	0	0	0	0	0	0	0	0	mO10
2.19646	1.72827	0	0	0	0	0	0	0	0	0	mO10
2.19684	1.4831	0	0	0	0	0	0	0	0	0	mO10
0	1.92314	2.95878	0	0	0	0	0	0	0	0	mO11
0	1.37941	2.00819	0	0	0	0	0	0	0	0	mO11
1.27189	2.44692	2.77492	0	0	0	0	0.895517	0	0	0	mO11
0	1.4831	2.55137	0	0	0	0	0	0	0	0	mO11
0	1.46162	2.84051	0	0	0	0	0	0	0	0	mO11
0.989535	3.81992	2.73257	0	0	1.54345	1.4882	0	0	0	0	mO11
0	2.00015	3.65387	0	0	0	0	0	0	0	0	mO11
0	0	3.01305	0	0	0	0	0	0	0	0	mO11
0	2.096	2.55137	0	0	0	0	0	0	0	0	mO11
0	2.09634	1.85227	0	0	0	0	0	0	0	0	mO11
0	1.5191	2.00819	0	0	0	0	0	0	0	0	mO11
0.744194	2.90314	3.32769	0	0	0	0	0	0	0	0	mO11
0	0	3.83187	0	0	0	0	0	0	0	0	mO11
0.985255	3.30198	2.34221	0	0	0	0	0	0	0	0	mO11
0.568291	2.01231	3.53584	0	0	0	0	0	0	0	0	mO11
0	1.93799	2.46382	0	0	0	0	0	0	0	0	mO11
0	1.93799	2.63186	0	0	0	0	0	0	0	0	mO11
0	2.29058	2.13237	0	1.75553	0	1.64667	0	0	0	0	mO11
0.809648	2.76426	2.20762	0	0	0	0	0	0	0	0	mO11
0	3.07971	2.3645	0	0	0	0	1.88632	0.917913	1.94348	0	mO11
0	1.75023	0	2.69308	0	0	0	0	0	0	0	mO12
0	0	0	2.4277	1.96947	0	0	0	0	0	0	mO12
1.46532	0	0	2.4277	0	0	0	0	0	0	0	mO12
0	2.55589	0	3.66066	0	0	0	0	0	0	0	mO12
0	1.75049	0	2.4277	0	0	0	0	0	0	0	mO12
0	2.16687	0	2.90259	0	0	0	0	0	0	0	mO12
0	1.51105	0	2.80331	0	0	0	0	0	0	0	mO12
1.81337	0	0	2.4277	0	0	0	0	0	0	0	mO12
1.2925	1.81387	0	3.22326	0	0	0	0	0	0	0	mO12
0	2.29422	0	3.2896	0	0	0	0	0	0	0	mO12
0	1.37941	0	2.06541	0	0	0	0	0	0	0	mO12
1.04057	2.31282	0	2.67413	2.06166	0	0	0	1.48005	0	0	mO12
0.831973	1.9604	0	3.44809	1.48307	1.57155	0.920803	0.994426	1.28384	0	1.80924	mO12
1.26681	2.34372	0	2.56478	0	0	1.28211	0	0	0	0	mO12
1.29144	0	0	2.56917	0	0	0	0	0	0	0	mO12
0	1.51105	0	2.80331	0	0	0	0	0	0	0	mO12
1.46532	0	0	2.06541	0	0	0	0	0	0	0	mO12
0.965904	1.34787	0	3.41036	0	0	0	0	0	0	0	mO12
1.6914	0	0	2.06541	0	0	0	0	0	0	0	mO12
0	1.37941	0	2.4277	0	0	0	0	0	0	0	mO12
0	2.23277	0	0	1.95716	0	0	0	0	0	0	mO13
0	1.51886	0	0	1.96947	0	0	0	0	0	0	mO13
1.56073	1.63031	0	0	1.79327	0	0	0	0	0	0	mO13
0	0	0	0	1.96947	0	0	1.51627	0	0	0	mO13
0	0	0	0	2.32731	0	0	2.09135	0	0	0	mO13
0	0	0	0	1.96947	0	0	1.51627	0	0	0	mO13
2.38657	1.44518	0	0	2.58336	0	0	0	0	0	0	mO13
0	1.51886	0	0	1.96947	0	0	0	0	0	0	mO13
0	1.64122	0	0	2.22165	0	0	0	0	0	0	mO13
1.46239	0	0	0	1.94624	0	0	2.00418	0	0	0	mO13
2.74381	1.08272	0	0	2.01351	0	0	1.25817	0	0	0	mO13
1.27189	0.983312	0	0	2.22409	0	0	2.70235	0	0	0	mO13
1.39606	2.16653	0	0	1.74281	0	0	0	0	0	0	mO13
0	0	0	0	2.22165	0	0	1.89922	0	0	0	mO13
0	0	0	0	2.10349	0	0	1.66091	0	0	0	mO13
0	0	0	0	2.10349	0	0	1.99992	0	0	0	mO13
0	0	0	0	2.5101	0	0	1.60265	0	0	0	mO13
1.8515	1.28521	0	0	2.16349	0	0	1.70036	0	0	0	mO13
0	1.37941	0	0	1.96947	0	0	0	0	0	0	mO13
0	1.74532	0	0	2.85907	0	0	0	0	0	0	mO13
0	1.37766	0	0	0	0	1.9706	0	0	0	0	mO14
1.39606	2.23241	0	0	0	0	1.45567	0	0	0	0	mO14
0	1.49981	0	0	0	0	2.16572	0	0	0	0	mO14
0	1.4831	0	0	0	0	2.46888	0	0	0	0	mO14
0	1.37766	0	0	0	0	1.85679	0	0	0	0	mO14
2.18112	2.2489	1.32133	0	0	0	2.64804	0.577908	1.02175	0	0	mO14
1.04057	2.50779	0	0	0	0	2.53759	0	0	0	0	mO14
2.63108	2.24767	1.6619	0	1.14811	0	1.92995	0.503333	1.3267	1.10844	1.61241	mO14
1.5107	1.4831	0	0	0	0	1.4942	0	0	0	0	mO14
1.84093	1.71438	0	0	0	0	1.87352	0	0	0	0	mO14
0	1.9251	0	0	0	0	2.25053	0	0	0	0	mO14
0	1.51886	0	0	0	0	1.57931	0	0	0	0	mO14
2.11254	1.83276	0	0	0	0	2.06585	0	0	0	0	mO14
0	1.75049	0	0	0	0	1.71777	0	0	0	0	mO14
0	1.51886	0	0	0	0	1.57931	0	0	0	0	mO14
2.06248	2.09012	0	0	0	0	1.29	0	0	0	0	mO14
2.00628	2.22887	0	0	0	0	1.64667	0	0	0	0	mO14
1.01332	2.16653	0	0	0	0	1.83937	0	0	0	0	mO14
0.626454	1.54205	0	0	0	0	3.55454	0	0	0	0	mO14
0	1.64147	0	0	0	0	1.84543	0	0	0	0	mO14
0	1.37766	0	0	0	0	0	1.90651	0	0	0	mO15
0	1.37941	0	0	0	0	0	1.89922	0	0	0	mO15
0	1.51693	0	0	0	0	0	1.79404	0	0	0	mO15
0	1.37962	0	0	0	0	0	1.63917	0	0	0	mO15
0	1.82531	0	0	0	0	0	2.68308	0	0	0	mO15
0	1.51886	0	0	0	0	0	1.66091	0	0	0	mO15
0	1.93799	0	0	0	0	0	1.89922	0	0	0	mO15
0.611444	2.56694	0	0	1.25735	0	1.29509	3.19763	1.13878	1.61065	0	mO15
0	1.25211	0	0	0	0	0	3.14587	0	0	0	mO15
0	1.84851	0	0	0	0	0	1.99992	0	0	0	mO15
2.61358	3.16836	2.58571	1.70387	2.23593	1.95234	1.0011	3.81831	1.40933	2.37624	2.65475	mO15
0	1.64147	0	0	0	0	0	1.49642	0	0	0	mO15
0	1.5191	0	0	0	0	0	1.63917	0	0	0	mO15
0	1.51886	0	0	0	0	0	2.09135	0	0	0	mO15
0	1.8488	0	0	0	0	0	1.46307	0	0	0	mO15
0	1.75049	0	0	0	0	0	1.76379	0	0	0	mO15
0	1.75023	0	0	0	0	0	1.89922	0	0	0	mO15
0	1.75023	0	0	0	0	0	1.78718	0	0	0	mO15
0	1.75049	0	0	0	0	0	1.49642	0	0	0	mO15
0	1.49981	0	0	0	0	0	2.52397	0	0	0	mO15
2.31866	1.8117	0	0	1.69568	0	0	0	1.80242	0	0	mO16
0.836492	2.29201	0	0	0	0	0	0	2.45877	0	0	mO16
2.09909	1.30451	0	0	0	0	0	0	1.79007	0	0	mO16
0	1.51886	0	0	0	0	0	0	1.85276	0	0	mO16
1.24086	1.4831	0	0	0	0	0	0	1.8507	0	0	mO16
0	1.49981	0	0	0	0	0	0	2.46434	0	0	mO16
1.66968	1.72827	0	0	0	0	0	0	1.84128	0	0	mO16
1.70394	1.34693	0	0	0	0	0	0	1.82897	0	0	mO16
1.61229	1.4831	0	0	0	0	0	0	1.67948	0	0	mO16
0	1.51886	0	0	0	0	0	0	1.85276	0	0	mO16
0	1.51886	0	0	0	0	0	0	1.98425	0	0	mO16
0	1.36211	0	0	0	0	0	0	2.46434	0	0	mO16
1.41953	2.09012	0	0	0	0	0	0	2.28455	0	0	mO16
0	1.40845	0	0	0	0	0	0	2.89203	0	0	mO16
1.61229	1.4831	0	0	0	0	0	0	1.82897	0	0	mO16
2.51077	2.15792	0	0	1.45353	0	0	0	1.79697	0	0	mO16
0	1.51105	0	0	0	0	0	0	2.67032	0	0	mO16
1.17871	1.84753	0	0	0	0	0	0	1.81172	0	0	mO16
1.95559	1.43639	0	0	0	0	0	0	1.64375	0	0	mO16
0	1.51693	0	0	0	0	0	0	2.10052	0	0	mO16
0.888708	1.67185	1.94522	2.63742	0	0	1.28476	0	0	2.47487	0	mO17
1.97941	4.07402	3.90812	2.85021	2.52119	0	0.306805	0.240349	0.470981	3.67141	0.525678	mO17
0	2.4319	3.28556	1.99116	0	0	0.701572	0.825627	0	2.79091	1.30761	mO17
0.612509	2.98804	3.19069	3.64142	0	0	0	0	0	2.95267	0	mO17
0	2.21907	1.96014	2.68605	0	0	0	0	0	2.40153	0	mO17
0.554365	3.04854	2.9623	3.25571	0	0	0	1.30978	0	2.08987	0	mO17
2.22741	2.36715	3.10121	1.58844	0	0	0.697329	0.377453	0	3.30775	1.08705	mO17
0	0	1.85199	2.80331	0	0	0	0	0	1.9532	0	mO17
0.52333	2.2247	3.20437	2.75826	0	0	0	0	0	2.5236	0	mO17
0	2.45645	2.24084	2.62766	0	0	0	0	0	2.39526	0	mO17
1.45119	3.88423	4.05174	3.64201	2.32868	0	0	0.339348	0	1.86862	0	mO17
1.38995	1.34203	2.36317	2.55566	0	0	0	0	0	2.3632	0	mO17
1.50688	0	0	0	1.586	3.94993	3.766	2.00979	3.269	0.45121	4.30996	mO17
0	1.66303	2.7028	2.3274	1.60652	0	0	1.18395	0	1.64199	0	mO17
1.53979	0.753596	2.70423	5.02734	1.17441	1.03157	0.720956	0.504783	0	3.36932	1.82894	mO17
0	1.06578	2.63094	3.8963	0	0	0	0	0	1.40779	0	mO17
0.33666	1.86428	3.43493	3.96286	0	1.79354	0	0	0	3.11245	0	mO17
0.717249	1.486	2.37458	3.61523	1.32034	0	0	0.661481	0	1.96091	0	mO17
0	1.60716	2.28211	3.40885	1.09373	0	0	1.46806	0	2.67891	0	mO17
1.11493	0	1.99434	3.28959	0	0	0	0	0	1.77462	0	mO17
0	0	1.99434	3.22326	0	0	0	0	2.28455	0	0	mO18
0	0	1.85235	2.90259	0	0	0	0	0	0	0	mO18
0	0	3.36554	2.90205	0	0	0	0	0	0	0	mO18
0	0	2.63186	2.9929	0	0	0	0	0	0	0	mO18
1.3081	0	2.70635	2.90221	0	0	0	0	0	0	0	mO18
0	0	2.00817	2.90259	0	0	0	0	0	0	0	mO18
0	0	2.00555	3.07573	0	0	0	0	1.47126	0	0	mO18
0	0	2.26171	2.56916	1.79327	0	0	0	0	0	0	mO18
0	0	2.14297	3.07573	0	0	0	0	0	0	0	mO18
0	0	2.63186	2.42753	0	0	0	0	0	0	0	mO18
0	0	2.00819	2.69308	0	0	0	0	0	0	0	mO18
0.342796	2.08121	3.23382	4.64754	0	0	0	0	0	0	0	mO18
0	0	2.46381	2.90259	1.76264	0	0	0	0	0	0	mO18
1.3081	0	1.84424	3.22326	0	0	0	0	0	0	0	mO18
0.570384	1.81331	3.1134	3.56789	0	0	0	0	0	0	0	mO18
0	0	2.00819	2.4277	0	0	0	0	0	0	0	mO18
0	0	2.26141	3.41036	0	0	0	0	0	0	0	mO18
0	0	2.95878	2.26271	0	0	0	0	0	0	0	mO18
0	0	2.00307	3.56792	0	0	0	0	0	0	0	mO18
0	0	2.55137	2.90259	0	0	0	0	0	0	0	mO18
0	1.47289	2.26095	0	1.89148	0	0	0	0	2.18492	0	mO19
1.00704	2.60667	2.85252	0	2.13223	0	0.638976	0	2.79486	0	1.46021	mO19
1.02501	3.25076	2.62227	0.855593	4.38046	0	2.72523	0	3.81977	0	0	mO19
0	1.38149	1.61615	0	2.42171	0	1.54736	1.26805	1.94832	2.10855	0	mO19
0.64759	0	2.62696	0	2.84819	0	0	0	2.70757	0	0	mO19
0.974994	2.63785	2.37889	0	1.50994	0	2.16587	0	2.37214	1.93871	0	mO19
1.45558	1.12905	2.38423	0	1.34317	0	0.830693	1.99481	1.55819	0	0	mO19
1.4552	2.10196	2.41783	1.54172	2.4636	1.89934	1.38662	1.1258	2.06156	3.10225	1.06683	mO19
0	2.14121	2.88944	0	2.11533	0	1.03948	0.631122	2.11914	1.51936	0	mO19
0	0	2.26141	0	1.76264	0	1.22331	0	0	1.9427	0	mO19
1.39408	0	1.73391	0	2.62084	0	0.77758	0.941234	1.92397	1.7678	0	mO19
0	0	1.84993	0	1.93142	0	0	1.39143	1.79007	0	0	mO19
0.568291	1.39265	2.52907	0	1.96351	0	1.01363	1.19132	1.24898	0	0	mO19
0.86316	2.87035	1.824	0	1.9128	0	0	0	0	1.70113	0	mO19
0.700207	2.66703	3.0091	0	2.0639	0	0	0	0	1.9542	0	mO19
2.04887	1.42397	0	2.05551	0	1.85707	0	1.04884	1.12826	0	1.80246	mO19
1.05341	0	1.6329	0	2.2815	0	0.815505	1.64144	1.54356	1.92058	0	mO19
2.181	1.25464	0	2.52054	0	1.83548	2.04101	1.73619	1.32886	0	2.17291	mO19
1.3381	2.62812	2.15599	0	2.19587	0	0	0	0	1.93608	0	mO19
1.35926	0	2.00307	0	1.76264	0	0	0	1.76479	0	0	mO19
1.16591	0	2.22999	0	0	0	0	1.04289	0	0	2.97908	mO20
1.47765	1.57991	1.40652	0	0	0	0	0	1.85205	0	1.93599	mO20
1.72307	1.486	1.69757	0	0	0	1.14793	1.96506	0	0	2.85588	mO20
0.320738	2.3315	1.9682	0	1.06791	0	0	2.63932	1.54844	0	2.46453	mO20
0.455962	1.96604	2.26993	0	0	0	1.93038	1.51613	0	0	2.06995	mO20
1.30945	1.92773	2.45405	0	0	0	0	0	1.44894	0	2.25543	mO20
0	1.39375	1.8178	0	0	0	1.04445	0	2.16025	0	2.10817	mO20
1.75173	0.964417	2.33046	0	0	0	2.12257	0.626277	0	0	1.71621	mO20
1.36491	0	0	2.89737	2.51058	2.03917	0.836645	0	1.18369	3.72279	0	mO20
0.550292	2.42871	1.84145	0	0	0	1.92515	0	1.22331	0	1.76201	mO20
0.838961	1.94474	1.66611	0	0	0	1.06829	1.30685	1.59354	0	2.36961	mO20
0	0	2.26141	0	0	0	1.97066	0	0	0	2.66266	mO20
1.4318	2.01811	3.47539	1.37555	2.14786	1.53475	2.01751	2.08925	1.83783	1.16173	3.70665	mO20
0.427541	1.96142	0	2.10815	2.51161	2.0778	0.794332	0.968575	0	1.94348	0	mO20
0	0	2.00819	0	0	0	0	0	0	0	2.19741	mO20
1.56073	0	2.00704	0	0	0	0	0	0	0	2.45666	mO20
1.24431	2.17404	2.46321	0	0	0	0	0	0	0	1.97125	mO20
2.50712	1.93111	3.33243	0	0	0	2.25715	1.77685	0	0	2.0228	mO20
0	2.45569	0	2.10815	2.34762	1.90098	0	0	2.73315	2.47839	0	mO20
1.935	0	1.99434	0	0	0	0	0	1.70654	0	1.99992	mO20
0	1.49903	0	0	0	2.96741	1.03809	0	2.09341	0	2.1349	mO21
0.936324	0.305655	0.801524	0	0.868821	3.57923	3.66056	0.587128	4.23587	3.81118	3.19249	mO21
0	0	0	0	2.73455	2.53587	0	1.06664	1.62518	3.37609	2.33921	mO21
1.37504	2.97171	3.30727	2.13783	3.24444	0	0	0	0	0	0	mO21
0.720077	1.13641	2.11729	2.67413	1.95201	0	0	1.33146	0	0	0	mO21
0.720077	1.93558	2.84048	2.35598	1.77906	0	0	0	0	0	0	mO21
2.5164	0.91644	1.84145	2.12364	1.40152	0	0	0.934772	0	0	0	mO21
0	0	0	0	0	2.25348	0	0	0	2.40701	2.03493	mO21
1.12873	1.30847	0.966433	0	0	2.63946	2.82127	0.695403	3.0914	1.42337	3.87683	mO21
1.38554	4.15787	3.64355	3.0312	0	3.41535	0.389676	0	3.70995	2.25095	1.02668	mO21
1.41511	0	2.43575	3.89146	0	0	0	3.45846	0	1.2653	0	mO21
1.35997	3.80647	3.62294	2.08434	0	0	0	0	0	0	0	mO21
0.68986	1.20767	3.34555	2.22066	0	0	3.93802	1.38671	1.47256	0	0	mO21
1.28156	2.23259	2.07665	1.85597	2.16113	0	1.91286	0	0	2.16586	0	mO21
1.5888	0.579562	0	0	1.19453	1.96286	2.90752	4.54162	3.40423	2.38458	3.54916	mO21
0.965904	0	1.99434	3.07573	1.72062	0	0	0	0	0	0	mO21
0.515137	2.67527	3.40018	2.87318	0	1.62395	0	0	2.31777	2.10215	0	mO21
0.52333	1.16994	2.76515	2.85594	0	0	0	0	3.11103	0	0	mO21
1.26909	1.91872	2.12993	0.959062	1.56526	2.51583	2.67796	1.43897	3.39631	2.17298	2.90327	mO21
0	0	0	0	0	3.22493	1.24269	0	0	2.18261	2.08839	mO21
0	0	1.85236	0	1.96947	0	0	0	0	0	0	mO22
0	1.71438	2.14267	0	2.3259	0	0	0	0	0	0	mO22
1.36737	3.13078	2.62331	0	3.14905	0	0	0	0	0	0	mO22
1.45691	2.44186	2.45924	0	1.76293	0	0	0	0	0	0	mO22
0	2.35181	2.63181	0	1.81367	0	0	0	0	0	0	mO22
1.77833	2.4871	3.66831	1.23638	2.93307	2.36128	0.666574	0.9686	0.975099	1.24966	0	mO22
1.23223	2.6027	1.824	0	3.32072	0	0	0	0	0	0	mO22
0.888708	2.11203	2.25408	0	2.24828	0	0	0.746287	0	0	0	mO22
0	3.23167	2.45895	0	3.71447	0	0	0	0	0	0	mO22
0	0	2.14298	0	1.79327	0	0	1.3211	0	0	0	mO22
1.15557	1.57991	2.20762	0	2.4735	0	1.1367	0	0	0	0	mO22
1.16363	1.82531	1.83959	0	1.86739	0	0	0	0	0	0	mO22
1.524	1.25414	2.25408	0	1.64466	0	0	1.00448	0	0	0	mO22
0	1.37869	2.63182	0	1.89148	0	0	1.28446	0	0	0	mO22
0	0	2.14298	0	1.81444	0	0	0	0	0	0	mO22
0	2.22092	2.46354	0	2.21144	0	0	0	0	0	0	mO22
1.16591	1.80018	2.26117	0	1.81367	0	0	0	0	0	0	mO22
1.68275	0	1.84764	0	2.2203	0	0	0	0	0	0	mO22
2.34465	0	1.94834	0	2.1065	0	0	1.55437	0	0	0	mO22
2.77624	2.66948	2.1941	0	2.00006	0	0.518042	0.81336	1.08359	1.30564	0	mO22
0.961773	0.988391	0	0	2.27075	2.49553	1.73625	0	2.64747	2.37397	1.4787	mO23
1.75279	0	0	0	3.23836	2.50436	0	0.705459	0	2.59171	0	mO23
1.21048	1.79354	2.82169	1.48174	0	0	2.97869	3.16518	0	1.07112	0	mO23
0.244565	2.53999	2.98141	3.65797	0	1.74405	1.15276	0	2.11902	2.43975	1.84279	mO23
1.08685	2.96894	3.72387	3.88836	0.508195	0	0	2.47675	0.611779	2.48893	2.24148	mO23
1.47765	0	0	0	1.61755	2.46002	1.1367	1.62921	0	0	0	mO23
2.41471	1.4764	2.46825	2.32226	0	0	0.979108	1.19547	1.5739	1.31059	0	mO23
0	0	0	0	1.86739	2.24009	0	0	0	0	3.21907	mO23
0.961408	0	1.11224	0	3.39379	3.6187	1.9247	0	2.6364	0.974368	2.43114	mO23
0	0	0	0	2.41637	2.24009	0	0	1.70654	0	2.44967	mO23
1.29206	1.65868	0	0	2.97307	3.44667	2.92173	0.468675	0	0	0	mO23
1.50345	0.838285	0	0	2.17423	2.39242	0.891546	0.667853	0	1.35647	1.67093	mO23
1.57311	3.69469	2.95438	2.79363	0	0	1.43318	2.59699	1.36148	3.19134	1.57547	mO23
1.08039	2.04852	0	0	1.46435	3.47232	0	0.444475	0	2.3271	0	mO23
0	0	0	0	2.73223	2.21571	0	0	2.17259	0	2.43165	mO23
0.65609	2.78155	1.62604	2.80874	0	0	0	0.934772	0	2.53332	2.30325	mO23
0	2.88099	3.08628	2.78905	0	1.79354	0	2.45256	0	1.2653	1.27309	mO23
1.88774	1.4935	4.19196	3.04395	1.24073	0	1.20023	1.86778	2.16915	1.34628	2.24505	mO23
2.42081	0	0	0	1.93819	2.44249	0	0	2.21925	0	1.90071	mO23
1.4867	2.20985	2.53004	1.77693	1.76458	0	2.95681	1.88418	1.55466	2.6422	1.0175	mO23
0	0	0	0	2.22149	2.72176	0	0	0	0	0	mO24
0	0	1.83016	0	3.07066	2.6925	0	0	0	0	2.02223	mO24
0	0	0	0	3.32228	3.33196	0	0	0	0	0	mO24
0	1.37632	0	0	3.71565	3.67252	0	0	0	0	0	mO24
1.11974	0	0	0	2.42237	2.51482	0	0	0	0	0	mO24
0	2.36698	1.63924	1.8255	0	0	1.58321	2.10999	1.88258	2.30827	1.8284	mO24
1.61229	0	0	0	1.80333	1.89923	0	0	0	0	0	mO24
0	0	0	0	2.22165	2.39287	0	0	0	0	0	mO24
0	0	0	0	2.59032	2.25375	0	0	0	0	0	mO24
0	0	0	0	1.96419	2.25375	0	1.55562	0	0	0	mO24
0	0	0	0	1.96921	2.51492	0	0	0	0	0	mO24
0.836492	0	0	0	2.73368	2.7215	0	0	0	0	0	mO24
1.71355	0.960192	0	0	2.70632	2.60767	0.952898	0	0	0	0	mO24
0	0	0	0	2.41637	3.03926	0	0	0	0	0	mO24
0.872011	0.475402	1.24181	0	3.53459	4.42365	0.518638	0	0	1.09693	1.5975	mO24
1.28578	1.03208	0	0	3.24522	2.16384	0	0	0	0	0	mO24
0	1.43639	0	0	1.93142	1.89742	0	1.27025	0	0	0	mO24
1.32889	1.60605	0	0	1.78496	2.21571	0	1.41003	0	0	0	mO24
0	0	0	0	2.10349	2.39287	0	0	0	0	0	mO24
1.66968	0	0	0	2.42198	2.09104	0	0	0	0	0	mO24
0	1.63662	0	0	1.80333	0	0	0	1.82897	0	0	mO25
0	2.45996	0	0	1.86739	0	0	0	1.70654	0	0	mO25
1.39606	0	0	0	2.58996	0	0	0	1.95017	0	0	mO25
1.80751	0	0	0	2.41637	0	0	0	2.28455	0	0	mO25
0	0	0	2.42767	1.96419	0	0	0	1.84128	0	0	mO25
1.34317	0	0	0	2.41637	0	0	0	2.46151	0	0	mO25
0.915707	1.94363	0	0	2.85365	0	0	0	2.47762	0	0	mO25
0.753855	2.45318	0	0	2.67182	0	0.692507	0.694816	1.66071	0	0	mO25
0	2.00317	0	0	2.0459	0	1.62563	0	1.89712	0	0	mO25
0	1.49981	0	0	1.96419	0	0	0	1.84128	0	0	mO25
1.87516	0	0	0	1.93142	0	0	0	1.79007	0	0	mO25
1.34317	0	0	0	2.73369	0	0	0	1.56705	0	0	mO25
0.747784	0	0	0	2.85711	0	1.90451	0	2.11234	0	0	mO25
1.3081	0	0	0	2.58671	0	0	0	2.1968	0	0	mO25
0	0	0	2.66848	2.85766	0	0	1.29398	2.31883	0	0	mO25
0	0	0	2.04807	1.81367	0	1.32325	0	2.73019	0	0	mO25
1.71031	0	0	0	1.81367	0	0	1.45305	2.00821	0	0	mO25
2.79557	0.332607	0	0	3.38718	0	1.82918	0.979428	4.0391	0.688279	0.800974	mO25
0	0	0	2.24387	2.04843	0	0	0	2.84103	0	0	mO25
0	0	0	0	1.86739	0	0	1.95877	2.6059	0	0	mO25
0.386603	3.83276	1.99491	0	0	3.4192	0.441586	0	0	2.36924	0	mO26
0.86316	1.10944	1.97877	0	1.32034	0	1.69579	1.72729	0	1.55836	1.70795	mO26
0.829815	1.31618	2.33634	0	0.924962	0	0	0.478188	2.73533	3.27862	3.43817	mO26
1.01749	1.80785	3.19289	0	2.60921	0	0	1.15088	0.839779	0	2.11117	mO26
1.84496	3.09147	2.81707	0	3.12702	0	4.19154	0.33506	1.64267	1.68233	0.827581	mO26
1.06456	0	2.00307	0	0	0	0	0	0	1.78925	2.19563	mO26
1.47199	1.87797	1.45502	0	0	0	1.48113	1.32602	1.36589	1.61866	0	mO26
0.307618	2.35415	0	0	3.34274	1.68962	0.891369	1.07712	1.00504	3.00828	3.6665	mO26
2.17349	1.34203	0	2.10721	1.49373	0	0	0.988552	1.96221	0	0	mO26
0.734475	1.22359	2.13237	0	1.75553	0	0	0	1.57685	0	2.08839	mO26
0	0	0	2.39065	1.87498	0	1.24269	2.05096	0	2.40153	0	mO26
1.17487	2.41065	1.8695	0	1.38275	0	1.62793	1.51148	2.12974	2.18934	2.5091	mO26
0	0	2.44684	0	0	2.11422	1.42792	0.792411	1.96666	2.63614	0	mO26
1.49833	0	0	2.40731	2.50616	0	1.07797	0	0	0	0	mO26
0.277073	1.01346	2.73257	0	1.21261	0	2.72601	0	3.13447	2.82772	1.90513	mO26
0.965904	1.84332	1.83959	0	0	2.24009	0	0	0	0	0	mO26
1.02673	0.986326	1.68246	0	0	0	0	2.17893	0	1.96592	2.4863	mO26
0.809529	2.46143	0	0	1.83097	2.74685	0.728538	0	1.90681	2.81161	1.46021	mO26
0	0	1.92512	2.24259	0	0	0.857046	2.83759	1.59354	0	2.06995	mO26
0	0	0	2.69294	0	0	2.46142	0	0	0	2.17942	mO26
2.71317	1.73857	3.8208	0.965422	0.638115	0.836115	4.11592	0.393084	0	1.85034	1.30324	mO27
1.50606	0	2.26163	0	0	0	1.90402	0	0	0	0	mO27
1.30475	0	2.00809	0	0	0	1.66996	0	0	0	0	mO27
1.69857	1.76703	1.80804	0	0	0	1.88819	0	0	0	0	mO27
0	0	2.00819	0	0	0	0	1.90651	0	0	0	mO27
0.979466	2.24382	2.10265	0	0	0	2.85855	1.27084	0	0	0	mO27
0	0	2.00819	0	0	0	0	1.90651	0	0	0	mO27
3.21096	3.56747	3.16479	0.98332	1.97514	1.83027	3.66286	0.673824	1.09505	0	2.2622	mO27
1.11974	1.43639	2.00555	0	0	0	1.54749	0	0	0	0	mO27
2.00437	0	2.13752	0	0	0	0	1.73377	0	0	0	mO27
2.18042	0	2.00307	0	0	0	1.50167	0	0	0	0	mO27
1.50606	0	2.46382	0	0	0	0	1.39143	0	0	0	mO27
1.99841	0	2.00704	0	0	0	0	1.44713	0	0	0	mO27
2.04428	1.25414	2.46266	0	0	0	1.28211	0	0	0	0	mO27
1.24086	0	1.85199	0	0	0	1.94921	0	0	0	0	mO27
1.06456	0	2.26141	0	0	0	2.24375	0	0	0	0	mO27
0	1.49981	1.85227	0	0	0	1.90402	0	0	0	0	mO27
0	0	1.85236	0	0	0	0	1.66091	0	0	0	mO27
1.66968	1.67735	1.99434	0	0	0	1.41029	0	0	0	0	mO27
0	1.40845	2.0079	0	0	0	1.71215	1.08423	0	0	0	mO27
0	0	0	0	0	0	1.57126	1.90651	0	0	0	mO28
0.362614	0.537253	0	0	0	0	3.10722	3.63933	0	0	0	mO28
0	0	0	0	0	0	1.63352	2.52401	0	0	0	mO28
0.844255	0	0	0	0	0	1.91955	2.77338	0	0	0	mO28
0	0	0	0	0	0	1.63352	2.52401	0	0	0	mO28
0	0	0	0	0	0	1.38388	2.00887	0	0	0	mO28
0	0	0	0	0	0	1.60796	2.90241	0	0	0	mO28
0.50234	0	0	0	0	0	3.61962	4.57486	0	0.825941	0	mO28
0.905859	0	0	0	0	0	3.22483	3.88492	0.76714	0	0	mO28
0.664004	0	0	0	0	0	2.63559	3.99055	0	0	0	mO28
0.77757	0	0	0	0	0	2.20071	2.9741	0	0	0	mO28
0	0	0	0	0	0	1.7644	2.63286	0	0	0	mO28
0	0	0	0	0	0	2.0923	2.52397	0	0	0	mO28
1.12673	0	0	0	0	0	2.26144	3.31477	0	0	0	mO28
0	0	0	0	0	0	2.03666	2.97822	0	0	0	mO28
1.89701	0.438561	0.546571	0	0	0	4.06407	5.13528	0.410137	0	0	mO28
0	0	0	0	0	0	2.10042	2.77669	0	0	0	mO28
0.975004	0	0	0	0	0	2.33215	3.04393	0	0	0	mO28
2.10669	0.255931	0.368062	0	0	0.800086	4.86484	5.5435	0.166943	0	0	mO28
0	0	0	0	0	0	1.66996	2.18506	0	0	0	mO28
0	0	0	0	0	0	1.66996	0	2.46434	0	0	mO29
0	0	0	0	0	0	1.66996	0	2.46434	0	0	mO29
0	0	0	0	0	0	1.97081	0	1.84864	0	0	mO29
1.28201	0	0	0	0.672634	0	4.60334	0	3.29069	0	0	mO29
0	0	0	0	0	0	3.24675	0	2.25263	0	0	mO29
0	0	0	0	0	0	2.31838	0	2.46433	0	0	mO29
0.558506	0	0	0	0.45512	0	4.62407	0.685341	4.44028	1.42941	0	mO29
0	0	0	0	0	0	2.1284	0	2.29888	0	0	mO29
0	0	0	0	0	0	1.72657	0	1.85276	0	0	mO29
0	0	0	0	0	0	2.07299	0	1.5194	0	0	mO29
0	0	0	0	0	0	2.14196	0	2.89203	0	0	mO29
1.15557	0	0	0	0	0	1.88819	0.968349	2.72322	0	0	mO29
0	0	0	0	0	0	2.46869	0	2.29726	0	0	mO29
0	0	0	0	0	0	2.32865	0	2.09811	0	0	mO29
0	0	0	0	0	0	1.57126	0	2.10052	0	0	mO29
0	0	0	0	0	0	1.71777	0	1.70138	0	0	mO29
0.897541	0	0	0	0	0	1.89997	0	3.2618	0	0	mO29
0	0	0	0	0	0	2.88375	0.844161	2.78323	0	0	mO29
0	0	0	0	0	0	2.8712	0	3.58229	0	1.68517	mO29
0	0	0	0	0	0	2.24796	0	2.60616	0	0	mO29
0.694254	0	0	0	0	0	2.9257	1.29398	0	2.29121	0	mO30
2.54984	0	0	0	0	0	3.80384	0	0.98109	3.93502	1.5558	mO30
1.39606	1.25211	0	0	0	0	1.83937	0	0	2.38386	0	mO30
1.61229	0	0	0	0	0	1.4942	0	0	1.61639	0	mO30
0	0	0	0	0	0	2.32047	0	0	2.57423	0	mO30
1.30475	0	0	0	0	0	1.66996	0	0	1.95414	0	mO30
2.02996	0	0	0	0	0	1.83937	0	0	2.18492	0	mO30
0	0	0	0	0	0	2.53202	0	0	2.40702	0	mO30
1.12566	0	0	0	0	0	1.83664	0	0	1.9532	0	mO30
1.30475	0	0	0	0	0	1.66996	0	0	1.79978	0	mO30
1.24086	0	0	0	0	0	1.94921	0	0	1.9532	0	mO30
2.11532	0	0	0	0	0	1.22331	0	0	1.9427	0	mO30
1.66968	1.57289	0	0	0	0	1.41029	0	0	1.77462	0	mO30
0	0	0	0	0	0	1.96857	0	0	2.08824	0	mO30
0	1.36211	0	0	0	0	1.66996	0	0	1.95414	0	mO30
0	0	0	0	0	0	1.50167	0	0	3.22852	0	mO30
1.60404	1.34203	0	0	0	0	2.96353	0	0	2.26604	0	mO30
0	2.16208	0	0	0	0	1.89587	0	0	2.57399	0	mO30
0.484924	2.8708	0	0	0	0	1.62785	0	0	1.72181	0	mO30
0	0	0	0	0	0	2.79923	1.65001	0	2.07212	0	mO30
2.75927	0	0	0	0	0	1.8353	0	0	0	2.37263	mO31
1.95559	0	0	0	0	0	1.54749	0	0	0	2.18686	mO31
0	0	0	0	0	0	2.16569	0	0	0	2.19726	mO31
0	0	0	0	0	0	1.71777	0	0	0	2.19741	mO31
1.01601	1.66519	1.27845	0	0.95134	1.45495	1.80901	1.35495	1.30003	1.13211	3.53385	mO31
0	0	0	0	0	0	1.40652	0	0	0	2.03706	mO31
0	0	0	0	0	0	2.97196	0	0	0	2.44513	mO31
0.86316	0	0	0	0	0	3.38405	0	0	0	3.61027	mO31
1.00657	1.00727	0	0	1.92951	0	1.96706	0	0	0	2.89872	mO31
1.19867	0	0	0	0	0	2.88952	0	0	0	2.10817	mO31
0	0	0	0	0	0	1.5151	0	0	0	3.89202	mO31
0	0	0	0	0	0	1.45621	0	1.81172	0	2.66277	mO31
1.50606	0	0	0	0	0	1.66996	0	0	0	2.56429	mO31
0	0	0	0	0	0	1.72527	0	0	0	3.77679	mO31
1.24086	0	0	0	0	0	1.56378	0	0	0	2.19511	mO31
1.72404	0	0	0	0	0	1.90402	0	0	0	2.18686	mO31
1.12566	0	0	0	0	0	1.83664	0	0	0	2.19511	mO31
2.79004	0	0	0	0	0	1.8014	0	1.24898	0	2.60404	mO31
0	0	0	0	0	0	3.18481	0	0	0	2.43915	mO31
0	0	0	0	0	0	1.72657	0	0	0	2.03706	mO31
2.47266	0	0	0	0	0	0	1.39143	0	0	0	mO32
1.6914	0	0	0	0	0	0	1.66091	0	0	0	mO32
2.6041	0	0	0	0	2.21571	0	1.49843	0	0	0	mO32
1.70829	0	0	0	0	0	0	1.77125	0	0	0	mO32
1.46532	0	0	0	0	0	0	1.66091	0	0	0	mO32
1.46532	0	0	0	0	0	0	1.66091	0	0	0	mO32
2.02996	0	0	0	0	0	0	2.09135	0	0	0	mO32
1.46532	0	0	0	0	0	0	1.66091	0	0	0	mO32
2.19287	0	0	0	0	0	0	1.85533	0	0	0	mO32
1.60318	0	0	0	0	0	0	1.63917	0	0	0	mO32
1.78756	0	0	0	0	0	0	1.51627	0	0	0	mO32
2.02996	0	0	0	0	0	0	2.09135	0	0	0	mO32
2.80186	0	0	0	1.40152	0	0	2.0372	0	0	1.90071	mO32
1.46532	0	0	0	0	0	0	1.89922	0	0	0	mO32
1.42362	0	0	0	0	0	0	1.66729	0	0	0	mO32
1.46532	0	0	0	0	0	0	1.66091	0	0	0	mO32
1.6914	0	0	0	0	0	0	1.66091	0	0	0	mO32
1.71098	0	0	0	0	0	0	1.63917	0	0	0	mO32
1.80541	0	0	0	0	0	0	1.77125	0	0	0	mO32
1.80825	0	0	0	0	0	0	1.63917	0	0	0	mO32
0	0	0	0	0	0	4.00817	2.68955	0	0	0	mO33
0	0	0	0	0	0	2.44726	2.72976	0	0	0	mO33
0.459846	0	0	0	0	0	3.6592	2.56905	0	0	0	mO33
0	0	0	0	0	0	3.11876	1.79609	0	0	0	mO33
0	0	0	0	0	0	2.59064	2.3803	0	0	0	mO33
0	0	0	0	0	0	2.59177	1.44713	0	0	0	mO33
0	0	0	0	0	0	1.72657	1.66091	0	0	0	mO33
0	0	0	0	0	0	3.24302	3.13146	0	0	0	mO33
0.639254	0.770715	0	0	0	0	3.50535	2.82069	0	0	0	mO33
0	0	0	0	0	0	1.72657	1.66091	0	0	0	mO33
0	0	0	0	0	0	1.94921	2.10033	0	0	0	mO33
0.783925	0	0	0	0	0	4.36912	3.2622	0	0	0	mO33
0	0	0	0	0	0	1.85679	1.63917	0	0	0	mO33
0	0	0	0	0	0	1.71777	1.66729	0	0	0	mO33
1.69218	2.53313	2.82358	1.17476	0.858813	0	4.1745	3.50335	1.82753	2.3827	0	mO33
0.754355	0	0	0	0	0	3.95042	2.1327	0	0	0	mO33
0.937892	0.397833	0	0	0	0	4.23955	3.69705	0	0	0	mO33
0	0	0	0	1.36664	0	2.81529	2.9571	0	2.43738	0	mO33
0	0	0	0	0	0	2.7012	1.71823	0	0	0	mO33
0	0	0	0	0	0	3.19431	3.5449	0	0	0	mO33
0.680035	3.33053	3.05718	2.17505	1.38955	3.75833	2.78487	1.20372	0.49368	1.78316	2.3616	mO34
0	0	0	0	0	0	0	1.55562	2.60626	0	0	mO34
0	0	0	0	0	0	0	1.66091	1.85276	0	0	mO34
2.33843	0	0	0	0	0	0	1.75596	2.16025	0	0	mO34
0	0	0	0	0	0	0	1.89922	1.85276	0	0	mO34
2.59357	1.64041	0	0	0	0	0	1.22397	1.69756	0	0	mO34
0.888708	0	0	0	0	0	0	2.0372	3.42028	0	0	mO34
0	0	0	0	0	0	0	1.50263	2.38503	0	0	mO34
0	0	1.66343	0	0	0	0	1.73377	2.46393	0	0	mO34
0.942254	0	0	0	0	0	0	1.82006	2.09418	0	0	mO34
0	0	0	0	0	0	0	1.3211	2.60626	0	0	mO34
1.49833	0	0	0	0	0	0	1.70566	2.60413	0	0	mO34
1.17871	0	0	0	0	0	0	1.98653	1.81172	0	0	mO34
1.11974	1.30451	0	0	0	0	0	1.39143	1.79007	0	0	mO34
1.84602	0	0	0	0	0	0	1.44713	1.66364	0	0	mO34
0	0	0	0	0	0	0	2.10071	1.84864	0	0	mO34
1.62897	1.03273	1.23	0	0	0	0.657056	2.05239	4.08107	0	0	mO34
1.06927	0	0	0	0	0	0	1.44713	2.10008	0	0	mO34
1.50606	0	0	0	0	0	0	1.55562	1.84128	0	0	mO34
0	0	0	0	0	0	0	1.43857	2.94054	0	0	mO34
0	0	0	0	0	0	0	2.52397	0	1.95414	0	mO35
0	1.71438	0	0	0	0	0	1.2205	0	2.57423	0	mO35
1.56073	0	0	0	0	0	0	1.82006	0	1.95123	0	mO35
0.86316	2.04889	0	0	0	0	1.43065	1.88689	0	2.34758	0	mO35
1.343	0	0	0	0	0	1.40209	3.19976	1.13775	2.26604	0	mO35
0	1.59155	0	0	0	0	1.33151	1.1726	0	2.30908	0	mO35
1.30475	0	0	0	0	0	0	1.67388	0	1.95414	0	mO35
2.86899	0	0	0	0	0	1.19603	1.24117	1.2656	2.51567	0	mO35
2.56767	0	0	0	0	0	2.79163	1.58387	0	2.25253	0	mO35
1.93095	0	0	0	0	0	0	1.33693	0	2.08716	0	mO35
2.12505	0	0	0	1.48025	0	0	1.18395	1.41855	2.5654	0	mO35
2.95254	0.788994	2.91572	2.50992	1.81832	3.27819	1.44953	0.677734	1.96893	0.497366	2.95454	mO35
1.04301	0	0	0	0	0	0	1.67388	0	1.79978	0	mO35
0	0	0	0	0	0	0	2.09135	0	2.08824	0	mO35
1.04057	0	0	0	0	0	2.29925	2.07943	0	2.04073	0	mO35
0.977899	0	0	0	0	0	0	1.79609	0	2.89986	0	mO35
0	0	0	0	0	0	1.37359	1.73377	0	2.49412	0	mO35
0.533367	2.28123	0	0	0	0	2.02217	1.61734	0	2.43252	0	mO35
1.54773	0	0	0	0	0	1.73314	1.28446	0	1.93571	0	mO35
0	0	0	0	0	0	1.4942	1.62253	0	1.9532	0	mO35
1.12566	0	0	0	0	0	0	1.50263	0	0	2.33551	mO36
1.06327	0	2.12732	2.29307	2.38083	1.74716	2.96787	0.496116	0	1.70769	0	mO36
0	2.00463	0	0	0	0	0	2.06398	0	0	2.16957	mO36
1.47477	1.76774	0	0	0	0	2.46379	0.842029	0	0	2.078	mO36
1.30475	0	0	0	0	0	0	1.55562	0	0	2.19668	mO36
1.75402	2.88425	2.27253	4.5481	2.65359	1.94261	4.24997	0.489185	2.62411	3.46913	1.02028	mO36
1.44919	3.5985	2.77377	2.71439	2.09125	3.1911	1.99811	0.220992	2.99925	2.89475	0.58706	mO36
2.89332	1.60716	0	0	0	0	0	2.56577	0	0	2.98013	mO36
2.74525	1.13641	0	0	0	0	1.68447	0	0	0	2.02223	mO36
1.06456	1.40845	0	0	0	0	0	1.33693	0	0	2.33367	mO36
1.70151	1.80018	0	0	0	0	0	1.45305	0	0	2.12642	mO36
2.00437	0	0	0	0	0	0	1.73377	0	0	2.17942	mO36
1.45281	1.50603	0	0	0	0	0	1.1003	1.60975	0	1.95433	mO36
1.18361	0	0	0	0	0	0	1.55562	0	0	2.03638	mO36
1.12817	3.90455	3.50835	2.79826	3.3893	1.33003	3.03469	0.600404	4.52553	3.41632	0.670391	mO36
0	0	0	0	0	0	0	1.18708	0	0	3.68071	mO36
1.84602	0	0	0	0	0	0	1.44713	0	0	2.192	mO36
2.14673	1.55319	0	0	0	0	1.42792	1.15177	0	0	1.80779	mO36
2.11254	1.31657	0	0	0	0	1.36604	0	0	0	1.98653	mO36
1.89114	1.64041	0	0	0	0	1.76696	0.868004	0	0	2.22508	mO36
0.840032	0	0	0	0	0	0	3.64479	0	0	3.40285	mO37
0.838961	0	0	0	0	0	0	3.23017	0	0	3.49412	mO37
1.2031	0	0	0	1.36664	0	0	0	1.49537	3.41091	2.31628	mO37
1.59143	1.47199	0	0	0	0	0	1.63032	0	1.80248	2.8003	mO37
0	0	0	0	0	0	0	1.49642	0	0	2.33556	mO37
0	0	0	0	1.74281	0	0	2.17509	0	0	2.33171	mO37
0	0	0	0	0	0	0	1.66091	0	0	2.19741	mO37
0	0	0	0	0	0	0	2.40187	0	0	2.19511	mO37
0	0	0	0	0	0	0	2.40182	0	0	2.45611	mO37
0	0	0	2.42516	0	0	0	2.44427	0	0	2.65942	mO37
0	0	0	0	0	0	0	0	0	2.40703	2.19726	mO37
0	0	0	0	0	0	0	2.09135	0	0	2.66278	mO37
1.39606	0	0	0	0	0	0	0	0	2.57403	2.75135	mO37
0	0	0	0	0	0	0	3.5264	0	0	3.16039	mO37
1.87956	2.55981	0	0	1.25356	0	0.457785	1.27853	1.52752	3.30733	2.97512	mO37
2.28783	2.74684	2.74334	2.573	1.3973	1.33037	3.67817	0.341104	2.18977	2.27299	0	mO37
1.9266	0	0	0	1.84798	0	0	0	0	2.49137	2.40023	mO37
0	0	0	0	0	0	0	1.89922	0	0	2.66278	mO37
3.00634	0.77113	0	0	1.73942	0	0	0	0	2.69992	2.32574	mO37
0.974994	0	0	0	0	0	0	4.06701	0	0	3.68108	mO37
1.63404	3.10938	1.77027	0	0	0	0	0	1.63395	0	0	mO38
0	0	2.26173	0	0	0	0	0	2.10052	0	0	mO38
0	1.28521	1.98	0	0	0	0	0	3.11402	0	0	mO38
1.55121	1.83276	2.24614	0	0	0	1.10225	0	1.54414	0	0	mO38
0	0	2.00819	0	0	0	0	0	1.70132	0	0	mO38
0	1.93255	2.00779	0	0	0	0	0	1.95877	0	0	mO38
1.61229	0	2.00779	0	0	0	0	0	1.67948	0	0	mO38
0	2.096	2.00555	0	0	0	0	0	1.79007	0	0	mO38
1.85933	3.16956	2.50889	0	0	0	0	0	3.70631	0	0	mO38
0.809648	1.7494	1.96014	0	0	0	0	0.968349	2.51443	0	0	mO38
0	0	1.98789	0	0	0	0	0	3.19064	0	0	mO38
0.876224	1.22412	2.55136	0	0	0	0	0	1.4026	0	0	mO38
0	2.45567	2.63159	0	0	0	0	0	2.39879	0	0	mO38
0.653221	1.49903	2.23463	0	0	0	0	0.955656	2.66226	0	0	mO38
1.39606	1.37869	1.99938	0	0	0	0	0	1.95017	0	0	mO38
1.2925	0	2.3676	0	0	0	0	0	2.60529	0	0	mO38
2.01915	0	2.63184	0	0	0	0	0	1.91711	0	0	mO38
0	0	2.26173	0	0	0	0	0	2.29879	0	0	mO38
0	0	2.00819	0	0	0	0	0	1.85276	0	0	mO38
0	0	2.14298	0	0	0	0	0	1.70055	0	0	mO38
0	0	0	0	2.59032	0	0	0	2.10008	0	0	mO39
0	0	0	0	1.81468	0	0	0	1.85276	0	0	mO39
0	0	0	0	3.11726	0	0	0	2.89131	0	0	mO39
0	0	0	0	1.96921	0	0	0	1.98432	0	0	mO39
0	0	0	0	1.96947	0	0	0	1.70132	0	0	mO39
0	0	0	0	1.96921	0	0	0	2.10052	0	0	mO39
0	0	0	0	2.07706	0	0	0	3.19064	0	0	mO39
0	0	0	0	2.91632	0	0	0	2.46151	0	0	mO39
0	0	0	0	3.32229	0	0	0	2.53103	0	0	mO39
0.809648	0	0	0	3.20438	0	0	0	2.32159	0	0	mO39
0	0	0	0	3.11726	0	0	0	2.06437	0	0	mO39
0	0	0	0	2.66457	0	0	0	1.27637	0	0	mO39
0.606613	0.91644	0	0	2.25851	0	0	0	3.07314	0	1.76201	mO39
0	0	0	0	2.09259	0	0	0	2.94054	0	0	mO39
1.63024	1.55086	2.00162	1.67734	0.671258	1.69779	1.89366	1.61801	0.621646	1.52456	1.36509	mO39
0	0	0	0	2.10334	0	0	0	2.29888	0	0	mO39
0	0	1.99938	0	2.73368	0	0	0	2.25932	0	0	mO39
0	0	0	0	2.0846	0	0	0	3.44917	0	0	mO39
0	0	0	0	2.73301	0	0	0	2.94054	0	0	mO39
0	0	0	0	2.09259	0	0	0	2.89203	0	0	mO39
0.94315	0	0	0	0	3.74243	0	0	1.85289	0	0	mO40
0	0	0	0	0	3.47369	0	0	2.43996	0	0	mO40
0	0	0	0	0	2.0923	0	0	1.98432	0	0	mO40
0	0	0	0	0	2.72172	1.83937	0	2.1968	0	0	mO40
1.23606	1.05726	0	0	0	3.03442	0	1.55437	2.20583	0	0	mO40
0	0	0	0	0	2.25384	0	0	1.85192	0	0	mO40
0.922105	0	0	0	0	2.81106	1.36604	0	1.79007	0	0	mO40
0	0	0	0	0	2.0923	0	0	1.70138	0	0	mO40
0	0	0	0	0	2.5149	1.8182	0	1.81172	0	0	mO40
1.66512	0	0	0	0	2.0913	0	0	1.66364	0	0	mO40
1.35926	0	0	0	0	2.72144	0	0	2.46002	0	0	mO40
1.66968	0	0	0	0	2.24009	0	1.00112	1.80669	0	0	mO40
0.965904	1.08027	0	0	0	2.72175	0	0	1.70654	0	0	mO40
0	0	0	0	0	2.23348	0	0	3.15306	0	0	mO40
0	0	0	0	0	3.77554	0	0	1.85205	0	0	mO40
0	0	0	0	0	2.25382	0	0	2.20461	0	0	mO40
1.68275	0	0	0	0	2.09205	0	0	1.96258	0	0	mO40
0	0	0	0	0	2.25348	0	0	2.73052	0	0	mO40
0	0	0	0	0	2.25384	0	0	1.85276	0	0	mO40
0	1.36211	0	0	0	2.25375	0	0	1.84128	0	0	mO40
0	0	0	2.69307	0	0	0	0	0	2.71743	0	mO41
0	0	0	3.46569	0	0	0	0	0	2.20572	0	mO41
0.419051	0	0	2.93689	0	0	3.14965	2.26426	0	3.13215	0	mO41
1.8594	2.06101	1.41953	0	2.63281	1.27515	0.533622	1.255	0.788038	0	2.51903	mO41
0	1.91042	0	2.66197	0	0	1.46181	1.88689	0	2.01889	0	mO41
1.24919	1.7628	1.70664	0	2.15165	1.71073	0	1.5834	1.30201	0	2.20146	mO41
0.67341	0.892259	2.15411	0	2.51058	1.591	2.02467	1.72253	0.845417	0	2.71884	mO41
1.40862	0	0	2.39065	0	0	0	1.45418	1.72932	1.87423	0	mO41
2.73842	0	1.42953	2.83998	0	0	1.12799	2.073	0.799506	2.30827	0	mO41
0.844255	0	0	3.56792	0	0	1.17276	0	0	2.29379	0	mO41
0	2.01445	0	2.99286	0	0	0	0	0	2.20164	0	mO41
1.18622	3.24082	0	3.77987	0	0	0.576934	0	0	3.16693	0	mO41
0.587956	0.986326	0	3.34982	0	0	0	0.79425	2.23553	2.54944	0	mO41
0	0	0	2.4277	0	0	0	0	0	1.95453	0	mO41
0	2.35376	0	2.1668	0	0	1.19603	1.83846	2.20635	1.59835	0	mO41
1.12315	0	0	2.68848	0	0	0	0	1.98513	2.57371	0	mO41
1.86485	1.59942	1.64434	0	2.4515	1.93802	2.02822	2.58335	0	0	2.21077	mO41
0	0	0	2.56913	0	0	1.66996	0	0	1.79978	0	mO41
0	1.81683	0	3.1461	0	0	0	2.49488	0	2.30417	2.09866	mO41
0	0	0	3.3518	0	0	0	0	0	2.84267	0	mO41
3.42652	2.55889	0	0	3.30655	1.61274	2.69356	3.27159	0.745464	0.821658	1.57682	mO42
1.39606	1.25211	0	0	2.20216	0	1.33151	0	0	0	0	mO42
1.14037	0	1.77027	0	2.75279	0	0	1.90259	0	2.77455	0	mO42
1.13537	0	0	0	3.36206	1.22174	2.78413	1.02832	3.29945	3.5704	0.751086	mO42
1.57176	0	0	0	2.31055	0	1.62563	1.14238	0	0	0	mO42
0	0	0	0	1.94624	0	1.59199	2.07736	0	0	0	mO42
1.08039	1.60022	0	0	2.45604	0	2.37063	1.77698	0	0	0	mO42
1.55121	0.983312	0	0	1.81223	0	2.01481	0.895517	1.3026	0	0	mO42
1.65096	2.52779	2.8799	3.16426	2.58353	2.94439	2.4541	3.30158	3.51812	4.68804	3.60846	mO42
2.3307	1.45998	0	0	1.13208	0	0.959528	1.46616	1.18173	0	0	mO42
0.965904	1.34787	0	0	1.72062	0	1.41029	1.23445	0	0	0	mO42
0.871952	0	2.64895	3.5172	0	3.13965	0	0	0	0	3.14589	mO42
3.03967	2.7327	2.05023	0.68459	2.67381	1.71178	2.94428	1.00527	2.7211	2.90532	0.465232	mO42
2.25965	1.99661	0	0	2.17117	0	0.606141	1.3152	1.24757	2.0364	0	mO42
1.01332	0	0	0	2.20216	0	1.45567	1.68666	0	0	0	mO42
2.36747	1.57991	0	0	1.75553	0	0	0	0	1.87423	0	mO42
0.626454	0	0	0	2.27828	0	1.53311	2.723	0	2.10632	0	mO42
1.83467	1.64041	0	0	2.27196	0	1.04175	0	1.38895	0	0	mO42
2.6681	0	0	0	2.13482	0	1.67016	0.924691	0	0	0	mO42
1.88607	0	0	0	2.39429	0	0	1.1644	0	2.07427	0	mO42
0.974515	0	0	0	1.60652	0	0	0	2.98626	2.5654	0	mO43
0.831177	0	2.23463	0	0	0	0	0	2.89142	2.39093	0	mO43
0	0	0	0	0	0	0	0	3.50457	2.30032	0	mO43
0	0	0	0	0	0	0	0	3.32799	3.53611	0	mO43
0	0	0	0	0	0	0	0	2.06437	3.14511	0	mO43
0	0	0	0	0	0	1.80094	0	3.1139	2.646	0	mO43
0.299146	0.822861	0	0	0	0	1.00849	0	4.43505	2.81607	0	mO43
0.597775	1.79256	0	0	0	0	0	0	2.20267	2.31117	0	mO43
0	0	0	0	0	0	0	0	1.85276	1.95453	0	mO43
1.57598	1.12173	0	0	1.67336	0	1.27339	0.95804	2.80479	3.5875	0	mO43
0	0	0	0	0	0	0	0	2.10052	1.95452	0	mO43
0	0	0	0	0	0	0	0	2.38503	1.95446	0	mO43
0	0	0	0	0	0	0	0	1.85276	2.20616	0	mO43
0	0	0	0	1.66572	0	1.13489	0.955656	2.93794	2.35228	0	mO43
0	0	0	0	0	0	0	0	2.67032	2.20244	0	mO43
0.894857	2.52764	0	1.92843	1.25555	1.97638	0.619854	1.69001	0	0	1.64072	mO43
0	0	0	0	0	0	0	0	3.80486	1.80248	0	mO43
0	0	0	0	0	0	0	0	1.70055	2.20616	0	mO43
0	0	0	0	0	0	0	0	1.85276	1.80014	0	mO43
0	0	0	0	0	0	0	0	1.70055	2.08824	0	mO43
0.530234	2.76175	3.74694	3.8075	3.64884	3.87949	0	0.921015	1.41059	2.20657	1.28957	mO44
0	0	0	2.90205	1.78496	2.21571	0	1.49843	1.60975	0	0	mO44
0	2.47283	1.75211	0	0	0	2.09784	0.712732	0	2.5236	2.20771	mO44
0.466163	0	0	0	1.37645	1.591	2.56205	2.71438	0.776315	1.91922	2.71884	mO44
1.04057	0	0	2.67413	1.66572	2.89168	0	0	2.09341	0	0	mO44
0.269126	0.753912	1.23	0	1.79743	1.40057	2.58549	1.65756	1.00963	1.81077	3.44986	mO44
0	2.55474	3.31842	3.30064	2.39332	2.47478	0	0	2.16159	0	0	mO44
2.59507	4.30992	2.46654	2.67332	4.71541	3.14317	1.11024	0.204111	0.220888	1.41923	0.62619	mO44
1.16932	1.7427	2.54934	2.27832	1.93819	2.88454	0	0	0	0	0	mO44
1.23603	3.56543	3.2384	3.53609	1.45623	2.3069	0.847079	0	1.08958	1.1886	0	mO44
0	1.18366	2.68824	3.34359	1.8484	4.59541	0.418741	0	0.976141	0	0	mO44
1.39408	0	2.2159	2.1668	2.62084	2.24931	1.12695	0.941234	0	0	0	mO44
0.471299	0	0	0	1.07533	0	1.93257	1.93575	2.25196	1.53873	2.46174	mO44
0	2.93591	2.52907	2.29538	0	2.65504	0	0	0	0	0	mO44
0	1.88732	2.55132	2.40731	0	2.22535	0	0	0	0	0	mO44
0	0	2.00555	3.22326	0	2.25132	0	0	0	0	0	mO44
2.57336	2.58401	0.598667	0.611115	3.06352	1.89762	3.66988	1.30859	2.43257	3.63883	2.06117	mO44
1.54773	0	0	0	0	0	1.56998	1.63581	0	1.6947	2.0452	mO44
1.01519	1.66778	2.0293	0	0	0	1.98262	1.36437	0.971484	1.36446	1.50093	mO44
2.81592	1.67613	0	0	1.7538	0	0.985482	0.545314	0.870672	2.30827	2.10857	mO44
0.41065	1.4764	0	2.32226	1.91564	2.45372	1.85624	1.42301	1.5739	1.31059	1.42436	mO45
1.91977	2.20888	2.76263	0	0	0	1.51905	1.00024	0	0	0	mO45
1.84602	1.17143	2.00704	0	0	0	0	0	0	0	0	mO45
1.35926	1.93003	2.26141	0	0	0	0	0	0	0	0	mO45
1.54995	1.48976	2.36788	0	0	0	0	0	0	0	0	mO45
2.0009	1.99476	2.14144	0	0	0	0	0	0	0	0	mO45
1.66968	1.93255	2.00675	0	0	0	0	0	0	0	0	mO45
1.76521	1.40845	2.46381	0	0	0	0	0	0	0	0	mO45
2.15128	1.57991	2.25055	0	0	0	1.24269	0	0	0	0	mO45
1.3081	1.25211	1.84424	0	0	0	0	1.68666	0	0	0	mO45
1.86197	3.68436	4.36459	1.32709	0.740408	0	2.44366	3.50261	1.07084	1.07739	1.25224	mO45
2.39339	1.08272	3.06438	0	0	0	0	0.895517	0	0	0	mO45
1.80852	1.43639	2.26163	0	0	0	0	0	0	0	0	mO45
1.61229	1.4831	2.00779	0	0	0	0	0	0	0	0	mO45
1.46239	1.46162	2.26171	0	0	0	0	0	0	0	0	mO45
1.935	1.67735	2.55125	0	0	0	0	0	0	0	0	mO45
0	1.49981	1.85227	0	0	0	0	1.55562	0	0	0	mO45
1.24086	1.4831	2.00818	0	0	0	0	0	0	0	0	mO45
1.55121	1.91042	2.103	0	0	0	0	1.52217	1.41855	0	0	mO45
1.30475	1.49981	2.14287	0	0	0	0	0	0	0	0	mO45
0	1.4831	0	0	0	0	2.05027	1.37177	0	0	0	mO46
1.34879	0	0	0	0	0	2.56786	2.55952	0	0	0	mO46
1.524	1.25414	0	0	0	0	1.68588	2.2393	0	0	0	mO46
1.76315	1.76703	0	0	0	0	1.64667	1.45418	0	0	0	mO46
2.76503	1.1993	2.25877	0	1.80387	1.24798	2.73594	2.66467	1.7709	1.49904	0	mO46
1.73823	0	0	0	1.09087	0	2.15751	3.70967	0	0	0	mO46
3.00498	1.05344	1.15836	0.772442	2.0047	0	3.31749	4.85455	2.23713	2.26857	1.38012	mO46
1.39606	0	0	0	0	0	2.02477	1.99554	0	0	0	mO46
1.47765	1.11125	0	0	0	0	2.18717	2.00316	0	0	0	mO46
2.00437	0	0	0	0	0	1.50167	1.73377	0	0	0	mO46
2.36873	2.47775	0	0	0	0	3.12807	2.07292	0	0	0	mO46
2.14072	0	0	0	1.5624	0	1.56998	2.00026	0	0	0	mO46
0.965904	1.72827	0	0	0	0	1.29	1.54211	0	0	0	mO46
1.97219	0	0	0	0	0	1.45567	1.90829	0	0	0	mO46
0.991942	0	0	0	0	0	1.83664	1.50263	0	0	0	mO46
2.48733	0.497639	0	0	0	0	3.24134	3.68955	0	0	0	mO46
1.49147	2.89295	3.584	3.05353	2.4559	3.65635	2.16018	2.04877	2.95013	2.61076	3.97607	mO46
2.34465	1.08411	0	0	0	0	1.69133	1.41157	0	0	0	mO46
1.30475	0	0	0	0	0	1.66996	1.55562	0	0	0	mO46
2.12505	1.44518	0	0	0	0	2.18529	1.6555	0	0	0	mO46
1.76521	0	0	0	0	0	1.50167	0	2.20075	0	0	mO47
1.01332	0	0	0	0	0	2.59146	0	1.73669	0	0	mO47
1.01768	0	0	0	0	0	2.2707	0	2.84069	0	0	mO47
1.34317	1.82531	0	0	0	0	1.29	0	1.56705	0	0	mO47
1.24086	0	0	0	0	0	1.63352	0	2.09811	0	0	mO47
1.12824	0.786987	0	0	0	0	2.89788	0	3.25573	0	0	mO47
0.75088	1.1091	0	0	0	0	1.75675	0	3.11397	0	0	mO47
1.01332	0	0	0	0	0	1.83937	0	2.73042	0	0	mO47
2.00437	0	0	0	0	0	1.37359	0	1.83252	0	0	mO47
0	1.67735	0	0	0	0	2.0923	0	2.72739	0	0	mO47
1.40862	1.48152	0	0	0	0	1.64667	0	2.36305	0	0	mO47
1.17871	0	0	0	0	0	1.59199	0	2.2984	0	0	mO47
0	1.46162	0	0	0	0	2.12044	0	2.09418	0	0	mO47
1.2925	1.55319	0	0	0	0	2.20071	0	2.22102	0	0	mO47
1.11493	2.00209	0	0	0	0	1.37393	0	2.4326	0	0	mO47
1.30475	0	0	0	0	0	1.52752	0	1.84128	0	0	mO47
1.8515	0	0	0	0	0	2.44726	0	2.00821	0	0	mO47
1.12566	0	0	0	0	0	1.83664	0	1.82897	0	0	mO47
0.876224	1.67735	0	0	0	0	1.80268	0	1.65902	0	0	mO47
1.30475	0	0	0	0	0	1.66996	0	1.84128	0	0	mO47
0.612509	2.87742	3.62564	3.27231	0	0	0	0	0	0	0	mO48
0.736168	3.73261	3.93435	4.2811	0	0	0.571176	0.582113	0	0	0	mO48
0.455962	2.58931	2.16818	2.24259	0	0	2.28152	0	0	0	0	mO48
0	1.90167	2.77566	2.90248	0	0	0	0	0	0	0	mO48
0	2.64335	2.77492	2.99114	0	0	0	0	0	0	0	mO48
0	3.15645	4.21431	2.77549	0	0	0.737791	0	1.91825	0	0	mO48
1.1774	3.92992	4.67654	2.99462	0	0	0	0.969996	0.812148	0.639015	1.51201	mO48
2.08261	2.59078	3.42554	3.28253	1.28762	0	0	0	1.10373	0	0	mO48
1.55011	0.526708	0.955651	0.27724	2.30922	5.22526	3.56772	4.47172	3.22195	2.91753	4.39628	mO48
0	1.4831	2.00779	2.69308	0	0	0	0	0	0	0	mO48
0	1.89436	3.75942	3.42566	2.31154	0	0	0	1.52777	0	0	mO48
0	2.28395	2.12318	2.9925	0	0	0	0	1.51183	0	0	mO48
0.44893	2.71512	3.28827	3.46448	0	0	0	0	0	0	0	mO48
0.670144	2.45845	2.50378	2.16938	0	0	0	0.817528	0	0	0	mO48
1.0045	2.82491	2.95176	2.59066	1.68125	0	0.764917	1.12737	1.1534	0	0	mO48
0	1.48776	2.55137	2.26007	0	0	0	0	0	0	0	mO48
2.10517	2.19482	2.23463	2.35598	0	0	0	0	0	0	0	mO48
1.01683	3.74852	3.11316	3.84444	0	0	0.543023	0	0	1.08565	0	mO48
0	1.28521	3.28837	2.69026	0	0	0	0	0	0	0	mO48
0.401226	0.898716	2.87075	3.33134	0	0	0	0.809779	1.35926	0	3.56717	mO48
1.6329	2.19482	2.63035	0	0	0	0	0	0	1.8216	0	mO49
0.587956	2.02639	3.50402	0	0	0	0	0	0	2.47011	0	mO49
0	1.37766	0	0	0	0	0	0	0	2.40703	0	mO49
0	2.40769	2.25679	0	0	0	0	0	0	2.19445	0	mO49
0	2.22782	1.82636	0	0	0	0	0	1.64258	2.48088	0	mO49
1.17832	1.41871	1.87521	0	0	0	0	0	1.96666	3.14489	0	mO49
1.21247	2.1112	2.103	0	0	0	0	0	2.22102	1.64199	0	mO49
1.69007	2.72354	2.29363	0	0	0	0	0	0	1.98012	0	mO49
0	2.00015	2.22752	0	0	0	0	0	0	3.44371	0	mO49
1.56948	0	2.26993	0	0	0	1.93038	1.35491	1.17427	2.0614	0	mO49
1.75978	0	1.44017	0	0	0	0	0	0	1.7971	0	mO49
0	2.09633	0	0	0	0	0	0	0	1.80007	0	mO49
0	1.8488	0	0	0	0	0	0	0	1.80007	0	mO49
1.06456	2.09516	0	0	0	0	0	0	0	2.20502	0	mO49
1.24086	0	2.00779	0	0	0	0	0	0	2.08821	0	mO49
1.18361	0	2.00809	0	0	0	0	0	0	1.95414	0	mO49
3.43439	1.3336	1.81646	0	0	0	1.58747	0.460736	0	2.64714	0	mO49
0	1.748	0	0	0	0	0	0	0	2.08824	0	mO49
1.66968	1.91367	0	0	0	0	0	0	0	2.31117	0	mO49
1.61229	1.4831	0	0	0	0	0	0	0	1.9532	0	mO49
0	0	0	0	3.58203	2.4806	0	0	1.85289	0	0	mO50
0	0	0	0	2.38756	2.20464	1.33504	0	2.66866	0	0	mO50
2.86704	3.87886	3.73492	1.99889	1.45576	2.55377	3.25451	2.94435	0.355075	3.2188	1.47149	mO50
0.508039	0	0	0	3.40789	3.80598	0	0	3.86124	0	0	mO50
0.567912	0	0	2.1201	4.31551	3.99678	0	0	3.55278	0	0	mO50
0	1.10516	2.24115	2.88031	0	0	2.00215	2.48042	0	0	2.82143	mO50
0	0	0	0	3.02149	2.88304	0	0	2.71839	0	0	mO50
0	1.64785	0	0	2.84858	3.4286	0	0	1.71393	0	0	mO50
0	0	0	0	1.63595	2.4806	0	0	3.39053	0	0	mO50
0.426998	0	0	0	3.8589	4.21106	2.19639	0	4.14281	0	0	mO50
0	0	0	0	2.31055	2.51019	0	0	2.73019	0	0	mO50
0.808775	1.52616	0	0	2.0846	2.37317	0	0.988552	1.51183	0	0	mO50
2.08068	0.743045	0	0	3.34966	2.54888	0	0.565952	2.01079	0	0	mO50
0.536255	0	0	0	3.83315	2.46931	0	0	3.35028	0	0	mO50
0	0	0	0	2.66003	2.71872	0	0	2.78411	0	0	mO50
0.77757	0	0	0	1.99446	2.71872	0	0	2.60327	0	0	mO50
2.34453	1.72443	2.57424	1.19277	1.06307	0	1.56445	1.88391	1.33699	2.48972	2.26582	mO50
0	0	0	0	2.85711	3.27987	0	0	2.20267	0	0	mO50
0	0	0	0	2.32409	2.72172	0	0	2.06437	0	0	mO50
0	0	0	0	2.93694	3.83862	0.739256	0	3.37583	0	0	mO50
1.16957	0	0	0	0	0	1.12516	1.98225	3.53101	0	0	mO51
1.16957	0	0	0	0	0	3.3292	2.06773	1.77188	0	0	mO51
0.437549	1.87137	3.07885	2.54689	2.95837	3.24939	1.60354	1.00665	1.18062	2.03086	2.25499	mO51
0	0	0	0	0	0	1.88819	2.55967	2.04466	0	0	mO51
0	2.72498	2.85811	3.03473	0.890729	3.70266	0	0	0	2.83842	1.64294	mO51
1.01577	0	0	0	0	0	1.54749	1.49721	1.64375	0	0	mO51
1.80751	0	0	0	0	0	1.29	1.80458	1.70654	0	0	mO51
2.4147	0	0	0	0.858845	0	2.66064	3.23693	2.68717	0	0	mO51
0	0	0	0	0	0	3.08398	1.37065	1.80242	0	0	mO51
1.02673	2.1112	0	0	0	0	1.66848	2.00295	1.61912	0	0	mO51
0	0	0	0	0	0	2.12044	1.82006	1.81172	0	0	mO51
2.29438	0	0	0	0	0	1.5151	0.934389	1.82765	0	0	mO51
1.65604	1.19371	0	0	0	0	1.10225	1.41157	1.82765	0	0	mO51
0	2.64853	1.89154	2.94865	2.3715	2.6231	0	0	0	2.5689	2.78577	mO51
0	0	0	0	0	0	1.87352	2.24032	1.76479	0	0	mO51
1.2925	1.31657	0	0	0	0	1.36604	1.0837	1.67499	0	0	mO51
0.544249	2.82639	2.65251	2.14538	1.75098	2.98899	1.06342	0.736954	1.74152	2.49753	1.24634	mO51
1.69007	1.36708	0	0	0	0	1.28476	1.98023	2.07025	0	0	mO51
0	0	0	0	0	0	1.50167	2.33035	1.76479	0	0	mO51
1.32738	2.7674	2.45134	1.58844	2.39015	3.66832	0	0	0	2.3569	1.50463	mO51
0.956232	0.589463	0	0	0.962324	0	2.86223	2.35423	0	0	3.56157	mO52
0	0	0	0	0	0	2.06566	1.44713	0	0	2.192	mO52
0	0	0	0	0	0	2.40436	2.1382	0	0	2.74886	mO52
1.11974	0	0	0	0	0	1.54749	1.12842	0	0	2.18686	mO52
0	0	0	0	0	0	1.94921	1.50263	0	0	2.03493	mO52
2.22893	2.46812	2.89982	2.10327	0.684105	0.487649	4.44118	3.6642	1.76615	0.971497	5.10715	mO52
1.20017	0	0	0	0	0	3.38373	2.38003	0	0	2.7495	mO52
0.891661	0	0	0	0	0	1.66928	2.55665	0	0	3.71363	mO52
0	0	0	0	0	0	1.19603	3.1563	0	0	3.61101	mO52
1.85237	0.63567	0	0	0	0	2.99141	4.59859	0	1.1019	4.04735	mO52
0	0	0	0	0	0	1.92964	1.82006	0	0	2.192	mO52
0	0	0	0	0	0	1.69857	1.63879	0	0	3.21907	mO52
0.862249	0	0	0	0	2.46563	2.73419	3.89391	0	0	3.09043	mO52
0.459846	1.07184	0	0	0	0	1.70043	1.99598	1.00693	0	3.45487	mO52
0.703429	0	1.05811	0	1.17671	0	4.59712	3.15039	0	0.831999	3.81245	mO52
0	0	0	0	0	0	2.79349	1.79403	0	0	2.82412	mO52
0	0	0	0	0	0	3.5449	3.60816	0.67698	0	3.86918	mO52
0	0	0	0	0	0	1.26064	2.32401	0	0	2.02729	mO52
0.76587	0	0	0	0	0	1.58852	2.29797	0	0	2.65716	mO52
0.409947	0	0	0	0	0	2.70282	3.27704	0	0	3.45241	mO52
0	0	0	0	0	0	0	2.04302	1.82897	1.9532	0	mO53
1.50469	2.2044	0	0	0	0	0	0.902461	1.38825	1.6947	0	mO53
0.956932	0	0	0	0	0	0	0.661481	2.0933	3.81649	0	mO53
1.74539	0.559685	0	0	0	0	2.93194	0.470932	3.33234	2.80753	1.67443	mO53
0	0	0	0	0	0	3.61867	0	1.44912	2.93492	0	mO53
2.07386	1.83276	0	0	0	0	0	0	1.82765	2.17489	0	mO53
1.1514	0	0	0	0	0	4.18742	0.609288	1.08359	2.36241	0	mO53
2.20964	1.08272	0	0	0	0	0.979912	0.895517	1.724	1.78282	0	mO53
0	0	0	0	0	0	3.01072	0	1.60975	1.88962	0	mO53
2.44687	0.559343	0	0	2.71608	0.446392	1.42004	4.54925	3.41976	3.64408	1.24581	mO53
2.42741	1.52421	2.78661	1.87741	1.96976	1.75734	0	1.72535	0.944709	0	2.17291	mO53
0	0	0	0	0	0	2.14677	2.06706	1.67499	1.91609	0	mO53
0.670144	1.08272	0	0	0	0	1.46181	1.32488	2.38086	2.1329	0	mO53
1.3081	0	0	0	0	0	1.18584	0	1.95017	1.38042	0	mO53
2.51186	0	0	0	1.52435	0	1.67781	1.2971	3.95719	3.06109	0	mO53
1.63807	1.58871	0	0	0	0	0	0	1.73669	1.93571	0	mO53
0.626454	0	0	0	0	0	2.95119	0.962844	2.34723	1.74238	0	mO53
0.717249	0	0	0	1.32034	0	1.14793	2.88904	1.53398	2.53773	0	mO53
1.549	2.41892	0.887064	1.38177	1.95065	0	2.87412	3.25496	3.41279	3.63828	2.02567	mO53
2.15665	1.64384	2.10865	2.04457	1.53899	1.38288	1.73977	0	0.726433	0	1.30431	mO53
2.18915	0	0	0	0	0	1.03809	1.89513	0	0	2.26912	mO54
2.45215	0	0	0	0	0	3.42098	2.69402	0	0	1.77482	mO54
1.54481	0	0	0	0	0	1.36604	1.39143	0	0	2.44513	mO54
0.351969	1.00725	0	0	0	0	2.9946	4.17454	0	0.827249	2.50549	mO54
0.762238	0	0	0	0	0	4.03756	4.20594	0	0	1.60226	mO54
1.01533	1.34025	2.85666	4.13357	3.16307	2.46173	0.572276	0.2463	3.64316	3.96793	0.61275	mO54
1.85008	0.80196	0	0	0	0	2.56064	3.39099	0	1.1443	2.0257	mO54
0	0	0	0	0	1.85707	1.86994	3.39036	0	0	1.80246	mO54
0.578383	2.23826	2.90826	3.96069	3.23704	3.00427	0	0.248938	2.71193	2.64089	0	mO54
1.16257	3.19622	3.40388	2.31755	3.09499	2.8742	0.513681	0.199327	2.97277	2.65691	0	mO54
2.38067	0.779773	0	0	0.329456	0.495514	4.69544	5.66311	1.66096	1.7728	2.62264	mO54
1.22425	0	2.06057	0	1.06791	0	2.60751	2.57536	0.987761	0	1.53648	mO54
0.665363	1.67241	2.52891	2.25827	4.02589	3.70213	0	0	0	4.17682	0	mO54
0.703426	0.625477	2.8641	2.20788	2.92006	2.30275	0.38749	0	3.64707	3.16552	0	mO54
1.79978	0	0	0	0	0	3.54079	4.37372	0	0	2.67281	mO54
2.5944	0	0	0	0	0	1.86994	1.79235	0	0	2.70325	mO54
0	2.08601	3.97651	4.46924	3.39927	2.61525	0	0	2.96395	3.27888	0	mO54
2.23236	0	0	0	0	0	3.48068	3.88923	0.403392	0.787745	2.53596	mO54
1.59413	1.13021	2.08996	1.68815	0	0	3.87914	3.6535	0.355455	0	3.05889	mO54
0.724802	0	0	0	0	0	2.80621	2.35701	1.41855	0	2.20771	mO54
1.97725	0	0	0	2.11129	0	3.68179	1.68839	0	1.64104	0	mO55
2.29106	1.7533	0	0	2.01634	0	2.92164	2.51768	0	1.7314	0	mO55
1.37688	0	0	0	0	0	3.35995	1.59176	0	0	0	mO55
3.06221	0	0	0	0	0	2.42248	1.83846	0	1.59835	0	mO55
1.56021	0	0	0	0	0	1.45621	0.995758	0	0	0	mO55
1.11493	0	0	0	0	0	2.88885	1.75203	0	0	0	mO55
2.9137	0.899421	1.21266	0	1.37127	0	3.61364	2.22501	1.23035	0	0	mO55
1.11974	1.31657	0	0	0	0	2.21177	1.18708	0	0	0	mO55
0	2.09098	1.93108	2.69574	2.36059	1.59914	0	0.289952	3.61963	1.7573	1.81702	mO55
1.80852	0	0	0	0	0	1.90402	1.39143	0	0	0	mO55
1.64906	3.77295	4.75543	3.76402	3.04607	4.27152	0.929618	3.0425	3.02793	3.96173	3.85025	mO55
0.394563	2.85712	2.69856	2.82116	2.26925	1.44098	0.541041	1.99456	2.00139	3.66409	2.34381	mO55
1.75174	0	0	0	0	0	3.11772	1.25817	0	0	0	mO55
1.38995	0	0	0	0	0	2.93127	1.2898	0	0	0	mO55
1.41117	0	0	0	0	0	1.84226	1.12842	0	0	0	mO55
1.01332	0	0	0	0	0	2.46604	1.58716	0	0	0	mO55
1.39606	0	0	0	0	0	2.1522	1.68666	0	0	0	mO55
2.36747	0	0	0	0	0	2.42126	1.3891	0	0	0	mO55
2.5562	0	0	0	0	0	2.68109	1.16015	0	1.4249	0	mO55
1.47765	0	0	0	0	0	2.79831	1.6013	0	0	0	mO55
1.89434	2.16444	0	0	0	0	0	1.18708	0	0	0	mO56
1.50606	1.93451	0	0	0	0	0	1.39143	0	0	0	mO56
1.72404	1.36211	0	0	0	0	0	1.12842	0	0	0	mO56
1.61229	1.34693	0	0	0	0	0	1.37177	0	0	0	mO56
1.75978	1.46162	0	0	0	0	0	1.44713	0	0	0	mO56
2.64401	1.55319	0	0	0	0	0	1.41157	0	0	0	mO56
1.76315	1.90384	0	0	0	0	1.24269	1.3684	0	0	0	mO56
0.324278	1.55749	2.65868	2.16661	2.50985	2.97763	1.80917	1.63513	2.69472	2.98451	3.19024	mO56
2.26242	2.49477	0	0	0	0	0	2.0372	0	0	0	mO56
1.71031	2.0412	0	0	0	0	1.32325	1.14238	0	0	0	mO56
1.76521	1.71438	0	0	0	0	0	1.73377	0	0	0	mO56
2.5917	2.18142	0	0	1.23514	0	0	1.41282	1.44245	0	1.81029	mO56
1.9266	2.55309	0	0	0	0	0	1.63581	0	0	0	mO56
2.22432	2.05672	0	0	0	0	0	1.0837	0	0	0	mO56
1.61229	1.4831	0	0	0	0	0	1.50263	0	0	0	mO56
1.47765	2.39305	0	0	0	0	1.64667	1.06073	0	0	0	mO56
1.34317	1.34787	0	0	0	0	0	2.51866	0	0	0	mO56
2.2165	1.72805	0	0	0	0	1.0694	1.37065	0	0	0	mO56
2.35768	2.46778	0	0	1.1961	0	1.37722	1.4921	0	0	0	mO56
2.14079	1.82531	0	0	0	0	0	1.23445	0	0	0	mO56
0.419051	0.756641	0	0	3.30866	0	0	0	3.38086	2.75727	0	mO57
2.14374	0.879855	0	0	3.78266	1.20559	0.383808	1.85172	3.38476	3.70129	0.696781	mO57
0	0	0	0	2.85907	0	0	0	0	2.57423	0	mO57
1.51778	0.875873	0	0	3.39359	0	0	0	1.2788	1.68042	0	mO57
0	0	0	0	2.72941	0	0	0	2.59602	2.30971	0	mO57
0	1.52191	0	0	2.85907	0	0	0	0	1.9427	0	mO57
0.612326	0	0	0	3.13156	0	0	0	3.38763	3.01635	0	mO57
0	0	0	0	2.68919	0	0	0.986966	3.39047	1.63913	0	mO57
0	0	0	0	2.01351	0	0	2.35318	2.38086	2.5654	0	mO57
0	0	0	0	2.56303	0	1.58852	0	2.37016	1.88962	0	mO57
0	0	0	0	2.68086	0	0.961307	0	3.32821	1.70113	0	mO57
0.816893	0.49462	0	0	2.26048	0	0	0	4.274	2.09165	0	mO57
0.857576	0	0	0	3.00792	0	0	0	2.1561	3.14499	0	mO57
0	0	0	0	2.11373	0	0	0	2.76993	3.3419	0	mO57
0	0	0	0	2.22165	0	0	0	0	1.80014	0	mO57
1.1147	0	0	0	2.57407	0	0	0	3.29531	1.72181	0	mO57
0	0	0	0	2.21857	0	1.73314	0	0	2.57403	0	mO57
1.19867	0	0	0	1.78496	0	1.68588	0	0	2.78196	0	mO57
0.694254	0	0	0	2.0379	0	0	0.924691	3.11276	1.80248	0	mO57
2.10493	0	0	0	3.35425	1.84202	0	0	0	3.3014	0	mO57
0	0	0	0	0	3.27988	0	0	2.06437	1.93571	0	mO58
0.553807	1.29365	2.41787	1.89217	0	0	2.60044	0.859184	0	0	2.04253	mO58
0	0	0	0	0	2.72176	0	0	0	2.57423	0	mO58
0	1.78966	0	0	0	2.48788	1.29396	1.33146	0	2.56988	0	mO58
1.61229	0	0	0	0	2.09196	0	0	0	1.61639	0	mO58
0.844255	0	0	0	2.14621	2.72069	0	0	1.60975	1.88962	0	mO58
0.867896	0	0	0	4.16133	3.99569	1.7277	0.927351	4.17298	3.24549	0.662219	mO58
0.52333	1.04111	0	0	2.15235	2.37846	0	0.712732	1.60819	2.95267	0	mO58
0.59918	0.394942	0	0	3.06969	3.9584	0.53228	0.282801	3.95489	3.41868	0	mO58
0	0	0	0	0	3.38147	0	1.54414	0	1.90363	0	mO58
0.683934	0	0	0	2.90436	2.83724	0	0	3.44204	1.82304	0	mO58
0	0	0	0	0	3.01286	0	0	3.76413	1.97823	2.16664	mO58
0	0	2.41026	0	2.43917	3.22226	0	0	2.53222	2.12264	0	mO58
0	0	0	0	0	2.89306	0	0	0	2.20616	0	mO58
0.339888	0	0	0	3.91204	3.97852	0	0.375975	2.68125	2.30757	0	mO58
0	0	0	0	1.74281	2.24519	0	0	2.29073	2.18492	0	mO58
0	0.654022	0	0	2.32836	3.37667	0	0	3.11644	2.94155	0	mO58
0	0	0	0	1.53479	2.88588	1.13489	0	2.40966	2.39093	0	mO58
1.16456	1.34276	1.84985	2.40108	2.91296	3.40274	2.13195	1.86663	3.19516	3.10095	2.57946	mO58
2.27096	3.13395	2.25961	1.44489	1.06033	0	2.20007	1.14474	0	0	1.78734	mO58
0	0	2.62663	3.15179	1.69568	0	1.33298	0	0	2.16599	0	mO59
0.607924	0	0	0	1.90642	2.21571	2.18529	0	0	0	2.81981	mO59
1.03476	0.356182	0	0	1.7867	1.93703	4.07976	4.19229	2.98874	1.26684	2.94968	mO59
2.07665	2.69526	3.38799	3.81572	1.42021	1.24458	3.51617	1.88864	2.90543	3.67179	0	mO59
1.96635	1.68036	2.73475	1.66188	1.58095	0	0.510584	1.56939	1.37051	2.17238	1.14751	mO59
2.18053	1.49413	0	0	1.46435	1.67527	1.5301	1.2144	0.911364	0	2.78577	mO59
0.184895	3.51627	4.47092	4.59607	2.26465	0	2.55338	0	3.32743	3.43749	0	mO59
0	0	0	0	0	2.50527	1.33151	2.07545	0	0	2.16957	mO59
0.367599	2.41064	2.60658	2.51276	0	0	0	0	1.75359	2.81673	0	mO59
1.01749	2.65254	3.43684	2.12759	0	0	0	0	1.02175	1.75676	0	mO59
0.700207	1.18636	2.54273	2.27832	1.8351	0	0	0	1.3322	2.09193	0	mO59
1.35124	2.2348	2.06278	3.1345	0.992509	0	0.974605	1.8638	2.66195	2.82998	0	mO59
0.849932	1.37754	3.15561	4.33952	2.96553	0	0	0	0.561909	3.55372	0	mO59
0.908104	3.70222	2.29446	4.06459	0.467693	0	0.768769	3.03444	0.848056	3.02514	0	mO59
1.42878	2.05215	2.71001	2.23002	2.97743	1.89696	2.99342	2.90351	1.91949	2.98063	1.62473	mO59
1.96684	1.19371	0	0	0	2.70515	0	0	1.54414	0	2.06732	mO59
0	2.40165	2.83847	2.77094	2.19587	0	0	0	0	1.65973	0	mO59
1.88966	1.51582	0	0	0	1.84202	1.06155	2.38006	1.05796	0	1.96117	mO59
0.817432	3.69906	3.52613	2.88949	1.87842	0	1.87124	0.94634	2.98329	3.20092	1.23986	mO59
1.18125	3.12197	1.95283	1.75733	0	0	0	0	3.01705	2.94488	0	mO59
