# Supplementary material for: Multimodal single cell analyses reveal gene networks of planarian stem cell differentiation
Source: Nat Commun. 2025 Nov 27;16:10683. doi: 10.1038/s41467-025-65712-0 (PMC12660999; doi:10.1038/s41467-025-65712-0)
Supplement: Supplementary file 13 — Supplementary Data 10 [file 41467_2025_65712_MOESM13_ESM.xlsx]

## Sheet: ocr_gene_association
ocr_id	gene_id
chr1-h1-38165-39079	h1SMcG0000001
chr1-h1-64000-64936	h1SMnG0000001
chr1-h1-290287-291155	h1SMnG0000002
chr1-h1-379104-379989	h1SMnG0000006
chr1-h1-379104-379989	h1SMcG0000009
chr1-h1-381011-381900	h1SMnG0000006
chr1-h1-381011-381900	h1SMcG0000009
chr1-h1-383597-384523	h1SMnG0000006
chr1-h1-383597-384523	h1SMcG0000009
chr1-h1-384804-385726	h1SMnG0000006
chr1-h1-384804-385726	h1SMcG0000009
chr1-h1-397350-398160	h1SMcG0000010
chr1-h1-398678-399660	h1SMcG0000010
chr1-h1-401412-402371	h1SMcG0000010
chr1-h1-416275-417251	h1SMnG0000007
chr1-h1-417910-418769	h1SMnG0000007
chr1-h1-420695-421700	h1SMnG0000007
chr1-h1-423745-424603	h1SMnG0000007
chr1-h1-427966-428860	h1SMnG0000007
chr1-h1-430791-431637	h1SMnG0000007
chr1-h1-433051-433664	h1SMnG0000007
chr1-h1-433787-434561	h1SMnG0000007
chr1-h1-439447-440362	h1SMcG0000011
chr1-h1-445644-446522	h1SMcG0000011
chr1-h1-494688-495594	h1SMnG0000010
chr1-h1-504907-505815	h1SMnG0000010
chr1-h1-507082-508027	h1SMnG0000010
chr1-h1-509133-510044	h1SMnG0000011
chr1-h1-524052-524806	h1SMnG0000011
chr1-h1-524968-525989	h1SMnG0000012
chr1-h1-529679-530506	h1SMnG0000013
chr1-h1-529679-530506	h1SMnG0000014
chr1-h1-530886-531667	h1SMnG0000015
chr1-h1-535467-536335	h1SMcG0000013
chr1-h1-556046-556922	h1SMnG0000018
chr1-h1-559698-560841	h1SMcG0000015
chr1-h1-561193-562149	h1SMcG0000015
chr1-h1-565735-566481	h1SMcG0000015
chr1-h1-567290-568101	h1SMcG0000015
chr1-h1-572161-573108	h1SMnG0000019
chr1-h1-583401-584315	h1SMcG0000016
chr1-h1-620695-621621	h1SMnG0000022
chr1-h1-622814-623629	h1SMnG0000022
chr1-h1-623961-624795	h1SMnG0000022
chr1-h1-626586-627465	h1SMnG0000022
chr1-h1-644739-645616	h1SMnG0000023
chr1-h1-667561-668412	h1SMnG0000025
chr1-h1-696319-697347	h1SMnG0000028
chr1-h1-698629-699623	h1SMcG0000022
chr1-h1-721291-722218	h1SMcG0000023
chr1-h1-729651-730552	h1SMcG0000023
chr1-h1-731488-732149	h1SMcG0000023
chr1-h1-739561-740439	h1SMcG0000023
chr1-h1-769801-770625	h1SMcG0000024
chr1-h1-771813-772688	h1SMcG0000024
chr1-h1-788854-789753	h1SMnG0000031
chr1-h1-804464-805324	h1SMcG0000025
chr1-h1-807964-808810	h1SMcG0000025
chr1-h1-821051-822194	h1SMcG0000025
chr1-h1-825187-825970	h1SMcG0000025
chr1-h1-877728-878368	h1SMnG0000033
chr1-h1-932690-933551	h1SMcG0000027
chr1-h1-934075-934952	h1SMcG0000027
chr1-h1-937578-938420	h1SMcG0000027
chr1-h1-939080-940023	h1SMcG0000027
chr1-h1-975503-976431	h1SMcG0000028
chr1-h1-987958-988970	h1SMcG0000028
chr1-h1-1012783-1013652	h1SMcG0000029
chr1-h1-1031747-1032758	h1SMnG0000040
chr1-h1-1036523-1037433	h1SMcG0000030
chr1-h1-1059623-1060504	h1SMcG0000031
chr1-h1-1061801-1062728	h1SMcG0000031
chr1-h1-1065499-1066540	h1SMnG0000044
chr1-h1-1079730-1080421	h1SMnG0000044
chr1-h1-1082797-1083619	h1SMcG0000032
chr1-h1-1131552-1132441	h1SMnG0000046
chr1-h1-1136163-1136860	h1SMcG0000035
chr1-h1-1137194-1138024	h1SMcG0000035
chr1-h1-1141317-1142219	h1SMnG0000048
chr1-h1-1144799-1145731	h1SMnG0000048
chr1-h1-1454661-1455534	h1SMcG0000039
chr1-h1-1513294-1513970	h1SMnG0000056
chr1-h1-1514097-1514833	h1SMnG0000056
chr1-h1-1520185-1521309	h1SMnG0000055
chr1-h1-1520185-1521309	h1SMcG0000040
chr1-h1-1530677-1531606	h1SMnG0000058
chr1-h1-1560314-1560852	h1SMnG0000059
chr1-h1-1614794-1615562	h1SMcG0000042
chr1-h1-1615928-1616948	h1SMcG0000042
chr1-h1-1632334-1633234	h1SMnG0000063
chr1-h1-1724491-1725374	h1SMcG0000047
chr1-h1-1730420-1731233	h1SMcG0000047
chr1-h1-1738007-1738556	h1SMcG0000047
chr1-h1-1743596-1744207	h1SMcG0000047
chr1-h1-1746282-1747139	h1SMcG0000047
chr1-h1-1764930-1765853	h1SMcG0000049
chr1-h1-1769060-1770072	h1SMcG0000049
chr1-h1-1818669-1819380	h1SMcG0000051
chr1-h1-1823633-1824562	h1SMnG0000068
chr1-h1-1823633-1824562	h1SMcG0000052
chr1-h1-1826691-1827610	h1SMcG0000052
chr1-h1-1827649-1828423	h1SMcG0000052
chr1-h1-1828552-1829359	h1SMcG0000052
chr1-h1-1872965-1873830	h1SMnG0000069
chr1-h1-1878035-1879111	h1SMnG0000069
chr1-h1-2192355-2193319	h1SMnG0000079
chr1-h1-2197666-2198472	h1SMnG0000080
chr1-h1-2198728-2199768	h1SMnG0000081
chr1-h1-2239847-2240482	h1SMnG0000082
chr1-h1-2240593-2241208	h1SMnG0000082
chr1-h1-2241402-2242183	h1SMnG0000082
chr1-h1-2248988-2249876	h1SMnG0000082
chr1-h1-2258270-2258998	h1SMcG0000065
chr1-h1-2259083-2259701	h1SMcG0000065
chr1-h1-2310042-2310970	h1SMnG0000087
chr1-h1-2317301-2318133	h1SMcG0000067
chr1-h1-2324428-2325238	h1SMcG0000067
chr1-h1-2326962-2327927	h1SMcG0000067
chr1-h1-2413366-2414294	h1SMnG0000094
chr1-h1-2442625-2443324	h1SMcG0000076
chr1-h1-2449191-2450102	h1SMcG0000076
chr1-h1-2455978-2456894	h1SMcG0000076
chr1-h1-2494379-2495253	h1SMnG0000096
chr1-h1-2506331-2507245	h1SMnG0000096
chr1-h1-2587003-2587762	h1SMnG0000100
chr1-h1-2590602-2591497	h1SMnG0000100
chr1-h1-2595105-2596287	h1SMnG0000100
chr1-h1-2597535-2598456	h1SMnG0000100
chr1-h1-2600408-2601301	h1SMnG0000100
chr1-h1-2603291-2604132	h1SMnG0000100
chr1-h1-2607799-2608696	h1SMnG0000100
chr1-h1-2617261-2618302	h1SMcG0000079
chr1-h1-2627200-2628022	h1SMcG0000079
chr1-h1-2628469-2629159	h1SMcG0000079
chr1-h1-2666363-2667247	h1SMnG0000103
chr1-h1-2749098-2750170	h1SMnG0000106
chr1-h1-2751203-2752388	h1SMnG0000106
chr1-h1-2756205-2757205	h1SMcG0000083
chr1-h1-2785483-2786268	h1SMcG0000086
chr1-h1-2792813-2793568	h1SMcG0000086
chr1-h1-2797021-2797892	h1SMcG0000086
chr1-h1-2832443-2833305	h1SMnG0000109
chr1-h1-2836001-2836788	h1SMnG0000110
chr1-h1-2839756-2840511	h1SMnG0000110
chr1-h1-2841255-2842070	h1SMnG0000110
chr1-h1-2850989-2851891	h1SMcG0000089
chr1-h1-2852258-2853183	h1SMcG0000089
chr1-h1-2853533-2854286	h1SMcG0000090
chr1-h1-2857688-2858585	h1SMcG0000090
chr1-h1-2865611-2866508	h1SMnG0000113
chr1-h1-2867492-2868476	h1SMcG0000091
chr1-h1-2867492-2868476	h1SMnG0000114
chr1-h1-2869519-2870488	h1SMnG0000114
chr1-h1-2883829-2884536	h1SMnG0000116
chr1-h1-2884659-2885273	h1SMnG0000116
chr1-h1-2886674-2887720	h1SMnG0000116
chr1-h1-2888024-2889007	h1SMnG0000116
chr1-h1-2889184-2889935	h1SMnG0000116
chr1-h1-2892866-2893566	h1SMnG0000116
chr1-h1-2893689-2894377	h1SMnG0000116
chr1-h1-2899827-2900523	h1SMnG0000117
chr1-h1-2920757-2921893	h1SMnG0000119
chr1-h1-2929734-2930544	h1SMnG0000120
chr1-h1-2932220-2933042	h1SMnG0000120
chr1-h1-2935085-2935986	h1SMnG0000120
chr1-h1-2939207-2940009	h1SMnG0000121
chr1-h1-2940653-2941554	h1SMnG0000121
chr1-h1-2952386-2953289	h1SMnG0000123
chr1-h1-2955371-2956231	h1SMnG0000123
chr1-h1-2978252-2979108	h1SMnG0000122
chr1-h1-2982037-2982816	h1SMnG0000122
chr1-h1-2987587-2988584	h1SMnG0000125
chr1-h1-2997379-2998166	h1SMnG0000127
chr1-h1-3000803-3001696	h1SMnG0000127
chr1-h1-3006493-3007432	h1SMnG0000128
chr1-h1-3023642-3024565	h1SMnG0000129
chr1-h1-3028078-3028986	h1SMnG0000130
chr1-h1-3032652-3033156	h1SMnG0000130
chr1-h1-3033291-3034085	h1SMnG0000130
chr1-h1-3050190-3051043	h1SMnG0000130
chr1-h1-3052759-3053565	h1SMnG0000130
chr1-h1-3058314-3059274	h1SMnG0000130
chr1-h1-3064464-3065274	h1SMcG0000092
chr1-h1-3076379-3077323	h1SMcG0000092
chr1-h1-3135163-3136241	h1SMnG0000131
chr1-h1-3137086-3138117	h1SMnG0000131
chr1-h1-3158366-3159500	h1SMnG0000132
chr1-h1-3176518-3177171	h1SMnG0000133
chr1-h1-3218436-3219517	h1SMcG0000094
chr1-h1-3237697-3238625	h1SMnG0000135
chr1-h1-3274356-3275065	h1SMnG0000136
chr1-h1-3276525-3277246	h1SMnG0000136
chr1-h1-3277368-3278245	h1SMnG0000136
chr1-h1-3303878-3304792	h1SMnG0000137
chr1-h1-3430512-3431218	h1SMnG0000145
chr1-h1-3472841-3473825	h1SMcG0000100
chr1-h1-3475639-3476520	h1SMcG0000100
chr1-h1-3492116-3493315	h1SMcG0000100
chr1-h1-3510358-3511285	h1SMcG0000101
chr1-h1-3521779-3522685	h1SMcG0000101
chr1-h1-3562815-3563693	h1SMcG0000102
chr1-h1-3578726-3579717	h1SMnG0000151
chr1-h1-3580331-3581165	h1SMnG0000151
chr1-h1-3583900-3585010	h1SMcG0000103
chr1-h1-3587578-3588494	h1SMcG0000103
chr1-h1-3595559-3596469	h1SMcG0000104
chr1-h1-3597996-3598914	h1SMcG0000104
chr1-h1-3620301-3621221	h1SMcG0000105
chr1-h1-3625283-3626222	h1SMcG0000105
chr1-h1-3639177-3640094	h1SMcG0000106
chr1-h1-3678354-3678922	h1SMnG0000156
chr1-h1-3678950-3679498	h1SMnG0000156
chr1-h1-3708234-3709228	h1SMnG0000157
chr1-h1-3709845-3710726	h1SMnG0000157
chr1-h1-3716631-3717589	h1SMnG0000158
chr1-h1-3730937-3731785	h1SMnG0000160
chr1-h1-3731923-3732812	h1SMnG0000160
chr1-h1-3747422-3748440	h1SMnG0000162
chr1-h1-3755405-3756084	h1SMnG0000163
chr1-h1-3762762-3763655	h1SMnG0000163
chr1-h1-3774977-3775821	h1SMnG0000164
chr1-h1-3810901-3811754	h1SMcG0000107
chr1-h1-3857554-3858492	h1SMnG0000172
chr1-h1-3870015-3870960	h1SMcG0000111
chr1-h1-3944953-3946278	h1SMcG0000113
chr1-h1-4043552-4044273	h1SMnG0000181
chr1-h1-4274698-4275606	h1SMcG0000127
chr1-h1-4281618-4282615	h1SMcG0000127
chr1-h1-4287027-4287986	h1SMcG0000127
chr1-h1-4296900-4297696	h1SMcG0000128
chr1-h1-4361206-4362128	h1SMcG0000130
chr1-h1-4513102-4513605	h1SMcG0000133
chr1-h1-4558930-4559842	h1SMnG0000193
chr1-h1-4565810-4566721	h1SMnG0000193
chr1-h1-4767740-4768630	h1SMnG0000199
chr1-h1-4772711-4773624	h1SMnG0000199
chr1-h1-4781504-4782501	h1SMnG0000199
chr1-h1-4782613-4783539	h1SMnG0000199
chr1-h1-4784566-4785553	h1SMnG0000199
chr1-h1-4797534-4798415	h1SMnG0000199
chr1-h1-4803484-4804413	h1SMnG0000199
chr1-h1-4844193-4845111	h1SMnG0000203
chr1-h1-4879722-4880820	h1SMnG0000204
chr1-h1-4948181-4949045	h1SMcG0000140
chr1-h1-5010990-5011803	h1SMcG0000143
chr1-h1-5034142-5035028	h1SMnG0000212
chr1-h1-5112582-5113487	h1SMcG0000145
chr1-h1-5120176-5121113	h1SMcG0000145
chr1-h1-5147427-5148293	h1SMcG0000146
chr1-h1-5149716-5150570	h1SMcG0000146
chr1-h1-5151877-5152634	h1SMnG0000218
chr1-h1-5154302-5155291	h1SMnG0000218
chr1-h1-5281299-5282188	h1SMcG0000148
chr1-h1-5368757-5369609	h1SMcG0000150
chr1-h1-5368757-5369609	h1SMnG0000228
chr1-h1-5371769-5372672	h1SMcG0000150
chr1-h1-5371769-5372672	h1SMnG0000228
chr1-h1-5376979-5377890	h1SMcG0000150
chr1-h1-5376979-5377890	h1SMnG0000228
chr1-h1-5378140-5379120	h1SMcG0000150
chr1-h1-5378140-5379120	h1SMnG0000228
chr1-h1-5452334-5452786	h1SMnG0000232
chr1-h1-5452869-5453499	h1SMnG0000232
chr1-h1-5515802-5516643	h1SMcG0000153
chr1-h1-5567936-5568822	h1SMcG0000155
chr1-h1-5579759-5580779	h1SMnG0000234
chr1-h1-5611290-5612126	h1SMcG0000156
chr1-h1-5615707-5616633	h1SMcG0000156
chr1-h1-5703805-5704879	h1SMnG0000243
chr1-h1-5734710-5735519	h1SMnG0000245
chr1-h1-5783275-5784041	h1SMnG0000247
chr1-h1-5785175-5785951	h1SMnG0000247
chr1-h1-5790416-5791256	h1SMcG0000159
chr1-h1-6027550-6028432	h1SMnG0000260
chr1-h1-6069657-6070575	h1SMnG0000263
chr1-h1-6076028-6076928	h1SMcG0000164
chr1-h1-6128789-6129638	h1SMcG0000166
chr1-h1-6273129-6274108	h1SMcG0000169
chr1-h1-6280600-6281373	h1SMnG0000274
chr1-h1-6301064-6301959	h1SMnG0000275
chr1-h1-6308227-6308875	h1SMnG0000276
chr1-h1-6312106-6313144	h1SMnG0000276
chr1-h1-6317309-6318201	h1SMnG0000277
chr1-h1-6331474-6332220	h1SMnG0000278
chr1-h1-6336034-6336903	h1SMnG0000278
chr1-h1-6344003-6344890	h1SMnG0000278
chr1-h1-6370751-6371736	h1SMcG0000170
chr1-h1-6377145-6378031	h1SMcG0000170
chr1-h1-6386669-6387526	h1SMcG0000170
chr1-h1-6413576-6414456	h1SMcG0000171
chr1-h1-6490854-6491657	h1SMcG0000174
chr1-h1-6497233-6498100	h1SMcG0000175
chr1-h1-6501022-6501847	h1SMcG0000175
chr1-h1-6523466-6524323	h1SMcG0000177
chr1-h1-6650752-6651663	h1SMcG0000181
chr1-h1-6679691-6680842	h1SMnG0000286
chr1-h1-6830516-6831412	h1SMcG0000185
chr1-h1-6839978-6840977	h1SMcG0000186
chr1-h1-6898839-6899546	h1SMcG0000188
chr1-h1-6902248-6903140	h1SMcG0000188
chr1-h1-6903448-6904636	h1SMcG0000188
chr1-h1-6904964-6905749	h1SMcG0000188
chr1-h1-6956383-6957198	h1SMnG0000297
chr1-h1-6994868-6995625	h1SMcG0000191
chr1-h1-6996662-6997568	h1SMcG0000191
chr1-h1-6999753-7000624	h1SMnG0000299
chr1-h1-7026748-7027732	h1SMcG0000193
chr1-h1-7046647-7047505	h1SMnG0000300
chr1-h1-7107133-7108027	h1SMcG0000194
chr1-h1-7111414-7112330	h1SMcG0000194
chr1-h1-7221428-7222251	h1SMnG0000304
chr1-h1-7374824-7375728	h1SMcG0000199
chr1-h1-7421885-7422721	h1SMcG0000201
chr1-h1-7423859-7424868	h1SMcG0000202
chr1-h1-7468336-7469225	h1SMcG0000204
chr1-h1-7470460-7471347	h1SMcG0000204
chr1-h1-7472698-7473754	h1SMcG0000204
chr1-h1-7476458-7477298	h1SMcG0000204
chr1-h1-7483770-7484653	h1SMnG0000315
chr1-h1-7496224-7497124	h1SMcG0000205
chr1-h1-7501523-7502439	h1SMcG0000205
chr1-h1-7506250-7507186	h1SMcG0000205
chr1-h1-7719185-7719990	h1SMnG0000324
chr1-h1-7812693-7813619	h1SMcG0000210
chr1-h1-7867841-7868679	h1SMnG0000334
chr1-h1-7926070-7927208	h1SMnG0000338
chr1-h1-7952865-7953725	h1SMcG0000214
chr1-h1-7980824-7981825	h1SMcG0000216
chr1-h1-7990961-7991844	h1SMcG0000216
chr1-h1-8043894-8044714	h1SMcG0000218
chr1-h1-8049539-8050419	h1SMnG0000340
chr1-h1-8052551-8053375	h1SMnG0000341
chr1-h1-8096741-8097627	h1SMnG0000342
chr1-h1-8106997-8108086	h1SMnG0000344
chr1-h1-8113131-8113972	h1SMnG0000344
chr1-h1-8122478-8123331	h1SMcG0000220
chr1-h1-8124124-8124963	h1SMcG0000220
chr1-h1-8126278-8127082	h1SMcG0000221
chr1-h1-8127602-8128510	h1SMcG0000221
chr1-h1-8137463-8138346	h1SMnG0000347
chr1-h1-8140178-8141075	h1SMnG0000347
chr1-h1-8149110-8150024	h1SMnG0000347
chr1-h1-8168325-8169158	h1SMcG0000223
chr1-h1-8170592-8171474	h1SMnG0000350
chr1-h1-8215339-8216191	h1SMnG0000354
chr1-h1-8229006-8229930	h1SMcG0000226
chr1-h1-8230496-8231292	h1SMcG0000226
chr1-h1-8276518-8277381	h1SMnG0000356
chr1-h1-8279029-8279924	h1SMcG0000227
chr1-h1-8305203-8305866	h1SMcG0000228
chr1-h1-8414998-8415964	h1SMcG0000231
chr1-h1-8424643-8425478	h1SMcG0000231
chr1-h1-8448987-8450006	h1SMcG0000232
chr1-h1-8468019-8468976	h1SMcG0000234
chr1-h1-8469585-8470435	h1SMcG0000234
chr1-h1-8495747-8496675	h1SMcG0000235
chr1-h1-8497342-8498202	h1SMcG0000235
chr1-h1-8535089-8535988	h1SMnG0000363
chr1-h1-8594962-8595955	h1SMnG0000364
chr1-h1-8631459-8632382	h1SMnG0000365
chr1-h1-8682968-8683911	h1SMnG0000367
chr1-h1-8684095-8684833	h1SMnG0000367
chr1-h1-9078117-9079274	h1SMcG0000252
chr1-h1-9106619-9107524	h1SMcG0000253
chr1-h1-9120327-9121304	h1SMnG0000385
chr1-h1-9120327-9121304	h1SMcG0000254
chr1-h1-9120327-9121304	h1SMnG0000386
chr1-h1-9145674-9146262	h1SMnG0000389
chr1-h1-9400375-9401299	h1SMcG0000262
chr1-h1-9480521-9481598	h1SMcG0000264
chr1-h1-9567037-9567815	h1SMcG0000267
chr1-h1-9568218-9569222	h1SMcG0000267
chr1-h1-9570978-9571995	h1SMcG0000267
chr1-h1-9627488-9628434	h1SMcG0000268
chr1-h1-9631050-9631958	h1SMcG0000269
chr1-h1-9633110-9633952	h1SMnG0000412
chr1-h1-9634985-9636001	h1SMnG0000412
chr1-h1-9641881-9642997	h1SMnG0000412
chr1-h1-9696896-9697799	h1SMnG0000413
chr1-h1-9708105-9709011	h1SMcG0000272
chr1-h1-9794519-9795397	h1SMcG0000274
chr1-h1-9798071-9798990	h1SMnG0000419
chr1-h1-9800283-9801041	h1SMnG0000419
chr1-h1-9802797-9803816	h1SMnG0000420
chr1-h1-9806052-9807102	h1SMnG0000420
chr1-h1-9808885-9809777	h1SMnG0000421
chr1-h1-9808885-9809777	h1SMnG0000422
chr1-h1-9818769-9819694	h1SMcG0000275
chr1-h1-9869269-9870065	h1SMnG0000425
chr1-h1-10003262-10004165	h1SMnG0000429
chr1-h1-10012550-10013460	h1SMcG0000281
chr1-h1-10040974-10041793	h1SMcG0000283
chr1-h1-10053596-10054544	h1SMnG0000433
chr1-h1-10055173-10056096	h1SMnG0000433
chr1-h1-10058352-10060371	h1SMnG0000433
chr1-h1-10106557-10107445	h1SMnG0000436
chr1-h1-10149265-10150194	h1SMcG0000284
chr1-h1-10151906-10152828	h1SMcG0000284
chr1-h1-10157788-10158690	h1SMcG0000284
chr1-h1-10161096-10161965	h1SMcG0000284
chr1-h1-10174428-10175342	h1SMcG0000285
chr1-h1-10179991-10180974	h1SMcG0000285
chr1-h1-10208852-10209714	h1SMnG0000441
chr1-h1-10289308-10290216	h1SMnG0000443
chr1-h1-10302467-10303356	h1SMcG0000288
chr1-h1-10302467-10303356	h1SMnG0000444
chr1-h1-10319576-10320465	h1SMnG0000445
chr1-h1-10331351-10332190	h1SMnG0000445
chr1-h1-10363426-10364058	h1SMcG0000290
chr1-h1-10365201-10366143	h1SMcG0000290
chr1-h1-10423443-10424565	h1SMnG0000450
chr1-h1-10423443-10424565	h1SMnG0000451
chr1-h1-10474260-10475175	h1SMnG0000453
chr1-h1-10474260-10475175	h1SMcG0000293
chr1-h1-10498223-10499166	h1SMnG0000454
chr1-h1-10547308-10548222	h1SMnG0000462
chr1-h1-10555581-10556551	h1SMcG0000294
chr1-h1-10558407-10559282	h1SMcG0000294
chr1-h1-10661088-10662085	h1SMnG0000466
chr1-h1-10663055-10663894	h1SMnG0000466
chr1-h1-10785163-10786146	h1SMnG0000471
chr1-h1-10797681-10798430	h1SMnG0000472
chr1-h1-10808388-10809399	h1SMnG0000473
chr1-h1-10922232-10923074	h1SMcG0000306
chr1-h1-11055390-11056920	h1SMcG0000311
chr1-h1-11323169-11324056	h1SMnG0000493
chr1-h1-11333285-11334339	h1SMnG0000493
chr1-h1-11381206-11382041	h1SMcG0000319
chr1-h1-11383028-11383881	h1SMcG0000319
chr1-h1-11403695-11404765	h1SMcG0000320
chr1-h1-11517620-11518595	h1SMcG0000325
chr1-h1-11590930-11591928	h1SMcG0000328
chr1-h1-11597041-11597974	h1SMcG0000328
chr1-h1-11599530-11600585	h1SMnG0000505
chr1-h1-11602412-11603491	h1SMnG0000506
chr1-h1-11607949-11608693	h1SMnG0000507
chr1-h1-11660326-11661254	h1SMnG0000509
chr1-h1-11682645-11683560	h1SMnG0000510
chr1-h1-11703212-11704097	h1SMcG0000333
chr1-h1-11736046-11736971	h1SMcG0000334
chr1-h1-11746493-11747474	h1SMcG0000334
chr1-h1-11749962-11750733	h1SMcG0000334
chr1-h1-11751200-11751984	h1SMcG0000334
chr1-h1-11757734-11758519	h1SMcG0000334
chr1-h1-11821025-11822164	h1SMcG0000337
chr1-h1-11823806-11824667	h1SMcG0000338
chr1-h1-11850094-11850990	h1SMnG0000515
chr1-h1-11855964-11856806	h1SMnG0000515
chr1-h1-11857567-11858427	h1SMnG0000515
chr1-h1-11859976-11860875	h1SMnG0000515
chr1-h1-11873399-11874276	h1SMnG0000518
chr1-h1-11875424-11876411	h1SMnG0000517
chr1-h1-11889954-11890852	h1SMcG0000340
chr1-h1-11979767-11980631	h1SMcG0000342
chr1-h1-11985225-11986104	h1SMcG0000342
chr1-h1-12022755-12023763	h1SMnG0000526
chr1-h1-12022755-12023763	h1SMcG0000345
chr1-h1-12076146-12077031	h1SMnG0000529
chr1-h1-12080655-12081495	h1SMnG0000529
chr1-h1-12091036-12092040	h1SMnG0000529
chr1-h1-12111753-12112639	h1SMnG0000528
chr1-h1-12111753-12112639	h1SMcG0000346
chr1-h1-12129396-12130317	h1SMcG0000347
chr1-h1-12134346-12135227	h1SMcG0000347
chr1-h1-12172397-12173253	h1SMnG0000533
chr1-h1-12176894-12177775	h1SMnG0000535
chr1-h1-12195024-12195941	h1SMnG0000536
chr1-h1-12202048-12202610	h1SMnG0000537
chr1-h1-12235278-12236059	h1SMnG0000543
chr1-h1-12319645-12320534	h1SMnG0000546
chr1-h1-12328608-12329399	h1SMcG0000350
chr1-h1-12329913-12330799	h1SMcG0000350
chr1-h1-12389878-12390791	h1SMcG0000353
chr1-h1-12418173-12419056	h1SMnG0000554
chr1-h1-12467983-12468812	h1SMnG0000557
chr1-h1-12475596-12476401	h1SMcG0000356
chr1-h1-12481904-12482765	h1SMcG0000356
chr1-h1-12488989-12489839	h1SMcG0000357
chr1-h1-12501739-12502587	h1SMcG0000359
chr1-h1-12506331-12507236	h1SMcG0000361
chr1-h1-12538568-12539148	h1SMnG0000563
chr1-h1-12570145-12571069	h1SMnG0000565
chr1-h1-12577655-12578648	h1SMcG0000364
chr1-h1-12693055-12693950	h1SMnG0000570
chr1-h1-12709914-12710665	h1SMnG0000572
chr1-h1-12742769-12743737	h1SMcG0000369
chr1-h1-12748052-12748913	h1SMcG0000369
chr1-h1-12886680-12887808	h1SMnG0000583
chr1-h1-12897779-12898646	h1SMnG0000585
chr1-h1-12905283-12905966	h1SMnG0000581
chr1-h1-12919914-12921108	h1SMcG0000373
chr1-h1-13004678-13005541	h1SMcG0000378
chr1-h1-13005716-13006539	h1SMcG0000378
chr1-h1-13007076-13008002	h1SMcG0000378
chr1-h1-13008965-13009867	h1SMcG0000378
chr1-h1-13011076-13011946	h1SMnG0000593
chr1-h1-13046885-13047820	h1SMcG0000380
chr1-h1-13112245-13113324	h1SMcG0000382
chr1-h1-13121473-13122373	h1SMcG0000382
chr1-h1-13263036-13264171	h1SMnG0000602
chr1-h1-13344775-13345707	h1SMnG0000605
chr1-h1-13840893-13841757	h1SMcG0000398
chr1-h1-13862275-13863371	h1SMnG0000622
chr1-h1-14121391-14122226	h1SMnG0000626
chr1-h1-14252110-14253060	h1SMnG0000628
chr1-h1-14989982-14991032	h1SMnG0000648
chr1-h1-15063389-15064242	h1SMcG0000423
chr1-h1-15077607-15078492	h1SMnG0000652
chr1-h1-15108088-15108947	h1SMcG0000425
chr1-h1-15109440-15110320	h1SMcG0000425
chr1-h1-15112016-15112980	h1SMcG0000425
chr1-h1-15117270-15118174	h1SMcG0000425
chr1-h1-15123988-15124819	h1SMcG0000426
chr1-h1-15135678-15136570	h1SMcG0000427
chr1-h1-15138385-15139138	h1SMcG0000427
chr1-h1-15156150-15156985	h1SMnG0000655
chr1-h1-15169258-15170193	h1SMcG0000428
chr1-h1-15208716-15209659	h1SMnG0000657
chr1-h1-15215857-15216630	h1SMnG0000658
chr1-h1-15453196-15454020	h1SMcG0000432
chr1-h1-15454416-15455202	h1SMcG0000432
chr1-h1-15467732-15468727	h1SMnG0000664
chr1-h1-15484792-15485376	h1SMnG0000665
chr1-h1-15486110-15486892	h1SMcG0000434
chr1-h1-15785392-15785969	h1SMcG0000439
chr1-h1-15876320-15877258	h1SMcG0000440
chr1-h1-16116315-16117182	h1SMnG0000688
chr1-h1-16116315-16117182	h1SMcG0000448
chr1-h1-16117676-16118451	h1SMcG0000448
chr1-h1-16134007-16134896	h1SMcG0000448
chr1-h1-16157173-16158111	h1SMcG0000448
chr1-h1-16240028-16240924	h1SMcG0000452
chr1-h1-16263729-16264708	h1SMcG0000453
chr1-h1-16272370-16273166	h1SMcG0000453
chr1-h1-16377084-16377831	h1SMnG0000693
chr1-h1-16378032-16378886	h1SMcG0000454
chr1-h1-16415631-16416552	h1SMcG0000455
chr1-h1-16416832-16417726	h1SMcG0000455
chr1-h1-16531583-16532483	h1SMcG0000457
chr1-h1-16531583-16532483	h1SMnG0000701
chr1-h1-16583644-16584564	h1SMcG0000459
chr1-h1-16589375-16590299	h1SMcG0000459
chr1-h1-16615339-16616244	h1SMcG0000460
chr1-h1-16709384-16710462	h1SMnG0000710
chr1-h1-16714564-16715369	h1SMnG0000710
chr1-h1-16724540-16725541	h1SMnG0000711
chr1-h1-16735182-16735978	h1SMnG0000711
chr1-h1-16742251-16743096	h1SMnG0000712
chr1-h1-16742251-16743096	h1SMcG0000463
chr1-h1-16746535-16747548	h1SMnG0000712
chr1-h1-16746535-16747548	h1SMcG0000463
chr1-h1-16778421-16779368	h1SMnG0000718
chr1-h1-16789593-16790535	h1SMnG0000720
chr1-h1-16794419-16795358	h1SMnG0000721
chr1-h1-16839423-16840237	h1SMnG0000722
chr1-h1-16865902-16866795	h1SMnG0000724
chr1-h1-17476737-17477598	h1SMnG0000742
chr1-h1-17541970-17542841	h1SMnG0000744
chr1-h1-17548884-17549764	h1SMnG0000745
chr1-h1-17583706-17584712	h1SMnG0000747
chr1-h1-17588291-17589177	h1SMnG0000748
chr1-h1-17648138-17648939	h1SMnG0000752
chr1-h1-17668880-17669763	h1SMnG0000753
chr1-h1-17674129-17675008	h1SMnG0000754
chr1-h1-17678160-17679041	h1SMnG0000755
chr1-h1-17874753-17875654	h1SMnG0000759
chr1-h1-17896215-17897004	h1SMcG0000479
chr1-h1-17897501-17898261	h1SMcG0000479
chr1-h1-17909550-17910193	h1SMcG0000480
chr1-h1-17911244-17912332	h1SMnG0000760
chr1-h1-17919491-17920462	h1SMnG0000761
chr1-h1-17942966-17944046	h1SMcG0000482
chr1-h1-18007958-18008837	h1SMcG0000485
chr1-h1-18015708-18016822	h1SMcG0000485
chr1-h1-18025373-18025935	h1SMcG0000485
chr1-h1-18026002-18026571	h1SMcG0000485
chr1-h1-18049171-18049988	h1SMcG0000486
chr1-h1-18132521-18133336	h1SMcG0000488
chr1-h1-18136764-18137710	h1SMnG0000769
chr1-h1-18372760-18373762	h1SMnG0000778
chr1-h1-18379636-18380519	h1SMnG0000779
chr1-h1-18518859-18519495	h1SMnG0000786
chr1-h1-18555631-18556885	h1SMcG0000494
chr1-h1-18694875-18695814	h1SMcG0000496
chr1-h1-18703898-18704804	h1SMcG0000496
chr1-h1-18844956-18845826	h1SMcG0000497
chr1-h1-18888812-18889748	h1SMcG0000498
chr1-h1-18895633-18896518	h1SMcG0000499
chr1-h1-18947150-18948051	h1SMnG0000804
chr1-h1-18947150-18948051	h1SMcG0000500
chr1-h1-18957405-18958312	h1SMcG0000500
chr1-h1-18975909-18977211	h1SMnG0000806
chr1-h1-18988056-18988917	h1SMcG0000501
chr1-h1-19016634-19017396	h1SMcG0000502
chr1-h1-19146399-19147247	h1SMnG0000818
chr1-h1-19327815-19328687	h1SMnG0000826
chr1-h1-19407599-19408424	h1SMcG0000512
chr1-h1-19440516-19441217	h1SMnG0000830
chr1-h1-19453977-19454850	h1SMcG0000513
chr1-h1-19455577-19456352	h1SMcG0000513
chr1-h1-19499906-19500749	h1SMnG0000835
chr1-h1-19518969-19519487	h1SMcG0000515
chr1-h1-19520549-19521407	h1SMcG0000515
chr1-h1-19585733-19586654	h1SMcG0000519
chr1-h1-19640071-19640992	h1SMnG0000842
chr1-h1-19768423-19769272	h1SMcG0000524
chr1-h1-19777445-19778097	h1SMcG0000524
chr1-h1-19876185-19877105	h1SMnG0000846
chr1-h1-20087767-20088717	h1SMcG0000531
chr1-h1-20197523-20198392	h1SMcG0000536
chr1-h1-20220303-20221196	h1SMcG0000536
chr1-h1-20375166-20375985	h1SMcG0000538
chr1-h1-20533458-20534369	h1SMnG0000881
chr1-h1-20608919-20609532	h1SMnG0000889
chr1-h1-20610755-20611683	h1SMnG0000890
chr1-h1-20619615-20620567	h1SMnG0000890
chr1-h1-20633258-20634127	h1SMnG0000891
chr1-h1-20640640-20641475	h1SMnG0000893
chr1-h1-20643056-20643792	h1SMnG0000893
chr1-h1-20774803-20775483	h1SMnG0000901
chr1-h1-20861638-20862536	h1SMnG0000907
chr1-h1-20867148-20868062	h1SMnG0000906
chr1-h1-20871763-20872715	h1SMcG0000548
chr1-h1-20874643-20875206	h1SMcG0000548
chr1-h1-20878153-20878995	h1SMcG0000548
chr1-h1-20886781-20887742	h1SMnG0000908
chr1-h1-21021154-21022048	h1SMnG0000910
chr1-h1-21029571-21030454	h1SMcG0000553
chr1-h1-21030804-21031668	h1SMcG0000553
chr1-h1-21070552-21071386	h1SMcG0000554
chr1-h1-21077073-21077985	h1SMcG0000554
chr1-h1-21174053-21174977	h1SMnG0000914
chr1-h1-21188632-21189664	h1SMnG0000914
chr1-h1-21298000-21298925	h1SMcG0000560
chr1-h1-21300160-21301382	h1SMcG0000560
chr1-h1-21322338-21323067	h1SMnG0000918
chr1-h1-21328187-21329185	h1SMnG0000918
chr1-h1-21335311-21336207	h1SMnG0000918
chr1-h1-21347274-21348320	h1SMnG0000918
chr1-h1-21393304-21394240	h1SMcG0000562
chr1-h1-21404244-21405075	h1SMnG0000919
chr1-h1-21405366-21406382	h1SMnG0000919
chr1-h1-21414867-21415781	h1SMnG0000919
chr1-h1-21447165-21448186	h1SMnG0000920
chr1-h1-21460815-21461696	h1SMnG0000920
chr1-h1-21508791-21509796	h1SMcG0000566
chr1-h1-21687549-21688428	h1SMcG0000573
chr1-h1-21692901-21693776	h1SMcG0000573
chr1-h1-21694433-21695331	h1SMcG0000573
chr1-h1-21696784-21697723	h1SMcG0000573
chr1-h1-21702541-21703425	h1SMcG0000574
chr1-h1-21792507-21793410	h1SMcG0000580
chr1-h1-21796486-21797373	h1SMnG0000937
chr1-h1-21823745-21824723	h1SMnG0000938
chr1-h1-21826942-21827842	h1SMnG0000938
chr1-h1-21835177-21836031	h1SMcG0000583
chr1-h1-21836187-21837214	h1SMcG0000583
chr1-h1-21842166-21843102	h1SMnG0000940
chr1-h1-21862764-21863846	h1SMcG0000584
chr1-h1-21876237-21876717	h1SMcG0000584
chr1-h1-21884328-21885280	h1SMcG0000585
chr1-h1-21900955-21901886	h1SMnG0000943
chr1-h1-21908559-21909445	h1SMnG0000944
chr1-h1-21948784-21949661	h1SMnG0000945
chr1-h1-21952323-21953261	h1SMnG0000945
chr1-h1-21960029-21960951	h1SMnG0000945
chr1-h1-21963053-21964009	h1SMnG0000945
chr1-h1-22166575-22167491	h1SMcG0000588
chr1-h1-22174474-22175377	h1SMcG0000588
chr1-h1-23393241-23394279	h1SMnG0000985
chr1-h1-23503381-23504324	h1SMnG0000988
chr1-h1-23504550-23505466	h1SMnG0000988
chr1-h1-23547839-23548727	h1SMcG0000614
chr1-h1-23555657-23556479	h1SMcG0000614
chr1-h1-23609760-23610658	h1SMnG0000994
chr1-h1-23629710-23630526	h1SMcG0000616
chr1-h1-23758393-23759199	h1SMnG0001000
chr1-h1-23761849-23762792	h1SMnG0001001
chr1-h1-23833723-23834681	h1SMcG0000619
chr1-h1-23838406-23839282	h1SMcG0000619
chr1-h1-24012416-24013432	h1SMcG0000620
chr1-h1-24020170-24021014	h1SMcG0000620
chr1-h1-24085244-24086145	h1SMnG0001016
chr1-h1-24107419-24108316	h1SMnG0001017
chr1-h1-24124077-24124861	h1SMcG0000623
chr1-h1-24155414-24156310	h1SMnG0001021
chr1-h1-24162537-24163470	h1SMnG0001021
chr1-h1-24162537-24163470	h1SMnG0001022
chr1-h1-24360657-24361604	h1SMnG0001030
chr1-h1-24398791-24399698	h1SMnG0001031
chr1-h1-24399846-24400698	h1SMnG0001031
chr1-h1-24402897-24403754	h1SMcG0000628
chr1-h1-24474962-24475907	h1SMcG0000629
chr1-h1-24479485-24480230	h1SMnG0001037
chr1-h1-24500438-24501109	h1SMcG0000630
chr1-h1-24501116-24501709	h1SMcG0000630
chr1-h1-24505243-24505995	h1SMcG0000630
chr1-h1-24506114-24506838	h1SMcG0000630
chr1-h1-24507644-24508536	h1SMcG0000630
chr1-h1-24521901-24522778	h1SMnG0001039
chr1-h1-24548526-24549371	h1SMcG0000631
chr1-h1-24617142-24617960	h1SMcG0000633
chr1-h1-24618165-24618674	h1SMcG0000633
chr1-h1-24711984-24712509	h1SMnG0001048
chr1-h1-24965260-24966154	h1SMnG0001061
chr1-h1-24981121-24981980	h1SMnG0001063
chr1-h1-25012410-25013143	h1SMcG0000639
chr1-h1-25015014-25015926	h1SMcG0000639
chr1-h1-25016244-25018183	h1SMcG0000639
chr1-h1-25220702-25221515	h1SMcG0000640
chr1-h1-25292472-25293410	h1SMcG0000641
chr1-h1-25346154-25346974	h1SMcG0000643
chr1-h1-25367612-25368883	h1SMcG0000644
chr1-h1-25372869-25373749	h1SMcG0000644
chr1-h1-25520488-25521387	h1SMcG0000651
chr1-h1-25592842-25593707	h1SMcG0000654
chr1-h1-25604390-25605346	h1SMcG0000654
chr1-h1-25632141-25633133	h1SMcG0000656
chr1-h1-25636313-25637226	h1SMnG0001088
chr1-h1-25677832-25678729	h1SMcG0000657
chr1-h1-25693031-25694010	h1SMnG0001091
chr1-h1-25780828-25781663	h1SMcG0000662
chr1-h1-25828929-25829854	h1SMnG0001096
chr1-h1-25869350-25870526	h1SMnG0001099
chr1-h1-25886855-25887714	h1SMcG0000664
chr1-h1-25914011-25914925	h1SMcG0000665
chr1-h1-26067397-26068249	h1SMnG0001110
chr1-h1-26076901-26077835	h1SMnG0001113
chr1-h1-26076901-26077835	h1SMnG0001111
chr1-h1-26178695-26179645	h1SMnG0001114
chr1-h1-26383960-26384820	h1SMnG0001119
chr1-h1-26492089-26494002	h1SMcG0000682
chr1-h1-26499795-26500767	h1SMcG0000682
chr1-h1-26636190-26636991	h1SMcG0000685
chr1-h1-26642464-26643330	h1SMcG0000685
chr1-h1-26653630-26654572	h1SMnG0001127
chr1-h1-26657187-26659030	h1SMnG0001127
chr1-h1-26677712-26678505	h1SMnG0001132
chr1-h1-26683432-26684291	h1SMnG0001133
chr1-h1-26974224-26975073	h1SMcG0000689
chr1-h1-26990413-26991337	h1SMcG0000689
chr1-h1-27036955-27037965	h1SMnG0001145
chr1-h1-27036955-27037965	h1SMnG0001146
chr1-h1-27040507-27041402	h1SMnG0001146
chr1-h1-27134937-27135863	h1SMcG0000691
chr1-h1-27257714-27258574	h1SMcG0000698
chr1-h1-27263690-27264505	h1SMcG0000698
chr1-h1-27272262-27273212	h1SMcG0000698
chr1-h1-27287806-27289268	h1SMnG0001154
chr1-h1-27301866-27302989	h1SMnG0001156
chr1-h1-27324001-27324876	h1SMnG0001156
chr1-h1-27373987-27374854	h1SMcG0000699
chr1-h1-27388638-27389549	h1SMnG0001159
chr1-h1-27390196-27391221	h1SMnG0001159
chr1-h1-27454020-27454894	h1SMcG0000701
chr1-h1-27683497-27684460	h1SMcG0000706
chr1-h1-27684739-27685722	h1SMcG0000707
chr1-h1-27697208-27698000	h1SMcG0000707
chr1-h1-27711669-27712449	h1SMcG0000707
chr1-h1-27774735-27775603	h1SMnG0001173
chr1-h1-27774735-27775603	h1SMcG0000708
chr1-h1-27799607-27800596	h1SMcG0000708
chr1-h1-27830245-27831139	h1SMnG0001174
chr1-h1-27862869-27863792	h1SMcG0000709
chr1-h1-27927083-27928087	h1SMnG0001176
chr1-h1-27987273-27988322	h1SMnG0001177
chr1-h1-28072160-28073045	h1SMnG0001181
chr1-h1-28151927-28152795	h1SMcG0000716
chr1-h1-28204651-28205671	h1SMnG0001185
chr1-h1-28257595-28258707	h1SMnG0001189
chr1-h1-28265051-28265929	h1SMnG0001190
chr1-h1-28266781-28267658	h1SMnG0001190
chr1-h1-28273384-28274119	h1SMcG0000720
chr1-h1-28417498-28418164	h1SMcG0000723
chr1-h1-28419322-28420300	h1SMcG0000723
chr1-h1-28424871-28425745	h1SMcG0000724
chr1-h1-28517067-28518016	h1SMcG0000727
chr1-h1-28552915-28553856	h1SMcG0000727
chr1-h1-28870020-28870811	h1SMnG0001209
chr1-h1-29042907-29043739	h1SMcG0000736
chr1-h1-29053402-29054032	h1SMcG0000736
chr1-h1-29072121-29072880	h1SMnG0001223
chr1-h1-29087845-29088680	h1SMcG0000738
chr1-h1-29090837-29091863	h1SMcG0000738
chr1-h1-29106567-29107455	h1SMcG0000739
chr1-h1-29111123-29111966	h1SMcG0000740
chr1-h1-29184952-29185860	h1SMcG0000742
chr1-h1-29257651-29258564	h1SMcG0000744
chr1-h1-29261272-29262129	h1SMcG0000744
chr1-h1-29270601-29271479	h1SMcG0000745
chr1-h1-29309913-29310925	h1SMnG0001226
chr1-h1-29311528-29312463	h1SMnG0001226
chr1-h1-29330413-29331372	h1SMnG0001227
chr1-h1-29332921-29333717	h1SMcG0000746
chr1-h1-29337488-29338420	h1SMnG0001228
chr1-h1-29339485-29340278	h1SMnG0001228
chr1-h1-29379962-29380883	h1SMnG0001231
chr1-h1-29384739-29385644	h1SMnG0001232
chr1-h1-29420517-29421420	h1SMnG0001236
chr1-h1-29428530-29429288	h1SMcG0000749
chr1-h1-29438002-29439234	h1SMnG0001237
chr1-h1-29481611-29482540	h1SMnG0001242
chr1-h1-29492907-29493816	h1SMnG0001243
chr1-h1-29501947-29502880	h1SMnG0001244
chr1-h1-29529197-29530377	h1SMnG0001247
chr1-h1-29529197-29530377	h1SMcG0000752
chr1-h1-29640234-29641120	h1SMcG0000757
chr1-h1-29641625-29642469	h1SMcG0000757
chr1-h1-29644371-29645244	h1SMcG0000757
chr1-h1-29645363-29646299	h1SMcG0000757
chr1-h1-29668205-29669110	h1SMnG0001251
chr1-h1-29707026-29707644	h1SMnG0001254
chr1-h1-29731379-29732109	h1SMcG0000761
chr1-h1-29734269-29735164	h1SMcG0000761
chr1-h1-29745062-29745882	h1SMnG0001256
chr1-h1-29783226-29784087	h1SMnG0001258
chr1-h1-29803131-29804005	h1SMnG0001259
chr1-h1-29822333-29823438	h1SMcG0000764
chr1-h1-29858242-29859141	h1SMnG0001261
chr1-h1-29879671-29880804	h1SMcG0000765
chr1-h1-29894947-29895827	h1SMnG0001264
chr1-h1-29912301-29913106	h1SMcG0000766
chr1-h1-29920014-29920718	h1SMcG0000766
chr1-h1-30121750-30122621	h1SMcG0000773
chr1-h1-30121750-30122621	h1SMnG0001273
chr1-h1-30145820-30146688	h1SMcG0000774
chr1-h1-30218333-30218920	h1SMnG0001279
chr1-h1-30282422-30283272	h1SMcG0000780
chr1-h1-30350250-30351190	h1SMnG0001283
chr1-h1-30371415-30372300	h1SMcG0000785
chr1-h1-30518672-30519517	h1SMcG0000790
chr1-h1-30525786-30526732	h1SMcG0000791
chr1-h1-30526878-30527704	h1SMcG0000791
chr1-h1-30529408-30530680	h1SMcG0000791
chr1-h1-30539611-30540569	h1SMcG0000791
chr1-h1-30565526-30566371	h1SMnG0001295
chr1-h1-30847624-30848530	h1SMnG0001299
chr1-h1-30888043-30888942	h1SMnG0001303
chr1-h1-30912214-30913100	h1SMcG0000797
chr1-h1-31018173-31019063	h1SMcG0000799
chr1-h1-31026708-31027687	h1SMcG0000799
chr1-h1-31089110-31090135	h1SMnG0001317
chr1-h1-31144510-31145405	h1SMcG0000802
chr1-h1-31178113-31179073	h1SMcG0000803
chr1-h1-31206828-31207909	h1SMnG0001318
chr1-h1-31223130-31223883	h1SMcG0000804
chr1-h1-31225398-31226270	h1SMcG0000804
chr1-h1-31341671-31342654	h1SMnG0001324
chr1-h1-31341671-31342654	h1SMcG0000809
chr1-h1-31481386-31482370	h1SMcG0000812
chr1-h1-31524595-31525503	h1SMnG0001329
chr1-h1-31545968-31547049	h1SMcG0000813
chr1-h1-31853273-31854018	h1SMnG0001341
chr1-h1-31908806-31909747	h1SMcG0000823
chr1-h1-32003402-32004263	h1SMcG0000825
chr1-h1-32026092-32027027	h1SMcG0000826
chr1-h1-32075963-32076832	h1SMcG0000830
chr1-h1-32148858-32149772	h1SMcG0000832
chr1-h1-32153955-32154932	h1SMnG0001352
chr1-h1-32155826-32156744	h1SMnG0001352
chr1-h1-32179386-32180247	h1SMnG0001353
chr1-h1-32340551-32341436	h1SMcG0000839
chr1-h1-32342726-32343704	h1SMcG0000839
chr1-h1-32550451-32551406	h1SMcG0000842
chr1-h1-32582294-32583765	h1SMcG0000844
chr1-h1-32587587-32588807	h1SMcG0000845
chr1-h1-32589248-32590233	h1SMcG0000845
chr1-h1-32601729-32602480	h1SMcG0000845
chr1-h1-32605525-32606418	h1SMnG0001380
chr1-h1-32712249-32713544	h1SMcG0000850
chr1-h1-32741571-32742724	h1SMnG0001386
chr1-h1-32743326-32744271	h1SMnG0001386
chr1-h1-32755801-32756741	h1SMnG0001388
chr1-h1-32765767-32766902	h1SMnG0001388
chr1-h1-32769000-32769936	h1SMnG0001388
chr1-h1-32781088-32781976	h1SMcG0000852
chr1-h1-32781088-32781976	h1SMnG0001387
chr1-h1-32807891-32808736	h1SMnG0001389
chr1-h1-32821744-32822630	h1SMcG0000854
chr1-h1-32840808-32841651	h1SMcG0000855
chr1-h1-32911251-32912085	h1SMcG0000856
chr1-h1-32999079-32999942	h1SMcG0000857
chr1-h1-33010189-33011091	h1SMcG0000858
chr1-h1-33027200-33028137	h1SMcG0000858
chr1-h1-33032335-33033154	h1SMcG0000859
chr1-h1-33048638-33049373	h1SMcG0000859
chr1-h1-33078831-33079744	h1SMcG0000860
chr1-h1-33185247-33186082	h1SMnG0001397
chr1-h1-33194345-33195232	h1SMnG0001398
chr1-h1-33196798-33197445	h1SMnG0001398
chr1-h1-33200878-33201546	h1SMnG0001399
chr1-h1-33202267-33203237	h1SMnG0001400
chr1-h1-33203690-33204167	h1SMnG0001401
chr1-h1-33206146-33206977	h1SMnG0001402
chr1-h1-33239091-33240072	h1SMnG0001404
chr1-h1-33326274-33327180	h1SMnG0001410
chr1-h1-33373530-33374400	h1SMnG0001411
chr1-h1-33378420-33379630	h1SMnG0001411
chr1-h1-33393995-33394902	h1SMnG0001411
chr1-h1-33460079-33461106	h1SMnG0001416
chr1-h1-33467164-33467938	h1SMcG0000877
chr1-h1-33469578-33470298	h1SMnG0001419
chr1-h1-33484401-33485342	h1SMcG0000878
chr1-h1-33665117-33666131	h1SMnG0001426
chr1-h1-33686971-33687694	h1SMcG0000881
chr1-h1-33688696-33689464	h1SMcG0000882
chr1-h1-33692843-33693524	h1SMcG0000882
chr1-h1-33693813-33694701	h1SMcG0000882
chr1-h1-33761477-33762474	h1SMcG0000885
chr1-h1-33761477-33762474	h1SMnG0001432
chr1-h1-33794053-33795003	h1SMcG0000886
chr1-h1-33802781-33803673	h1SMcG0000886
chr1-h1-33860372-33861429	h1SMnG0001437
chr1-h1-33863351-33864338	h1SMnG0001437
chr1-h1-33940470-33941355	h1SMnG0001440
chr1-h1-34005728-34006593	h1SMnG0001443
chr1-h1-34006987-34007911	h1SMnG0001443
chr1-h1-34011473-34012607	h1SMnG0001444
chr1-h1-34023962-34025041	h1SMnG0001445
chr1-h1-34040763-34041725	h1SMnG0001446
chr1-h1-34049127-34050003	h1SMnG0001447
chr1-h1-34059467-34060345	h1SMnG0001447
chr1-h1-34073000-34073890	h1SMnG0001448
chr1-h1-34079348-34080238	h1SMnG0001448
chr1-h1-34094624-34095517	h1SMcG0000897
chr1-h1-34101267-34102162	h1SMcG0000897
chr1-h1-34117341-34118243	h1SMnG0001450
chr1-h1-34125232-34126288	h1SMnG0001450
chr1-h1-34129293-34130239	h1SMnG0001451
chr1-h1-34139180-34140294	h1SMnG0001451
chr1-h1-34189291-34190223	h1SMnG0001456
chr1-h1-34197397-34198286	h1SMnG0001458
chr1-h1-34336150-34336911	h1SMnG0001461
chr1-h1-34337508-34338524	h1SMnG0001461
chr1-h1-34383323-34384240	h1SMcG0000902
chr1-h1-34389555-34390410	h1SMcG0000902
chr1-h1-34403037-34403811	h1SMnG0001464
chr1-h1-34407428-34408438	h1SMnG0001464
chr1-h1-34437556-34438510	h1SMcG0000905
chr1-h1-34462877-34463783	h1SMcG0000906
chr1-h1-34472035-34472546	h1SMnG0001467
chr1-h1-34472579-34473434	h1SMnG0001467
chr1-h1-34527889-34528745	h1SMnG0001468
chr1-h1-34551784-34552666	h1SMcG0000909
chr1-h1-34653397-34654322	h1SMnG0001473
chr1-h1-34768609-34769509	h1SMcG0000914
chr1-h1-34875010-34875915	h1SMcG0000915
chr1-h1-34880115-34880970	h1SMcG0000915
chr1-h1-34887618-34888515	h1SMnG0001488
chr1-h1-34890671-34891548	h1SMnG0001488
chr1-h1-34895865-34896706	h1SMnG0001488
chr1-h1-34943557-34944487	h1SMnG0001491
chr1-h1-34959238-34960094	h1SMnG0001494
chr1-h1-34960552-34961359	h1SMnG0001494
chr1-h1-34984646-34985530	h1SMcG0000917
chr1-h1-34994449-34995350	h1SMnG0001495
chr1-h1-35057940-35058784	h1SMcG0000918
chr1-h1-35082710-35083594	h1SMnG0001498
chr1-h1-35125692-35126593	h1SMcG0000921
chr1-h1-35127795-35128877	h1SMcG0000921
chr1-h1-35215590-35216554	h1SMnG0001503
chr1-h1-35240422-35241308	h1SMcG0000925
chr1-h1-35256311-35257209	h1SMcG0000926
chr1-h1-35264138-35264966	h1SMcG0000926
chr1-h1-35341003-35341575	h1SMnG0001509
chr1-h1-35341003-35341575	h1SMnG0001510
chr1-h1-35351821-35352683	h1SMcG0000929
chr1-h1-35542663-35543626	h1SMcG0000932
chr1-h1-35621594-35622586	h1SMcG0000934
chr1-h1-35623851-35624818	h1SMcG0000934
chr1-h1-35638419-35640040	h1SMcG0000935
chr1-h1-35669652-35670617	h1SMnG0001527
chr1-h1-35715161-35716081	h1SMnG0001530
chr1-h1-35817141-35818131	h1SMcG0000938
chr1-h1-35946725-35947660	h1SMcG0000943
chr1-h1-35966627-35967542	h1SMcG0000945
chr1-h1-36080483-36081295	h1SMcG0000948
chr1-h1-36081942-36082679	h1SMcG0000948
chr1-h1-36294717-36295705	h1SMcG0000952
chr1-h1-36311441-36312775	h1SMcG0000952
chr1-h1-36352424-36353417	h1SMcG0000955
chr1-h1-36457915-36458563	h1SMnG0001554
chr1-h1-36514202-36515224	h1SMnG0001556
chr1-h1-36588345-36589196	h1SMnG0001561
chr1-h1-36611370-36612380	h1SMcG0000962
chr1-h1-36621279-36622270	h1SMnG0001563
chr1-h1-36740680-36741527	h1SMcG0000965
chr1-h1-36744936-36745910	h1SMnG0001566
chr1-h1-36760579-36761258	h1SMcG0000967
chr1-h1-36766139-36766984	h1SMcG0000967
chr1-h1-36770107-36770972	h1SMcG0000967
chr1-h1-36794500-36795364	h1SMnG0001567
chr1-h1-36810192-36811187	h1SMnG0001567
chr1-h1-36811600-36812521	h1SMnG0001567
chr1-h1-36866872-36867752	h1SMnG0001569
chr1-h1-36905079-36905904	h1SMcG0000971
chr1-h1-36912124-36913040	h1SMcG0000971
chr1-h1-36921737-36922575	h1SMcG0000972
chr1-h1-36923330-36924268	h1SMcG0000972
chr1-h1-36932395-36933373	h1SMcG0000972
chr1-h1-36934891-36935636	h1SMcG0000972
chr1-h1-36935811-36936587	h1SMcG0000972
chr1-h1-36937009-36937712	h1SMnG0001572
chr1-h1-36974996-36975856	h1SMnG0001576
chr1-h1-36983088-36983953	h1SMnG0001576
chr1-h1-36986024-36986968	h1SMnG0001576
chr1-h1-36988864-36989632	h1SMnG0001577
chr1-h1-36989665-36990669	h1SMnG0001577
chr1-h1-37000946-37001730	h1SMnG0001577
chr1-h1-37008300-37009243	h1SMcG0000975
chr1-h1-37092382-37093201	h1SMcG0000976
chr1-h1-37098575-37099498	h1SMcG0000976
chr1-h1-37112344-37113209	h1SMnG0001583
chr1-h1-37124546-37125355	h1SMcG0000977
chr1-h1-37124546-37125355	h1SMcG0000978
chr1-h1-37129539-37130500	h1SMnG0001585
chr1-h1-37135713-37136602	h1SMnG0001586
chr1-h1-37141190-37142104	h1SMnG0001589
chr1-h1-37148202-37149090	h1SMnG0001591
chr1-h1-37181134-37182012	h1SMnG0001594
chr1-h1-37185601-37186476	h1SMcG0000979
chr1-h1-37187582-37188458	h1SMcG0000979
chr1-h1-37190572-37191598	h1SMcG0000979
chr1-h1-37193111-37194145	h1SMcG0000979
chr1-h1-37225203-37226039	h1SMnG0001596
chr1-h1-37241866-37242828	h1SMnG0001599
chr1-h1-37356155-37356868	h1SMnG0001608
chr1-h1-37369173-37370097	h1SMnG0001609
chr1-h1-37372323-37373102	h1SMcG0000988
chr1-h1-37376280-37377169	h1SMcG0000988
chr1-h1-37383408-37384378	h1SMcG0000988
chr1-h1-37416950-37417958	h1SMcG0000989
chr1-h1-37418949-37419881	h1SMcG0000989
chr1-h1-37437340-37438274	h1SMnG0001610
chr1-h1-37439269-37440373	h1SMnG0001610
chr1-h1-37511393-37512324	h1SMcG0000991
chr1-h1-37533917-37534710	h1SMcG0000991
chr1-h1-37563086-37563799	h1SMcG0000992
chr1-h1-37576872-37577626	h1SMcG0000992
chr1-h1-37614963-37615791	h1SMcG0000994
chr1-h1-37630849-37631715	h1SMnG0001615
chr1-h1-37699266-37700159	h1SMcG0000995
chr1-h1-38018095-38018933	h1SMnG0001629
chr1-h1-38040329-38041197	h1SMcG0000998
chr1-h1-38044453-38045329	h1SMcG0000998
chr1-h1-38045847-38046868	h1SMcG0000998
chr1-h1-38327553-38328470	h1SMnG0001643
chr1-h1-38602197-38603138	h1SMcG0001011
chr1-h1-38697188-38697940	h1SMcG0001015
chr1-h1-38704939-38705865	h1SMcG0001015
chr1-h1-38716311-38717236	h1SMcG0001015
chr1-h1-38757154-38758114	h1SMcG0001017
chr1-h1-38759016-38759850	h1SMcG0001017
chr1-h1-38761890-38762864	h1SMcG0001017
chr1-h1-38815699-38816622	h1SMnG0001665
chr1-h1-39028133-39029032	h1SMnG0001674
chr1-h1-39033584-39034506	h1SMcG0001020
chr1-h1-39064890-39065958	h1SMnG0001677
chr1-h1-39070879-39071736	h1SMnG0001678
chr1-h1-39099743-39100481	h1SMcG0001022
chr1-h1-39099743-39100481	h1SMnG0001680
chr1-h1-39209115-39209937	h1SMnG0001687
chr1-h1-39340802-39341703	h1SMnG0001691
chr1-h1-39354291-39355291	h1SMnG0001692
chr1-h1-39354291-39355291	h1SMcG0001030
chr1-h1-39426832-39427671	h1SMcG0001030
chr1-h1-39433542-39434448	h1SMcG0001031
chr1-h1-39444974-39445814	h1SMcG0001031
chr1-h1-39456722-39457560	h1SMcG0001031
chr1-h1-39459565-39460217	h1SMcG0001031
chr1-h1-39546973-39547872	h1SMcG0001033
chr1-h1-39748805-39749648	h1SMnG0001703
chr1-h1-39789707-39790965	h1SMnG0001705
chr1-h1-40000591-40001493	h1SMnG0001710
chr1-h1-40104958-40105914	h1SMcG0001046
chr1-h1-40263986-40264808	h1SMnG0001723
chr1-h1-40273007-40273850	h1SMcG0001053
chr1-h1-40405242-40406078	h1SMcG0001056
chr1-h1-40437815-40438765	h1SMnG0001733
chr1-h1-40536031-40536898	h1SMcG0001058
chr1-h1-40554090-40554600	h1SMnG0001741
chr1-h1-40554708-40555415	h1SMnG0001741
chr1-h1-40560452-40561692	h1SMcG0001059
chr1-h1-40569321-40570239	h1SMnG0001742
chr1-h1-40571575-40572366	h1SMnG0001742
chr1-h1-40593908-40594692	h1SMcG0001060
chr1-h1-40594739-40595472	h1SMcG0001060
chr1-h1-40605561-40606380	h1SMnG0001743
chr1-h1-40606847-40607812	h1SMnG0001743
chr1-h1-40628392-40629240	h1SMnG0001744
chr1-h1-40707636-40708629	h1SMnG0001751
chr1-h1-40796332-40797244	h1SMnG0001761
chr1-h1-40796332-40797244	h1SMcG0001063
chr1-h1-40807380-40808250	h1SMnG0001762
chr1-h1-40808396-40809236	h1SMnG0001762
chr1-h1-40857019-40857961	h1SMcG0001066
chr1-h1-41019194-41020034	h1SMcG0001068
chr1-h1-41029179-41029891	h1SMnG0001772
chr1-h1-41033376-41034479	h1SMnG0001772
chr1-h1-41138315-41139077	h1SMnG0001776
chr1-h1-41197193-41198082	h1SMnG0001779
chr1-h1-41203237-41204213	h1SMnG0001780
chr1-h1-41207444-41208376	h1SMcG0001075
chr1-h1-41275008-41275969	h1SMcG0001078
chr1-h1-41278943-41279868	h1SMcG0001078
chr1-h1-41286831-41287732	h1SMnG0001783
chr1-h1-41373155-41374071	h1SMnG0001789
chr1-h1-41429996-41430910	h1SMnG0001794
chr1-h1-41442492-41443246	h1SMcG0001082
chr1-h1-41445489-41446269	h1SMcG0001082
chr1-h1-41449536-41450310	h1SMcG0001082
chr1-h1-41473913-41474743	h1SMnG0001796
chr1-h1-41481943-41482938	h1SMnG0001798
chr1-h1-41500595-41501469	h1SMcG0001085
chr1-h1-41526250-41527168	h1SMcG0001086
chr1-h1-41702615-41703562	h1SMcG0001089
chr1-h1-41712331-41713309	h1SMcG0001089
chr1-h1-41820380-41821336	h1SMnG0001808
chr1-h1-41879076-41880081	h1SMcG0001094
chr1-h1-41896921-41897493	h1SMnG0001810
chr1-h1-41922910-41923687	h1SMnG0001814
chr1-h1-41922910-41923687	h1SMcG0001097
chr1-h1-41934053-41934872	h1SMnG0001814
chr1-h1-41934053-41934872	h1SMcG0001097
chr1-h1-41982006-41982867	h1SMnG0001816
chr1-h1-42019965-42020787	h1SMcG0001098
chr1-h1-42049671-42050587	h1SMnG0001817
chr1-h1-42169271-42170170	h1SMnG0001825
chr1-h1-42176702-42177832	h1SMnG0001826
chr1-h1-42179715-42180582	h1SMnG0001826
chr1-h1-42188250-42189288	h1SMnG0001827
chr1-h1-42195014-42195877	h1SMnG0001827
chr1-h1-42220570-42221608	h1SMnG0001827
chr1-h1-42261093-42261992	h1SMcG0001103
chr1-h1-42261093-42261992	h1SMcG0001104
chr1-h1-42268006-42268889	h1SMcG0001105
chr1-h1-42286384-42287405	h1SMnG0001833
chr1-h1-42300506-42301456	h1SMnG0001835
chr1-h1-42317181-42318409	h1SMnG0001836
chr1-h1-42317181-42318409	h1SMnG0001837
chr1-h1-42321856-42322759	h1SMnG0001838
chr1-h1-42325378-42326253	h1SMcG0001109
chr1-h1-42343485-42344397	h1SMnG0001840
chr1-h1-42364882-42365902	h1SMnG0001844
chr1-h1-42375250-42376134	h1SMnG0001845
chr1-h1-42389071-42389901	h1SMnG0001846
chr1-h1-42402600-42403489	h1SMnG0001847
chr1-h1-42634517-42635112	h1SMcG0001115
chr1-h1-42667336-42668211	h1SMcG0001116
chr1-h1-42715371-42716651	h1SMcG0001117
chr1-h1-42729752-42730664	h1SMcG0001117
chr1-h1-42799437-42800302	h1SMcG0001120
chr1-h1-42812858-42813736	h1SMnG0001860
chr1-h1-42821000-42821912	h1SMnG0001861
chr1-h1-42851377-42852359	h1SMcG0001122
chr1-h1-42856912-42857729	h1SMcG0001124
chr1-h1-43138089-43138971	h1SMnG0001869
chr1-h1-43167295-43168325	h1SMcG0001133
chr1-h1-43167295-43168325	h1SMcG0001134
chr1-h1-43168916-43169851	h1SMcG0001134
chr1-h1-43175311-43176298	h1SMnG0001872
chr1-h1-43234132-43235016	h1SMcG0001138
chr1-h1-43281771-43282598	h1SMcG0001139
chr1-h1-43417881-43418659	h1SMcG0001142
chr1-h1-43431468-43432209	h1SMcG0001142
chr1-h1-43435397-43436241	h1SMcG0001142
chr1-h1-43466819-43467712	h1SMnG0001880
chr1-h1-43487989-43489137	h1SMcG0001143
chr1-h1-43492710-43493619	h1SMnG0001881
chr1-h1-43492710-43493619	h1SMnG0001882
chr1-h1-43604628-43605292	h1SMcG0001149
chr1-h1-43609482-43610372	h1SMnG0001887
chr1-h1-43610619-43611453	h1SMnG0001887
chr1-h1-43683838-43684650	h1SMcG0001151
chr1-h1-43708813-43709698	h1SMnG0001893
chr1-h1-43732012-43732939	h1SMcG0001152
chr1-h1-43788071-43789261	h1SMnG0001899
chr1-h1-43840773-43841702	h1SMcG0001154
chr1-h1-43859225-43860148	h1SMcG0001155
chr1-h1-43949188-43949990	h1SMnG0001911
chr1-h1-43964714-43965606	h1SMnG0001914
chr1-h1-43972273-43973115	h1SMcG0001157
chr1-h1-44110706-44111647	h1SMnG0001920
chr1-h1-44231309-44232237	h1SMcG0001163
chr1-h1-44235500-44236524	h1SMnG0001926
chr1-h1-44238166-44239014	h1SMnG0001925
chr1-h1-44308818-44309701	h1SMnG0001929
chr1-h1-44315373-44316236	h1SMcG0001166
chr1-h1-44323220-44324147	h1SMcG0001166
chr1-h1-44350928-44351858	h1SMnG0001931
chr1-h1-44354021-44354962	h1SMnG0001932
chr1-h1-44414638-44416319	h1SMcG0001168
chr1-h1-44428846-44429669	h1SMcG0001170
chr1-h1-44452993-44453728	h1SMcG0001172
chr1-h1-44463640-44464518	h1SMcG0001173
chr1-h1-44534264-44535199	h1SMnG0001940
chr1-h1-44592239-44593122	h1SMnG0001942
chr1-h1-44593174-44593955	h1SMnG0001942
chr1-h1-44620394-44621304	h1SMnG0001943
chr1-h1-44622735-44623592	h1SMnG0001943
chr1-h1-44626831-44627790	h1SMnG0001943
chr1-h1-44645185-44646227	h1SMnG0001943
chr1-h1-44648645-44649645	h1SMnG0001943
chr1-h1-44713771-44714694	h1SMcG0001178
chr1-h1-44735385-44736357	h1SMcG0001179
chr1-h1-44755734-44756579	h1SMcG0001180
chr1-h1-44757266-44758163	h1SMcG0001180
chr1-h1-44764322-44765298	h1SMcG0001180
chr1-h1-44781800-44782672	h1SMcG0001181
chr1-h1-44826893-44827723	h1SMcG0001183
chr1-h1-44835874-44837159	h1SMnG0001950
chr1-h1-44881436-44882296	h1SMcG0001184
chr1-h1-44957759-44958635	h1SMcG0001188
chr1-h1-44979570-44980137	h1SMcG0001189
chr1-h1-45006740-45007521	h1SMcG0001191
chr1-h1-45203247-45204223	h1SMcG0001194
chr1-h1-45316467-45317285	h1SMcG0001196
chr1-h1-45352577-45353370	h1SMnG0001958
chr1-h1-45354727-45355624	h1SMnG0001958
chr1-h1-45375846-45377029	h1SMcG0001199
chr1-h1-45448347-45449208	h1SMnG0001964
chr1-h1-45484339-45485250	h1SMnG0001966
chr1-h1-45526651-45527616	h1SMnG0001968
chr1-h1-45546791-45547622	h1SMcG0001205
chr1-h1-45553810-45554740	h1SMcG0001207
chr1-h1-45572815-45573732	h1SMcG0001206
chr1-h1-45592448-45593396	h1SMcG0001208
chr1-h1-45638019-45638944	h1SMnG0001974
chr1-h1-45671413-45672361	h1SMnG0001975
chr1-h1-45712399-45713438	h1SMcG0001211
chr1-h1-45751343-45752371	h1SMnG0001976
chr1-h1-45763411-45764284	h1SMnG0001976
chr1-h1-45776871-45777786	h1SMnG0001976
chr1-h1-45788646-45789113	h1SMnG0001977
chr1-h1-45795406-45796250	h1SMnG0001977
chr1-h1-45797722-45798581	h1SMnG0001977
chr1-h1-45804284-45805181	h1SMnG0001977
chr1-h1-45806542-45807661	h1SMnG0001977
chr1-h1-45827459-45828368	h1SMnG0001977
chr1-h1-45976832-45977390	h1SMnG0001981
chr1-h1-45977408-45978100	h1SMnG0001981
chr1-h1-46055303-46055990	h1SMcG0001219
chr1-h1-46077269-46078318	h1SMcG0001220
chr1-h1-46184533-46185376	h1SMcG0001222
chr1-h1-46184533-46185376	h1SMnG0001989
chr1-h1-46224654-46225616	h1SMcG0001222
chr1-h1-46224654-46225616	h1SMnG0001989
chr1-h1-46272876-46273783	h1SMcG0001223
chr1-h1-46274943-46275936	h1SMcG0001223
chr1-h1-46280991-46282044	h1SMcG0001223
chr1-h1-46301204-46302108	h1SMnG0001994
chr1-h1-46312080-46312988	h1SMnG0001994
chr1-h1-46334130-46334973	h1SMnG0001994
chr1-h1-46335326-46336226	h1SMnG0001994
chr1-h1-46345719-46346556	h1SMnG0001996
chr1-h1-46360239-46361068	h1SMnG0001999
chr1-h1-46397230-46397933	h1SMnG0002005
chr1-h1-46398336-46399218	h1SMnG0002005
chr1-h1-46488304-46489101	h1SMnG0002013
chr1-h1-46514173-46515049	h1SMcG0001228
chr1-h1-46606282-46607297	h1SMnG0002017
chr1-h1-46729550-46730423	h1SMnG0002019
chr1-h1-46733426-46734303	h1SMnG0002019
chr1-h1-46881570-46882418	h1SMnG0002029
chr1-h1-46915773-46916561	h1SMnG0002033
chr1-h1-47025531-47026363	h1SMnG0002035
chr1-h1-47026593-47027455	h1SMnG0002035
chr1-h1-47066504-47067425	h1SMcG0001241
chr1-h1-47088838-47090096	h1SMcG0001242
chr1-h1-47164169-47165178	h1SMnG0002042
chr1-h1-47165291-47166124	h1SMnG0002042
chr1-h1-47167793-47168688	h1SMnG0002043
chr1-h1-47167793-47168688	h1SMnG0002044
chr1-h1-47167793-47168688	h1SMcG0001246
chr1-h1-47179799-47180472	h1SMcG0001246
chr1-h1-47184667-47185561	h1SMcG0001247
chr1-h1-47200255-47201137	h1SMcG0001247
chr1-h1-47286551-47287315	h1SMcG0001248
chr1-h1-47307037-47308071	h1SMnG0002052
chr1-h1-47367740-47368695	h1SMcG0001251
chr1-h1-47377985-47378620	h1SMcG0001251
chr1-h1-47379289-47380136	h1SMcG0001251
chr1-h1-47419606-47420461	h1SMcG0001252
chr1-h1-47440046-47440925	h1SMcG0001253
chr1-h1-47551948-47552858	h1SMcG0001255
chr1-h1-47593678-47594517	h1SMcG0001258
chr1-h1-47594799-47595814	h1SMcG0001259
chr1-h1-47603153-47604034	h1SMcG0001259
chr1-h1-47660623-47661514	h1SMcG0001261
chr1-h1-47662522-47663475	h1SMcG0001261
chr1-h1-47665198-47666073	h1SMcG0001261
chr1-h1-47669080-47669916	h1SMnG0002073
chr1-h1-47671781-47672652	h1SMnG0002073
chr1-h1-47798019-47798892	h1SMnG0002076
chr1-h1-47802407-47803344	h1SMnG0002076
chr1-h1-48047388-48048309	h1SMcG0001271
chr1-h1-48059159-48060117	h1SMcG0001271
chr1-h1-48063178-48064032	h1SMcG0001272
chr1-h1-48064329-48065192	h1SMcG0001272
chr1-h1-48082491-48083245	h1SMnG0002083
chr1-h1-48104527-48105469	h1SMnG0002085
chr1-h1-48107572-48108462	h1SMnG0002086
chr1-h1-48112994-48113891	h1SMcG0001274
chr1-h1-48160446-48161337	h1SMcG0001275
chr1-h1-48168041-48168706	h1SMnG0002087
chr1-h1-48168825-48169710	h1SMnG0002087
chr1-h1-48174805-48175558	h1SMnG0002089
chr1-h1-48261503-48262366	h1SMcG0001278
chr1-h1-48522713-48523592	h1SMnG0002100
chr1-h1-48527501-48528259	h1SMnG0002100
chr1-h1-48535399-48536290	h1SMnG0002101
chr1-h1-48564241-48565106	h1SMnG0002104
chr1-h1-48664161-48665055	h1SMnG0002106
chr1-h1-48810429-48811240	h1SMnG0002109
chr1-h1-48811578-48812419	h1SMnG0002109
chr1-h1-48826881-48827779	h1SMnG0002109
chr1-h1-48832468-48833409	h1SMnG0002109
chr1-h1-48876672-48877613	h1SMnG0002110
chr1-h1-48880882-48881712	h1SMnG0002110
chr1-h1-48892508-48893409	h1SMcG0001290
chr1-h1-48911245-48912097	h1SMcG0001290
chr1-h1-48943337-48944221	h1SMcG0001291
chr1-h1-48966446-48967566	h1SMnG0002111
chr1-h1-49022718-49023790	h1SMnG0002116
chr1-h1-49077147-49078034	h1SMcG0001299
chr1-h1-49079999-49081049	h1SMcG0001299
chr1-h1-49110764-49111732	h1SMnG0002123
chr1-h1-49144245-49145055	h1SMcG0001302
chr1-h1-49180737-49181684	h1SMcG0001303
chr1-h1-49223566-49224511	h1SMcG0001304
chr1-h1-49237598-49238390	h1SMcG0001304
chr1-h1-49330774-49331690	h1SMnG0002134
chr1-h1-49330774-49331690	h1SMcG0001306
chr1-h1-49361299-49362205	h1SMcG0001306
chr1-h1-49384839-49385915	h1SMnG0002135
chr1-h1-49582762-49584435	h1SMcG0001313
chr1-h1-49611484-49612154	h1SMcG0001314
chr1-h1-49612254-49613009	h1SMcG0001314
chr1-h1-49615620-49616643	h1SMcG0001314
chr1-h1-49736966-49737875	h1SMcG0001317
chr1-h1-49873186-49874088	h1SMcG0001320
chr1-h1-49939243-49940142	h1SMcG0001321
chr1-h1-50016736-50017697	h1SMcG0001323
chr1-h1-50094593-50095620	h1SMcG0001325
chr1-h1-50116930-50117546	h1SMcG0001326
chr1-h1-50224929-50225841	h1SMcG0001332
chr1-h1-50266724-50267680	h1SMcG0001332
chr1-h1-50494658-50495695	h1SMcG0001339
chr1-h1-50556951-50557970	h1SMnG0002188
chr1-h1-50681790-50682660	h1SMcG0001343
chr1-h1-50686131-50686900	h1SMnG0002191
chr1-h1-50688595-50689597	h1SMnG0002191
chr1-h1-50689937-50690847	h1SMnG0002191
chr1-h1-50740269-50741173	h1SMnG0002193
chr1-h1-50753160-50753746	h1SMcG0001345
chr1-h1-50824988-50825958	h1SMnG0002199
chr1-h1-50827459-50828544	h1SMnG0002199
chr1-h1-50835449-50836384	h1SMcG0001346
chr1-h1-50835449-50836384	h1SMnG0002201
chr1-h1-50837973-50838883	h1SMnG0002201
chr1-h1-50883017-50883873	h1SMcG0001348
chr1-h1-51112033-51113002	h1SMnG0002204
chr1-h1-51120263-51121089	h1SMcG0001355
chr1-h1-51126531-51127452	h1SMcG0001356
chr1-h1-51165132-51167023	h1SMcG0001357
chr1-h1-51180711-51181470	h1SMcG0001358
chr1-h1-51350441-51351355	h1SMcG0001362
chr1-h1-51396693-51397624	h1SMnG0002213
chr1-h1-51396693-51397624	h1SMcG0001368
chr1-h1-51413844-51414586	h1SMnG0002214
chr1-h1-51424164-51425004	h1SMcG0001369
chr1-h1-51427412-51428209	h1SMcG0001369
chr1-h1-51445038-51445906	h1SMcG0001370
chr1-h1-51448953-51449869	h1SMcG0001370
chr1-h1-51506674-51507589	h1SMcG0001373
chr1-h1-51646198-51647227	h1SMnG0002218
chr1-h1-51686529-51687226	h1SMnG0002222
chr1-h1-51729475-51730420	h1SMnG0002227
chr1-h1-51768256-51769098	h1SMcG0001379
chr1-h1-51879666-51880630	h1SMcG0001384
chr1-h1-51885283-51886154	h1SMcG0001384
chr1-h1-51888569-51889308	h1SMcG0001384
chr1-h1-51888569-51889308	h1SMcG0001385
chr1-h1-51889400-51889904	h1SMcG0001385
chr1-h1-51890881-51891749	h1SMcG0001385
chr1-h1-51923231-51923936	h1SMnG0002236
chr1-h1-51923231-51923936	h1SMnG0002237
chr1-h1-51963500-51964421	h1SMcG0001388
chr1-h1-51966142-51967091	h1SMnG0002239
chr1-h1-51987329-51988148	h1SMnG0002243
chr1-h1-52011622-52012645	h1SMcG0001391
chr1-h1-52074605-52075595	h1SMcG0001395
chr1-h1-52079603-52080485	h1SMcG0001395
chr1-h1-52084494-52085388	h1SMnG0002249
chr1-h1-52086242-52086757	h1SMnG0002249
chr1-h1-52086873-52087587	h1SMnG0002249
chr1-h1-52088711-52089395	h1SMnG0002249
chr1-h1-52089782-52090747	h1SMnG0002249
chr1-h1-52093753-52094672	h1SMcG0001396
chr1-h1-52093753-52094672	h1SMnG0002250
chr1-h1-52103645-52104665	h1SMnG0002250
chr1-h1-52136297-52137187	h1SMnG0002251
chr1-h1-52178991-52179868	h1SMcG0001397
chr1-h1-52187397-52188247	h1SMnG0002254
chr1-h1-52204600-52205481	h1SMnG0002255
chr1-h1-52208295-52209077	h1SMcG0001399
chr1-h1-52213050-52213835	h1SMcG0001399
chr1-h1-52228152-52229100	h1SMcG0001399
chr1-h1-52257177-52258022	h1SMcG0001399
chr1-h1-52382690-52383531	h1SMcG0001402
chr1-h1-52401731-52402611	h1SMcG0001403
chr1-h1-52416175-52417095	h1SMnG0002259
chr1-h1-52474635-52475402	h1SMcG0001405
chr1-h1-52491645-52492558	h1SMcG0001405
chr1-h1-52728250-52728974	h1SMnG0002275
chr1-h1-52938320-52939576	h1SMcG0001409
chr1-h1-52965699-52966715	h1SMcG0001409
chr1-h1-52988356-52989264	h1SMcG0001409
chr1-h1-53172015-53172784	h1SMcG0001412
chr1-h1-53177287-53178166	h1SMcG0001412
chr1-h1-53183319-53184237	h1SMcG0001412
chr1-h1-53245722-53246602	h1SMcG0001415
chr1-h1-53249019-53250508	h1SMnG0002291
chr1-h1-53270199-53271052	h1SMnG0002293
chr1-h1-53277141-53278011	h1SMcG0001416
chr1-h1-53368148-53368901	h1SMcG0001421
chr1-h1-53515125-53515794	h1SMnG0002297
chr1-h1-53519852-53520728	h1SMnG0002297
chr1-h1-53521083-53522058	h1SMnG0002297
chr1-h1-53528584-53529237	h1SMcG0001427
chr1-h1-53537696-53538595	h1SMcG0001428
chr1-h1-53572365-53573320	h1SMcG0001428
chr1-h1-53604334-53605196	h1SMcG0001429
chr1-h1-53630886-53631715	h1SMnG0002301
chr1-h1-53633772-53634677	h1SMcG0001430
chr1-h1-53756041-53756896	h1SMnG0002305
chr1-h1-53829604-53830224	h1SMnG0002306
chr1-h1-53846037-53846918	h1SMcG0001434
chr1-h1-53864324-53865067	h1SMcG0001435
chr1-h1-53868136-53869013	h1SMcG0001435
chr1-h1-53989831-53990814	h1SMcG0001440
chr1-h1-53992598-53993412	h1SMcG0001440
chr1-h1-54010134-54011087	h1SMcG0001441
chr1-h1-54052937-54053767	h1SMnG0002320
chr1-h1-54054219-54055117	h1SMnG0002320
chr1-h1-54063547-54064546	h1SMnG0002321
chr1-h1-54090594-54091503	h1SMnG0002322
chr1-h1-54134953-54135768	h1SMcG0001447
chr1-h1-54144850-54145712	h1SMcG0001447
chr1-h1-54159057-54159980	h1SMnG0002324
chr1-h1-54162049-54162611	h1SMcG0001448
chr1-h1-54181890-54182766	h1SMcG0001449
chr1-h1-54192058-54192862	h1SMcG0001449
chr1-h1-54200077-54200988	h1SMcG0001450
chr1-h1-54307615-54308471	h1SMcG0001452
chr1-h1-54482621-54483513	h1SMnG0002335
chr1-h1-54494572-54495419	h1SMnG0002340
chr1-h1-54557040-54558072	h1SMnG0002345
chr1-h1-54559012-54559841	h1SMnG0002345
chr1-h1-54571613-54572377	h1SMnG0002348
chr1-h1-54574259-54575161	h1SMnG0002348
chr1-h1-54586713-54587482	h1SMnG0002350
chr1-h1-54596333-54597228	h1SMcG0001466
chr1-h1-54661492-54662392	h1SMnG0002354
chr1-h1-54687910-54688837	h1SMnG0002355
chr1-h1-54723081-54723991	h1SMnG0002357
chr1-h1-54746284-54747357	h1SMcG0001473
chr1-h1-54755720-54756578	h1SMcG0001474
chr1-h1-54767561-54768515	h1SMnG0002361
chr1-h1-54773065-54774234	h1SMnG0002361
chr1-h1-54774311-54775333	h1SMnG0002361
chr1-h1-54869819-54870654	h1SMnG0002367
chr1-h1-54889760-54890818	h1SMnG0002369
chr1-h1-54891260-54892131	h1SMcG0001477
chr1-h1-54913059-54913959	h1SMnG0002373
chr1-h1-54925292-54926461	h1SMnG0002376
chr1-h1-54926809-54927760	h1SMnG0002376
chr1-h1-54941044-54942546	h1SMnG0002377
chr1-h1-54953827-54954673	h1SMnG0002378
chr1-h1-55014918-55015859	h1SMnG0002380
chr1-h1-55025182-55026089	h1SMnG0002380
chr1-h1-55029479-55030483	h1SMnG0002380
chr1-h1-55118668-55119445	h1SMnG0002383
chr1-h1-55176542-55177385	h1SMnG0002389
chr1-h1-55390286-55391068	h1SMcG0001485
chr1-h1-55391608-55392536	h1SMcG0001485
chr1-h1-55427156-55427619	h1SMcG0001486
chr1-h1-55428098-55428933	h1SMcG0001486
chr1-h1-55430780-55431364	h1SMcG0001486
chr1-h1-55431852-55432680	h1SMnG0002399
chr1-h1-55445448-55446349	h1SMnG0002399
chr1-h1-55451374-55452235	h1SMcG0001487
chr1-h1-55453137-55454094	h1SMcG0001487
chr1-h1-55519615-55520454	h1SMcG0001488
chr1-h1-55524422-55525216	h1SMnG0002404
chr1-h1-55573509-55574393	h1SMcG0001489
chr1-h1-55634568-55635454	h1SMcG0001492
chr1-h1-55657908-55658802	h1SMcG0001493
chr1-h1-55660622-55661564	h1SMcG0001493
chr1-h1-55676664-55677574	h1SMcG0001493
chr1-h1-55686317-55687237	h1SMcG0001493
chr1-h1-55732989-55733814	h1SMcG0001496
chr1-h1-55738097-55739023	h1SMcG0001496
chr1-h1-55762653-55763408	h1SMcG0001497
chr1-h1-55763707-55764512	h1SMcG0001497
chr1-h1-55775812-55776758	h1SMcG0001497
chr1-h1-55778020-55778906	h1SMcG0001497
chr1-h1-55780976-55781915	h1SMcG0001497
chr1-h1-55878962-55879871	h1SMnG0002418
chr1-h1-55902388-55903343	h1SMnG0002419
chr1-h1-55904727-55905505	h1SMnG0002420
chr1-h1-55905923-55906762	h1SMnG0002420
chr1-h1-55915879-55916696	h1SMnG0002421
chr1-h1-55920688-55921614	h1SMnG0002421
chr1-h1-55925263-55926175	h1SMnG0002421
chr1-h1-55927926-55928795	h1SMnG0002421
chr1-h1-55971682-55972548	h1SMcG0001500
chr1-h1-56027569-56028611	h1SMnG0002426
chr1-h1-56028702-56029614	h1SMnG0002426
chr1-h1-56044474-56045368	h1SMcG0001501
chr1-h1-56073570-56074439	h1SMnG0002427
chr1-h1-56114580-56115569	h1SMcG0001506
chr1-h1-56126743-56127662	h1SMnG0002433
chr1-h1-56135338-56136166	h1SMnG0002435
chr1-h1-56159850-56160978	h1SMcG0001507
chr1-h1-56159850-56160978	h1SMnG0002437
chr1-h1-56179561-56180482	h1SMnG0002440
chr1-h1-56205717-56206504	h1SMnG0002441
chr1-h1-56223263-56224198	h1SMnG0002442
chr1-h1-56243141-56243945	h1SMcG0001510
chr1-h1-56243141-56243945	h1SMnG0002443
chr1-h1-56307877-56308788	h1SMcG0001513
chr1-h1-56346209-56346992	h1SMcG0001512
chr1-h1-56367442-56368386	h1SMnG0002447
chr1-h1-56387841-56388781	h1SMcG0001516
chr1-h1-56558580-56559721	h1SMcG0001522
chr1-h1-56606763-56607668	h1SMcG0001524
chr1-h1-56628001-56628804	h1SMnG0002458
chr1-h1-56633412-56634328	h1SMnG0002458
chr1-h1-56763918-56764911	h1SMcG0001529
chr1-h1-56860399-56861417	h1SMnG0002465
chr1-h1-56860399-56861417	h1SMcG0001531
chr1-h1-56861601-56862413	h1SMnG0002465
chr1-h1-56861601-56862413	h1SMcG0001531
chr1-h1-56866057-56867107	h1SMnG0002467
chr1-h1-56871909-56872702	h1SMnG0002467
chr1-h1-56877119-56877992	h1SMnG0002467
chr1-h1-56881651-56882552	h1SMnG0002467
chr1-h1-56921743-56922627	h1SMnG0002472
chr1-h1-56929664-56930561	h1SMcG0001533
chr1-h1-56930844-56931578	h1SMcG0001533
chr1-h1-56976496-56977415	h1SMnG0002474
chr1-h1-56976496-56977415	h1SMcG0001535
chr1-h1-57000337-57001193	h1SMnG0002476
chr1-h1-57024517-57025417	h1SMnG0002479
chr1-h1-57025940-57027004	h1SMnG0002479
chr1-h1-57025940-57027004	h1SMnG0002480
chr1-h1-57031638-57032569	h1SMnG0002475
chr1-h1-57031638-57032569	h1SMcG0001536
chr1-h1-57037271-57038093	h1SMcG0001537
chr1-h1-57060370-57061268	h1SMnG0002482
chr1-h1-57067781-57068582	h1SMnG0002482
chr1-h1-57071463-57072329	h1SMnG0002482
chr1-h1-57077955-57078930	h1SMnG0002483
chr1-h1-57117074-57118013	h1SMcG0001540
chr1-h1-57155313-57156296	h1SMnG0002489
chr1-h1-57159357-57160341	h1SMnG0002489
chr1-h1-57165229-57166206	h1SMnG0002490
chr1-h1-57231346-57232203	h1SMcG0001543
chr1-h1-57235950-57236821	h1SMcG0001543
chr1-h1-57241596-57242444	h1SMcG0001543
chr1-h1-57243541-57244487	h1SMcG0001543
chr1-h1-57454163-57455043	h1SMnG0002496
chr1-h1-57485477-57486152	h1SMcG0001549
chr1-h1-57486270-57487130	h1SMcG0001549
chr1-h1-57497321-57498208	h1SMnG0002497
chr1-h1-57513440-57514233	h1SMcG0001551
chr1-h1-57557042-57557892	h1SMcG0001552
chr1-h1-57566693-57567437	h1SMcG0001553
chr1-h1-57572587-57573523	h1SMnG0002500
chr1-h1-57574373-57575293	h1SMnG0002500
chr1-h1-57625009-57626128	h1SMnG0002503
chr1-h1-57632720-57633579	h1SMnG0002504
chr1-h1-57635520-57636376	h1SMcG0001554
chr1-h1-57636968-57637878	h1SMcG0001554
chr1-h1-57647902-57648821	h1SMnG0002506
chr1-h1-57653913-57654880	h1SMnG0002506
chr1-h1-57692159-57693081	h1SMnG0002511
chr1-h1-57697638-57698259	h1SMnG0002508
chr1-h1-57717693-57718467	h1SMcG0001556
chr1-h1-57802304-57803013	h1SMcG0001557
chr1-h1-57809915-57810798	h1SMcG0001557
chr1-h1-57857521-57858390	h1SMnG0002517
chr1-h1-57916661-57917427	h1SMnG0002519
chr1-h1-58024185-58025446	h1SMnG0002527
chr1-h1-58025453-58026233	h1SMnG0002527
chr1-h1-58076275-58077221	h1SMnG0002533
chr1-h1-58099106-58100199	h1SMnG0002537
chr1-h1-58111981-58112872	h1SMnG0002537
chr1-h1-58198900-58199756	h1SMcG0001573
chr1-h1-58312483-58313359	h1SMnG0002546
chr1-h1-58439553-58440478	h1SMnG0002555
chr1-h1-58486414-58487292	h1SMnG0002556
chr1-h1-58545533-58546394	h1SMcG0001582
chr1-h1-58546739-58547539	h1SMcG0001582
chr1-h1-58563469-58564385	h1SMcG0001584
chr1-h1-58643142-58644067	h1SMnG0002561
chr1-h1-58703407-58704113	h1SMcG0001587
chr1-h1-58710028-58711056	h1SMcG0001588
chr1-h1-58959128-58960024	h1SMcG0001597
chr1-h1-59208155-59209088	h1SMnG0002587
chr1-h1-59231655-59232526	h1SMcG0001606
chr1-h1-59258882-59259680	h1SMcG0001607
chr1-h1-59321287-59322108	h1SMcG0001608
chr1-h1-59430732-59431293	h1SMcG0001613
chr1-h1-59473379-59474191	h1SMcG0001615
chr1-h1-59740813-59741781	h1SMcG0001621
chr1-h1-59839420-59840222	h1SMcG0001625
chr1-h1-59877546-59878535	h1SMcG0001627
chr1-h1-59979653-59980349	h1SMcG0001630
chr1-h1-59990421-59991229	h1SMnG0002606
chr1-h1-59991638-59992557	h1SMnG0002606
chr1-h1-59996730-59997636	h1SMnG0002608
chr1-h1-60010406-60011179	h1SMcG0001631
chr1-h1-60075859-60076786	h1SMnG0002611
chr1-h1-60134610-60135541	h1SMcG0001635
chr1-h1-60137441-60138330	h1SMcG0001635
chr1-h1-60290089-60290914	h1SMnG0002619
chr1-h1-60303048-60303837	h1SMcG0001640
chr1-h1-60315457-60316229	h1SMcG0001640
chr1-h1-60336438-60337396	h1SMnG0002621
chr1-h1-60455543-60456355	h1SMnG0002625
chr1-h1-60506846-60507648	h1SMcG0001644
chr1-h1-60509617-60510436	h1SMcG0001644
chr1-h1-60532029-60533098	h1SMnG0002627
chr1-h1-60563256-60564236	h1SMcG0001647
chr1-h1-60585284-60586055	h1SMcG0001649
chr1-h1-60615240-60616181	h1SMnG0002629
chr1-h1-60671421-60672000	h1SMcG0001652
chr1-h1-60676178-60677057	h1SMnG0002633
chr1-h1-60677596-60678493	h1SMnG0002634
chr1-h1-60679595-60680493	h1SMnG0002635
chr1-h1-60685017-60685808	h1SMnG0002637
chr1-h1-60685017-60685808	h1SMcG0001653
chr1-h1-60690935-60691807	h1SMnG0002640
chr1-h1-60716476-60717379	h1SMnG0002639
chr1-h1-60737145-60738029	h1SMcG0001654
chr1-h1-60739571-60740444	h1SMcG0001654
chr1-h1-60829393-60830349	h1SMcG0001660
chr1-h1-60897955-60898703	h1SMcG0001662
chr1-h1-60909743-60910140	h1SMnG0002652
chr1-h1-60913719-60914494	h1SMnG0002653
chr1-h1-60915078-60915959	h1SMnG0002653
chr1-h1-60919943-60920819	h1SMnG0002654
chr1-h1-60922102-60922925	h1SMnG0002654
chr1-h1-60959599-60960450	h1SMcG0001664
chr1-h1-61063600-61064389	h1SMnG0002663
chr1-h1-61112796-61113637	h1SMcG0001668
chr1-h1-61126150-61126953	h1SMnG0002665
chr1-h1-61127725-61128657	h1SMnG0002665
chr1-h1-61148338-61149121	h1SMnG0002670
chr1-h1-61161784-61162662	h1SMcG0001669
chr1-h1-61235103-61236007	h1SMnG0002677
chr1-h1-61235103-61236007	h1SMcG0001670
chr1-h1-61260699-61261566	h1SMnG0002682
chr1-h1-61260699-61261566	h1SMnG0002683
chr1-h1-61301122-61301936	h1SMnG0002685
chr1-h1-61301122-61301936	h1SMnG0002684
chr1-h1-61348358-61349250	h1SMcG0001673
chr1-h1-61358838-61359846	h1SMcG0001673
chr1-h1-61413710-61414746	h1SMnG0002688
chr1-h1-61419615-61420653	h1SMnG0002690
chr1-h1-61743691-61744623	h1SMnG0002697
chr1-h1-61763076-61764130	h1SMnG0002697
chr1-h1-61776246-61777171	h1SMnG0002698
chr1-h1-61830349-61831007	h1SMcG0001683
chr1-h1-61831023-61831772	h1SMcG0001683
chr1-h1-61835109-61836451	h1SMcG0001683
chr1-h1-61856724-61857571	h1SMcG0001684
chr1-h1-61859970-61860693	h1SMcG0001684
chr1-h1-61906375-61907269	h1SMnG0002705
chr1-h1-61951625-61952580	h1SMcG0001685
chr1-h1-61989283-61990182	h1SMcG0001689
chr1-h1-62026094-62027198	h1SMcG0001690
chr1-h1-62048773-62049732	h1SMcG0001690
chr1-h1-62070538-62071428	h1SMcG0001691
chr1-h1-62071678-62073118	h1SMcG0001691
chr1-h1-62250945-62251838	h1SMcG0001698
chr1-h1-62293969-62294833	h1SMcG0001699
chr1-h1-62357529-62358550	h1SMcG0001700
chr1-h1-62501533-62502486	h1SMcG0001702
chr1-h1-62501533-62502486	h1SMnG0002732
chr1-h1-62505944-62507493	h1SMcG0001702
chr1-h1-62505944-62507493	h1SMnG0002732
chr1-h1-62629112-62629968	h1SMnG0002735
chr1-h1-62702126-62702853	h1SMcG0001707
chr1-h1-62800144-62800920	h1SMnG0002741
chr1-h1-62805974-62806844	h1SMnG0002743
chr1-h1-62871858-62872723	h1SMcG0001713
chr1-h1-62927439-62928520	h1SMnG0002748
chr1-h1-63009228-63010230	h1SMnG0002754
chr1-h1-63040683-63041539	h1SMcG0001718
chr1-h1-63082430-63083288	h1SMcG0001720
chr1-h1-63086827-63088602	h1SMcG0001720
chr1-h1-63158367-63159297	h1SMnG0002767
chr1-h1-63161420-63162316	h1SMnG0002768
chr1-h1-63265481-63266418	h1SMnG0002773
chr1-h1-63275160-63276100	h1SMnG0002775
chr1-h1-63283337-63284157	h1SMnG0002776
chr1-h1-63295944-63297497	h1SMcG0001722
chr1-h1-63303373-63304217	h1SMcG0001722
chr1-h1-63310215-63310989	h1SMnG0002777
chr1-h1-63312076-63312760	h1SMnG0002777
chr1-h1-63313080-63314179	h1SMnG0002777
chr1-h1-63327523-63328348	h1SMnG0002778
chr1-h1-63331571-63332574	h1SMcG0001723
chr1-h1-63350472-63351328	h1SMnG0002782
chr1-h1-63352830-63353649	h1SMnG0002783
chr1-h1-63377865-63378781	h1SMnG0002785
chr1-h1-63401689-63402532	h1SMcG0001724
chr1-h1-63426760-63427689	h1SMcG0001726
chr1-h1-63464855-63465804	h1SMnG0002787
chr1-h1-63471196-63472271	h1SMcG0001727
chr1-h1-63486295-63487209	h1SMcG0001728
chr1-h1-63486295-63487209	h1SMnG0002791
chr1-h1-63491044-63491896	h1SMnG0002793
chr1-h1-63492350-63493147	h1SMnG0002793
chr1-h1-63498076-63498967	h1SMnG0002793
chr1-h1-63506961-63507890	h1SMnG0002794
chr1-h1-63560789-63561517	h1SMcG0001731
chr1-h1-63613024-63613942	h1SMnG0002797
chr1-h1-63672046-63672950	h1SMcG0001737
chr1-h1-63672046-63672950	h1SMcG0001736
chr1-h1-63718878-63719822	h1SMnG0002801
chr1-h1-63781525-63782396	h1SMnG0002805
chr1-h1-63812106-63813009	h1SMcG0001739
chr1-h1-63824728-63825574	h1SMnG0002806
chr1-h1-63831050-63831988	h1SMnG0002806
chr1-h1-63843661-63844530	h1SMcG0001740
chr1-h1-63849821-63850671	h1SMcG0001740
chr1-h1-63881747-63882717	h1SMnG0002808
chr1-h1-63912831-63913786	h1SMcG0001742
chr1-h1-63966753-63967637	h1SMnG0002816
chr1-h1-64021079-64021827	h1SMcG0001748
chr1-h1-64061027-64061918	h1SMcG0001750
chr1-h1-64066318-64067230	h1SMcG0001750
chr1-h1-64082272-64083097	h1SMcG0001751
chr1-h1-64084628-64085556	h1SMcG0001751
chr1-h1-64172152-64173085	h1SMnG0002824
chr1-h1-64178480-64179479	h1SMnG0002825
chr1-h1-64184778-64185564	h1SMnG0002826
chr1-h1-64186013-64186895	h1SMnG0002826
chr1-h1-64186013-64186895	h1SMnG0002827
chr1-h1-64202584-64203727	h1SMnG0002831
chr1-h1-64202584-64203727	h1SMnG0002832
chr1-h1-64208985-64209792	h1SMcG0001755
chr1-h1-64237376-64238274	h1SMnG0002836
chr1-h1-64268063-64268961	h1SMnG0002839
chr1-h1-64276343-64277257	h1SMcG0001756
chr1-h1-64358292-64359203	h1SMcG0001757
chr1-h1-64446596-64447560	h1SMnG0002849
chr1-h1-64524537-64525542	h1SMcG0001761
chr1-h1-64660336-64661130	h1SMcG0001765
chr1-h1-64662720-64663583	h1SMcG0001766
chr1-h1-64705159-64706034	h1SMnG0002861
chr1-h1-64863163-64864059	h1SMnG0002867
chr1-h1-64875115-64876077	h1SMcG0001771
chr1-h1-64932750-64933641	h1SMnG0002869
chr1-h1-64968395-64969024	h1SMcG0001772
chr1-h1-64979536-64980290	h1SMcG0001772
chr1-h1-64996088-64997036	h1SMcG0001774
chr1-h1-65021206-65022106	h1SMnG0002873
chr1-h1-65031787-65032520	h1SMnG0002873
chr1-h1-65040053-65040914	h1SMnG0002873
chr1-h1-65054818-65055659	h1SMcG0001776
chr1-h1-65141880-65142784	h1SMcG0001778
chr1-h1-65157679-65158484	h1SMnG0002882
chr1-h1-65212004-65212894	h1SMnG0002884
chr1-h1-65286290-65287067	h1SMnG0002887
chr1-h1-65287499-65288321	h1SMnG0002887
chr1-h1-65410247-65411181	h1SMnG0002894
chr1-h1-65445262-65446189	h1SMnG0002895
chr1-h1-65452502-65453607	h1SMnG0002895
chr1-h1-65463229-65464115	h1SMnG0002895
chr1-h1-65768941-65769764	h1SMcG0001795
chr1-h1-65782019-65782989	h1SMnG0002912
chr1-h1-65805602-65806528	h1SMcG0001796
chr1-h1-65917272-65917964	h1SMcG0001797
chr1-h1-65921275-65922183	h1SMcG0001797
chr1-h1-65936414-65937289	h1SMcG0001797
chr1-h1-65961943-65962877	h1SMcG0001798
chr1-h1-66015223-66016103	h1SMcG0001800
chr1-h1-66102135-66103042	h1SMcG0001801
chr1-h1-66165203-66166079	h1SMcG0001802
chr1-h1-66257316-66258194	h1SMnG0002923
chr1-h1-66284782-66285531	h1SMnG0002923
chr1-h1-66307180-66307972	h1SMnG0002923
chr1-h1-66307180-66307972	h1SMcG0001803
chr1-h1-66390502-66391525	h1SMnG0002929
chr1-h1-66394833-66395851	h1SMnG0002929
chr1-h1-66425208-66426058	h1SMcG0001806
chr1-h1-66426907-66427862	h1SMcG0001806
chr1-h1-66461125-66461932	h1SMnG0002931
chr1-h1-66503201-66503829	h1SMnG0002935
chr1-h1-66541533-66542435	h1SMcG0001811
chr1-h1-66628617-66629498	h1SMnG0002948
chr1-h1-66630776-66631845	h1SMnG0002948
chr1-h1-66710345-66711364	h1SMcG0001815
chr1-h1-66711984-66713105	h1SMcG0001815
chr1-h1-66745578-66746433	h1SMnG0002959
chr1-h1-66776747-66777717	h1SMcG0001818
chr1-h1-66845301-66846068	h1SMnG0002967
chr1-h1-66846305-66847157	h1SMnG0002967
chr1-h1-67005713-67006606	h1SMcG0001823
chr1-h1-67007688-67008469	h1SMcG0001823
chr1-h1-67062399-67063331	h1SMnG0002972
chr1-h1-67090717-67091591	h1SMcG0001827
chr1-h1-67181451-67182524	h1SMnG0002976
chr1-h1-67243815-67244591	h1SMnG0002977
chr1-h1-67359130-67359855	h1SMnG0002980
chr1-h1-67364046-67364972	h1SMnG0002980
chr1-h1-67427770-67428617	h1SMnG0002984
chr1-h1-67430547-67431385	h1SMnG0002984
chr1-h1-67448199-67449048	h1SMnG0002987
chr1-h1-67449077-67449534	h1SMnG0002987
chr1-h1-67459812-67460694	h1SMcG0001836
chr1-h1-67523608-67524430	h1SMcG0001838
chr1-h1-67629267-67630285	h1SMnG0003000
chr1-h1-67630439-67631262	h1SMnG0003000
chr1-h1-67677208-67678849	h1SMcG0001842
chr1-h1-67781809-67782238	h1SMcG0001845
chr1-h1-67781809-67782238	h1SMnG0003005
chr1-h1-67781809-67782238	h1SMnG0003006
chr1-h1-67782356-67783169	h1SMnG0003007
chr1-h1-67845807-67846711	h1SMcG0001846
chr1-h1-67929079-67930013	h1SMcG0001848
chr1-h1-68005287-68006285	h1SMnG0003017
chr1-h1-68021296-68022212	h1SMcG0001852
chr1-h1-68028618-68029574	h1SMcG0001852
chr1-h1-68085696-68086534	h1SMcG0001854
chr1-h1-68229719-68230550	h1SMnG0003025
chr1-h1-68241008-68241829	h1SMnG0003026
chr1-h1-68404898-68405763	h1SMcG0001859
chr1-h1-68406141-68407048	h1SMcG0001859
chr1-h1-68411277-68412181	h1SMcG0001859
chr1-h1-68415881-68416851	h1SMnG0003027
chr1-h1-68419400-68420205	h1SMnG0003027
chr1-h1-68450597-68451490	h1SMnG0003028
chr1-h1-68506804-68507807	h1SMcG0001863
chr1-h1-68508539-68509527	h1SMcG0001863
chr1-h1-68568692-68569669	h1SMnG0003035
chr1-h1-68673949-68674868	h1SMcG0001866
chr1-h1-68677300-68678326	h1SMcG0001866
chr1-h1-68681522-68682416	h1SMcG0001866
chr1-h1-68684231-68685104	h1SMcG0001866
chr1-h1-68901139-68901987	h1SMnG0003048
chr1-h1-68914119-68914887	h1SMnG0003050
chr1-h1-68914119-68914887	h1SMnG0003051
chr1-h1-68988737-68989721	h1SMnG0003060
chr1-h1-68991241-68992085	h1SMnG0003060
chr1-h1-68996163-68996934	h1SMcG0001875
chr1-h1-69004586-69005724	h1SMnG0003054
chr1-h1-69191911-69192809	h1SMcG0001882
chr1-h1-69196208-69197058	h1SMnG0003069
chr1-h1-69259680-69260535	h1SMcG0001884
chr1-h1-69448792-69449332	h1SMnG0003079
chr1-h1-69453707-69454656	h1SMnG0003079
chr1-h1-69506754-69507454	h1SMnG0003083
chr1-h1-69510237-69511180	h1SMnG0003084
chr1-h1-69513550-69514290	h1SMnG0003084
chr1-h1-69531085-69532023	h1SMnG0003086
chr1-h1-69537347-69538212	h1SMcG0001889
chr1-h1-69557555-69558443	h1SMcG0001890
chr1-h1-69596952-69597905	h1SMnG0003089
chr1-h1-69633760-69634745	h1SMnG0003091
chr1-h1-69633760-69634745	h1SMnG0003092
chr1-h1-69699883-69700372	h1SMcG0001895
chr1-h1-69700487-69701240	h1SMcG0001895
chr1-h1-69729923-69730886	h1SMcG0001896
chr1-h1-69906844-69907714	h1SMcG0001898
chr1-h1-69908964-69909988	h1SMcG0001898
chr1-h1-69956683-69957545	h1SMnG0003101
chr1-h1-70062842-70063690	h1SMcG0001902
chr1-h1-70069972-70070739	h1SMcG0001902
chr1-h1-70071557-70072447	h1SMcG0001902
chr1-h1-70072898-70073629	h1SMcG0001902
chr1-h1-70114468-70115323	h1SMcG0001903
chr1-h1-70194046-70194955	h1SMcG0001905
chr1-h1-70267130-70268341	h1SMnG0003112
chr1-h1-70557820-70558671	h1SMnG0003119
chr1-h1-70566790-70567753	h1SMcG0001915
chr1-h1-70568314-70569009	h1SMcG0001915
chr1-h1-70634618-70635388	h1SMnG0003122
chr1-h1-70788477-70789200	h1SMnG0003131
chr1-h1-70797645-70798571	h1SMcG0001921
chr1-h1-70871014-70871809	h1SMnG0003140
chr1-h1-70878939-70879884	h1SMnG0003142
chr1-h1-70880995-70881863	h1SMnG0003143
chr1-h1-70898502-70899382	h1SMcG0001924
chr1-h1-70899909-70900796	h1SMcG0001924
chr1-h1-70906038-70906827	h1SMnG0003145
chr1-h1-70909290-70910167	h1SMnG0003145
chr1-h1-70921116-70921912	h1SMnG0003148
chr1-h1-71058220-71058945	h1SMcG0001927
chr1-h1-71197708-71198517	h1SMnG0003158
chr1-h1-71219229-71220011	h1SMcG0001931
chr1-h1-71220332-71221213	h1SMcG0001931
chr1-h1-71221451-71222588	h1SMcG0001931
chr1-h1-71224156-71224888	h1SMcG0001931
chr1-h1-71225110-71225632	h1SMcG0001931
chr1-h1-71225740-71226391	h1SMcG0001931
chr1-h1-71254610-71255530	h1SMnG0003159
chr1-h1-71261402-71262186	h1SMnG0003159
chr1-h1-71288970-71289856	h1SMnG0003160
chr1-h1-71293239-71294043	h1SMnG0003160
chr1-h1-71298329-71299284	h1SMnG0003160
chr1-h1-71424904-71425974	h1SMcG0001936
chr1-h1-71506312-71507365	h1SMnG0003171
chr1-h1-71526034-71526928	h1SMnG0003171
chr1-h1-71592202-71592979	h1SMcG0001939
chr1-h1-71596063-71596922	h1SMcG0001939
chr1-h1-71641553-71642348	h1SMcG0001939
chr1-h1-71660379-71661256	h1SMnG0003174
chr1-h1-71660379-71661256	h1SMcG0001940
chr1-h1-71674343-71675390	h1SMnG0003175
chr1-h1-71698475-71699293	h1SMcG0001941
chr1-h1-71788419-71789320	h1SMcG0001943
chr1-h1-71809620-71810570	h1SMcG0001946
chr1-h1-71815748-71816790	h1SMcG0001946
chr1-h1-71854099-71854917	h1SMcG0001948
chr1-h1-71856107-71857045	h1SMcG0001948
chr1-h1-71902091-71902977	h1SMcG0001950
chr1-h1-71930793-71931637	h1SMcG0001951
chr1-h1-71935488-71936363	h1SMnG0003188
chr1-h1-71939205-71940069	h1SMnG0003188
chr1-h1-71947291-71948158	h1SMnG0003188
chr1-h1-71987852-71988832	h1SMnG0003191
chr1-h1-71995737-71996665	h1SMcG0001953
chr1-h1-71997654-71998559	h1SMcG0001953
chr1-h1-72001644-72002448	h1SMcG0001953
chr1-h1-72028987-72029973	h1SMnG0003194
chr1-h1-72048151-72048925	h1SMcG0001956
chr1-h1-72158140-72159033	h1SMcG0001958
chr1-h1-72163034-72163943	h1SMcG0001959
chr1-h1-72185636-72186583	h1SMcG0001961
chr1-h1-72210143-72211163	h1SMnG0003206
chr1-h1-72361276-72362192	h1SMcG0001972
chr1-h1-72370701-72371576	h1SMcG0001973
chr1-h1-72438782-72439627	h1SMnG0003213
chr1-h1-72445287-72446176	h1SMcG0001974
chr1-h1-72504060-72505123	h1SMnG0003218
chr1-h1-72505834-72506713	h1SMcG0001976
chr1-h1-72538145-72539049	h1SMcG0001978
chr1-h1-72617161-72618084	h1SMcG0001979
chr1-h1-72731536-72732446	h1SMnG0003222
chr1-h1-72786255-72787145	h1SMcG0001983
chr1-h1-72795825-72796554	h1SMcG0001983
chr1-h1-72836536-72837714	h1SMnG0003228
chr1-h1-72853584-72854494	h1SMnG0003228
chr1-h1-72880634-72881308	h1SMcG0001988
chr1-h1-72891318-72892190	h1SMcG0001989
chr1-h1-72990492-72991391	h1SMcG0001991
chr1-h1-73015360-73016150	h1SMcG0001992
chr1-h1-73028351-73029150	h1SMnG0003236
chr1-h1-73029617-73030534	h1SMnG0003236
chr1-h1-73050347-73051274	h1SMnG0003237
chr1-h1-73053533-73054613	h1SMnG0003238
chr1-h1-73070208-73070902	h1SMcG0001994
chr1-h1-73073303-73074043	h1SMcG0001994
chr1-h1-73074892-73075803	h1SMcG0001994
chr1-h1-73089070-73089961	h1SMcG0001995
chr1-h1-73129341-73130197	h1SMcG0001996
chr1-h1-73162794-73163599	h1SMcG0001997
chr1-h1-73278321-73279205	h1SMcG0002003
chr1-h1-73280205-73281231	h1SMcG0002003
chr1-h1-73324040-73324968	h1SMcG0002004
chr1-h1-73446069-73446984	h1SMnG0003244
chr1-h1-73451106-73452023	h1SMnG0003245
chr1-h1-73502446-73503342	h1SMcG0002006
chr1-h1-73522210-73523111	h1SMcG0002007
chr1-h1-73565806-73566707	h1SMcG0002009
chr1-h1-73584391-73585520	h1SMnG0003251
chr1-h1-73737821-73738685	h1SMnG0003255
chr1-h1-73737821-73738685	h1SMcG0002012
chr1-h1-73742581-73743395	h1SMnG0003256
chr1-h1-73762346-73762681	h1SMcG0002014
chr1-h1-73829241-73830085	h1SMcG0002016
chr1-h1-73833148-73834147	h1SMcG0002017
chr1-h1-73874498-73875372	h1SMcG0002018
chr1-h1-73878203-73879044	h1SMcG0002018
chr1-h1-73899471-73900459	h1SMcG0002020
chr1-h1-73956275-73957313	h1SMcG0002022
chr1-h1-73977428-73978330	h1SMcG0002023
chr1-h1-74072331-74073283	h1SMcG0002026
chr1-h1-74076346-74077219	h1SMcG0002026
chr1-h1-74078283-74078940	h1SMcG0002026
chr1-h1-74080516-74081167	h1SMcG0002027
chr1-h1-74090465-74091205	h1SMnG0003269
chr1-h1-74097465-74098276	h1SMnG0003270
[truncated: 20,374 more rows]

## Sheet: ocr_gene_correlation
ocr_id	gene_id	OCR_module	cor	col	is_top
chr1-h1-129251141-129252191	h1SMcG0003403	sO01	0.021471	#2171B5	FALSE
chr1-h1-148692604-148693565	h1SMcG0003819	sO01	-0.241314	#2171B5	FALSE
chr1-h1-149431937-149432734	h1SMcG0003844	sO01	-0.27994	#2171B5	FALSE
chr1-h1-158072688-158073852	h1SMcG0004018	sO01	0.886485	#2171B5	TRUE
chr1-h1-159407261-159408122	h1SMcG0004052	sO01	-0.0155678	#2171B5	FALSE
chr1-h1-162710529-162711258	h1SMnG0006814	sO01	-0.366208	#2171B5	FALSE
chr1-h1-186773800-186774741	h1SMcG0004684	sO01	-0.554017	#2171B5	FALSE
chr1-h1-187789479-187790677	h1SMnG0007891	sO01	0.0096621	#2171B5	FALSE
chr1-h1-192281822-192282767	h1SMnG0008088	sO01	-0.21189	#2171B5	FALSE
chr1-h1-197198493-197199404	h1SMnG0008268	sO01	-0.239491	#2171B5	FALSE
chr1-h1-198316699-198318422	h1SMcG0004946	sO01	0.226519	#2171B5	FALSE
chr1-h1-204408815-204409673	h1SMnG0008603	sO01	-0.127018	#2171B5	FALSE
chr1-h1-20643056-20643792	h1SMnG0000893	sO01	0.462028	#2171B5	FALSE
chr1-h1-217214452-217215441	h1SMnG0009201	sO01	0.777994	#2171B5	TRUE
chr1-h1-222030635-222031741	h1SMcG0005592	sO01	0.283944	#2171B5	FALSE
chr1-h1-222828812-222829787	h1SMcG0005619	sO01	0.107295	#2171B5	FALSE
chr1-h1-229246973-229247721	h1SMnG0009812	sO01	-0.072507	#2171B5	FALSE
chr1-h1-236206347-236207139	h1SMnG0010115	sO01	-0.191532	#2171B5	FALSE
chr1-h1-238276459-238277280	h1SMcG0006088	sO01	-0.181097	#2171B5	FALSE
chr1-h1-240518539-240519448	h1SMcG0006147	sO01	0.59762	#2171B5	FALSE
chr1-h1-243062219-243063100	h1SMcG0006228	sO01	0.620765	#2171B5	FALSE
chr1-h1-248783925-248784805	h1SMcG0006375	sO01	0.647823	#2171B5	FALSE
chr1-h1-256478132-256479030	h1SMnG0011060	sO01	-0.0226608	#2171B5	FALSE
chr1-h1-257835576-257836506	h1SMnG0011120	sO01	0.102637	#2171B5	FALSE
chr1-h1-262295963-262297021	h1SMcG0006762	sO01	0.583897	#2171B5	FALSE
chr1-h1-263776028-263776709	h1SMnG0011407	sO01	-0.197479	#2171B5	FALSE
chr1-h1-273723654-273724593	h1SMcG0007062	sO01	0.134454	#2171B5	FALSE
chr1-h1-284309112-284310248	h1SMnG0012350	sO01	0.0394256	#2171B5	FALSE
chr1-h1-2850989-2851891	h1SMcG0000089	sO01	-0.082745	#2171B5	FALSE
chr1-h1-286276026-286276858	h1SMcG0007392	sO01	0.837271	#2171B5	TRUE
chr1-h1-287216744-287217664	h1SMnG0012516	sO01	0.495368	#2171B5	FALSE
chr1-h1-293588758-293589641	h1SMcG0007578	sO01	0.723492	#2171B5	FALSE
chr1-h1-293964608-293965677	h1SMcG0007586	sO01	-0.164208	#2171B5	FALSE
chr1-h1-29492907-29493816	h1SMnG0001243	sO01	-0.0347632	#2171B5	FALSE
chr1-h1-302313327-302314292	h1SMnG0013150	sO01	-0.16477	#2171B5	FALSE
chr1-h1-319135924-319136884	h1SMcG0008331	sO01	0.921648	#2171B5	TRUE
chr1-h1-319192582-319193363	h1SMnG0013874	sO01	0.909024	#2171B5	TRUE
chr1-h1-331984297-331985214	h1SMcG0008711	sO01	-0.485661	#2171B5	FALSE
chr1-h1-44452993-44453728	h1SMcG0001172	sO01	-0.219179	#2171B5	FALSE
chr1-h1-47167793-47168688	h1SMnG0002043	sO01	0.0710976	#2171B5	FALSE
chr1-h1-54134953-54135768	h1SMcG0001447	sO01	-0.272527	#2171B5	FALSE
chr1-h1-56027569-56028611	h1SMnG0002426	sO01	0.0307032	#2171B5	FALSE
chr1-h1-58959128-58960024	h1SMcG0001597	sO01	0.812648	#2171B5	TRUE
chr1-h1-60737145-60738029	h1SMcG0001654	sO01	-0.0627258	#2171B5	FALSE
chr1-h1-72210143-72211163	h1SMnG0003206	sO01	0.0659321	#2171B5	FALSE
chr1-h1-80715561-80716313	h1SMnG0003584	sO01	0.245444	#2171B5	FALSE
chr1-h1-82806623-82807495	h1SMcG0002259	sO01	-0.0759517	#2171B5	FALSE
chr2-h1-103516868-103517789	h1SMcG0011910	sO01	-0.021308	#2171B5	FALSE
chr2-h1-105883716-105884604	h1SMnG0019618	sO01	-0.188138	#2171B5	FALSE
chr2-h1-106991002-106991978	h1SMnG0019667	sO01	0.496857	#2171B5	FALSE
chr2-h1-111916404-111917337	h1SMnG0019846	sO01	0.478303	#2171B5	FALSE
chr2-h1-112308454-112309339	h1SMcG0012125	sO01	0.814408	#2171B5	TRUE
chr2-h1-113418423-113419282	h1SMcG0012154	sO01	0.624736	#2171B5	FALSE
chr2-h1-12115764-12116744	h1SMcG0009251	sO01	0.726682	#2171B5	TRUE
chr2-h1-139275650-139276677	h1SMcG0012762	sO01	0.184665	#2171B5	FALSE
chr2-h1-145146260-145147156	h1SMnG0021203	sO01	0.246018	#2171B5	FALSE
chr2-h1-147947893-147948704	h1SMcG0012971	sO01	-0.0385235	#2171B5	FALSE
chr2-h1-149925360-149926388	h1SMcG0013006	sO01	-0.600556	#2171B5	FALSE
chr2-h1-161397322-161398104	h1SMnG0021854	sO01	0.0404709	#2171B5	FALSE
chr2-h1-167320220-167322190	h1SMnG0022083	sO01	-0.0201511	#2171B5	FALSE
chr2-h1-173780782-173781670	h1SMnG0022366	sO01	-0.309147	#2171B5	FALSE
chr2-h1-19103922-19104784	h1SMnG0015713	sO01	0.0442049	#2171B5	FALSE
chr2-h1-193461756-193462914	h1SMcG0014197	sO01	0.227684	#2171B5	FALSE
chr2-h1-196715883-196716552	h1SMcG0014293	sO01	0.835988	#2171B5	TRUE
chr2-h1-24290696-24291495	h1SMcG0009643	sO01	0.905646	#2171B5	TRUE
chr2-h1-256011347-256012157	h1SMcG0016083	sO01	-0.187359	#2171B5	FALSE
chr2-h1-259102530-259103359	h1SMcG0016186	sO01	0.58378	#2171B5	FALSE
chr2-h1-25919582-25920520	h1SMnG0016099	sO01	0.894407	#2171B5	TRUE
chr2-h1-26012752-26013432	h1SMnG0016102	sO01	0.329891	#2171B5	FALSE
chr2-h1-261685902-261687120	h1SMcG0016267	sO01	0.917139	#2171B5	TRUE
chr2-h1-265040164-265041056	h1SMcG0016374	sO01	0.911203	#2171B5	TRUE
chr2-h1-265956069-265957042	h1SMnG0026572	sO01	0.0994464	#2171B5	FALSE
chr2-h1-267322218-267323107	h1SMcG0016453	sO01	0.194378	#2171B5	FALSE
chr2-h1-268736076-268736956	h1SMcG0016486	sO01	-0.160326	#2171B5	FALSE
chr2-h1-33563399-33564387	h1SMcG0009915	sO01	0.222142	#2171B5	FALSE
chr2-h1-3833361-3834173	h1SMcG0008984	sO01	-0.214583	#2171B5	FALSE
chr2-h1-38370922-38371809	h1SMnG0016699	sO01	-0.0449473	#2171B5	FALSE
chr2-h1-38809356-38810250	h1SMcG0010110	sO01	0.915731	#2171B5	TRUE
chr2-h1-38926480-38927391	h1SMcG0010112	sO01	0.930823	#2171B5	TRUE
chr2-h1-4637429-4638079	h1SMnG0015026	sO01	-0.188138	#2171B5	FALSE
chr2-h1-4648216-4649150	h1SMcG0009014	sO01	0.545177	#2171B5	FALSE
chr2-h1-4813249-4814020	h1SMcG0009021	sO01	0.66604	#2171B5	FALSE
chr2-h1-51405611-51406562	h1SMcG0010509	sO01	-0.225514	#2171B5	FALSE
chr2-h1-58428950-58429994	h1SMcG0010729	sO01	-0.00541469	#2171B5	FALSE
chr2-h1-61797989-61798799	h1SMcG0010825	sO01	0.590379	#2171B5	FALSE
chr2-h1-73911526-73912527	h1SMnG0018344	sO01	0.08701	#2171B5	FALSE
chr2-h1-7611461-7612222	h1SMnG0015136	sO01	0.0404709	#2171B5	FALSE
chr2-h1-8036505-8037311	h1SMcG0009111	sO01	-0.267987	#2171B5	FALSE
chr2-h1-90294267-90295443	h1SMnG0019078	sO01	0.525012	#2171B5	FALSE
chr2-h1-98680127-98681238	h1SMcG0011812	sO01	0.306	#2171B5	FALSE
chr2-h1-99016812-99017883	h1SMcG0011817	sO01	-0.0442732	#2171B5	FALSE
chr3-h1-107239114-107240035	h1SMnG0031258	sO01	0.561292	#2171B5	FALSE
chr3-h1-108672698-108673624	h1SMcG0019712	sO01	-0.232422	#2171B5	FALSE
chr3-h1-118418868-118419768	h1SMcG0020088	sO01	0.782638	#2171B5	TRUE
chr3-h1-118491778-118492694	h1SMcG0020091	sO01	0.122923	#2171B5	FALSE
chr3-h1-119956277-119957284	h1SMcG0020153	sO01	-0.587113	#2171B5	FALSE
chr3-h1-12173073-12173994	h1SMnG0027111	sO01	-0.0789292	#2171B5	FALSE
chr3-h1-123813437-123814414	h1SMcG0020316	sO01	-0.196713	#2171B5	FALSE
chr3-h1-128404257-128405124	h1SMcG0020463	sO01	0.0404709	#2171B5	FALSE
chr3-h1-12999183-13000168	h1SMcG0016772	sO01	0.68234	#2171B5	FALSE
chr3-h1-131392450-131393379	h1SMnG0032442	sO01	-0.26834	#2171B5	FALSE
chr3-h1-28759122-28760027	h1SMcG0017160	sO01	0.710361	#2171B5	FALSE
chr3-h1-47848972-47849864	h1SMcG0017547	sO01	0.052027	#2171B5	FALSE
chr3-h1-49188202-49189102	h1SMcG0017602	sO01	-0.0943705	#2171B5	FALSE
chr3-h1-51684564-51685359	h1SMnG0028415	sO01	0.13225	#2171B5	FALSE
chr3-h1-54250122-54250962	h1SMcG0017719	sO01	-0.0107221	#2171B5	FALSE
chr3-h1-58388951-58389868	h1SMcG0017876	sO01	0.124702	#2171B5	FALSE
chr3-h1-62472332-62473208	h1SMcG0018011	sO01	-0.483763	#2171B5	FALSE
chr3-h1-65987244-65988115	h1SMcG0018125	sO01	-0.0875406	#2171B5	FALSE
chr3-h1-68557721-68558671	h1SMnG0029251	sO01	-0.454879	#2171B5	FALSE
chr3-h1-6942897-6943866	h1SMcG0016576	sO01	-0.0931696	#2171B5	FALSE
chr3-h1-74816727-74817539	h1SMnG0029495	sO01	0.158383	#2171B5	FALSE
chr3-h1-78898653-78899680	h1SMcG0018532	sO01	-0.141349	#2171B5	FALSE
chr3-h1-83658627-83659549	h1SMnG0029940	sO01	0.863828	#2171B5	TRUE
chr3-h1-83970443-83971243	h1SMnG0029956	sO01	-0.220029	#2171B5	FALSE
chr3-h1-86882718-86883628	h1SMnG0030108	sO01	0.0994464	#2171B5	FALSE
chr3-h1-87218147-87219152	h1SMnG0030132	sO01	0.228184	#2171B5	FALSE
chr3-h1-89729414-89730272	h1SMnG0030258	sO01	0.0611031	#2171B5	FALSE
chr3-h1-90821779-90822647	h1SMnG0030306	sO01	-0.17529	#2171B5	FALSE
chr3-h1-9241372-9242191	h1SMnG0026959	sO01	-0.295369	#2171B5	FALSE
chr3-h1-92758851-92759642	h1SMcG0019061	sO01	-0.0683969	#2171B5	FALSE
chr3-h1-93136389-93137192	h1SMcG0019077	sO01	0.703685	#2171B5	FALSE
chr3-h1-95665485-95666599	h1SMcG0019205	sO01	0.165747	#2171B5	FALSE
chr4-h1-10705051-10706010	h1SMnG0033169	sO01	0.216703	#2171B5	FALSE
chr4-h1-10835725-10836646	h1SMcG0021239	sO01	-0.0498842	#2171B5	FALSE
chr4-h1-1557690-1558597	h1SMcG0020787	sO01	-0.12616	#2171B5	FALSE
chr4-h1-25730066-25730997	h1SMnG0033729	sO01	0.368656	#2171B5	FALSE
chr4-h1-2942031-2943068	h1SMnG0032738	sO01	0.554771	#2171B5	FALSE
chr4-h1-400610-401393	h1SMnG0032552	sO01	0.122317	#2171B5	FALSE
chr4-h1-43366007-43366931	h1SMcG0022166	sO01	0.746514	#2171B5	TRUE
chr4-h1-44053011-44053920	h1SMcG0022199	sO01	0.914006	#2171B5	TRUE
chr4-h1-4450466-4451312	h1SMcG0020948	sO01	-0.174003	#2171B5	FALSE
chr4-h1-4491151-4492019	h1SMcG0020953	sO01	0.668819	#2171B5	FALSE
chr4-h1-45236459-45237409	h1SMcG0022250	sO01	0.487225	#2171B5	FALSE
chr4-h1-45320481-45321237	h1SMcG0022254	sO01	-0.0207915	#2171B5	FALSE
chr4-h1-47870691-47871532	h1SMnG0034650	sO01	-0.131204	#2171B5	FALSE
chr4-h1-52398503-52399403	h1SMcG0022456	sO01	-0.30345	#2171B5	FALSE
chr4-h1-5882515-5883338	h1SMnG0032913	sO01	-0.0330853	#2171B5	FALSE
scaffold-12-h1-1726480-1727309	h1SMnG0035548	sO01	0.914651	#2171B5	TRUE
chr1-h1-103819820-103820721	h1SMnG0004580	sO02	-0.124332	#B22222	FALSE
chr1-h1-105620114-105621030	h1SMnG0004676	sO02	-0.117845	#B22222	FALSE
chr1-h1-113840624-113841542	h1SMcG0003060	sO02	0.996398	#B22222	TRUE
chr1-h1-116428182-116429085	h1SMcG0003104	sO02	0.996273	#B22222	TRUE
chr1-h1-118008085-118008909	h1SMnG0005137	sO02	-0.0794479	#B22222	FALSE
chr1-h1-122885767-122886750	h1SMcG0003258	sO02	0.99545	#B22222	FALSE
chr1-h1-12506331-12507236	h1SMcG0000361	sO02	0.994312	#B22222	FALSE
chr1-h1-126330980-126331939	h1SMnG0005507	sO02	-0.174288	#B22222	FALSE
chr1-h1-129366693-129367771	h1SMcG0003407	sO02	0.99435	#B22222	FALSE
chr1-h1-131012203-131013048	h1SMnG0005656	sO02	-0.0271553	#B22222	FALSE
chr1-h1-142184707-142185577	h1SMnG0006058	sO02	-0.14127	#B22222	FALSE
chr1-h1-143121423-143122325	h1SMcG0003704	sO02	0.995468	#B22222	FALSE
chr1-h1-147902870-147903784	h1SMcG0003799	sO02	0.62677	#B22222	FALSE
chr1-h1-150808618-150810108	h1SMnG0006402	sO02	0.651566	#B22222	FALSE
chr1-h1-152918243-152919364	h1SMnG0006506	sO02	-0.350323	#B22222	FALSE
chr1-h1-158842264-158843168	h1SMcG0004037	sO02	0.995217	#B22222	FALSE
chr1-h1-161398122-161399037	h1SMnG0006754	sO02	-0.0794479	#B22222	FALSE
chr1-h1-170302769-170303839	h1SMcG0004309	sO02	-0.17939	#B22222	FALSE
chr1-h1-171858729-171859557	h1SMnG0007219	sO02	0.12829	#B22222	FALSE
chr1-h1-174186461-174187244	h1SMnG0007317	sO02	-0.114751	#B22222	FALSE
chr1-h1-183500582-183501491	h1SMcG0004594	sO02	0.994249	#B22222	FALSE
chr1-h1-188500507-188501554	h1SMnG0007912	sO02	0.346779	#B22222	FALSE
chr1-h1-193470964-193471833	h1SMnG0008134	sO02	0.131642	#B22222	FALSE
chr1-h1-198266071-198267000	h1SMcG0004943	sO02	0.996444	#B22222	TRUE
chr1-h1-202374169-202375090	h1SMnG0008506	sO02	0.0452125	#B22222	FALSE
chr1-h1-203340952-203341845	h1SMcG0005083	sO02	-0.0240835	#B22222	FALSE
chr1-h1-205483098-205483952	h1SMnG0008657	sO02	0.962858	#B22222	FALSE
chr1-h1-209836106-209837097	h1SMcG0005277	sO02	0.989559	#B22222	FALSE
chr1-h1-210592887-210593886	h1SMnG0008910	sO02	0.983783	#B22222	FALSE
chr1-h1-231109425-231110308	h1SMcG0005893	sO02	0.988621	#B22222	FALSE
chr1-h1-234391699-234392710	h1SMnG0010043	sO02	0.569506	#B22222	FALSE
chr1-h1-238140909-238141916	h1SMcG0006082	sO02	0.997306	#B22222	TRUE
chr1-h1-24085244-24086145	h1SMnG0001016	sO02	0.263133	#B22222	FALSE
chr1-h1-244536521-244537588	h1SMcG0006272	sO02	-0.102893	#B22222	FALSE
chr1-h1-245380386-245381324	h1SMnG0010566	sO02	0.585734	#B22222	FALSE
chr1-h1-255820798-255821654	h1SMcG0006569	sO02	0.239697	#B22222	FALSE
chr1-h1-257098468-257099611	h1SMcG0006610	sO02	0.995291	#B22222	FALSE
chr1-h1-260700514-260701416	h1SMnG0011252	sO02	-0.150516	#B22222	FALSE
chr1-h1-260759768-260760663	h1SMnG0011261	sO02	0.342572	#B22222	FALSE
chr1-h1-261922959-261923855	h1SMnG0011311	sO02	-0.0794479	#B22222	FALSE
chr1-h1-262109827-262110692	h1SMcG0006757	sO02	0.173278	#B22222	FALSE
chr1-h1-263306053-263307119	h1SMcG0006787	sO02	0.995643	#B22222	FALSE
chr1-h1-263326686-263327551	h1SMcG0006788	sO02	0.590439	#B22222	FALSE
chr1-h1-267115381-267116250	h1SMnG0011557	sO02	-0.14402	#B22222	FALSE
chr1-h1-27134937-27135863	h1SMcG0000691	sO02	0.427936	#B22222	FALSE
chr1-h1-272725003-272725806	h1SMnG0011769	sO02	-0.167941	#B22222	FALSE
chr1-h1-27287806-27289268	h1SMnG0001154	sO02	0.319284	#B22222	FALSE
chr1-h1-274404518-274405696	h1SMnG0011845	sO02	0.59365	#B22222	FALSE
chr1-h1-274764634-274765322	h1SMnG0011858	sO02	0.775429	#B22222	FALSE
chr1-h1-27830245-27831139	h1SMnG0001174	sO02	0.307638	#B22222	FALSE
chr1-h1-280061777-280062683	h1SMcG0007248	sO02	0.58158	#B22222	FALSE
chr1-h1-28151927-28152795	h1SMcG0000716	sO02	0.827366	#B22222	FALSE
chr1-h1-281528954-281529902	h1SMcG0007287	sO02	0.897803	#B22222	FALSE
chr1-h1-287152739-287153759	h1SMcG0007433	sO02	0.995822	#B22222	TRUE
chr1-h1-302377748-302378603	h1SMcG0007825	sO02	0.995891	#B22222	TRUE
chr1-h1-304796550-304797387	h1SMcG0007921	sO02	-0.181521	#B22222	FALSE
chr1-h1-312135303-312136067	h1SMcG0008155	sO02	0.876443	#B22222	FALSE
chr1-h1-313458775-313459638	h1SMnG0013645	sO02	-0.115147	#B22222	FALSE
chr1-h1-313931367-313932290	h1SMcG0008197	sO02	0.994325	#B22222	FALSE
chr1-h1-314142654-314143540	h1SMcG0008203	sO02	0.994421	#B22222	FALSE
chr1-h1-318248227-318249104	h1SMnG0013847	sO02	0.997171	#B22222	TRUE
chr1-h1-320062330-320063220	h1SMcG0008355	sO02	-0.0246757	#B22222	FALSE
chr1-h1-321145946-321146859	h1SMcG0008376	sO02	0.942823	#B22222	FALSE
chr1-h1-330291765-330292693	h1SMcG0008641	sO02	0.80471	#B22222	FALSE
chr1-h1-330462092-330463007	h1SMcG0008648	sO02	0.992185	#B22222	FALSE
chr1-h1-330503535-330504426	h1SMcG0008650	sO02	0.960489	#B22222	FALSE
chr1-h1-33378420-33379630	h1SMnG0001411	sO02	0.780609	#B22222	FALSE
chr1-h1-33761477-33762474	h1SMcG0000885	sO02	0.994319	#B22222	FALSE
chr1-h1-338242476-338242899	h1SMcG0008887	sO02	0.0697294	#B22222	FALSE
chr1-h1-39028133-39029032	h1SMnG0001674	sO02	-0.135703	#B22222	FALSE
chr1-h1-39354291-39355291	h1SMnG0001692	sO02	0.859883	#B22222	FALSE
chr1-h1-42667336-42668211	h1SMcG0001116	sO02	0.288502	#B22222	FALSE
chr1-h1-45006740-45007521	h1SMcG0001191	sO02	0.996936	#B22222	TRUE
chr1-h1-49736966-49737875	h1SMcG0001317	sO02	0.995797	#B22222	FALSE
chr1-h1-55762653-55763408	h1SMcG0001497	sO02	-0.108378	#B22222	FALSE
chr1-h1-620695-621621	h1SMnG0000022	sO02	-0.157432	#B22222	FALSE
chr1-h1-63327523-63328348	h1SMnG0002778	sO02	-0.0794479	#B22222	FALSE
chr1-h1-66425208-66426058	h1SMcG0001806	sO02	0.700412	#B22222	FALSE
chr1-h1-67090717-67091591	h1SMcG0001827	sO02	0.994825	#B22222	FALSE
chr1-h1-67929079-67930013	h1SMcG0001848	sO02	0.982251	#B22222	FALSE
chr1-h1-75113916-75114943	h1SMnG0003333	sO02	-0.045583	#B22222	FALSE
chr1-h1-76350741-76351611	h1SMcG0002094	sO02	0.995948	#B22222	TRUE
chr1-h1-77354592-77355509	h1SMnG0003437	sO02	-0.0373635	#B22222	FALSE
chr1-h1-82025787-82026686	h1SMcG0002237	sO02	0.994648	#B22222	FALSE
chr1-h1-82641810-82642702	h1SMcG0002255	sO02	0.983601	#B22222	FALSE
chr1-h1-87865065-87866246	h1SMcG0002413	sO02	0.820155	#B22222	FALSE
chr1-h1-87902284-87903237	h1SMcG0002414	sO02	0.582728	#B22222	FALSE
chr1-h1-94335352-94336254	h1SMnG0004143	sO02	0.680591	#B22222	FALSE
chr1-h1-96220831-96221746	h1SMcG0002622	sO02	0.509276	#B22222	FALSE
chr1-h1-99853125-99854006	h1SMnG0004389	sO02	0.981474	#B22222	FALSE
chr2-h1-104131357-104132274	h1SMnG0019544	sO02	-0.112495	#B22222	FALSE
chr2-h1-105651785-105652881	h1SMnG0019608	sO02	-0.0234386	#B22222	FALSE
chr2-h1-11402000-11402870	h1SMcG0009223	sO02	0.993244	#B22222	FALSE
chr2-h1-119253805-119254627	h1SMcG0012314	sO02	0.170018	#B22222	FALSE
chr2-h1-12978324-12979276	h1SMcG0009269	sO02	0.567832	#B22222	FALSE
chr2-h1-130219220-130220101	h1SMcG0012565	sO02	0.916027	#B22222	FALSE
chr2-h1-132022586-132023778	h1SMcG0012609	sO02	0.994302	#B22222	FALSE
chr2-h1-138270035-138270851	h1SMnG0020928	sO02	-0.0373635	#B22222	FALSE
chr2-h1-148550830-148551743	h1SMnG0021386	sO02	-0.0794479	#B22222	FALSE
chr2-h1-148754516-148755364	h1SMcG0012992	sO02	0.131264	#B22222	FALSE
chr2-h1-151382720-151383698	h1SMnG0021471	sO02	0.642643	#B22222	FALSE
chr2-h1-163503703-163504629	h1SMcG0013386	sO02	-0.0694343	#B22222	FALSE
chr2-h1-163622842-163623879	h1SMcG0013390	sO02	0.970379	#B22222	FALSE
chr2-h1-166938421-166939604	h1SMnG0022075	sO02	0.645884	#B22222	FALSE
chr2-h1-176499114-176500037	h1SMnG0022490	sO02	0.556899	#B22222	FALSE
chr2-h1-177060736-177061600	h1SMcG0013752	sO02	0.634953	#B22222	FALSE
chr2-h1-177073610-177074414	h1SMcG0013753	sO02	0.996561	#B22222	TRUE
chr2-h1-178875347-178876213	h1SMcG0013798	sO02	0.99505	#B22222	FALSE
chr2-h1-181477678-181478563	h1SMcG0013868	sO02	0.888275	#B22222	FALSE
chr2-h1-183396847-183397736	h1SMnG0022800	sO02	0.993436	#B22222	FALSE
chr2-h1-184645347-184646250	h1SMcG0013968	sO02	0.994758	#B22222	FALSE
chr2-h1-184646870-184647728	h1SMcG0013969	sO02	0.907399	#B22222	FALSE
chr2-h1-18969096-18969962	h1SMcG0009472	sO02	0.996015	#B22222	TRUE
chr2-h1-190206040-190206927	h1SMcG0014116	sO02	0.984524	#B22222	FALSE
chr2-h1-190233795-190234593	h1SMnG0023132	sO02	-0.094563	#B22222	FALSE
chr2-h1-191082650-191083494	h1SMcG0014134	sO02	0.995237	#B22222	FALSE
chr2-h1-191512171-191513170	h1SMnG0023180	sO02	-0.116636	#B22222	FALSE
chr2-h1-193183393-193184192	h1SMnG0023249	sO02	0.275551	#B22222	FALSE
chr2-h1-19426344-19427236	h1SMnG0015725	sO02	-0.200853	#B22222	FALSE
chr2-h1-196029142-196030024	h1SMcG0014264	sO02	0.105359	#B22222	FALSE
chr2-h1-19662855-19663747	h1SMcG0009493	sO02	0.993384	#B22222	FALSE
chr2-h1-197329591-197330596	h1SMnG0023446	sO02	0.992858	#B22222	FALSE
chr2-h1-197687433-197688392	h1SMcG0014322	sO02	0.98834	#B22222	FALSE
chr2-h1-198718217-198719202	h1SMcG0014354	sO02	0.994844	#B22222	FALSE
chr2-h1-199632896-199633713	h1SMnG0023547	sO02	-0.0794479	#B22222	FALSE
chr2-h1-19971394-19972259	h1SMnG0015747	sO02	0.868887	#B22222	FALSE
chr2-h1-200992591-200993446	h1SMcG0014406	sO02	0.659538	#B22222	FALSE
chr2-h1-201887765-201888649	h1SMcG0014428	sO02	0.992416	#B22222	FALSE
chr2-h1-209143488-209144355	h1SMcG0014655	sO02	0.587924	#B22222	FALSE
chr2-h1-210157004-210157648	h1SMnG0024018	sO02	0.325892	#B22222	FALSE
chr2-h1-210157756-210158337	h1SMnG0024018	sO02	0.995421	#B22222	FALSE
chr2-h1-211722973-211723774	h1SMnG0024085	sO02	0.0565234	#B22222	FALSE
chr2-h1-21514468-21514990	h1SMnG0015855	sO02	0.920545	#B22222	FALSE
chr2-h1-221128045-221128924	h1SMcG0015038	sO02	0.991034	#B22222	FALSE
chr2-h1-221418140-221419007	h1SMcG0015050	sO02	0.723242	#B22222	FALSE
chr2-h1-223931060-223931989	h1SMcG0015115	sO02	0.994691	#B22222	FALSE
chr2-h1-226676794-226677744	h1SMnG0024847	sO02	-0.100082	#B22222	FALSE
chr2-h1-227863459-227864334	h1SMcG0015236	sO02	0.995284	#B22222	FALSE
chr2-h1-231185739-231186644	h1SMcG0015333	sO02	0.296501	#B22222	FALSE
chr2-h1-235681107-235681886	h1SMcG0015497	sO02	0.763249	#B22222	FALSE
chr2-h1-236082332-236083234	h1SMnG0025308	sO02	-0.112363	#B22222	FALSE
chr2-h1-241619492-241620395	h1SMnG0025565	sO02	0.859075	#B22222	FALSE
chr2-h1-242393079-242393963	h1SMnG0025600	sO02	-0.0894363	#B22222	FALSE
chr2-h1-242444707-242445602	h1SMnG0025601	sO02	-0.203867	#B22222	FALSE
chr2-h1-244498765-244499619	h1SMnG0025686	sO02	0.975582	#B22222	FALSE
chr2-h1-254973247-254974128	h1SMnG0026065	sO02	-0.0832461	#B22222	FALSE
chr2-h1-260107908-260108846	h1SMnG0026306	sO02	0.710976	#B22222	FALSE
chr2-h1-263325121-263325899	h1SMcG0016319	sO02	0.931138	#B22222	FALSE
chr2-h1-263529488-263530269	h1SMnG0026457	sO02	0.232466	#B22222	FALSE
chr2-h1-264811874-264812687	h1SMcG0016365	sO02	0.576146	#B22222	FALSE
chr2-h1-36810907-36811865	h1SMnG0016626	sO02	0.995391	#B22222	FALSE
chr2-h1-36847495-36848070	h1SMcG0010039	sO02	-0.184321	#B22222	FALSE
chr2-h1-3760860-3761743	h1SMcG0008979	sO02	0.983375	#B22222	FALSE
chr2-h1-37882274-37883272	h1SMnG0016678	sO02	0.14473	#B22222	FALSE
chr2-h1-40256781-40257639	h1SMcG0010150	sO02	-0.132206	#B22222	FALSE
chr2-h1-47152955-47153847	h1SMnG0017100	sO02	0.997171	#B22222	TRUE
chr2-h1-54070537-54071400	h1SMcG0010597	sO02	0.995386	#B22222	FALSE
chr2-h1-60827282-60828176	h1SMcG0010800	sO02	0.981282	#B22222	FALSE
chr2-h1-70948726-70949681	h1SMcG0011091	sO02	-0.00912079	#B22222	FALSE
chr2-h1-74652230-74653219	h1SMcG0011201	sO02	0.995502	#B22222	FALSE
chr2-h1-8115689-8116609	h1SMnG0015160	sO02	-0.148419	#B22222	FALSE
chr2-h1-83884072-83885062	h1SMcG0011459	sO02	0.994172	#B22222	FALSE
chr2-h1-86432004-86432609	h1SMcG0011535	sO02	-0.0348669	#B22222	FALSE
chr2-h1-90508850-90509890	h1SMcG0011657	sO02	0.289995	#B22222	FALSE
chr2-h1-95995331-95996154	h1SMnG0019272	sO02	0.624955	#B22222	FALSE
chr2-h1-96407017-96408049	h1SMcG0011759	sO02	0.912117	#B22222	FALSE
chr2-h1-97638329-97639206	h1SMcG0011793	sO02	0.781913	#B22222	FALSE
chr2-h1-99342436-99343332	h1SMcG0011831	sO02	0.995215	#B22222	FALSE
chr3-h1-106210550-106211500	h1SMcG0019613	sO02	0.992427	#B22222	FALSE
chr3-h1-108468104-108468965	h1SMcG0019702	sO02	0.99804	#B22222	TRUE
chr3-h1-108519892-108520702	h1SMcG0019706	sO02	0.996571	#B22222	TRUE
chr3-h1-108598744-108599811	h1SMnG0031321	sO02	0.779749	#B22222	FALSE
chr3-h1-116488128-116489220	h1SMnG0031682	sO02	0.0642695	#B22222	FALSE
chr3-h1-117013826-117014729	h1SMcG0020022	sO02	0.995343	#B22222	FALSE
chr3-h1-11957727-11958675	h1SMcG0016741	sO02	0.995487	#B22222	FALSE
chr3-h1-127294347-127295298	h1SMnG0032209	sO02	-0.0910741	#B22222	FALSE
chr3-h1-128886061-128887164	h1SMnG0032295	sO02	0.997171	#B22222	TRUE
chr3-h1-129296794-129297679	h1SMcG0020502	sO02	0.308839	#B22222	FALSE
chr3-h1-130934259-130934820	h1SMnG0032416	sO02	0.127032	#B22222	FALSE
chr3-h1-26601591-26602478	h1SMcG0017092	sO02	0.991831	#B22222	FALSE
chr3-h1-46786857-46787747	h1SMcG0017506	sO02	0.99467	#B22222	FALSE
chr3-h1-47486859-47487824	h1SMnG0028269	sO02	-0.0373635	#B22222	FALSE
chr3-h1-56475028-56475950	h1SMnG0028688	sO02	-0.0794479	#B22222	FALSE
chr3-h1-63416159-63417368	h1SMnG0028980	sO02	0.625824	#B22222	FALSE
chr3-h1-67460993-67461893	h1SMnG0029170	sO02	-0.0910741	#B22222	FALSE
chr3-h1-70434796-70435525	h1SMcG0018265	sO02	0.588904	#B22222	FALSE
chr3-h1-71996798-71997860	h1SMcG0018302	sO02	0.789445	#B22222	FALSE
chr3-h1-7265742-7266691	h1SMnG0026846	sO02	0.943162	#B22222	FALSE
chr3-h1-7270681-7271710	h1SMnG0026848	sO02	0.975689	#B22222	FALSE
chr3-h1-75384866-75386038	h1SMnG0029522	sO02	0.659764	#B22222	FALSE
chr3-h1-78479302-78480194	h1SMcG0018514	sO02	0.872538	#B22222	FALSE
chr3-h1-81104085-81104904	h1SMcG0018631	sO02	0.53026	#B22222	FALSE
chr3-h1-85438679-85439579	h1SMnG0030029	sO02	0.21241	#B22222	FALSE
chr3-h1-88961507-88962386	h1SMcG0018920	sO02	0.0664385	#B22222	FALSE
chr3-h1-93066893-93067731	h1SMcG0019075	sO02	0.99541	#B22222	FALSE
chr3-h1-93093557-93094441	h1SMcG0019076	sO02	-0.0907846	#B22222	FALSE
chr3-h1-93398068-93398853	h1SMcG0019094	sO02	0.995511	#B22222	FALSE
chr3-h1-94242661-94243267	h1SMcG0019140	sO02	0.995799	#B22222	TRUE
chr3-h1-98554054-98554951	h1SMnG0030755	sO02	0.997171	#B22222	TRUE
chr3-h1-99714155-99715096	h1SMnG0030820	sO02	0.993387	#B22222	FALSE
chr4-h1-1151816-1152662	h1SMnG0032607	sO02	0.96641	#B22222	FALSE
chr4-h1-1882448-1883355	h1SMnG0032662	sO02	0.762133	#B22222	FALSE
chr4-h1-23434465-23435315	h1SMcG0021569	sO02	0.996442	#B22222	TRUE
chr4-h1-25186539-25187415	h1SMcG0021603	sO02	0.891856	#B22222	FALSE
chr4-h1-29985-30908	h1SMcG0020682	sO02	0.995828	#B22222	TRUE
chr4-h1-33091119-33092000	h1SMcG0021772	sO02	0.808188	#B22222	FALSE
chr4-h1-3480666-3481505	h1SMcG0020898	sO02	0.997171	#B22222	TRUE
chr4-h1-42676247-42677185	h1SMcG0022137	sO02	0.916672	#B22222	FALSE
chr4-h1-44895055-44895962	h1SMcG0022236	sO02	0.993961	#B22222	FALSE
chr4-h1-46795451-46796406	h1SMcG0022335	sO02	-0.165014	#B22222	FALSE
chr4-h1-46849733-46850373	h1SMnG0034576	sO02	0.618754	#B22222	FALSE
chr4-h1-47609421-47610356	h1SMcG0022384	sO02	-0.316515	#B22222	FALSE
chr4-h1-4829805-4830848	h1SMnG0032867	sO02	0.995143	#B22222	FALSE
chr4-h1-52300396-52301261	h1SMcG0022453	sO02	0.0415432	#B22222	FALSE
chr4-h1-53803299-53804256	h1SMnG0034803	sO02	0.873216	#B22222	FALSE
chr4-h1-53825749-53826664	h1SMnG0034805	sO02	0.320705	#B22222	FALSE
chr4-h1-53966938-53967852	h1SMcG0022555	sO02	0.995596	#B22222	FALSE
chr4-h1-7273285-7274174	h1SMnG0032978	sO02	0.94081	#B22222	FALSE
chr4-h1-7275751-7276610	h1SMcG0021076	sO02	0.99443	#B22222	FALSE
chr4-h1-8598204-8599112	h1SMcG0021128	sO02	0.990761	#B22222	FALSE
chr4-h1-868563-869490	h1SMnG0032584	sO02	0.105932	#B22222	FALSE
h1tg000207l-144895-145938	h1SMnG0035051	sO02	-0.114751	#B22222	FALSE
chr1-h1-103031472-103032251	h1SMnG0004531	sO03	0.285363	#B22222	FALSE
chr1-h1-12328608-12329399	h1SMcG0000350	sO03	0.940396	#B22222	TRUE
chr1-h1-138527341-138528209	h1SMnG0005978	sO03	-0.0843795	#B22222	FALSE
chr1-h1-146661438-146662370	h1SMnG0006233	sO03	-0.243932	#B22222	FALSE
chr1-h1-147554340-147555256	h1SMnG0006267	sO03	0.230713	#B22222	FALSE
chr1-h1-164572325-164573185	h1SMcG0004169	sO03	-0.203772	#B22222	FALSE
chr1-h1-173121811-173122655	h1SMcG0004378	sO03	-0.119904	#B22222	FALSE
chr1-h1-174423632-174424573	h1SMcG0004409	sO03	0.932869	#B22222	TRUE
chr1-h1-196269982-196270898	h1SMcG0004893	sO03	0.86911	#B22222	FALSE
chr1-h1-198428545-198429440	h1SMcG0004950	sO03	0.466102	#B22222	FALSE
chr1-h1-225662550-225663416	h1SMcG0005734	sO03	0.0518703	#B22222	FALSE
chr1-h1-232304164-232305090	h1SMcG0005922	sO03	0.935913	#B22222	TRUE
chr1-h1-244473743-244474777	h1SMcG0006269	sO03	-0.225677	#B22222	FALSE
chr1-h1-253604944-253605776	h1SMcG0006509	sO03	0.421008	#B22222	FALSE
chr1-h1-260251679-260252702	h1SMcG0006702	sO03	0.0447373	#B22222	FALSE
chr1-h1-272723854-272724710	h1SMcG0007036	sO03	0.934139	#B22222	TRUE
chr1-h1-27684739-27685722	h1SMcG0000707	sO03	-0.144776	#B22222	FALSE
chr1-h1-276904817-276905699	h1SMcG0007169	sO03	0.076738	#B22222	FALSE
chr1-h1-318257213-318258103	h1SMcG0008308	sO03	0.888402	#B22222	FALSE
chr1-h1-319356471-319357398	h1SMcG0008337	sO03	0.937433	#B22222	TRUE
chr1-h1-329278335-329279185	h1SMcG0008606	sO03	-0.0961753	#B22222	FALSE
chr1-h1-330459059-330459955	h1SMcG0008647	sO03	0.230713	#B22222	FALSE
chr1-h1-330475799-330476398	h1SMcG0008649	sO03	-0.447803	#B22222	FALSE
chr1-h1-334834652-334835571	h1SMcG0008795	sO03	0.249988	#B22222	FALSE
chr1-h1-335332492-335333340	h1SMcG0008816	sO03	-0.140579	#B22222	FALSE
chr1-h1-42799437-42800302	h1SMcG0001120	sO03	0.884292	#B22222	FALSE
chr1-h1-48104527-48105469	h1SMnG0002085	sO03	-0.124046	#B22222	FALSE
chr1-h1-55732989-55733814	h1SMcG0001496	sO03	0.456932	#B22222	FALSE
chr1-h1-59877546-59878535	h1SMcG0001627	sO03	0.917916	#B22222	TRUE
chr1-h1-80424838-80425801	h1SMcG0002207	sO03	0.711124	#B22222	FALSE
chr1-h1-86866378-86867503	h1SMcG0002384	sO03	-0.196718	#B22222	FALSE
chr1-h1-9078117-9079274	h1SMcG0000252	sO03	0.931608	#B22222	TRUE
chr1-h1-98870304-98871044	h1SMcG0002695	sO03	0.364138	#B22222	FALSE
chr2-h1-11311622-11312463	h1SMcG0009220	sO03	0.10091	#B22222	FALSE
chr2-h1-118179776-118180683	h1SMcG0012288	sO03	0.794132	#B22222	FALSE
chr2-h1-126160502-126161357	h1SMnG0020471	sO03	-0.219708	#B22222	FALSE
chr2-h1-129348548-129349421	h1SMcG0012543	sO03	0.805462	#B22222	FALSE
chr2-h1-136292823-136293885	h1SMnG0020888	sO03	-0.511857	#B22222	FALSE
chr2-h1-145890416-145891267	h1SMcG0012917	sO03	0.944792	#B22222	TRUE
chr2-h1-146638245-146638970	h1SMnG0021279	sO03	0.0290771	#B22222	FALSE
chr2-h1-155697879-155698771	h1SMnG0021611	sO03	0.869855	#B22222	FALSE
chr2-h1-158354049-158354929	h1SMcG0013219	sO03	0.936157	#B22222	TRUE
chr2-h1-158630053-158630967	h1SMnG0021718	sO03	-0.0772774	#B22222	FALSE
chr2-h1-166095882-166096923	h1SMnG0022045	sO03	0.937644	#B22222	TRUE
chr2-h1-169245476-169246366	h1SMnG0022162	sO03	0.296532	#B22222	FALSE
chr2-h1-172055512-172056537	h1SMnG0022287	sO03	0.230493	#B22222	FALSE
chr2-h1-181721109-181722058	h1SMcG0013874	sO03	-0.116965	#B22222	FALSE
chr2-h1-191741633-191742495	h1SMcG0014148	sO03	0.754293	#B22222	FALSE
chr2-h1-19961482-19962369	h1SMcG0009500	sO03	0.923296	#B22222	TRUE
chr2-h1-202197278-202198153	h1SMcG0014436	sO03	0.774915	#B22222	FALSE
chr2-h1-21157090-21157944	h1SMcG0009540	sO03	0.363859	#B22222	FALSE
chr2-h1-213027136-213028003	h1SMnG0024136	sO03	0.185057	#B22222	FALSE
chr2-h1-215895690-215896616	h1SMcG0014867	sO03	-0.268035	#B22222	FALSE
chr2-h1-222173883-222174792	h1SMnG0024590	sO03	0.599596	#B22222	FALSE
chr2-h1-222247445-222248396	h1SMnG0024602	sO03	0.230713	#B22222	FALSE
chr2-h1-29261138-29262268	h1SMnG0016269	sO03	0.474504	#B22222	FALSE
chr2-h1-2954142-2955027	h1SMcG0008951	sO03	-0.144794	#B22222	FALSE
chr2-h1-30497489-30498556	h1SMcG0009835	sO03	0.950649	#B22222	TRUE
chr2-h1-3768848-3769747	h1SMnG0014996	sO03	0.153829	#B22222	FALSE
chr2-h1-39957843-39958816	h1SMcG0010140	sO03	0.92545	#B22222	TRUE
chr2-h1-40962899-40963785	h1SMnG0016821	sO03	0.888238	#B22222	FALSE
chr2-h1-51319438-51320462	h1SMnG0017300	sO03	-0.129271	#B22222	FALSE
chr2-h1-58165503-58166409	h1SMcG0010719	sO03	-0.288847	#B22222	FALSE
chr2-h1-58396689-58397596	h1SMnG0017635	sO03	-0.153714	#B22222	FALSE
chr2-h1-60341919-60342781	h1SMcG0010783	sO03	0.372281	#B22222	FALSE
chr2-h1-6083323-6084220	h1SMnG0015069	sO03	-0.143282	#B22222	FALSE
chr2-h1-68117312-68118215	h1SMnG0018101	sO03	-0.122456	#B22222	FALSE
chr2-h1-76151660-76152663	h1SMcG0011249	sO03	0.850665	#B22222	FALSE
chr2-h1-89086421-89087402	h1SMcG0011606	sO03	0.853352	#B22222	FALSE
chr2-h1-99860557-99861456	h1SMcG0011841	sO03	0.936434	#B22222	TRUE
chr3-h1-102260471-102261373	h1SMcG0019449	sO03	0.941418	#B22222	TRUE
chr3-h1-103964524-103965635	h1SMcG0019525	sO03	0.380087	#B22222	FALSE
chr3-h1-120691262-120692173	h1SMnG0031912	sO03	0.673417	#B22222	FALSE
chr3-h1-128687855-128688775	h1SMcG0020478	sO03	0.915293	#B22222	TRUE
chr3-h1-24435889-24436829	h1SMcG0017033	sO03	-0.115554	#B22222	FALSE
chr3-h1-41120034-41121017	h1SMcG0017348	sO03	0.123753	#B22222	FALSE
chr3-h1-57837280-57838168	h1SMcG0017855	sO03	0.709527	#B22222	FALSE
chr3-h1-70431603-70432782	h1SMnG0029317	sO03	0.0844904	#B22222	FALSE
chr3-h1-92895552-92896490	h1SMcG0019069	sO03	0.937816	#B22222	TRUE
chr3-h1-98579457-98580447	h1SMcG0019320	sO03	-0.248129	#B22222	FALSE
chr4-h1-11382793-11383683	h1SMcG0021271	sO03	0.892941	#B22222	TRUE
chr4-h1-20998487-20999569	h1SMcG0021531	sO03	-0.0825037	#B22222	FALSE
chr4-h1-35597240-35598223	h1SMcG0021848	sO03	0.956666	#B22222	TRUE
chr4-h1-37704566-37705352	h1SMcG0021919	sO03	0.562662	#B22222	FALSE
chr4-h1-8858691-8859558	h1SMcG0021139	sO03	0.93872	#B22222	TRUE
chr1-h1-101311914-101312919	h1SMnG0004435	sO04	-0.0315747	#B22222	FALSE
chr1-h1-119806607-119807491	h1SMcG0003179	sO04	0.905463	#B22222	TRUE
chr1-h1-15108088-15108947	h1SMcG0000425	sO04	0.851593	#B22222	FALSE
chr1-h1-171172331-171173128	h1SMcG0004329	sO04	-0.199375	#B22222	FALSE
chr1-h1-174265332-174266000	h1SMnG0007323	sO04	0.373135	#B22222	FALSE
chr1-h1-186881543-186882472	h1SMcG0004685	sO04	0.917145	#B22222	TRUE
chr1-h1-191965636-191966161	h1SMcG0004809	sO04	0.0566349	#B22222	FALSE
chr1-h1-198638896-198639713	h1SMnG0008335	sO04	0.361331	#B22222	FALSE
chr1-h1-205492504-205493377	h1SMcG0005148	sO04	0.901989	#B22222	TRUE
chr1-h1-20871763-20872715	h1SMcG0000548	sO04	0.286113	#B22222	FALSE
chr1-h1-212656104-212657009	h1SMcG0005347	sO04	0.362676	#B22222	FALSE
chr1-h1-216914112-216915050	h1SMcG0005448	sO04	0.978234	#B22222	TRUE
chr1-h1-217186965-217187965	h1SMnG0009198	sO04	0.236036	#B22222	FALSE
chr1-h1-231497463-231498371	h1SMnG0009919	sO04	-0.0704751	#B22222	FALSE
chr1-h1-244040947-244041869	h1SMcG0006258	sO04	-0.0160393	#B22222	FALSE
chr1-h1-246890908-246891789	h1SMnG0010630	sO04	-0.155568	#B22222	FALSE
chr1-h1-251670531-251671405	h1SMnG0010812	sO04	0.466449	#B22222	FALSE
chr1-h1-262030451-262031349	h1SMcG0006754	sO04	-0.167225	#B22222	FALSE
chr1-h1-266112991-266113845	h1SMcG0006878	sO04	-0.0135232	#B22222	FALSE
chr1-h1-267153713-267154720	h1SMnG0011562	sO04	-0.0538776	#B22222	FALSE
chr1-h1-272438641-272439576	h1SMcG0007026	sO04	0.76586	#B22222	FALSE
chr1-h1-297137221-297138024	h1SMnG0012918	sO04	0.610837	#B22222	FALSE
chr1-h1-321536007-321536875	h1SMcG0008387	sO04	0.245762	#B22222	FALSE
chr1-h1-323734738-323735626	h1SMcG0008463	sO04	-0.100156	#B22222	FALSE
chr1-h1-325828405-325828894	h1SMnG0014160	sO04	-0.0882352	#B22222	FALSE
chr1-h1-35542663-35543626	h1SMcG0000932	sO04	0.16288	#B22222	FALSE
chr1-h1-42321856-42322759	h1SMnG0001838	sO04	0.914065	#B22222	TRUE
chr1-h1-67781809-67782238	h1SMcG0001845	sO04	0.790199	#B22222	FALSE
chr1-h1-68673949-68674868	h1SMcG0001866	sO04	-0.375125	#B22222	FALSE
chr1-h1-75031853-75032743	h1SMnG0003324	sO04	0.520424	#B22222	FALSE
chr1-h1-94414255-94415167	h1SMcG0002577	sO04	0.977424	#B22222	TRUE
chr1-h1-96322592-96323633	h1SMcG0002628	sO04	0.0729288	#B22222	FALSE
chr1-h1-96483362-96484200	h1SMcG0002637	sO04	0.223797	#B22222	FALSE
chr2-h1-10169873-10170781	h1SMcG0009180	sO04	0.459237	#B22222	FALSE
chr2-h1-105847379-105848193	h1SMcG0011961	sO04	0.94957	#B22222	TRUE
chr2-h1-109714897-109715802	h1SMcG0012045	sO04	0.88207	#B22222	FALSE
chr2-h1-111855565-111856460	h1SMnG0019844	sO04	0.227453	#B22222	FALSE
chr2-h1-119419055-119419874	h1SMcG0012320	sO04	0.842269	#B22222	FALSE
chr2-h1-132256988-132257869	h1SMnG0020743	sO04	0.082602	#B22222	FALSE
chr2-h1-155592904-155593730	h1SMnG0021602	sO04	-0.16513	#B22222	FALSE
chr2-h1-155848745-155849661	h1SMcG0013161	sO04	-0.158506	#B22222	FALSE
chr2-h1-168215342-168216367	h1SMcG0013498	sO04	0.357329	#B22222	FALSE
chr2-h1-177707049-177707972	h1SMnG0022542	sO04	0.0541659	#B22222	FALSE
chr2-h1-182710237-182711201	h1SMcG0013913	sO04	0.886602	#B22222	TRUE
chr2-h1-187687888-187688730	h1SMnG0023032	sO04	-0.10572	#B22222	FALSE
chr2-h1-193180153-193181194	h1SMcG0014187	sO04	-0.354702	#B22222	FALSE
chr2-h1-197486992-197488199	h1SMnG0023452	sO04	0.914065	#B22222	TRUE
chr2-h1-198592434-198593480	h1SMnG0023515	sO04	0.251058	#B22222	FALSE
chr2-h1-200086149-200087042	h1SMcG0014393	sO04	0.971209	#B22222	TRUE
chr2-h1-20901400-20902247	h1SMnG0015800	sO04	-0.188707	#B22222	FALSE
chr2-h1-21509191-21510101	h1SMnG0015854	sO04	0.777163	#B22222	FALSE
chr2-h1-222339414-222340449	h1SMcG0015068	sO04	0.76375	#B22222	FALSE
chr2-h1-224226778-224227648	h1SMnG0024716	sO04	0.0945864	#B22222	FALSE
chr2-h1-229266248-229267120	h1SMcG0015278	sO04	0.804125	#B22222	FALSE
chr2-h1-237341511-237342370	h1SMnG0025364	sO04	0.495226	#B22222	FALSE
chr2-h1-265457045-265458045	h1SMcG0016388	sO04	0.270936	#B22222	FALSE
chr2-h1-44665249-44666109	h1SMnG0016991	sO04	0.750939	#B22222	FALSE
chr2-h1-49655772-49656799	h1SMnG0017204	sO04	-0.176804	#B22222	FALSE
chr2-h1-54256388-54256941	h1SMcG0010603	sO04	0.389733	#B22222	FALSE
chr2-h1-58347538-58348319	h1SMnG0017630	sO04	0.538255	#B22222	FALSE
chr2-h1-61481474-61482745	h1SMcG0010817	sO04	0.93786	#B22222	TRUE
chr2-h1-68248759-68249812	h1SMcG0011021	sO04	0.960626	#B22222	TRUE
chr2-h1-69883601-69884474	h1SMnG0018172	sO04	0.0667476	#B22222	FALSE
chr2-h1-72758980-72759924	h1SMcG0011149	sO04	0.955961	#B22222	TRUE
chr2-h1-98971471-98972421	h1SMnG0019385	sO04	-0.176804	#B22222	FALSE
chr3-h1-103824398-103825287	h1SMcG0019519	sO04	0.155319	#B22222	FALSE
chr3-h1-105632271-105633158	h1SMcG0019598	sO04	-0.161129	#B22222	FALSE
chr3-h1-106487600-106488757	h1SMnG0031223	sO04	0.236723	#B22222	FALSE
chr3-h1-110753786-110754747	h1SMcG0019788	sO04	0.175695	#B22222	FALSE
chr3-h1-112561581-112562590	h1SMcG0019853	sO04	0.955219	#B22222	TRUE
chr3-h1-132995396-132996281	h1SMnG0032510	sO04	-0.35758	#B22222	FALSE
chr3-h1-44158686-44159570	h1SMcG0017425	sO04	0.945861	#B22222	TRUE
chr3-h1-46185047-46185918	h1SMnG0028185	sO04	0.082602	#B22222	FALSE
chr3-h1-52758856-52759448	h1SMnG0028478	sO04	0.082602	#B22222	FALSE
chr3-h1-53784584-53785653	h1SMcG0017697	sO04	-0.18915	#B22222	FALSE
chr3-h1-65316318-65317207	h1SMcG0018098	sO04	-0.185382	#B22222	FALSE
chr3-h1-72002862-72003860	h1SMnG0029369	sO04	0.347252	#B22222	FALSE
chr3-h1-94513947-94514817	h1SMcG0019152	sO04	0.962551	#B22222	TRUE
chr3-h1-95980848-95981795	h1SMcG0019220	sO04	0.132532	#B22222	FALSE
chr3-h1-98600851-98601780	h1SMnG0030756	sO04	0.979338	#B22222	TRUE
chr4-h1-11634733-11635652	h1SMnG0033234	sO04	0.333085	#B22222	FALSE
chr4-h1-1773091-1773978	h1SMcG0020795	sO04	0.878483	#B22222	FALSE
chr4-h1-2739149-2740105	h1SMnG0032719	sO04	0.152636	#B22222	FALSE
chr4-h1-44347095-44347962	h1SMnG0034461	sO04	0.912049	#B22222	TRUE
chr4-h1-45928530-45929448	h1SMcG0022284	sO04	-0.0463413	#B22222	FALSE
chr4-h1-47757924-47758852	h1SMcG0022393	sO04	0.907492	#B22222	TRUE
chr4-h1-53571993-53572875	h1SMcG0022534	sO04	0.938188	#B22222	TRUE
chr4-h1-53995932-53996797	h1SMnG0034816	sO04	-0.16513	#B22222	FALSE
chr4-h1-7533072-7533953	h1SMnG0032997	sO04	0.551177	#B22222	FALSE
chr4-h1-805782-806834	h1SMnG0032578	sO04	0.0372668	#B22222	FALSE
chr1-h1-105185275-105186165	h1SMnG0004654	sO05	0.360518	#FEC44F	FALSE
chr1-h1-108137227-108138087	h1SMnG0004788	sO05	0.0529615	#FEC44F	FALSE
chr1-h1-108888321-108889242	h1SMcG0002939	sO05	0.97773	#FEC44F	FALSE
chr1-h1-110519347-110520229	h1SMnG0004872	sO05	-0.176081	#FEC44F	FALSE
chr1-h1-12488989-12489839	h1SMcG0000357	sO05	0.960092	#FEC44F	FALSE
chr1-h1-130344661-130345477	h1SMcG0003437	sO05	0.971015	#FEC44F	FALSE
chr1-h1-131059752-131060761	h1SMcG0003452	sO05	0.982379	#FEC44F	FALSE
chr1-h1-131411044-131411909	h1SMnG0005679	sO05	0.918317	#FEC44F	FALSE
chr1-h1-150042813-150043717	h1SMnG0006364	sO05	0.592821	#FEC44F	FALSE
chr1-h1-150131498-150132401	h1SMcG0003863	sO05	0.980801	#FEC44F	FALSE
chr1-h1-155852683-155853528	h1SMcG0003961	sO05	0.979369	#FEC44F	FALSE
chr1-h1-168195224-168196131	h1SMcG0004255	sO05	0.985376	#FEC44F	TRUE
chr1-h1-169424424-169425369	h1SMcG0004284	sO05	0.98269	#FEC44F	FALSE
chr1-h1-17548884-17549764	h1SMnG0000745	sO05	0.375507	#FEC44F	FALSE
chr1-h1-183641412-183642375	h1SMcG0004596	sO05	-0.420784	#FEC44F	FALSE
chr1-h1-18555631-18556885	h1SMcG0000494	sO05	0.974938	#FEC44F	FALSE
chr1-h1-196161788-196162662	h1SMnG0008230	sO05	0.827513	#FEC44F	FALSE
chr1-h1-196495518-196496452	h1SMnG0008245	sO05	0.986231	#FEC44F	TRUE
chr1-h1-196857040-196858027	h1SMcG0004910	sO05	0.996157	#FEC44F	TRUE
chr1-h1-197459386-197460288	h1SMnG0008282	sO05	0.508232	#FEC44F	FALSE
chr1-h1-197602658-197603406	h1SMnG0008289	sO05	0.0149753	#FEC44F	FALSE
chr1-h1-198546439-198547330	h1SMcG0004955	sO05	0.651348	#FEC44F	FALSE
chr1-h1-199131411-199132556	h1SMcG0004976	sO05	0.53255	#FEC44F	FALSE
chr1-h1-20197523-20198392	h1SMcG0000536	sO05	0.914382	#FEC44F	FALSE
chr1-h1-202635506-202636341	h1SMcG0005063	sO05	0.946725	#FEC44F	FALSE
chr1-h1-205614257-205615184	h1SMnG0008662	sO05	0.981204	#FEC44F	FALSE
chr1-h1-205707999-205708919	h1SMcG0005152	sO05	0.982851	#FEC44F	FALSE
chr1-h1-209308277-209309239	h1SMnG0008862	sO05	0.458626	#FEC44F	FALSE
chr1-h1-211282208-211283095	h1SMnG0008947	sO05	0.163209	#FEC44F	FALSE
chr1-h1-219904565-219905355	h1SMnG0009329	sO05	-0.271375	#FEC44F	FALSE
chr1-h1-223803225-223804112	h1SMnG0009537	sO05	0.98322	#FEC44F	FALSE
chr1-h1-223809829-223810659	h1SMnG0009539	sO05	0.882449	#FEC44F	FALSE
chr1-h1-225252307-225253291	h1SMcG0005709	sO05	0.0222165	#FEC44F	FALSE
chr1-h1-230044307-230045216	h1SMnG0009848	sO05	0.0855897	#FEC44F	FALSE
chr1-h1-234792301-234793231	h1SMcG0005980	sO05	0.730408	#FEC44F	FALSE
chr1-h1-23629710-23630526	h1SMcG0000616	sO05	0.973271	#FEC44F	FALSE
chr1-h1-238693269-238694109	h1SMnG0010240	sO05	-0.110399	#FEC44F	FALSE
chr1-h1-240666761-240667835	h1SMnG0010318	sO05	-0.172693	#FEC44F	FALSE
chr1-h1-245719165-245720061	h1SMcG0006302	sO05	0.973851	#FEC44F	FALSE
chr1-h1-251152186-251153081	h1SMnG0010790	sO05	0.73584	#FEC44F	FALSE
chr1-h1-253458603-253459509	h1SMcG0006505	sO05	0.63501	#FEC44F	FALSE
chr1-h1-257790877-257791715	h1SMcG0006633	sO05	0.426415	#FEC44F	FALSE
chr1-h1-263039804-263040689	h1SMcG0006778	sO05	0.946822	#FEC44F	FALSE
chr1-h1-26636190-26636991	h1SMcG0000685	sO05	-0.27727	#FEC44F	FALSE
chr1-h1-271489999-271490864	h1SMcG0007000	sO05	0.195537	#FEC44F	FALSE
chr1-h1-272794327-272795452	h1SMnG0011771	sO05	-0.0535258	#FEC44F	FALSE
chr1-h1-273630806-273631735	h1SMcG0007058	sO05	-0.0621149	#FEC44F	FALSE
chr1-h1-274097022-274097911	h1SMnG0011834	sO05	0.986231	#FEC44F	TRUE
chr1-h1-280289702-280290699	h1SMnG0012202	sO05	0.848064	#FEC44F	FALSE
chr1-h1-289824817-289825698	h1SMcG0007493	sO05	0.981922	#FEC44F	FALSE
chr1-h1-294134484-294135307	h1SMnG0012802	sO05	0.675083	#FEC44F	FALSE
chr1-h1-297912347-297913254	h1SMcG0007705	sO05	0.224249	#FEC44F	FALSE
chr1-h1-30121750-30122621	h1SMcG0000773	sO05	0.952377	#FEC44F	FALSE
chr1-h1-315006126-315007075	h1SMnG0013720	sO05	0.982719	#FEC44F	FALSE
chr1-h1-318232315-318233185	h1SMnG0013845	sO05	0.326772	#FEC44F	FALSE
chr1-h1-318704272-318704949	h1SMcG0008320	sO05	0.0885248	#FEC44F	FALSE
chr1-h1-336334155-336335077	h1SMcG0008851	sO05	0.911613	#FEC44F	FALSE
chr1-h1-34551784-34552666	h1SMcG0000909	sO05	-0.345571	#FEC44F	FALSE
chr1-h1-3475639-3476520	h1SMcG0000100	sO05	0.966675	#FEC44F	FALSE
chr1-h1-36921737-36922575	h1SMcG0000972	sO05	-0.188391	#FEC44F	FALSE
chr1-h1-37135713-37136602	h1SMnG0001586	sO05	0.389555	#FEC44F	FALSE
chr1-h1-39099743-39100481	h1SMcG0001022	sO05	-0.202496	#FEC44F	FALSE
chr1-h1-44231309-44232237	h1SMcG0001163	sO05	0.341496	#FEC44F	FALSE
chr1-h1-49330774-49331690	h1SMnG0002134	sO05	0.979149	#FEC44F	FALSE
chr1-h1-56126743-56127662	h1SMnG0002433	sO05	-0.150432	#FEC44F	FALSE
chr1-h1-63265481-63266418	h1SMnG0002773	sO05	0.590369	#FEC44F	FALSE
chr1-h1-63313080-63314179	h1SMnG0002777	sO05	0.130901	#FEC44F	FALSE
chr1-h1-63912831-63913786	h1SMcG0001742	sO05	0.826221	#FEC44F	FALSE
chr1-h1-71902091-71902977	h1SMcG0001950	sO05	0.981086	#FEC44F	FALSE
chr1-h1-75142053-75143008	h1SMcG0002062	sO05	-0.0618065	#FEC44F	FALSE
chr1-h1-75595368-75596284	h1SMcG0002074	sO05	0.872722	#FEC44F	FALSE
chr1-h1-78994088-78994922	h1SMcG0002172	sO05	0.974342	#FEC44F	FALSE
chr1-h1-85342653-85343553	h1SMcG0002337	sO05	0.0251632	#FEC44F	FALSE
chr1-h1-87814352-87815390	h1SMcG0002411	sO05	0.972638	#FEC44F	FALSE
chr1-h1-91015307-91016224	h1SMnG0004012	sO05	-0.166538	#FEC44F	FALSE
chr1-h1-92008930-92009914	h1SMnG0004063	sO05	-0.12551	#FEC44F	FALSE
chr2-h1-103590164-103591059	h1SMcG0011911	sO05	0.978166	#FEC44F	FALSE
chr2-h1-105084750-105085751	h1SMcG0011946	sO05	0.976228	#FEC44F	FALSE
chr2-h1-105098715-105099699	h1SMcG0011947	sO05	-0.30894	#FEC44F	FALSE
chr2-h1-110002108-110002856	h1SMcG0012049	sO05	0.959242	#FEC44F	FALSE
chr2-h1-117517778-117518868	h1SMcG0012267	sO05	0.985362	#FEC44F	TRUE
chr2-h1-126227170-126228123	h1SMnG0020473	sO05	-0.11737	#FEC44F	FALSE
chr2-h1-128994380-128995427	h1SMcG0012535	sO05	0.967006	#FEC44F	FALSE
chr2-h1-129000251-129001155	h1SMcG0012536	sO05	0.973476	#FEC44F	FALSE
chr2-h1-130477766-130478740	h1SMcG0012571	sO05	0.723183	#FEC44F	FALSE
chr2-h1-14752029-14752960	h1SMnG0015473	sO05	0.986231	#FEC44F	TRUE
chr2-h1-148384146-148385127	h1SMcG0012986	sO05	0.93661	#FEC44F	FALSE
chr2-h1-149974753-149975676	h1SMnG0021428	sO05	-0.0968627	#FEC44F	FALSE
chr2-h1-160409156-160410233	h1SMnG0021800	sO05	0.986231	#FEC44F	TRUE
chr2-h1-171192074-171192930	h1SMcG0013573	sO05	-0.195009	#FEC44F	FALSE
chr2-h1-172637107-172638070	h1SMnG0022313	sO05	0.386442	#FEC44F	FALSE
chr2-h1-176270593-176271707	h1SMnG0022479	sO05	-0.131626	#FEC44F	FALSE
chr2-h1-176297778-176298663	h1SMcG0013731	sO05	0.97821	#FEC44F	FALSE
chr2-h1-186130684-186131586	h1SMnG0022950	sO05	0.911961	#FEC44F	FALSE
chr2-h1-186193308-186194132	h1SMcG0014005	sO05	0.736638	#FEC44F	FALSE
chr2-h1-187325927-187326934	h1SMcG0014037	sO05	0.965987	#FEC44F	FALSE
chr2-h1-189752528-189753465	h1SMcG0014107	sO05	0.974756	#FEC44F	FALSE
chr2-h1-194809106-194810021	h1SMnG0023320	sO05	0.0612819	#FEC44F	FALSE
chr2-h1-197381640-197382616	h1SMcG0014311	sO05	0.964106	#FEC44F	FALSE
chr2-h1-199749981-199750820	h1SMcG0014386	sO05	0.979159	#FEC44F	FALSE
chr2-h1-201660456-201661324	h1SMcG0014422	sO05	0.312808	#FEC44F	FALSE
chr2-h1-202403686-202404642	h1SMcG0014446	sO05	0.971863	#FEC44F	FALSE
chr2-h1-203306876-203307780	h1SMcG0014472	sO05	0.142466	#FEC44F	FALSE
chr2-h1-208937974-208938877	h1SMcG0014648	sO05	-0.141824	#FEC44F	FALSE
chr2-h1-211239973-211240862	h1SMcG0014729	sO05	0.968903	#FEC44F	FALSE
chr2-h1-21300336-21301233	h1SMnG0015837	sO05	0.986231	#FEC44F	TRUE
chr2-h1-216363802-216364683	h1SMnG0024322	sO05	-0.126743	#FEC44F	FALSE
chr2-h1-21765496-21766270	h1SMcG0009561	sO05	-0.156612	#FEC44F	FALSE
chr2-h1-217889785-217890680	h1SMcG0014936	sO05	0.965622	#FEC44F	FALSE
chr2-h1-222979986-222980846	h1SMcG0015083	sO05	0.353491	#FEC44F	FALSE
chr2-h1-223761083-223761982	h1SMcG0015110	sO05	0.986744	#FEC44F	TRUE
chr2-h1-223978183-223979201	h1SMcG0015118	sO05	0.0179539	#FEC44F	FALSE
chr2-h1-235233406-235234620	h1SMcG0015482	sO05	0.983834	#FEC44F	FALSE
chr2-h1-23573767-23574685	h1SMnG0015963	sO05	0.375507	#FEC44F	FALSE
chr2-h1-240827862-240828724	h1SMcG0015663	sO05	0.798599	#FEC44F	FALSE
chr2-h1-242709442-242710175	h1SMcG0015708	sO05	0.980204	#FEC44F	FALSE
chr2-h1-242762215-242763075	h1SMcG0015712	sO05	0.885399	#FEC44F	FALSE
chr2-h1-250225341-250226261	h1SMnG0025910	sO05	-0.135257	#FEC44F	FALSE
chr2-h1-252763756-252764626	h1SMnG0025961	sO05	-0.0572467	#FEC44F	FALSE
chr2-h1-256619011-256619852	h1SMcG0016098	sO05	0.840389	#FEC44F	FALSE
chr2-h1-257454995-257455905	h1SMnG0026176	sO05	0.0529615	#FEC44F	FALSE
chr2-h1-257487766-257488659	h1SMnG0026177	sO05	0.980343	#FEC44F	FALSE
chr2-h1-260771801-260772723	h1SMnG0026339	sO05	0.955241	#FEC44F	FALSE
chr2-h1-261391561-261392410	h1SMcG0016260	sO05	0.981419	#FEC44F	FALSE
chr2-h1-265085041-265085974	h1SMcG0016375	sO05	0.978837	#FEC44F	FALSE
chr2-h1-265700764-265701640	h1SMnG0026562	sO05	0.634155	#FEC44F	FALSE
chr2-h1-267192454-267193319	h1SMcG0016445	sO05	0.16285	#FEC44F	FALSE
chr2-h1-267926186-267927013	h1SMnG0026655	sO05	0.986231	#FEC44F	TRUE
chr2-h1-268404512-268405556	h1SMcG0016481	sO05	0.103204	#FEC44F	FALSE
chr2-h1-28833669-28834687	h1SMnG0016238	sO05	0.455376	#FEC44F	FALSE
chr2-h1-33011285-33012467	h1SMnG0016420	sO05	0.972501	#FEC44F	FALSE
chr2-h1-33092426-33093283	h1SMnG0016422	sO05	0.425825	#FEC44F	FALSE
chr2-h1-36092929-36093819	h1SMcG0010015	sO05	0.154275	#FEC44F	FALSE
chr2-h1-36554181-36555059	h1SMcG0010026	sO05	0.65843	#FEC44F	FALSE
chr2-h1-3775738-3776644	h1SMnG0014997	sO05	-0.131626	#FEC44F	FALSE
chr2-h1-44972956-44974079	h1SMcG0010294	sO05	0.986131	#FEC44F	TRUE
chr2-h1-45547495-45548407	h1SMcG0010318	sO05	0.780142	#FEC44F	FALSE
chr2-h1-51084221-51085202	h1SMcG0010495	sO05	0.989815	#FEC44F	TRUE
chr2-h1-5499025-5499939	h1SMnG0015053	sO05	0.162099	#FEC44F	FALSE
chr2-h1-63266204-63267199	h1SMcG0010876	sO05	0.41883	#FEC44F	FALSE
chr2-h1-79139976-79141616	h1SMcG0011319	sO05	0.984114	#FEC44F	TRUE
chr2-h1-8028957-8029945	h1SMcG0009110	sO05	0.666482	#FEC44F	FALSE
chr2-h1-82165692-82166605	h1SMnG0018706	sO05	0.098544	#FEC44F	FALSE
chr2-h1-82206574-82207465	h1SMnG0018709	sO05	0.249306	#FEC44F	FALSE
chr2-h1-95320007-95320898	h1SMcG0011732	sO05	0.680946	#FEC44F	FALSE
chr3-h1-100061606-100062489	h1SMcG0019374	sO05	0.868444	#FEC44F	FALSE
chr3-h1-105404714-105405642	h1SMcG0019590	sO05	0.973852	#FEC44F	FALSE
chr3-h1-105445775-105446651	h1SMcG0019591	sO05	0.047976	#FEC44F	FALSE
chr3-h1-106440811-106441685	h1SMnG0031222	sO05	-0.181261	#FEC44F	FALSE
chr3-h1-10657689-10658575	h1SMnG0027026	sO05	0.978756	#FEC44F	FALSE
chr3-h1-106745114-106746027	h1SMcG0019641	sO05	0.971479	#FEC44F	FALSE
chr3-h1-112419315-112420207	h1SMcG0019846	sO05	0.212943	#FEC44F	FALSE
chr3-h1-117340782-117341693	h1SMcG0020045	sO05	0.971588	#FEC44F	FALSE
chr3-h1-121068448-121069268	h1SMcG0020202	sO05	0.552903	#FEC44F	FALSE
chr3-h1-123884371-123885274	h1SMcG0020319	sO05	0.308668	#FEC44F	FALSE
chr3-h1-128317297-128318249	h1SMnG0032268	sO05	0.0529615	#FEC44F	FALSE
chr3-h1-130614573-130615480	h1SMcG0020554	sO05	0.0787295	#FEC44F	FALSE
chr3-h1-25452301-25453273	h1SMcG0017066	sO05	0.587864	#FEC44F	FALSE
chr3-h1-29176209-29177226	h1SMcG0017168	sO05	0.857169	#FEC44F	FALSE
chr3-h1-29864825-29865758	h1SMnG0027776	sO05	0.213272	#FEC44F	FALSE
chr3-h1-39605703-39606647	h1SMcG0017292	sO05	-0.307966	#FEC44F	FALSE
chr3-h1-42616041-42617060	h1SMcG0017389	sO05	0.866705	#FEC44F	FALSE
chr3-h1-51806058-51806645	h1SMcG0017636	sO05	0.853882	#FEC44F	FALSE
chr3-h1-57731474-57732429	h1SMnG0028738	sO05	0.992259	#FEC44F	TRUE
chr3-h1-58464162-58465077	h1SMcG0017880	sO05	0.306351	#FEC44F	FALSE
chr3-h1-602745-603887	h1SMcG0016538	sO05	0.985456	#FEC44F	TRUE
chr3-h1-63221107-63221947	h1SMnG0028976	sO05	0.966291	#FEC44F	FALSE
chr3-h1-64652713-64653585	h1SMcG0018076	sO05	0.973152	#FEC44F	FALSE
chr3-h1-6896065-6897004	h1SMcG0016575	sO05	0.982259	#FEC44F	FALSE
chr3-h1-68966449-68967332	h1SMcG0018223	sO05	0.94593	#FEC44F	FALSE
chr3-h1-71366992-71367914	h1SMnG0029347	sO05	0.142526	#FEC44F	FALSE
chr3-h1-73122328-73123076	h1SMnG0029416	sO05	0.168951	#FEC44F	FALSE
chr3-h1-7523496-7524359	h1SMcG0016593	sO05	0.969042	#FEC44F	FALSE
chr3-h1-76723009-76723907	h1SMnG0029592	sO05	-0.126743	#FEC44F	FALSE
chr3-h1-83017632-83018472	h1SMnG0029905	sO05	0.0529615	#FEC44F	FALSE
chr3-h1-83148988-83149865	h1SMcG0018703	sO05	0.987895	#FEC44F	TRUE
chr3-h1-83949146-83950332	h1SMcG0018726	sO05	0.973292	#FEC44F	FALSE
chr3-h1-84959805-84960720	h1SMnG0030000	sO05	-0.126743	#FEC44F	FALSE
chr3-h1-84980887-84981798	h1SMnG0030002	sO05	-0.274102	#FEC44F	FALSE
chr3-h1-8643553-8644665	h1SMcG0016624	sO05	0.979014	#FEC44F	FALSE
chr3-h1-88333955-88334775	h1SMcG0018892	sO05	0.980594	#FEC44F	FALSE
chr3-h1-88858568-88859473	h1SMcG0018919	sO05	0.978947	#FEC44F	FALSE
chr3-h1-89568634-89569538	h1SMnG0030250	sO05	0.535535	#FEC44F	FALSE
chr3-h1-91341841-91342745	h1SMcG0019013	sO05	0.981977	#FEC44F	FALSE
chr3-h1-91874333-91875244	h1SMnG0030347	sO05	0.981598	#FEC44F	FALSE
chr3-h1-93121440-93122285	h1SMnG0030422	sO05	0.986231	#FEC44F	TRUE
chr3-h1-93195426-93196325	h1SMnG0030428	sO05	0.986231	#FEC44F	TRUE
chr3-h1-93309943-93310804	h1SMcG0019090	sO05	0.982304	#FEC44F	FALSE
chr3-h1-94188560-94189487	h1SMcG0019136	sO05	0.944606	#FEC44F	FALSE
chr4-h1-20749476-20750346	h1SMnG0033570	sO05	0.933937	#FEC44F	FALSE
chr4-h1-265768-266659	h1SMnG0032535	sO05	0.128879	#FEC44F	FALSE
chr4-h1-3125623-3126552	h1SMcG0020878	sO05	0.928099	#FEC44F	FALSE
chr4-h1-32165896-32166814	h1SMnG0033879	sO05	0.978531	#FEC44F	FALSE
chr4-h1-36431346-36432254	h1SMcG0021873	sO05	0.723531	#FEC44F	FALSE
chr4-h1-38053049-38054014	h1SMcG0021925	sO05	0.981924	#FEC44F	FALSE
chr4-h1-38990660-38991560	h1SMcG0021965	sO05	0.936503	#FEC44F	FALSE
chr4-h1-40151247-40152207	h1SMnG0034202	sO05	0.986231	#FEC44F	TRUE
chr4-h1-41026111-41027027	h1SMnG0034253	sO05	0.989605	#FEC44F	TRUE
chr4-h1-41326884-41327774	h1SMcG0022066	sO05	0.741383	#FEC44F	FALSE
chr4-h1-44094388-44095278	h1SMnG0034442	sO05	0.0529615	#FEC44F	FALSE
chr4-h1-52949861-52950816	h1SMcG0022496	sO05	0.899564	#FEC44F	FALSE
chr4-h1-55096262-55097235	h1SMnG0034892	sO05	0.75374	#FEC44F	FALSE
chr4-h1-6267196-6268042	h1SMcG0021040	sO05	0.81203	#FEC44F	FALSE
chr1-h1-100437503-100438363	h1SMcG0002736	sO06	-0.1483	#FF69B4	FALSE
chr1-h1-100480813-100481686	h1SMcG0002737	sO06	0.989034	#FF69B4	TRUE
chr1-h1-121907767-121908549	h1SMcG0003229	sO06	0.997015	#FF69B4	TRUE
chr1-h1-124586903-124587795	h1SMnG0005433	sO06	0.893404	#FF69B4	FALSE
chr1-h1-132810073-132811034	h1SMcG0003499	sO06	-0.00681263	#FF69B4	FALSE
chr1-h1-142601922-142602454	h1SMnG0006066	sO06	0.383902	#FF69B4	FALSE
chr1-h1-150898596-150899503	h1SMcG0003884	sO06	-0.238628	#FF69B4	FALSE
chr1-h1-162014330-162015196	h1SMnG0006779	sO06	0.990116	#FF69B4	TRUE
chr1-h1-175455305-175456017	h1SMcG0004431	sO06	0.788208	#FF69B4	FALSE
chr1-h1-175941179-175942095	h1SMcG0004444	sO06	0.72346	#FF69B4	FALSE
chr1-h1-183396517-183397406	h1SMnG0007698	sO06	-0.105246	#FF69B4	FALSE
chr1-h1-184625712-184626579	h1SMcG0004624	sO06	0.966744	#FF69B4	FALSE
chr1-h1-196450231-196451111	h1SMnG0008241	sO06	-0.0692734	#FF69B4	FALSE
chr1-h1-210754537-210755426	h1SMcG0005293	sO06	0.0720981	#FF69B4	FALSE
chr1-h1-210932083-210933052	h1SMcG0005300	sO06	0.429389	#FF69B4	FALSE
chr1-h1-212837505-212838393	h1SMnG0009028	sO06	0.98349	#FF69B4	TRUE
chr1-h1-21948784-21949661	h1SMnG0000945	sO06	-0.139239	#FF69B4	FALSE
chr1-h1-219702701-219703584	h1SMcG0005518	sO06	0.995332	#FF69B4	TRUE
chr1-h1-219865725-219866635	h1SMnG0009326	sO06	0.775622	#FF69B4	FALSE
chr1-h1-242901888-242902797	h1SMcG0006220	sO06	0.96598	#FF69B4	FALSE
chr1-h1-249346330-249347344	h1SMnG0010721	sO06	-0.110627	#FF69B4	FALSE
chr1-h1-258597480-258598381	h1SMcG0006653	sO06	0.911575	#FF69B4	FALSE
chr1-h1-264180073-264181297	h1SMcG0006814	sO06	-0.123629	#FF69B4	FALSE
chr1-h1-274418401-274419147	h1SMcG0007089	sO06	0.688051	#FF69B4	FALSE
chr1-h1-287064424-287065322	h1SMcG0007429	sO06	0.789931	#FF69B4	FALSE
chr1-h1-287068055-287068893	h1SMcG0007430	sO06	0.980849	#FF69B4	FALSE
chr1-h1-288497108-288498118	h1SMnG0012578	sO06	0.655386	#FF69B4	FALSE
chr1-h1-289304476-289305205	h1SMnG0012603	sO06	0.552733	#FF69B4	FALSE
chr1-h1-295684694-295685587	h1SMcG0007632	sO06	0.994911	#FF69B4	TRUE
chr1-h1-305431635-305432480	h1SMcG0007949	sO06	0.994413	#FF69B4	TRUE
chr1-h1-53604334-53605196	h1SMcG0001429	sO06	0.914717	#FF69B4	FALSE
chr1-h1-76059074-76060014	h1SMnG0003375	sO06	0.98753	#FF69B4	TRUE
chr1-h1-87044853-87045746	h1SMcG0002391	sO06	0.898189	#FF69B4	FALSE
chr2-h1-106586213-106587025	h1SMnG0019650	sO06	-0.0415917	#FF69B4	FALSE
chr2-h1-131738773-131739752	h1SMcG0012601	sO06	0.656378	#FF69B4	FALSE
chr2-h1-131747889-131748979	h1SMnG0020720	sO06	0.314116	#FF69B4	FALSE
chr2-h1-14371894-14372742	h1SMcG0009316	sO06	0.408045	#FF69B4	FALSE
chr2-h1-144001510-144002358	h1SMcG0012867	sO06	0.442573	#FF69B4	FALSE
chr2-h1-14925577-14926541	h1SMnG0015485	sO06	0.994423	#FF69B4	TRUE
chr2-h1-173652799-173653678	h1SMnG0022363	sO06	0.997101	#FF69B4	TRUE
chr2-h1-174779993-174781190	h1SMnG0022411	sO06	0.984658	#FF69B4	TRUE
chr2-h1-196291324-196292274	h1SMcG0014275	sO06	-0.101109	#FF69B4	FALSE
chr2-h1-217470834-217471742	h1SMcG0014919	sO06	0.996754	#FF69B4	TRUE
chr2-h1-225142820-225143633	h1SMnG0024772	sO06	0.19322	#FF69B4	FALSE
chr2-h1-236353173-236354032	h1SMnG0025322	sO06	0.505401	#FF69B4	FALSE
chr2-h1-238594127-238595013	h1SMcG0015598	sO06	0.977364	#FF69B4	FALSE
chr2-h1-239521704-239522608	h1SMnG0025458	sO06	0.959257	#FF69B4	FALSE
chr2-h1-257976055-257976942	h1SMcG0016144	sO06	0.996529	#FF69B4	TRUE
chr2-h1-4380064-4380963	h1SMcG0009000	sO06	0.896263	#FF69B4	FALSE
chr2-h1-55466940-55467869	h1SMcG0010639	sO06	0.981799	#FF69B4	TRUE
chr3-h1-100475367-100476234	h1SMnG0030880	sO06	-0.132856	#FF69B4	FALSE
chr3-h1-108322252-108323299	h1SMnG0031305	sO06	0.994081	#FF69B4	TRUE
chr3-h1-120566947-120567841	h1SMnG0031901	sO06	0.880822	#FF69B4	FALSE
chr3-h1-130998743-130999620	h1SMcG0020577	sO06	0.402748	#FF69B4	FALSE
chr3-h1-132941025-132941888	h1SMcG0020665	sO06	0.927258	#FF69B4	FALSE
chr3-h1-23416149-23417082	h1SMcG0017003	sO06	0.336091	#FF69B4	FALSE
chr3-h1-26827465-26828375	h1SMnG0027634	sO06	0.892296	#FF69B4	FALSE
chr3-h1-43126415-43127301	h1SMnG0028064	sO06	-0.186236	#FF69B4	FALSE
chr3-h1-46187218-46188106	h1SMnG0028186	sO06	-0.0981372	#FF69B4	FALSE
chr3-h1-57407854-57408748	h1SMcG0017838	sO06	0.909131	#FF69B4	FALSE
chr3-h1-97043480-97044362	h1SMcG0019261	sO06	0.996913	#FF69B4	TRUE
chr4-h1-1603462-1604044	h1SMcG0020790	sO06	0.966745	#FF69B4	FALSE
chr4-h1-1709595-1710558	h1SMnG0032653	sO06	0.987525	#FF69B4	TRUE
chr4-h1-33153584-33154628	h1SMcG0021773	sO06	0.991923	#FF69B4	TRUE
chr4-h1-3725838-3726778	h1SMcG0020909	sO06	0.988282	#FF69B4	TRUE
chr4-h1-39475470-39476269	h1SMcG0021988	sO06	0.987164	#FF69B4	TRUE
chr4-h1-48123207-48124094	h1SMnG0034663	sO06	0.668816	#FF69B4	FALSE
chr4-h1-53599606-53600521	h1SMnG0034792	sO06	0.086135	#FF69B4	FALSE
chr4-h1-53838006-53838742	h1SMnG0034806	sO06	0.804528	#FF69B4	FALSE
chr1-h1-108287797-108288494	h1SMnG0004791	sO07	0.129364	#6428C8	FALSE
chr1-h1-113300477-113301313	h1SMnG0005009	sO07	0.287525	#6428C8	FALSE
chr1-h1-117070723-117071612	h1SMcG0003121	sO07	-0.0746507	#6428C8	FALSE
chr1-h1-122747817-122748590	h1SMcG0003253	sO07	0.932082	#6428C8	TRUE
chr1-h1-150489128-150489931	h1SMcG0003874	sO07	0.0362317	#6428C8	FALSE
chr1-h1-180501394-180502346	h1SMcG0004532	sO07	0.924554	#6428C8	TRUE
chr1-h1-184772964-184773833	h1SMnG0007763	sO07	0.702987	#6428C8	FALSE
chr1-h1-208734524-208735507	h1SMcG0005250	sO07	-0.252041	#6428C8	FALSE
chr1-h1-222350794-222351676	h1SMcG0005603	sO07	0.042297	#6428C8	FALSE
chr1-h1-229361271-229362001	h1SMcG0005844	sO07	-0.168658	#6428C8	FALSE
chr1-h1-2317301-2318133	h1SMcG0000067	sO07	-0.0222332	#6428C8	FALSE
chr1-h1-233113245-233114112	h1SMcG0005950	sO07	0.706993	#6428C8	FALSE
chr1-h1-253622264-253623230	h1SMnG0010911	sO07	-0.32431	#6428C8	FALSE
chr1-h1-261703877-261704765	h1SMnG0011299	sO07	0.902409	#6428C8	TRUE
chr1-h1-263045260-263046201	h1SMcG0006779	sO07	-0.151182	#6428C8	FALSE
chr1-h1-266128427-266129507	h1SMnG0011502	sO07	0.181323	#6428C8	FALSE
chr1-h1-266460532-266461398	h1SMcG0006889	sO07	-0.0535417	#6428C8	FALSE
chr1-h1-273591654-273592593	h1SMcG0007057	sO07	0.840043	#6428C8	FALSE
chr1-h1-281511863-281512685	h1SMnG0012261	sO07	0.0548096	#6428C8	FALSE
chr1-h1-292806393-292807058	h1SMnG0012740	sO07	0.935063	#6428C8	TRUE
chr1-h1-29707026-29707644	h1SMnG0001254	sO07	0.318305	#6428C8	FALSE
chr1-h1-311652951-311653870	h1SMcG0008139	sO07	0.934529	#6428C8	TRUE
chr1-h1-322333305-322334150	h1SMcG0008413	sO07	0.332405	#6428C8	FALSE
chr1-h1-323121166-323121948	h1SMcG0008440	sO07	0.387507	#6428C8	FALSE
chr1-h1-331836323-331837093	h1SMcG0008706	sO07	0.611553	#6428C8	FALSE
chr1-h1-334884161-334885472	h1SMcG0008798	sO07	0.932561	#6428C8	TRUE
chr1-h1-336378487-336379291	h1SMnG0014782	sO07	0.0304479	#6428C8	FALSE
chr1-h1-37533917-37534710	h1SMcG0000991	sO07	0.586987	#6428C8	FALSE
chr1-h1-49237598-49238390	h1SMcG0001304	sO07	0.106724	#6428C8	FALSE
chr1-h1-52187397-52188247	h1SMnG0002254	sO07	-0.244539	#6428C8	FALSE
chr1-h1-52204600-52205481	h1SMnG0002255	sO07	0.0548096	#6428C8	FALSE
chr1-h1-5790416-5791256	h1SMcG0000159	sO07	0.825102	#6428C8	FALSE
chr1-h1-72836536-72837714	h1SMnG0003228	sO07	-0.170734	#6428C8	FALSE
chr1-h1-74728561-74729455	h1SMnG0003309	sO07	0.0548096	#6428C8	FALSE
chr1-h1-77314258-77315205	h1SMcG0002125	sO07	-0.169002	#6428C8	FALSE
chr1-h1-86667060-86667900	h1SMcG0002379	sO07	-0.275326	#6428C8	FALSE
chr1-h1-88258080-88258900	h1SMcG0002429	sO07	0.466506	#6428C8	FALSE
chr1-h1-98991688-98992703	h1SMcG0002697	sO07	0.166817	#6428C8	FALSE
chr2-h1-123184323-123185342	h1SMnG0020368	sO07	0.446358	#6428C8	FALSE
chr2-h1-130017161-130017922	h1SMcG0012562	sO07	0.311413	#6428C8	FALSE
chr2-h1-135223899-135224805	h1SMnG0020853	sO07	0.142171	#6428C8	FALSE
chr2-h1-14501357-14502237	h1SMcG0009319	sO07	0.441864	#6428C8	FALSE
chr2-h1-160997071-160997948	h1SMnG0021832	sO07	0.845066	#6428C8	FALSE
chr2-h1-162737751-162738758	h1SMnG0021915	sO07	0.653396	#6428C8	FALSE
chr2-h1-16680683-16681580	h1SMnG0015600	sO07	0.0142907	#6428C8	FALSE
chr2-h1-17791125-17792124	h1SMnG0015660	sO07	0.598515	#6428C8	FALSE
chr2-h1-181668439-181669508	h1SMnG0022713	sO07	0.976908	#6428C8	TRUE
chr2-h1-190532156-190532969	h1SMcG0014125	sO07	0.317674	#6428C8	FALSE
chr2-h1-193412197-193413140	h1SMcG0014195	sO07	0.922416	#6428C8	TRUE
chr2-h1-197276309-197277063	h1SMcG0014308	sO07	-0.0981838	#6428C8	FALSE
chr2-h1-199989552-199990427	h1SMnG0023559	sO07	-0.0813661	#6428C8	FALSE
chr2-h1-20104961-20105867	h1SMnG0015754	sO07	0.785727	#6428C8	FALSE
chr2-h1-209500157-209501048	h1SMnG0023985	sO07	0.25627	#6428C8	FALSE
chr2-h1-211117539-211118476	h1SMcG0014725	sO07	0.209999	#6428C8	FALSE
chr2-h1-220208786-220209578	h1SMnG0024498	sO07	-0.139641	#6428C8	FALSE
chr2-h1-238037279-238038259	h1SMnG0025400	sO07	-0.0389485	#6428C8	FALSE
chr2-h1-241133683-241134545	h1SMnG0025538	sO07	-0.139641	#6428C8	FALSE
chr2-h1-48629123-48630126	h1SMcG0010411	sO07	0.908897	#6428C8	TRUE
chr2-h1-55596701-55597606	h1SMnG0017525	sO07	0.937734	#6428C8	TRUE
chr2-h1-56229354-56229972	h1SMcG0010659	sO07	0.791843	#6428C8	FALSE
chr2-h1-62413374-62414293	h1SMnG0017841	sO07	-0.194142	#6428C8	FALSE
chr2-h1-64412698-64413767	h1SMnG0017936	sO07	-0.151182	#6428C8	FALSE
chr2-h1-71585502-71586405	h1SMcG0011111	sO07	0.884791	#6428C8	TRUE
chr2-h1-77088822-77089633	h1SMcG0011276	sO07	0.953259	#6428C8	TRUE
chr2-h1-77382029-77382879	h1SMcG0011282	sO07	0.25428	#6428C8	FALSE
chr2-h1-84607434-84608565	h1SMnG0018826	sO07	0.943729	#6428C8	TRUE
chr3-h1-102280653-102281571	h1SMcG0019451	sO07	0.823801	#6428C8	FALSE
chr3-h1-106154747-106155819	h1SMnG0031205	sO07	0.706319	#6428C8	FALSE
chr3-h1-110585459-110586323	h1SMcG0019782	sO07	0.336005	#6428C8	FALSE
chr3-h1-112428806-112429573	h1SMcG0019847	sO07	0.933987	#6428C8	TRUE
chr3-h1-114947820-114948693	h1SMcG0019939	sO07	-0.020212	#6428C8	FALSE
chr3-h1-117880806-117881687	h1SMcG0020068	sO07	0.118746	#6428C8	FALSE
chr3-h1-11941083-11942084	h1SMcG0016740	sO07	0.110547	#6428C8	FALSE
chr3-h1-123226393-123227075	h1SMcG0020285	sO07	-0.218669	#6428C8	FALSE
chr3-h1-127251651-127252504	h1SMcG0020421	sO07	0.923441	#6428C8	TRUE
chr3-h1-128081979-128082850	h1SMnG0032259	sO07	-0.138926	#6428C8	FALSE
chr3-h1-131044705-131045541	h1SMcG0020582	sO07	0.27705	#6428C8	FALSE
chr3-h1-25222118-25223026	h1SMcG0017061	sO07	0.0414567	#6428C8	FALSE
chr3-h1-35374695-35375407	h1SMnG0027857	sO07	0.452181	#6428C8	FALSE
chr3-h1-44293898-44294708	h1SMnG0028111	sO07	0.879645	#6428C8	TRUE
chr3-h1-46289132-46290080	h1SMnG0028191	sO07	0.909698	#6428C8	TRUE
chr3-h1-53478566-53479513	h1SMcG0017690	sO07	0.111376	#6428C8	FALSE
chr3-h1-61683676-61684567	h1SMnG0028914	sO07	-0.168333	#6428C8	FALSE
chr3-h1-77224472-77225359	h1SMnG0029614	sO07	0.322156	#6428C8	FALSE
chr3-h1-8562974-8563771	h1SMcG0016622	sO07	0.264064	#6428C8	FALSE
chr3-h1-93861383-93862100	h1SMcG0019124	sO07	0.549255	#6428C8	FALSE
chr3-h1-96989223-96990068	h1SMcG0019258	sO07	0.933712	#6428C8	TRUE
chr4-h1-15076404-15077405	h1SMnG0033427	sO07	0.523173	#6428C8	FALSE
chr4-h1-26373446-26374484	h1SMnG0033750	sO07	0.816837	#6428C8	FALSE
chr4-h1-3045368-3046463	h1SMnG0032748	sO07	-0.0756915	#6428C8	FALSE
chr4-h1-3981659-3982434	h1SMnG0032801	sO07	0.0616746	#6428C8	FALSE
chr4-h1-40860416-40861298	h1SMcG0022051	sO07	0.409412	#6428C8	FALSE
chr4-h1-42661573-42662422	h1SMnG0034345	sO07	0.949235	#6428C8	TRUE
chr4-h1-43865340-43866124	h1SMcG0022190	sO07	0.498231	#6428C8	FALSE
chr4-h1-45805110-45805962	h1SMcG0022275	sO07	0.144991	#6428C8	FALSE
chr4-h1-5273194-5274125	h1SMcG0021004	sO07	-0.415319	#6428C8	FALSE
chr4-h1-53773557-53774669	h1SMcG0022547	sO07	0.927154	#6428C8	TRUE
chr4-h1-6355751-6356675	h1SMcG0021044	sO07	-0.139641	#6428C8	FALSE
chr4-h1-9676249-9677260	h1SMnG0033104	sO07	-0.307979	#6428C8	FALSE
chr1-h1-100580203-100581077	h1SMcG0002738	sO08	0.460206	#6428C8	TRUE
chr1-h1-107053484-107054392	h1SMcG0002896	sO08	0.0478537	#6428C8	FALSE
chr1-h1-113948917-113950033	h1SMcG0003062	sO08	0.14328	#6428C8	FALSE
chr1-h1-117703476-117704330	h1SMcG0003141	sO08	0.053224	#6428C8	FALSE
chr1-h1-11889954-11890852	h1SMcG0000340	sO08	-0.143613	#6428C8	FALSE
chr1-h1-12418173-12419056	h1SMnG0000554	sO08	0.265821	#6428C8	FALSE
chr1-h1-163700869-163701721	h1SMcG0004151	sO08	0.301599	#6428C8	FALSE
chr1-h1-175497191-175498255	h1SMcG0004434	sO08	-0.534623	#6428C8	FALSE
chr1-h1-175804439-175805566	h1SMcG0004442	sO08	0.36148	#6428C8	FALSE
chr1-h1-181269668-181270556	h1SMcG0004547	sO08	0.044977	#6428C8	FALSE
chr1-h1-182702874-182703704	h1SMnG0007667	sO08	0.0526571	#6428C8	FALSE
chr1-h1-190057257-190058006	h1SMcG0004762	sO08	-0.0244121	#6428C8	FALSE
chr1-h1-191163016-191163921	h1SMnG0008036	sO08	-0.296453	#6428C8	FALSE
chr1-h1-191948670-191949902	h1SMnG0008075	sO08	-0.143007	#6428C8	FALSE
chr1-h1-192269376-192270237	h1SMnG0008087	sO08	-0.184499	#6428C8	FALSE
chr1-h1-195921807-195922714	h1SMcG0004880	sO08	0.221341	#6428C8	FALSE
chr1-h1-19640071-19640992	h1SMnG0000842	sO08	-0.130472	#6428C8	FALSE
chr1-h1-199816364-199817336	h1SMcG0005001	sO08	-0.300033	#6428C8	FALSE
chr1-h1-203749437-203750327	h1SMcG0005090	sO08	0.29449	#6428C8	FALSE
chr1-h1-219036841-219037883	h1SMcG0005503	sO08	-0.200146	#6428C8	FALSE
chr1-h1-221383081-221383976	h1SMnG0009394	sO08	0.422643	#6428C8	TRUE
chr1-h1-224130621-224131469	h1SMcG0005667	sO08	0.370928	#6428C8	FALSE
chr1-h1-228476378-228477339	h1SMnG0009761	sO08	0.0726098	#6428C8	FALSE
chr1-h1-244597218-244598099	h1SMcG0006275	sO08	-0.319914	#6428C8	FALSE
chr1-h1-245199044-245199943	h1SMnG0010559	sO08	0.048735	#6428C8	FALSE
chr1-h1-249128178-249129072	h1SMcG0006382	sO08	0.423564	#6428C8	TRUE
chr1-h1-251829811-251830837	h1SMcG0006456	sO08	0.417598	#6428C8	FALSE
chr1-h1-257927310-257928226	h1SMcG0006638	sO08	0.447061	#6428C8	TRUE
chr1-h1-260156838-260157536	h1SMcG0006700	sO08	-0.26088	#6428C8	FALSE
chr1-h1-266325362-266326190	h1SMnG0011516	sO08	0.432907	#6428C8	TRUE
chr1-h1-266371497-266372529	h1SMnG0011521	sO08	-0.528518	#6428C8	FALSE
chr1-h1-278601642-278603476	h1SMcG0007214	sO08	-0.296542	#6428C8	FALSE
chr1-h1-280392821-280393688	h1SMcG0007255	sO08	0.471522	#6428C8	TRUE
chr1-h1-284482582-284483435	h1SMnG0012362	sO08	-0.184499	#6428C8	FALSE
chr1-h1-285377367-285378392	h1SMcG0007369	sO08	-0.152254	#6428C8	FALSE
chr1-h1-290155112-290155995	h1SMcG0007502	sO08	0.607269	#6428C8	TRUE
chr1-h1-290922969-290924351	h1SMnG0012680	sO08	-0.223237	#6428C8	FALSE
chr1-h1-293401693-293402588	h1SMcG0007575	sO08	0.888613	#6428C8	TRUE
chr1-h1-302419651-302420542	h1SMcG0007827	sO08	0.176645	#6428C8	FALSE
chr1-h1-307440490-307441277	h1SMcG0008003	sO08	0.66904	#6428C8	TRUE
chr1-h1-310289404-310290242	h1SMcG0008090	sO08	-0.542675	#6428C8	FALSE
chr1-h1-313964493-313965407	h1SMcG0008198	sO08	0.139189	#6428C8	FALSE
chr1-h1-316032106-316032986	h1SMcG0008255	sO08	0.217223	#6428C8	FALSE
chr1-h1-319799105-319800038	h1SMnG0013890	sO08	0.0190257	#6428C8	FALSE
chr1-h1-323935736-323936673	h1SMnG0014083	sO08	-0.542239	#6428C8	FALSE
chr1-h1-32712249-32713544	h1SMcG0000850	sO08	0.0791495	#6428C8	FALSE
chr1-h1-327348159-327349100	h1SMnG0014269	sO08	-0.404226	#6428C8	FALSE
chr1-h1-329085629-329086543	h1SMcG0008600	sO08	-0.185056	#6428C8	FALSE
chr1-h1-330515568-330516461	h1SMnG0014478	sO08	0.0868183	#6428C8	FALSE
chr1-h1-331090686-331091558	h1SMcG0008670	sO08	0.386635	#6428C8	FALSE
chr1-h1-331567023-331567887	h1SMnG0014535	sO08	-0.125211	#6428C8	FALSE
chr1-h1-337844040-337844890	h1SMcG0008881	sO08	0.293952	#6428C8	FALSE
chr1-h1-338656373-338657394	h1SMnG0014893	sO08	-0.206825	#6428C8	FALSE
chr1-h1-34005728-34006593	h1SMnG0001443	sO08	0.0768074	#6428C8	FALSE
chr1-h1-36766139-36766984	h1SMcG0000967	sO08	0.430665	#6428C8	TRUE
chr1-h1-40560452-40561692	h1SMcG0001059	sO08	0.391137	#6428C8	FALSE
chr1-h1-47164169-47165178	h1SMnG0002042	sO08	-0.495433	#6428C8	FALSE
chr1-h1-47798019-47798892	h1SMnG0002076	sO08	-0.315875	#6428C8	FALSE
chr1-h1-54181890-54182766	h1SMcG0001449	sO08	0.0310119	#6428C8	FALSE
chr1-h1-64268063-64268961	h1SMnG0002839	sO08	-0.00180592	#6428C8	FALSE
chr1-h1-66461125-66461932	h1SMnG0002931	sO08	-0.171841	#6428C8	FALSE
chr1-h1-67845807-67846711	h1SMcG0001846	sO08	0.584031	#6428C8	TRUE
chr1-h1-68419400-68420205	h1SMnG0003027	sO08	-0.00180592	#6428C8	FALSE
chr1-h1-79244182-79245033	h1SMnG0003529	sO08	0.72293	#6428C8	TRUE
chr1-h1-85245957-85247184	h1SMcG0002336	sO08	0.0543249	#6428C8	FALSE
chr1-h1-9106619-9107524	h1SMcG0000253	sO08	0.291148	#6428C8	FALSE
chr1-h1-9120327-9121304	h1SMnG0000385	sO08	0.136834	#6428C8	FALSE
chr1-h1-94317566-94318599	h1SMcG0002575	sO08	0.219863	#6428C8	FALSE
chr2-h1-12041826-12042519	h1SMcG0009248	sO08	0.493893	#6428C8	TRUE
chr2-h1-134963292-134965276	h1SMnG0020844	sO08	-0.294097	#6428C8	FALSE
chr2-h1-135962543-135963618	h1SMcG0012704	sO08	0.338034	#6428C8	FALSE
chr2-h1-154819743-154820649	h1SMnG0021570	sO08	0.185282	#6428C8	FALSE
chr2-h1-158537844-158538629	h1SMnG0021715	sO08	0.342678	#6428C8	FALSE
chr2-h1-183945121-183945926	h1SMcG0013948	sO08	-0.529028	#6428C8	FALSE
chr2-h1-185384811-185385714	h1SMnG0022897	sO08	-0.262413	#6428C8	FALSE
chr2-h1-217710820-217711801	h1SMcG0014929	sO08	-0.318974	#6428C8	FALSE
chr2-h1-224261589-224262505	h1SMcG0015130	sO08	-0.324139	#6428C8	FALSE
chr2-h1-237349882-237350791	h1SMnG0025367	sO08	-0.0906831	#6428C8	FALSE
chr2-h1-240137645-240138643	h1SMcG0015640	sO08	-0.438365	#6428C8	FALSE
chr2-h1-242053605-242054297	h1SMnG0025591	sO08	0.292553	#6428C8	FALSE
chr2-h1-267701155-267702064	h1SMcG0016468	sO08	-0.0953516	#6428C8	FALSE
chr2-h1-267786953-267787275	h1SMnG0026648	sO08	-0.361769	#6428C8	FALSE
chr2-h1-38659333-38660277	h1SMnG0016719	sO08	-0.167966	#6428C8	FALSE
chr2-h1-57104636-57105619	h1SMcG0010677	sO08	-0.000205982	#6428C8	FALSE
chr2-h1-60220841-60221817	h1SMnG0017729	sO08	0.169006	#6428C8	FALSE
chr2-h1-60710952-60711720	h1SMnG0017754	sO08	0.322951	#6428C8	FALSE
chr2-h1-76444392-76445288	h1SMcG0011255	sO08	-0.18046	#6428C8	FALSE
chr2-h1-76789169-76789978	h1SMcG0011264	sO08	0.653797	#6428C8	TRUE
chr2-h1-79309243-79310226	h1SMcG0011325	sO08	0.354225	#6428C8	FALSE
chr2-h1-83041871-83042753	h1SMcG0011441	sO08	0.42374	#6428C8	TRUE
chr2-h1-88127463-88128378	h1SMnG0018979	sO08	0.0304522	#6428C8	FALSE
chr3-h1-100934295-100935075	h1SMnG0030917	sO08	-0.18	#6428C8	FALSE
chr3-h1-103718037-103718940	h1SMcG0019514	sO08	0.448321	#6428C8	TRUE
chr3-h1-109514378-109515324	h1SMnG0031361	sO08	-0.399788	#6428C8	FALSE
chr3-h1-112854540-112855373	h1SMcG0019864	sO08	0.117173	#6428C8	FALSE
chr3-h1-124892015-124892976	h1SMnG0032103	sO08	0.386896	#6428C8	FALSE
chr3-h1-128623147-128623857	h1SMnG0032282	sO08	0.266705	#6428C8	FALSE
chr3-h1-131550965-131551768	h1SMcG0020606	sO08	0.307833	#6428C8	FALSE
chr3-h1-22166663-22167786	h1SMnG0027436	sO08	-0.457325	#6428C8	FALSE
chr3-h1-23110275-23111162	h1SMnG0027476	sO08	-0.131493	#6428C8	FALSE
chr3-h1-25410295-25411194	h1SMcG0017065	sO08	0.523378	#6428C8	TRUE
chr3-h1-46345400-46346416	h1SMnG0028193	sO08	-0.160346	#6428C8	FALSE
chr3-h1-46778973-46780172	h1SMnG0028221	sO08	-0.339742	#6428C8	FALSE
chr3-h1-46863489-46864414	h1SMnG0028227	sO08	0.276903	#6428C8	FALSE
chr3-h1-47708390-47709317	h1SMnG0028280	sO08	-0.638799	#6428C8	FALSE
chr3-h1-54009689-54010587	h1SMnG0028557	sO08	-0.0348088	#6428C8	FALSE
chr3-h1-54203632-54204476	h1SMnG0028578	sO08	0.0936463	#6428C8	FALSE
chr3-h1-54243422-54244336	h1SMcG0017718	sO08	0.154416	#6428C8	FALSE
chr3-h1-56882868-56883587	h1SMcG0017819	sO08	0.218941	#6428C8	FALSE
chr3-h1-58267114-58267990	h1SMcG0017872	sO08	-0.346621	#6428C8	FALSE
chr3-h1-64870830-64871817	h1SMcG0018082	sO08	0.0206879	#6428C8	FALSE
chr3-h1-67383970-67384905	h1SMcG0018180	sO08	0.0414354	#6428C8	FALSE
chr3-h1-78985237-78986094	h1SMcG0018536	sO08	-0.329869	#6428C8	FALSE
chr3-h1-80265223-80266125	h1SMnG0029752	sO08	-0.404181	#6428C8	FALSE
chr3-h1-84475470-84475939	h1SMcG0018748	sO08	-0.0224089	#6428C8	FALSE
chr3-h1-94670883-94671756	h1SMnG0030518	sO08	0.1652	#6428C8	FALSE
chr3-h1-95154885-95155871	h1SMcG0019174	sO08	0.437412	#6428C8	TRUE
chr3-h1-95194602-95195495	h1SMcG0019179	sO08	-0.156634	#6428C8	FALSE
chr3-h1-96801787-96802571	h1SMnG0030631	sO08	0.266392	#6428C8	FALSE
chr3-h1-98117237-98118059	h1SMcG0019294	sO08	-0.52643	#6428C8	FALSE
chr4-h1-11116306-11117680	h1SMnG0033209	sO08	-0.062452	#6428C8	FALSE
chr4-h1-12683400-12684243	h1SMnG0033319	sO08	-0.289293	#6428C8	FALSE
chr4-h1-13204105-13204974	h1SMcG0021356	sO08	-0.299846	#6428C8	FALSE
chr4-h1-23238982-23239896	h1SMcG0021565	sO08	-0.278733	#6428C8	FALSE
chr4-h1-2398232-2399128	h1SMcG0020833	sO08	-0.123909	#6428C8	FALSE
chr4-h1-35662274-35663071	h1SMcG0021851	sO08	-0.0254878	#6428C8	FALSE
chr4-h1-36814247-36815148	h1SMnG0034062	sO08	0.316929	#6428C8	FALSE
chr4-h1-39472142-39473041	h1SMcG0021987	sO08	-0.303872	#6428C8	FALSE
chr4-h1-44656533-44657402	h1SMcG0022223	sO08	0.682666	#6428C8	TRUE
chr4-h1-47272918-47273821	h1SMcG0022367	sO08	-0.413845	#6428C8	FALSE
chr4-h1-47565076-47565968	h1SMcG0022381	sO08	-0.163806	#6428C8	FALSE
chr4-h1-47701378-47702377	h1SMcG0022390	sO08	0.335923	#6428C8	FALSE
chr4-h1-52324946-52325801	h1SMcG0022454	sO08	0.682153	#6428C8	TRUE
chr4-h1-54041868-54042682	h1SMnG0034825	sO08	-0.471904	#6428C8	FALSE
chr4-h1-54045324-54046064	h1SMnG0034826	sO08	-0.17781	#6428C8	FALSE
chr4-h1-54880956-54882046	h1SMcG0022621	sO08	-0.223386	#6428C8	FALSE
chr4-h1-6139576-6140470	h1SMnG0032917	sO08	-0.112769	#6428C8	FALSE
chr4-h1-7281735-7282650	h1SMcG0021077	sO08	-0.139696	#6428C8	FALSE
chr4-h1-8415430-8416286	h1SMnG0033053	sO08	-0.296384	#6428C8	FALSE
chr1-h1-102471190-102471821	h1SMcG0002785	mO01	-0.40346	#9AB2BF	FALSE
chr1-h1-104658362-104659218	h1SMnG0004622	mO01	-0.144497	#9AB2BF	FALSE
chr1-h1-115558084-115559046	h1SMnG0005042	mO01	0.260808	#9AB2BF	FALSE
chr1-h1-116132377-116133312	h1SMcG0003096	mO01	0.0819232	#9AB2BF	FALSE
chr1-h1-12076146-12077031	h1SMnG0000529	mO01	0.0881663	#9AB2BF	FALSE
chr1-h1-128743023-128744054	h1SMcG0003391	mO01	-0.348159	#9AB2BF	FALSE
chr1-h1-131680031-131681015	h1SMnG0005699	mO01	0.321603	#9AB2BF	FALSE
chr1-h1-148250038-148251142	h1SMnG0006294	mO01	0.674807	#9AB2BF	FALSE
chr1-h1-149912813-149913663	h1SMnG0006357	mO01	0.329803	#9AB2BF	FALSE
chr1-h1-151799380-151800263	h1SMnG0006456	mO01	-0.15748	#9AB2BF	FALSE
chr1-h1-152035755-152036626	h1SMcG0003915	mO01	-0.252387	#9AB2BF	FALSE
chr1-h1-156815906-156816812	h1SMnG0006564	mO01	-0.17173	#9AB2BF	FALSE
chr1-h1-164624026-164625094	h1SMnG0006906	mO01	-0.286709	#9AB2BF	FALSE
chr1-h1-167573871-167574811	h1SMnG0007032	mO01	0.451072	#9AB2BF	FALSE
chr1-h1-1743596-1744207	h1SMcG0000047	mO01	0.705503	#9AB2BF	FALSE
chr1-h1-181948594-181949523	h1SMnG0007638	mO01	-0.0345006	#9AB2BF	FALSE
chr1-h1-18372760-18373762	h1SMnG0000778	mO01	-0.144497	#9AB2BF	FALSE
chr1-h1-184501929-184502805	h1SMcG0004622	mO01	0.535949	#9AB2BF	FALSE
chr1-h1-184746345-184747130	h1SMnG0007760	mO01	0.216213	#9AB2BF	FALSE
chr1-h1-18694875-18695814	h1SMcG0000496	mO01	-0.194091	#9AB2BF	FALSE
chr1-h1-191370618-191371592	h1SMcG0004799	mO01	0.769751	#9AB2BF	FALSE
chr1-h1-192979728-192980483	h1SMnG0008121	mO01	0.251381	#9AB2BF	FALSE
chr1-h1-200742462-200743860	h1SMnG0008419	mO01	0.0743059	#9AB2BF	FALSE
chr1-h1-215779900-215780834	h1SMcG0005416	mO01	-0.385819	#9AB2BF	FALSE
chr1-h1-220222792-220223685	h1SMcG0005534	mO01	0.819252	#9AB2BF	TRUE
chr1-h1-220263548-220264375	h1SMcG0005536	mO01	0.826461	#9AB2BF	TRUE
chr1-h1-220277019-220278133	h1SMcG0005538	mO01	0.819035	#9AB2BF	TRUE
chr1-h1-220307224-220308166	h1SMcG0005539	mO01	0.817585	#9AB2BF	TRUE
chr1-h1-220310452-220311819	h1SMcG0005540	mO01	0.81948	#9AB2BF	TRUE
chr1-h1-220409175-220410087	h1SMcG0005543	mO01	0.818677	#9AB2BF	TRUE
chr1-h1-221209989-221210811	h1SMcG0005567	mO01	0.820441	#9AB2BF	TRUE
chr1-h1-221444989-221445919	h1SMnG0009397	mO01	-0.284726	#9AB2BF	FALSE
chr1-h1-222990375-222991267	h1SMcG0005626	mO01	-0.146995	#9AB2BF	FALSE
chr1-h1-236651693-236652726	h1SMcG0006043	mO01	-0.2938	#9AB2BF	FALSE
chr1-h1-244061467-244062405	h1SMcG0006259	mO01	0.235155	#9AB2BF	FALSE
chr1-h1-244127447-244128386	h1SMcG0006260	mO01	0.507415	#9AB2BF	FALSE
chr1-h1-244140254-244140720	h1SMnG0010506	mO01	0.71771	#9AB2BF	FALSE
chr1-h1-24500438-24501109	h1SMcG0000630	mO01	0.283008	#9AB2BF	FALSE
chr1-h1-245665385-245666294	h1SMnG0010579	mO01	0.248986	#9AB2BF	FALSE
chr1-h1-249481900-249482776	h1SMcG0006389	mO01	-0.146015	#9AB2BF	FALSE
chr1-h1-253228501-253229324	h1SMcG0006496	mO01	-0.358697	#9AB2BF	FALSE
chr1-h1-254542352-254543376	h1SMnG0010960	mO01	0.424552	#9AB2BF	FALSE
chr1-h1-255361737-255362738	h1SMnG0011004	mO01	-0.204718	#9AB2BF	FALSE
chr1-h1-26067397-26068249	h1SMnG0001110	mO01	-0.277547	#9AB2BF	FALSE
chr1-h1-261491788-261492663	h1SMcG0006736	mO01	0.198583	#9AB2BF	FALSE
chr1-h1-266021241-266022075	h1SMnG0011496	mO01	0.214564	#9AB2BF	FALSE
chr1-h1-267137409-267138240	h1SMnG0011559	mO01	0.489712	#9AB2BF	FALSE
chr1-h1-287079322-287080207	h1SMnG0012509	mO01	-0.568743	#9AB2BF	FALSE
chr1-h1-287957040-287957851	h1SMcG0007449	mO01	0.63904	#9AB2BF	FALSE
chr1-h1-289275697-289276517	h1SMnG0012601	mO01	0.334321	#9AB2BF	FALSE
chr1-h1-2899827-2900523	h1SMnG0000117	mO01	0.144152	#9AB2BF	FALSE
chr1-h1-298856875-298857762	h1SMnG0013000	mO01	0.489712	#9AB2BF	FALSE
chr1-h1-306978253-306979202	h1SMnG0013366	mO01	0.846491	#9AB2BF	TRUE
chr1-h1-330246500-330247159	h1SMnG0014451	mO01	-0.295222	#9AB2BF	FALSE
chr1-h1-330685055-330686173	h1SMcG0008655	mO01	-0.303374	#9AB2BF	FALSE
chr1-h1-33203690-33204167	h1SMnG0001401	mO01	0.270727	#9AB2BF	FALSE
chr1-h1-35256311-35257209	h1SMcG0000926	mO01	0.775345	#9AB2BF	FALSE
chr1-h1-45484339-45485250	h1SMnG0001966	mO01	-0.114728	#9AB2BF	FALSE
chr1-h1-45795406-45796250	h1SMnG0001977	mO01	-0.371755	#9AB2BF	FALSE
chr1-h1-47066504-47067425	h1SMcG0001241	mO01	0.304819	#9AB2BF	FALSE
chr1-h1-57497321-57498208	h1SMnG0002497	mO01	0.124669	#9AB2BF	FALSE
chr1-h1-60303048-60303837	h1SMcG0001640	mO01	0.877572	#9AB2BF	TRUE
chr1-h1-61830349-61831007	h1SMcG0001683	mO01	0.477985	#9AB2BF	FALSE
chr1-h1-62250945-62251838	h1SMcG0001698	mO01	-0.184146	#9AB2BF	FALSE
chr1-h1-74136270-74137157	h1SMnG0003273	mO01	-0.214932	#9AB2BF	FALSE
chr1-h1-86965773-86966628	h1SMnG0003818	mO01	0.255466	#9AB2BF	FALSE
chr2-h1-103748163-103749262	h1SMcG0011916	mO01	-0.035634	#9AB2BF	FALSE
chr2-h1-119314747-119315589	h1SMnG0020216	mO01	0.338283	#9AB2BF	FALSE
chr2-h1-120525306-120526277	h1SMcG0012347	mO01	0.398139	#9AB2BF	FALSE
chr2-h1-120610638-120611514	h1SMcG0012350	mO01	0.578046	#9AB2BF	FALSE
chr2-h1-123051965-123052739	h1SMcG0012413	mO01	0.118952	#9AB2BF	FALSE
chr2-h1-125992196-125993114	h1SMnG0020464	mO01	-0.311031	#9AB2BF	FALSE
chr2-h1-129317085-129317997	h1SMnG0020585	mO01	-0.299699	#9AB2BF	FALSE
chr2-h1-13813266-13814293	h1SMcG0009306	mO01	0.225279	#9AB2BF	FALSE
chr2-h1-139040811-139041716	h1SMnG0020961	mO01	0.627412	#9AB2BF	FALSE
chr2-h1-140704419-140705328	h1SMnG0021017	mO01	0.148418	#9AB2BF	FALSE
chr2-h1-143981112-143981969	h1SMnG0021151	mO01	0.0873608	#9AB2BF	FALSE
chr2-h1-144960011-144960874	h1SMnG0021197	mO01	-0.213198	#9AB2BF	FALSE
chr2-h1-15602733-15603689	h1SMnG0015537	mO01	-0.232565	#9AB2BF	FALSE
chr2-h1-160720538-160721476	h1SMcG0013309	mO01	0.844781	#9AB2BF	TRUE
chr2-h1-169092127-169092894	h1SMcG0013512	mO01	0.331327	#9AB2BF	FALSE
chr2-h1-172037613-172038803	h1SMcG0013595	mO01	0.0791793	#9AB2BF	FALSE
chr2-h1-179652016-179652959	h1SMcG0013820	mO01	-0.252349	#9AB2BF	FALSE
chr2-h1-182221856-182222694	h1SMnG0022736	mO01	-0.0364304	#9AB2BF	FALSE
chr2-h1-184198800-184199572	h1SMcG0013956	mO01	0.870233	#9AB2BF	TRUE
chr2-h1-18451114-18452352	h1SMcG0009458	mO01	-0.194042	#9AB2BF	FALSE
chr2-h1-187668895-187670062	h1SMcG0014043	mO01	0.908337	#9AB2BF	TRUE
chr2-h1-189838874-189839809	h1SMnG0023119	mO01	0.0779432	#9AB2BF	FALSE
chr2-h1-193658551-193659383	h1SMnG0023270	mO01	0.258538	#9AB2BF	FALSE
chr2-h1-195131203-195132254	h1SMcG0014238	mO01	0.673763	#9AB2BF	FALSE
chr2-h1-195190643-195191337	h1SMcG0014240	mO01	-0.415261	#9AB2BF	FALSE
chr2-h1-195407948-195408818	h1SMcG0014248	mO01	0.818849	#9AB2BF	TRUE
chr2-h1-200469173-200470105	h1SMnG0023590	mO01	0.0391755	#9AB2BF	FALSE
chr2-h1-208572588-208573425	h1SMnG0023943	mO01	0.775488	#9AB2BF	TRUE
chr2-h1-216859650-216860480	h1SMcG0014902	mO01	0.478344	#9AB2BF	FALSE
chr2-h1-21793356-21794241	h1SMnG0015877	mO01	-0.240891	#9AB2BF	FALSE
chr2-h1-22048830-22049687	h1SMnG0015886	mO01	0.263167	#9AB2BF	FALSE
chr2-h1-227465931-227467006	h1SMnG0024902	mO01	0.536684	#9AB2BF	FALSE
chr2-h1-23173004-23174001	h1SMcG0009603	mO01	0.740585	#9AB2BF	FALSE
chr2-h1-232239092-232239994	h1SMnG0025137	mO01	0.300301	#9AB2BF	FALSE
chr2-h1-232782041-232782966	h1SMcG0015399	mO01	0.296737	#9AB2BF	FALSE
chr2-h1-234274878-234276009	h1SMcG0015449	mO01	0.871006	#9AB2BF	TRUE
chr2-h1-23499001-23499945	h1SMnG0015958	mO01	0.489712	#9AB2BF	FALSE
chr2-h1-243723004-243723855	h1SMnG0025666	mO01	0.797217	#9AB2BF	TRUE
chr2-h1-254899167-254900093	h1SMcG0016065	mO01	0.489712	#9AB2BF	FALSE
chr2-h1-260233125-260234016	h1SMcG0016224	mO01	-0.0505649	#9AB2BF	FALSE
chr2-h1-260900660-260901475	h1SMcG0016247	mO01	0.225838	#9AB2BF	FALSE
chr2-h1-263387167-263388217	h1SMnG0026454	mO01	-0.206186	#9AB2BF	FALSE
chr2-h1-264891988-264892707	h1SMnG0026522	mO01	0.0743059	#9AB2BF	FALSE
chr2-h1-268015554-268016429	h1SMnG0026660	mO01	0.321772	#9AB2BF	FALSE
chr2-h1-32017963-32018861	h1SMcG0009867	mO01	0.887253	#9AB2BF	TRUE
chr2-h1-36654991-36655959	h1SMcG0010033	mO01	-0.587709	#9AB2BF	FALSE
chr2-h1-38436404-38437480	h1SMcG0010095	mO01	-0.116671	#9AB2BF	FALSE
chr2-h1-42062811-42063634	h1SMcG0010209	mO01	-0.0483541	#9AB2BF	FALSE
chr2-h1-49308630-49309194	h1SMnG0017186	mO01	-0.190547	#9AB2BF	FALSE
chr2-h1-63585712-63586356	h1SMcG0010882	mO01	-0.220644	#9AB2BF	FALSE
chr2-h1-66857068-66857804	h1SMnG0018042	mO01	-0.141885	#9AB2BF	FALSE
chr2-h1-84045427-84046293	h1SMcG0011463	mO01	0.839147	#9AB2BF	TRUE
chr2-h1-86771664-86772476	h1SMnG0018912	mO01	0.673828	#9AB2BF	FALSE
chr2-h1-87638238-87638841	h1SMcG0011557	mO01	-0.19494	#9AB2BF	FALSE
chr2-h1-93279957-93280750	h1SMcG0011708	mO01	0.389054	#9AB2BF	FALSE
chr2-h1-95947208-95948127	h1SMnG0019267	mO01	-0.0138228	#9AB2BF	FALSE
chr2-h1-98584287-98585325	h1SMnG0019373	mO01	-0.226193	#9AB2BF	FALSE
chr2-h1-99135739-99136589	h1SMcG0011821	mO01	0.511773	#9AB2BF	FALSE
chr3-h1-100670141-100671089	h1SMcG0019395	mO01	0.619203	#9AB2BF	FALSE
chr3-h1-106256148-106256980	h1SMnG0031212	mO01	0.652204	#9AB2BF	FALSE
chr3-h1-111294713-111295599	h1SMnG0031462	mO01	0.422212	#9AB2BF	FALSE
chr3-h1-115506008-115506867	h1SMnG0031635	mO01	0.488385	#9AB2BF	FALSE
chr3-h1-115563651-115564543	h1SMnG0031639	mO01	0.378922	#9AB2BF	FALSE
chr3-h1-118238753-118239601	h1SMnG0031787	mO01	-0.305518	#9AB2BF	FALSE
chr3-h1-119998254-119999801	h1SMnG0031865	mO01	-0.186129	#9AB2BF	FALSE
chr3-h1-120810676-120811557	h1SMnG0031917	mO01	0.558527	#9AB2BF	FALSE
chr3-h1-130726107-130727172	h1SMcG0020559	mO01	-0.438519	#9AB2BF	FALSE
chr3-h1-20059133-20060013	h1SMcG0016928	mO01	-0.10104	#9AB2BF	FALSE
chr3-h1-24773908-24774829	h1SMnG0027548	mO01	-0.202931	#9AB2BF	FALSE
chr3-h1-29291777-29292600	h1SMcG0017170	mO01	-0.0509292	#9AB2BF	FALSE
chr3-h1-44473333-44474017	h1SMnG0028118	mO01	0.486441	#9AB2BF	FALSE
chr3-h1-48421472-48422384	h1SMnG0028320	mO01	0.816707	#9AB2BF	TRUE
chr3-h1-629704-630604	h1SMnG0026749	mO01	-0.243958	#9AB2BF	FALSE
chr3-h1-68436486-68437385	h1SMcG0018208	mO01	0.280785	#9AB2BF	FALSE
chr3-h1-79629806-79630686	h1SMcG0018555	mO01	-0.372931	#9AB2BF	FALSE
chr3-h1-85316727-85317829	h1SMcG0018787	mO01	0.565391	#9AB2BF	FALSE
chr3-h1-89430944-89431675	h1SMnG0030243	mO01	-0.213546	#9AB2BF	FALSE
chr3-h1-96287348-96288279	h1SMnG0030594	mO01	-0.452938	#9AB2BF	FALSE
chr3-h1-97862467-97863351	h1SMnG0030704	mO01	0.320769	#9AB2BF	FALSE
chr4-h1-12393498-12394085	h1SMnG0033288	mO01	-0.279131	#9AB2BF	FALSE
chr4-h1-21176490-21177371	h1SMcG0021537	mO01	-0.476793	#9AB2BF	FALSE
chr4-h1-2979865-2980918	h1SMnG0032745	mO01	-0.215756	#9AB2BF	FALSE
chr4-h1-43410195-43411047	h1SMnG0034405	mO01	-0.240163	#9AB2BF	FALSE
chr4-h1-4350843-4351593	h1SMnG0032831	mO01	-0.265028	#9AB2BF	FALSE
chr4-h1-44047529-44048525	h1SMcG0022198	mO01	0.606186	#9AB2BF	FALSE
chr4-h1-46350550-46351391	h1SMcG0022310	mO01	-0.25079	#9AB2BF	FALSE
chr4-h1-54025239-54026000	h1SMnG0034821	mO01	0.412018	#9AB2BF	FALSE
chr4-h1-5922010-5922875	h1SMcG0021027	mO01	-0.09704	#9AB2BF	FALSE
chr4-h1-5942576-5943418	h1SMcG0021028	mO01	0.818502	#9AB2BF	TRUE
chr1-h1-101687771-101688598	h1SMnG0004465	mO02	0.436298	#7A9BB4	FALSE
chr1-h1-11599530-11600585	h1SMnG0000505	mO02	0.233388	#7A9BB4	FALSE
chr1-h1-121622295-121623215	h1SMcG0003224	mO02	-0.159509	#7A9BB4	FALSE
chr1-h1-124713250-124713882	h1SMcG0003306	mO02	0.169258	#7A9BB4	FALSE
chr1-h1-147180478-147181390	h1SMnG0006250	mO02	-0.151413	#7A9BB4	FALSE
chr1-h1-152792338-152793353	h1SMnG0006501	mO02	0.0318713	#7A9BB4	FALSE
chr1-h1-155493343-155494226	h1SMnG0006533	mO02	0.569777	#7A9BB4	TRUE
chr1-h1-159256853-159257792	h1SMcG0004049	mO02	0.472985	#7A9BB4	FALSE
chr1-h1-173723270-173724450	h1SMnG0007299	mO02	-0.151413	#7A9BB4	FALSE
chr1-h1-198779420-198780198	h1SMnG0008340	mO02	-0.303005	#7A9BB4	FALSE
chr1-h1-199508627-199509382	h1SMcG0004989	mO02	-0.0409558	#7A9BB4	FALSE
chr1-h1-208504223-208505033	h1SMnG0008828	mO02	0.585895	#7A9BB4	TRUE
chr1-h1-210051516-210052338	h1SMnG0008898	mO02	0.569777	#7A9BB4	TRUE
chr1-h1-21508791-21509796	h1SMcG0000566	mO02	-0.16436	#7A9BB4	FALSE
chr1-h1-215109009-215110138	h1SMnG0009109	mO02	0.693182	#7A9BB4	TRUE
chr1-h1-21835177-21836031	h1SMcG0000583	mO02	0.192799	#7A9BB4	FALSE
chr1-h1-223369652-223370736	h1SMnG0009504	mO02	0.569777	#7A9BB4	TRUE
chr1-h1-230836185-230837017	h1SMnG0009887	mO02	-0.013609	#7A9BB4	FALSE
chr1-h1-253837051-253837999	h1SMcG0006516	mO02	0.550949	#7A9BB4	FALSE
chr1-h1-254839016-254839900	h1SMcG0006548	mO02	-0.250009	#7A9BB4	FALSE
chr1-h1-256130732-256131681	h1SMnG0011045	mO02	-0.0447999	#7A9BB4	FALSE
chr1-h1-259599252-259600293	h1SMnG0011201	mO02	0.468643	#7A9BB4	FALSE
chr1-h1-261259291-261260211	h1SMcG0006730	mO02	0.370947	#7A9BB4	FALSE
chr1-h1-272488813-272489841	h1SMcG0007028	mO02	0.640486	#7A9BB4	TRUE
chr1-h1-273910570-273911370	h1SMcG0007069	mO02	0.13969	#7A9BB4	FALSE
chr1-h1-279509149-279510086	h1SMnG0012171	mO02	0.205504	#7A9BB4	FALSE
chr1-h1-280866298-280866925	h1SMnG0012227	mO02	0.569777	#7A9BB4	TRUE
chr1-h1-288482830-288483704	h1SMcG0007467	mO02	0.26776	#7A9BB4	FALSE
chr1-h1-29428530-29429288	h1SMcG0000749	mO02	0.266591	#7A9BB4	FALSE
chr1-h1-303476975-303478062	h1SMcG0007873	mO02	0.882668	#7A9BB4	TRUE
chr1-h1-305509378-305510279	h1SMcG0007953	mO02	-0.044863	#7A9BB4	FALSE
chr1-h1-313830171-313831180	h1SMnG0013658	mO02	-0.146726	#7A9BB4	FALSE
chr1-h1-316091430-316092211	h1SMcG0008257	mO02	0.712192	#7A9BB4	TRUE
chr1-h1-321583170-321584096	h1SMnG0013963	mO02	0.249082	#7A9BB4	FALSE
chr1-h1-327064606-327065440	h1SMnG0014252	mO02	-0.16862	#7A9BB4	FALSE
chr1-h1-37092382-37093201	h1SMcG0000976	mO02	-0.239522	#7A9BB4	FALSE
chr1-h1-49180737-49181684	h1SMcG0001303	mO02	-0.190074	#7A9BB4	FALSE
chr1-h1-56205717-56206504	h1SMnG0002441	mO02	0.360502	#7A9BB4	FALSE
chr1-h1-62805974-62806844	h1SMnG0002743	mO02	-0.165861	#7A9BB4	FALSE
chr1-h1-75944502-75945371	h1SMnG0003372	mO02	-0.124456	#7A9BB4	FALSE
chr1-h1-932690-933551	h1SMcG0000027	mO02	0.606891	#7A9BB4	TRUE
chr1-h1-95353485-95354459	h1SMnG0004200	mO02	-0.265717	#7A9BB4	FALSE
chr2-h1-10129541-10130342	h1SMcG0009177	mO02	-0.172946	#7A9BB4	FALSE
chr2-h1-108486440-108487263	h1SMcG0012023	mO02	0.168748	#7A9BB4	FALSE
chr2-h1-122624846-122625355	h1SMcG0012401	mO02	0.447096	#7A9BB4	FALSE
chr2-h1-142500616-142501781	h1SMnG0021090	mO02	-0.146972	#7A9BB4	FALSE
chr2-h1-153483304-153484142	h1SMcG0013102	mO02	-0.234877	#7A9BB4	FALSE
chr2-h1-155371193-155372063	h1SMnG0021592	mO02	0.0513569	#7A9BB4	FALSE
chr2-h1-159716841-159717746	h1SMnG0021766	mO02	-0.268383	#7A9BB4	FALSE
chr2-h1-166595991-166596891	h1SMcG0013457	mO02	-0.247911	#7A9BB4	FALSE
chr2-h1-175173019-175173935	h1SMcG0013698	mO02	0.476836	#7A9BB4	FALSE
chr2-h1-194509433-194510206	h1SMcG0014221	mO02	0.449865	#7A9BB4	FALSE
chr2-h1-198178889-198179825	h1SMcG0014336	mO02	0.415498	#7A9BB4	FALSE
chr2-h1-206916433-206917375	h1SMcG0014582	mO02	-0.146726	#7A9BB4	FALSE
chr2-h1-207685253-207686165	h1SMcG0014607	mO02	-0.19322	#7A9BB4	FALSE
chr2-h1-216187137-216188077	h1SMcG0014877	mO02	-0.146726	#7A9BB4	FALSE
chr2-h1-217798637-217799563	h1SMnG0024391	mO02	0.286989	#7A9BB4	FALSE
chr2-h1-217814113-217814980	h1SMnG0024392	mO02	0.478624	#7A9BB4	FALSE
chr2-h1-219735562-219736563	h1SMcG0015005	mO02	0.492188	#7A9BB4	FALSE
chr2-h1-221963475-221964612	h1SMnG0024574	mO02	-0.0841656	#7A9BB4	FALSE
chr2-h1-229035875-229036785	h1SMcG0015271	mO02	0.681548	#7A9BB4	TRUE
chr2-h1-231117751-231118603	h1SMcG0015332	mO02	0.406492	#7A9BB4	FALSE
chr2-h1-236324749-236325655	h1SMcG0015510	mO02	-0.161037	#7A9BB4	FALSE
chr2-h1-239427179-239428073	h1SMcG0015621	mO02	0.223059	#7A9BB4	FALSE
chr2-h1-244663994-244664866	h1SMcG0015777	mO02	0.610295	#7A9BB4	TRUE
chr2-h1-246584128-246585203	h1SMcG0015839	mO02	0.0574318	#7A9BB4	FALSE
chr2-h1-254683742-254684593	h1SMcG0016060	mO02	-0.568289	#7A9BB4	FALSE
chr2-h1-264088697-264089415	h1SMcG0016337	mO02	0.412925	#7A9BB4	FALSE
chr2-h1-3196763-3197661	h1SMcG0008961	mO02	0.181204	#7A9BB4	FALSE
chr2-h1-39993936-39994905	h1SMnG0016767	mO02	-0.0958225	#7A9BB4	FALSE
chr2-h1-51810214-51811019	h1SMnG0017321	mO02	0.206263	#7A9BB4	FALSE
chr2-h1-53918128-53919131	h1SMcG0010588	mO02	0.505464	#7A9BB4	FALSE
chr2-h1-59191424-59192348	h1SMcG0010747	mO02	-0.235013	#7A9BB4	FALSE
chr2-h1-59462959-59464068	h1SMnG0017691	mO02	0.104252	#7A9BB4	FALSE
chr2-h1-64472099-64473087	h1SMcG0010909	mO02	-0.285862	#7A9BB4	FALSE
chr2-h1-68593074-68593813	h1SMnG0018123	mO02	-0.249759	#7A9BB4	FALSE
chr2-h1-69915107-69916007	h1SMnG0018173	mO02	-0.087604	#7A9BB4	FALSE
chr2-h1-76764496-76765489	h1SMnG0018485	mO02	0.7137	#7A9BB4	TRUE
chr2-h1-82708936-82709905	h1SMcG0011432	mO02	-0.313366	#7A9BB4	FALSE
chr3-h1-100524726-100525643	h1SMnG0030882	mO02	-0.527367	#7A9BB4	FALSE
chr3-h1-103671079-103671882	h1SMnG0031092	mO02	0.0050675	#7A9BB4	FALSE
chr3-h1-109009585-109010248	h1SMnG0031337	mO02	-0.540736	#7A9BB4	FALSE
chr3-h1-110090874-110091726	h1SMcG0019767	mO02	0.345535	#7A9BB4	FALSE
chr3-h1-111282497-111283340	h1SMcG0019817	mO02	0.581309	#7A9BB4	TRUE
chr3-h1-121440421-121441313	h1SMnG0031940	mO02	-0.0598709	#7A9BB4	FALSE
chr3-h1-122940435-122941254	h1SMcG0020271	mO02	-0.149982	#7A9BB4	FALSE
chr3-h1-123173217-123174119	h1SMcG0020283	mO02	0.0972263	#7A9BB4	FALSE
chr3-h1-124543664-124544641	h1SMcG0020343	mO02	0.763167	#7A9BB4	TRUE
chr3-h1-126344106-126344972	h1SMcG0020416	mO02	0.114485	#7A9BB4	FALSE
chr3-h1-128400536-128401399	h1SMcG0020462	mO02	-0.346106	#7A9BB4	FALSE
chr3-h1-21211155-21211910	h1SMcG0016952	mO02	0.0305751	#7A9BB4	FALSE
chr3-h1-22338225-22339003	h1SMcG0016973	mO02	0.486333	#7A9BB4	FALSE
chr3-h1-35522782-35523640	h1SMcG0017245	mO02	0.757185	#7A9BB4	TRUE
chr3-h1-40307890-40308752	h1SMnG0027966	mO02	-0.208457	#7A9BB4	FALSE
chr3-h1-47060481-47061423	h1SMnG0028238	mO02	0.649076	#7A9BB4	TRUE
chr3-h1-49088023-49088908	h1SMnG0028357	mO02	-0.06547	#7A9BB4	FALSE
chr3-h1-52961571-52962483	h1SMnG0028485	mO02	0.569777	#7A9BB4	TRUE
chr3-h1-60951385-60952508	h1SMnG0028874	mO02	0.534575	#7A9BB4	FALSE
chr3-h1-85033945-85034932	h1SMnG0030006	mO02	0.778252	#7A9BB4	TRUE
chr3-h1-85496037-85497007	h1SMcG0018796	mO02	-0.0109018	#7A9BB4	FALSE
chr3-h1-92117873-92118753	h1SMnG0030364	mO02	0.402242	#7A9BB4	FALSE
chr3-h1-92698079-92699032	h1SMnG0030390	mO02	-0.141115	#7A9BB4	FALSE
chr3-h1-95688395-95689351	h1SMcG0019207	mO02	0.161586	#7A9BB4	FALSE
chr3-h1-98380702-98381577	h1SMcG0019313	mO02	0.316749	#7A9BB4	FALSE
chr4-h1-12056215-12057230	h1SMnG0033257	mO02	0.119879	#7A9BB4	FALSE
chr4-h1-14048803-14049788	h1SMnG0033372	mO02	-0.233415	#7A9BB4	FALSE
chr4-h1-26392884-26393731	h1SMcG0021637	mO02	-0.0971501	#7A9BB4	FALSE
chr4-h1-26640484-26641436	h1SMnG0033767	mO02	0.569777	#7A9BB4	TRUE
chr4-h1-29354111-29354943	h1SMcG0021663	mO02	-0.330431	#7A9BB4	FALSE
chr4-h1-38443414-38444394	h1SMcG0021937	mO02	-0.241984	#7A9BB4	FALSE
chr4-h1-42826526-42827422	h1SMcG0022142	mO02	0.260083	#7A9BB4	FALSE
chr4-h1-54977109-54978015	h1SMcG0022628	mO02	-0.0391822	#7A9BB4	FALSE
chr4-h1-6654768-6655686	h1SMcG0021054	mO02	0.551452	#7A9BB4	FALSE
chr4-h1-7697986-7699133	h1SMcG0021091	mO02	-0.141556	#7A9BB4	FALSE
chr4-h1-9761248-9762100	h1SMnG0033111	mO02	0.450875	#7A9BB4	FALSE
scaffold-67-h1-18935-20322	h1SMnG0035614	mO02	0.403217	#7A9BB4	FALSE
chr1-h1-10012550-10013460	h1SMcG0000281	mO03	-0.242285	#6D916D	FALSE
chr1-h1-103838193-103839119	h1SMcG0002819	mO03	0.381023	#6D916D	FALSE
chr1-h1-106096877-106097809	h1SMnG0004708	mO03	0.555547	#6D916D	FALSE
chr1-h1-111990124-111991163	h1SMnG0004950	mO03	0.932778	#6D916D	TRUE
chr1-h1-11590930-11591928	h1SMcG0000328	mO03	-0.209392	#6D916D	FALSE
chr1-h1-116145043-116145929	h1SMnG0005076	mO03	0.639815	#6D916D	FALSE
chr1-h1-126809510-126810405	h1SMnG0005536	mO03	-0.156401	#6D916D	FALSE
chr1-h1-135548252-135549230	h1SMnG0005851	mO03	0.426837	#6D916D	FALSE
chr1-h1-136460722-136461577	h1SMnG0005884	mO03	0.156233	#6D916D	FALSE
chr1-h1-151992410-151993281	h1SMcG0003911	mO03	0.914536	#6D916D	TRUE
chr1-h1-159372200-159373229	h1SMnG0006666	mO03	0.426837	#6D916D	FALSE
chr1-h1-160596286-160597146	h1SMcG0004073	mO03	-0.0957259	#6D916D	FALSE
chr1-h1-169280615-169281510	h1SMnG0007109	mO03	0.407166	#6D916D	FALSE
chr1-h1-170073789-170074609	h1SMcG0004305	mO03	0.337943	#6D916D	FALSE
chr1-h1-182740579-182741443	h1SMcG0004578	mO03	0.700041	#6D916D	FALSE
chr1-h1-184782163-184783897	h1SMnG0007765	mO03	0.00175938	#6D916D	FALSE
chr1-h1-187474552-187475521	h1SMnG0007871	mO03	-0.135268	#6D916D	FALSE
chr1-h1-189702669-189703719	h1SMnG0007959	mO03	-0.119392	#6D916D	FALSE
chr1-h1-191238919-191239808	h1SMcG0004795	mO03	0.0958718	#6D916D	FALSE
chr1-h1-194094334-194095238	h1SMcG0004839	mO03	-0.171032	#6D916D	FALSE
chr1-h1-194512460-194513414	h1SMcG0004854	mO03	-0.162279	#6D916D	FALSE
chr1-h1-200200969-200201952	h1SMcG0005006	mO03	-0.176915	#6D916D	FALSE
chr1-h1-206913428-206914275	h1SMcG0005193	mO03	0.818582	#6D916D	FALSE
chr1-h1-209386714-209387546	h1SMcG0005267	mO03	0.268257	#6D916D	FALSE
chr1-h1-209910230-209911109	h1SMnG0008885	mO03	0.944425	#6D916D	TRUE
chr1-h1-213065391-213066326	h1SMnG0009044	mO03	-0.229456	#6D916D	FALSE
chr1-h1-219316728-219317724	h1SMcG0005508	mO03	0.161494	#6D916D	FALSE
chr1-h1-224591768-224592634	h1SMcG0005685	mO03	-0.193343	#6D916D	FALSE
chr1-h1-224593514-224594304	h1SMcG0005685	mO03	-0.156401	#6D916D	FALSE
chr1-h1-224910278-224911167	h1SMcG0005695	mO03	0.842101	#6D916D	TRUE
chr1-h1-230024316-230025096	h1SMnG0009847	mO03	0.276494	#6D916D	FALSE
chr1-h1-239111462-239112378	h1SMnG0010262	mO03	-0.237967	#6D916D	FALSE
chr1-h1-242680879-242681837	h1SMcG0006213	mO03	0.557611	#6D916D	FALSE
chr1-h1-246129885-246130658	h1SMnG0010602	mO03	0.698549	#6D916D	FALSE
chr1-h1-255688731-255689616	h1SMcG0006567	mO03	0.538229	#6D916D	FALSE
chr1-h1-262232567-262233440	h1SMnG0011326	mO03	0.24917	#6D916D	FALSE
chr1-h1-263356383-263357262	h1SMnG0011368	mO03	0.685036	#6D916D	FALSE
chr1-h1-263710980-263711826	h1SMcG0006800	mO03	0.384981	#6D916D	FALSE
chr1-h1-264280050-264280897	h1SMcG0006817	mO03	0.0300028	#6D916D	FALSE
chr1-h1-26499795-26500767	h1SMcG0000682	mO03	0.0178435	#6D916D	FALSE
chr1-h1-265579569-265580425	h1SMnG0011474	mO03	0.800922	#6D916D	FALSE
chr1-h1-272359143-272360063	h1SMnG0011748	mO03	0.426837	#6D916D	FALSE
chr1-h1-274393858-274394601	h1SMnG0011846	mO03	0.159394	#6D916D	FALSE
chr1-h1-287891432-287892303	h1SMnG0012543	mO03	-0.0501537	#6D916D	FALSE
chr1-h1-288353106-288353982	h1SMnG0012573	mO03	-0.189014	#6D916D	FALSE
chr1-h1-302214358-302215273	h1SMnG0013139	mO03	-0.236687	#6D916D	FALSE
chr1-h1-3028078-3028986	h1SMnG0000130	mO03	-0.122025	#6D916D	FALSE
chr1-h1-309921188-309922045	h1SMnG0013478	mO03	0.0255118	#6D916D	FALSE
chr1-h1-311033932-311034848	h1SMnG0013526	mO03	-0.00553862	#6D916D	FALSE
chr1-h1-311349904-311350777	h1SMnG0013543	mO03	-0.245953	#6D916D	FALSE
chr1-h1-314444621-314445332	h1SMcG0008214	mO03	-0.0916767	#6D916D	FALSE
chr1-h1-324682611-324683405	h1SMcG0008494	mO03	-0.207846	#6D916D	FALSE
chr1-h1-327285929-327286847	h1SMnG0014262	mO03	0.24917	#6D916D	FALSE
chr1-h1-330828123-330829094	h1SMnG0014497	mO03	0.617198	#6D916D	FALSE
chr1-h1-330938675-330939601	h1SMnG0014500	mO03	-0.271693	#6D916D	FALSE
chr1-h1-331142137-331143020	h1SMnG0014509	mO03	0.34369	#6D916D	FALSE
chr1-h1-334945480-334946335	h1SMcG0008802	mO03	0.0894571	#6D916D	FALSE
chr1-h1-338174936-338175970	h1SMnG0014868	mO03	-0.0128997	#6D916D	FALSE
chr1-h1-338330975-338331774	h1SMcG0008890	mO03	0.446602	#6D916D	FALSE
chr1-h1-338530674-338531624	h1SMnG0014885	mO03	0.335874	#6D916D	FALSE
chr1-h1-3747422-3748440	h1SMnG0000162	mO03	0.165761	#6D916D	FALSE
chr1-h1-44238166-44239014	h1SMnG0001925	mO03	0.107451	#6D916D	FALSE
chr1-h1-48047388-48048309	h1SMcG0001271	mO03	-0.0195929	#6D916D	FALSE
chr1-h1-50688595-50689597	h1SMnG0002191	mO03	-0.159767	#6D916D	FALSE
chr1-h1-5147427-5148293	h1SMcG0000146	mO03	-0.0975706	#6D916D	FALSE
chr1-h1-53515125-53515794	h1SMnG0002297	mO03	0.0925128	#6D916D	FALSE
chr1-h1-54925292-54926461	h1SMnG0002376	mO03	0.423538	#6D916D	FALSE
chr1-h1-57625009-57626128	h1SMnG0002503	mO03	0.858903	#6D916D	TRUE
chr1-h1-75382769-75383635	h1SMnG0003341	mO03	0.949177	#6D916D	TRUE
chr1-h1-79275994-79276947	h1SMcG0002178	mO03	0.362202	#6D916D	FALSE
chr1-h1-80711415-80712182	h1SMnG0003583	mO03	-0.156401	#6D916D	FALSE
chr1-h1-83068732-83069586	h1SMnG0003677	mO03	0.837796	#6D916D	FALSE
chr1-h1-91328254-91329113	h1SMnG0004025	mO03	-0.0542547	#6D916D	FALSE
chr1-h1-99152811-99153817	h1SMcG0002702	mO03	0.200215	#6D916D	FALSE
chr1-h1-99302438-99303399	h1SMcG0002706	mO03	0.189938	#6D916D	FALSE
chr2-h1-101533243-101534169	h1SMnG0019484	mO03	-0.213149	#6D916D	FALSE
chr2-h1-10371275-10372276	h1SMnG0015268	mO03	0.848452	#6D916D	TRUE
chr2-h1-109603275-109605081	h1SMnG0019741	mO03	0.426837	#6D916D	FALSE
chr2-h1-10981095-10982210	h1SMnG0015297	mO03	0.960599	#6D916D	TRUE
chr2-h1-113372410-113373296	h1SMcG0012153	mO03	-0.177691	#6D916D	FALSE
chr2-h1-113600700-113601934	h1SMcG0012164	mO03	0.120444	#6D916D	FALSE
chr2-h1-11590788-11591696	h1SMcG0009230	mO03	0.308225	#6D916D	FALSE
chr2-h1-122066223-122067303	h1SMnG0020324	mO03	0.848452	#6D916D	TRUE
chr2-h1-127480795-127481814	h1SMnG0020518	mO03	-0.0267827	#6D916D	FALSE
chr2-h1-128772383-128773257	h1SMcG0012529	mO03	0.843025	#6D916D	TRUE
chr2-h1-130655739-130656574	h1SMcG0012578	mO03	0.0946771	#6D916D	FALSE
chr2-h1-13287197-13287948	h1SMnG0015413	mO03	0.259332	#6D916D	FALSE
chr2-h1-140010331-140011209	h1SMnG0020996	mO03	0.221684	#6D916D	FALSE
chr2-h1-141506419-141507464	h1SMnG0021052	mO03	-0.158836	#6D916D	FALSE
chr2-h1-14400297-14401357	h1SMcG0009317	mO03	0.887775	#6D916D	TRUE
chr2-h1-145232312-145233356	h1SMnG0021210	mO03	-0.157744	#6D916D	FALSE
chr2-h1-145815588-145816478	h1SMcG0012914	mO03	0.840914	#6D916D	TRUE
chr2-h1-159842126-159842984	h1SMcG0013266	mO03	0.828508	#6D916D	FALSE
chr2-h1-160330421-160331451	h1SMnG0021787	mO03	0.483604	#6D916D	FALSE
chr2-h1-16367632-16368335	h1SMcG0009386	mO03	0.0803182	#6D916D	FALSE
chr2-h1-167390559-167391401	h1SMcG0013475	mO03	0.617888	#6D916D	FALSE
chr2-h1-167391540-167392390	h1SMnG0022085	mO03	0.426837	#6D916D	FALSE
chr2-h1-167498535-167499454	h1SMnG0022088	mO03	-0.0480941	#6D916D	FALSE
chr2-h1-16832317-16833226	h1SMcG0009403	mO03	0.215509	#6D916D	FALSE
chr2-h1-171169490-171170400	h1SMnG0022236	mO03	0.426837	#6D916D	FALSE
chr2-h1-172971007-172971915	h1SMcG0013624	mO03	0.0601397	#6D916D	FALSE
chr2-h1-174935430-174936312	h1SMcG0013691	mO03	0.871278	#6D916D	TRUE
chr2-h1-174977287-174978410	h1SMnG0022421	mO03	0.520782	#6D916D	FALSE
chr2-h1-179958885-179959746	h1SMcG0013827	mO03	0.718794	#6D916D	FALSE
chr2-h1-186341426-186342427	h1SMnG0022966	mO03	-0.157885	#6D916D	FALSE
chr2-h1-188260015-188260973	h1SMnG0023052	mO03	0.0157992	#6D916D	FALSE
chr2-h1-19485907-19486974	h1SMcG0009486	mO03	0.0662406	#6D916D	FALSE
chr2-h1-197763893-197764652	h1SMcG0014323	mO03	0.161604	#6D916D	FALSE
chr2-h1-19880745-19881714	h1SMnG0015738	mO03	0.426837	#6D916D	FALSE
chr2-h1-20111707-20112566	h1SMnG0015756	mO03	-0.21788	#6D916D	FALSE
chr2-h1-201804716-201805643	h1SMnG0023632	mO03	0.0940978	#6D916D	FALSE
chr2-h1-207002901-207003767	h1SMcG0014585	mO03	0.509514	#6D916D	FALSE
chr2-h1-208075143-208076008	h1SMnG0023929	mO03	0.165761	#6D916D	FALSE
chr2-h1-20944772-20945642	h1SMnG0015804	mO03	0.0300028	#6D916D	FALSE
chr2-h1-211609230-211610252	h1SMnG0024081	mO03	-0.0779678	#6D916D	FALSE
chr2-h1-213169856-213170568	h1SMnG0024147	mO03	0.250098	#6D916D	FALSE
chr2-h1-213170695-213171404	h1SMnG0024148	mO03	-0.14369	#6D916D	FALSE
chr2-h1-218122316-218123139	h1SMcG0014946	mO03	0.113592	#6D916D	FALSE
chr2-h1-219602664-219603541	h1SMnG0024485	mO03	-0.00277768	#6D916D	FALSE
chr2-h1-22057821-22058709	h1SMnG0015887	mO03	-0.218061	#6D916D	FALSE
chr2-h1-220953709-220954412	h1SMcG0015033	mO03	0.367245	#6D916D	FALSE
chr2-h1-22251757-22252523	h1SMnG0015903	mO03	0.504902	#6D916D	FALSE
chr2-h1-223234633-223235723	h1SMcG0015091	mO03	0.148227	#6D916D	FALSE
chr2-h1-226166172-226167127	h1SMcG0015193	mO03	0.368288	#6D916D	FALSE
chr2-h1-227025736-227026618	h1SMnG0024878	mO03	0.148486	#6D916D	FALSE
chr2-h1-228966195-228967122	h1SMnG0024957	mO03	-0.231038	#6D916D	FALSE
chr2-h1-229635368-229636224	h1SMcG0015289	mO03	0.172736	#6D916D	FALSE
chr2-h1-231425873-231426755	h1SMcG0015341	mO03	-0.190306	#6D916D	FALSE
chr2-h1-231705059-231706101	h1SMnG0025107	mO03	0.367844	#6D916D	FALSE
chr2-h1-232809769-232810645	h1SMnG0025166	mO03	-0.115811	#6D916D	FALSE
chr2-h1-235910816-235911821	h1SMnG0025300	mO03	0.38114	#6D916D	FALSE
chr2-h1-237235922-237236795	h1SMcG0015549	mO03	-0.215348	#6D916D	FALSE
chr2-h1-242669177-242670080	h1SMcG0015707	mO03	-0.307961	#6D916D	FALSE
chr2-h1-243711382-243712407	h1SMnG0025665	mO03	0.174333	#6D916D	FALSE
chr2-h1-247174704-247175679	h1SMnG0025783	mO03	-0.156509	#6D916D	FALSE
chr2-h1-24909348-24910291	h1SMcG0009659	mO03	-0.175011	#6D916D	FALSE
chr2-h1-25064430-25065327	h1SMnG0016056	mO03	0.435975	#6D916D	FALSE
chr2-h1-254451856-254452639	h1SMnG0026042	mO03	0.326027	#6D916D	FALSE
chr2-h1-257244816-257245680	h1SMnG0026164	mO03	-0.106153	#6D916D	FALSE
chr2-h1-258126020-258127046	h1SMnG0026206	mO03	0.360275	#6D916D	FALSE
chr2-h1-262776670-262777305	h1SMnG0026413	mO03	0.266636	#6D916D	FALSE
chr2-h1-264917548-264918457	h1SMcG0016368	mO03	0.0435449	#6D916D	FALSE
chr2-h1-265796377-265797289	h1SMcG0016394	mO03	0.425897	#6D916D	FALSE
chr2-h1-269881315-269881708	h1SMnG0026698	mO03	0.305235	#6D916D	FALSE
chr2-h1-36291244-36292317	h1SMnG0016600	mO03	0.27139	#6D916D	FALSE
chr2-h1-42104608-42105176	h1SMnG0016865	mO03	0.196565	#6D916D	FALSE
chr2-h1-4394649-4395638	h1SMnG0015019	mO03	-0.616363	#6D916D	FALSE
chr2-h1-44183751-44184644	h1SMcG0010270	mO03	0.737446	#6D916D	FALSE
chr2-h1-44679268-44680129	h1SMcG0010283	mO03	0.440142	#6D916D	FALSE
chr2-h1-49520993-49521851	h1SMnG0017199	mO03	0.31869	#6D916D	FALSE
chr2-h1-50208421-50209316	h1SMnG0017228	mO03	0.240996	#6D916D	FALSE
chr2-h1-51676986-51678071	h1SMcG0010518	mO03	0.81708	#6D916D	FALSE
chr2-h1-54404094-54404987	h1SMcG0010609	mO03	0.379599	#6D916D	FALSE
chr2-h1-58639687-58640659	h1SMnG0017648	mO03	0.367671	#6D916D	FALSE
chr2-h1-62411099-62411919	h1SMcG0010849	mO03	0.106042	#6D916D	FALSE
chr2-h1-66258759-66259710	h1SMcG0010956	mO03	0.111373	#6D916D	FALSE
chr2-h1-6856616-6857480	h1SMnG0015091	mO03	0.855195	#6D916D	TRUE
chr2-h1-69747009-69747885	h1SMnG0018169	mO03	-0.157184	#6D916D	FALSE
chr2-h1-70431793-70433149	h1SMnG0018197	mO03	-0.269595	#6D916D	FALSE
chr2-h1-74631702-74632620	h1SMcG0011199	mO03	0.83944	#6D916D	TRUE
chr2-h1-77097125-77098100	h1SMcG0011277	mO03	-0.287147	#6D916D	FALSE
chr2-h1-78742257-78743121	h1SMnG0018588	mO03	0.138443	#6D916D	FALSE
chr2-h1-80374010-80374888	h1SMnG0018634	mO03	-0.0800913	#6D916D	FALSE
chr2-h1-81441483-81442268	h1SMcG0011392	mO03	0.120428	#6D916D	FALSE
chr2-h1-94887891-94888908	h1SMcG0011728	mO03	0.842437	#6D916D	TRUE
chr2-h1-99303722-99304574	h1SMcG0011828	mO03	0.842889	#6D916D	TRUE
chr3-h1-100029933-100030731	h1SMcG0019371	mO03	0.326306	#6D916D	FALSE
chr3-h1-101225530-101226451	h1SMnG0030928	mO03	-0.368361	#6D916D	FALSE
chr3-h1-104931941-104932802	h1SMnG0031164	mO03	0.828655	#6D916D	FALSE
chr3-h1-108245463-108246349	h1SMcG0019697	mO03	0.707185	#6D916D	FALSE
chr3-h1-108740872-108741908	h1SMnG0031328	mO03	0.293013	#6D916D	FALSE
chr3-h1-112674704-112675665	h1SMcG0019855	mO03	0.68014	#6D916D	FALSE
chr3-h1-117467000-117467985	h1SMnG0031750	mO03	0.249764	#6D916D	FALSE
chr3-h1-121154674-121155427	h1SMcG0020205	mO03	0.732051	#6D916D	FALSE
chr3-h1-122823244-122824190	h1SMcG0020264	mO03	0.0493615	#6D916D	FALSE
chr3-h1-127454979-127455947	h1SMnG0032216	mO03	0.687257	#6D916D	FALSE
chr3-h1-128285601-128286510	h1SMcG0020457	mO03	0.529702	#6D916D	FALSE
chr3-h1-130343818-130344750	h1SMcG0020539	mO03	0.103251	#6D916D	FALSE
chr3-h1-130518780-130519679	h1SMnG0032393	mO03	0.426837	#6D916D	FALSE
chr3-h1-132351699-132352644	h1SMnG0032483	mO03	0.426837	#6D916D	FALSE
chr3-h1-13753260-13754284	h1SMnG0027167	mO03	-0.256274	#6D916D	FALSE
chr3-h1-17916644-17917788	h1SMnG0027327	mO03	0.232595	#6D916D	FALSE
chr3-h1-18128354-18129343	h1SMcG0016918	mO03	0.669148	#6D916D	FALSE
chr3-h1-21241606-21242777	h1SMnG0027407	mO03	-0.212447	#6D916D	FALSE
chr3-h1-22438538-22439334	h1SMcG0016975	mO03	0.161559	#6D916D	FALSE
chr3-h1-22465285-22466194	h1SMnG0027450	mO03	-0.546027	#6D916D	FALSE
chr3-h1-23542993-23543928	h1SMnG0027495	mO03	-0.22972	#6D916D	FALSE
chr3-h1-25197889-25198773	h1SMnG0027565	mO03	0.839466	#6D916D	TRUE
chr3-h1-28578297-28579084	h1SMcG0017154	mO03	0.500421	#6D916D	FALSE
chr3-h1-30437793-30438970	h1SMnG0027795	mO03	0.426837	#6D916D	FALSE
chr3-h1-34633396-34634292	h1SMcG0017239	mO03	0.071173	#6D916D	FALSE
chr3-h1-44825462-44826475	h1SMcG0017443	mO03	-0.160014	#6D916D	FALSE
chr3-h1-45623900-45625029	h1SMcG0017458	mO03	0.651216	#6D916D	FALSE
chr3-h1-47904452-47905433	h1SMnG0028294	mO03	-0.0128997	#6D916D	FALSE
chr3-h1-53845142-53846192	h1SMnG0028546	mO03	0.0292232	#6D916D	FALSE
chr3-h1-55358876-55359573	h1SMnG0028646	mO03	0.205499	#6D916D	FALSE
chr3-h1-57819993-57820966	h1SMcG0017854	mO03	0.854593	#6D916D	TRUE
chr3-h1-60062868-60063762	h1SMcG0017940	mO03	0.306199	#6D916D	FALSE
chr3-h1-62501671-62502539	h1SMcG0018012	mO03	-0.230592	#6D916D	FALSE
chr3-h1-64131565-64132341	h1SMnG0029012	mO03	0.339833	#6D916D	FALSE
chr3-h1-64468758-64469428	h1SMnG0029026	mO03	-0.158031	#6D916D	FALSE
chr3-h1-68233318-68234216	h1SMnG0029224	mO03	-0.0810178	#6D916D	FALSE
chr3-h1-77457862-77458623	h1SMnG0029625	mO03	-0.0633593	#6D916D	FALSE
chr3-h1-78041884-78042883	h1SMnG0029656	mO03	0.689859	#6D916D	FALSE
chr3-h1-82276840-82277727	h1SMcG0018670	mO03	-0.205503	#6D916D	FALSE
chr3-h1-83650528-83651438	h1SMcG0018720	mO03	0.365379	#6D916D	FALSE
chr3-h1-84612192-84613093	h1SMcG0018751	mO03	0.0595464	#6D916D	FALSE
chr3-h1-87154949-87155883	h1SMnG0030131	mO03	0.499139	#6D916D	FALSE
chr3-h1-87322659-87323494	h1SMcG0018859	mO03	0.37119	#6D916D	FALSE
chr3-h1-90304168-90305088	h1SMnG0030284	mO03	0.0938058	#6D916D	FALSE
chr3-h1-90595894-90596748	h1SMcG0018987	mO03	0.807708	#6D916D	FALSE
chr3-h1-91051297-91052322	h1SMcG0019002	mO03	0.238791	#6D916D	FALSE
chr3-h1-92773947-92774793	h1SMnG0030393	mO03	0.192733	#6D916D	FALSE
chr3-h1-95192032-95192918	h1SMnG0030544	mO03	-0.333501	#6D916D	FALSE
chr4-h1-10339269-10340548	h1SMcG0021203	mO03	0.0437261	#6D916D	FALSE
chr4-h1-10549680-10550635	h1SMnG0033164	mO03	-0.231643	#6D916D	FALSE
chr4-h1-10770746-10771519	h1SMnG0033174	mO03	0.304325	#6D916D	FALSE
chr4-h1-11513206-11514326	h1SMnG0033231	mO03	-0.156401	#6D916D	FALSE
chr4-h1-2303113-2304003	h1SMcG0020824	mO03	0.408725	#6D916D	FALSE
chr4-h1-31811184-31812278	h1SMnG0033863	mO03	0.165761	#6D916D	FALSE
chr4-h1-41991127-41992075	h1SMcG0022100	mO03	-0.0965385	#6D916D	FALSE
chr4-h1-4233145-4234181	h1SMcG0020936	mO03	-0.286163	#6D916D	FALSE
chr4-h1-44720802-44721671	h1SMnG0034478	mO03	0.853067	#6D916D	TRUE
chr4-h1-47382681-47383466	h1SMcG0022375	mO03	0.601836	#6D916D	FALSE
chr4-h1-4980436-4981341	h1SMcG0020990	mO03	0.415878	#6D916D	FALSE
chr4-h1-6338312-6339136	h1SMnG0032933	mO03	-0.0222279	#6D916D	FALSE
chr4-h1-6764992-6765899	h1SMnG0032954	mO03	0.185088	#6D916D	FALSE
chr4-h1-770949-771961	h1SMcG0020738	mO03	0.500733	#6D916D	FALSE
chr4-h1-7832422-7833112	h1SMcG0021094	mO03	0.0591321	#6D916D	FALSE
h1tg000207l-55938-56805	h1SMcG0022773	mO03	0.302182	#6D916D	FALSE
h1tg000794l-4863-5755	h1SMcG0023045	mO03	0.0365032	#6D916D	FALSE
chr1-h1-102895672-102896571	h1SMnG0004524	mO04	0.86845	#8E9A74	FALSE
chr1-h1-112489996-112490751	h1SMnG0004969	mO04	-0.0987629	#8E9A74	FALSE
chr1-h1-129658623-129659416	h1SMnG0005595	mO04	0.933253	#8E9A74	TRUE
chr1-h1-151314753-151315594	h1SMcG0003893	mO04	0.933454	#8E9A74	TRUE
chr1-h1-152249627-152250532	h1SMcG0003926	mO04	0.477415	#8E9A74	FALSE
chr1-h1-16794419-16795358	h1SMnG0000721	mO04	0.603692	#8E9A74	FALSE
chr1-h1-180411522-180412474	h1SMnG0007579	mO04	0.0739751	#8E9A74	FALSE
chr1-h1-186935033-186935960	h1SMcG0004687	mO04	0.0430598	#8E9A74	FALSE
chr1-h1-188024206-188025091	h1SMcG0004715	mO04	0.0561478	#8E9A74	FALSE
chr1-h1-18844956-18845826	h1SMcG0000497	mO04	0.00300957	#8E9A74	FALSE
chr1-h1-188551195-188552044	h1SMcG0004725	mO04	0.168623	#8E9A74	FALSE
chr1-h1-198493906-198494757	h1SMcG0004952	mO04	0.055714	#8E9A74	FALSE
chr1-h1-198757640-198758523	h1SMcG0004962	mO04	0.613708	#8E9A74	FALSE
chr1-h1-201763757-201764714	h1SMnG0008475	mO04	-0.247064	#8E9A74	FALSE
chr1-h1-208721561-208722539	h1SMnG0008836	mO04	0.464458	#8E9A74	FALSE
chr1-h1-221248639-221249499	h1SMcG0005571	mO04	0.16737	#8E9A74	FALSE
chr1-h1-221739101-221739989	h1SMcG0005587	mO04	-0.145745	#8E9A74	FALSE
chr1-h1-224753989-224754810	h1SMnG0009594	mO04	0.882699	#8E9A74	FALSE
chr1-h1-227019035-227020102	h1SMnG0009719	mO04	-0.174104	#8E9A74	FALSE
chr1-h1-231196402-231197349	h1SMnG0009907	mO04	0.00390559	#8E9A74	FALSE
chr1-h1-231763484-231764331	h1SMnG0009931	mO04	0.908517	#8E9A74	FALSE
chr1-h1-235442018-235443011	h1SMcG0005999	mO04	0.925253	#8E9A74	TRUE
chr1-h1-237273800-237274434	h1SMnG0010158	mO04	0.923813	#8E9A74	FALSE
chr1-h1-243785121-243785983	h1SMcG0006252	mO04	-0.219615	#8E9A74	FALSE
chr1-h1-245057538-245058259	h1SMnG0010550	mO04	0.0377615	#8E9A74	FALSE
chr1-h1-25677832-25678729	h1SMcG0000657	mO04	0.431388	#8E9A74	FALSE
chr1-h1-27036955-27037965	h1SMnG0001145	mO04	0.788919	#8E9A74	FALSE
chr1-h1-278862570-278863302	h1SMnG0012126	mO04	-0.242487	#8E9A74	FALSE
chr1-h1-280010224-280010964	h1SMnG0012186	mO04	0.0199043	#8E9A74	FALSE
chr1-h1-290633067-290633883	h1SMnG0012665	mO04	-0.0948857	#8E9A74	FALSE
chr1-h1-29309913-29310925	h1SMnG0001226	mO04	-0.354612	#8E9A74	FALSE
chr1-h1-294806854-294807749	h1SMnG0012818	mO04	0.917485	#8E9A74	FALSE
chr1-h1-299083761-299084702	h1SMnG0013007	mO04	-0.0641748	#8E9A74	FALSE
chr1-h1-29912301-29913106	h1SMcG0000766	mO04	0.27838	#8E9A74	FALSE
chr1-h1-301981778-301982757	h1SMcG0007812	mO04	-0.15135	#8E9A74	FALSE
chr1-h1-304818286-304819117	h1SMcG0007922	mO04	-0.0283141	#8E9A74	FALSE
chr1-h1-311334218-311334900	h1SMcG0008125	mO04	0.557787	#8E9A74	FALSE
chr1-h1-314570668-314571540	h1SMnG0013702	mO04	0.931005	#8E9A74	TRUE
chr1-h1-317894744-317895593	h1SMcG0008299	mO04	0.746673	#8E9A74	FALSE
chr1-h1-327873484-327874485	h1SMcG0008577	mO04	0.954871	#8E9A74	TRUE
chr1-h1-331063053-331063616	h1SMnG0014504	mO04	-0.350897	#8E9A74	FALSE
chr1-h1-333221308-333222111	h1SMnG0014638	mO04	0.316891	#8E9A74	FALSE
chr1-h1-33326274-33327180	h1SMnG0001410	mO04	-0.253703	#8E9A74	FALSE
chr1-h1-334967182-334968374	h1SMnG0014713	mO04	-0.377589	#8E9A74	FALSE
chr1-h1-3595559-3596469	h1SMcG0000104	mO04	0.155487	#8E9A74	FALSE
chr1-h1-3620301-3621221	h1SMcG0000105	mO04	0.209607	#8E9A74	FALSE
chr1-h1-397350-398160	h1SMcG0000010	mO04	-0.398908	#8E9A74	FALSE
chr1-h1-43138089-43138971	h1SMnG0001869	mO04	0.503853	#8E9A74	FALSE
chr1-h1-43175311-43176298	h1SMnG0001872	mO04	-0.274443	#8E9A74	FALSE
chr1-h1-43234132-43235016	h1SMcG0001138	mO04	0.503205	#8E9A74	FALSE
chr1-h1-43417881-43418659	h1SMcG0001142	mO04	0.896202	#8E9A74	FALSE
chr1-h1-45546791-45547622	h1SMcG0001205	mO04	0.448159	#8E9A74	FALSE
chr1-h1-52382690-52383531	h1SMcG0001402	mO04	-0.143085	#8E9A74	FALSE
chr1-h1-57077955-57078930	h1SMnG0002483	mO04	0.714988	#8E9A74	FALSE
chr1-h1-58076275-58077221	h1SMnG0002533	mO04	0.659942	#8E9A74	FALSE
chr1-h1-69537347-69538212	h1SMcG0001889	mO04	0.146414	#8E9A74	FALSE
chr1-h1-69557555-69558443	h1SMcG0001890	mO04	0.931921	#8E9A74	TRUE
chr1-h1-71058220-71058945	h1SMcG0001927	mO04	0.819019	#8E9A74	FALSE
chr1-h1-81969413-81970425	h1SMcG0002232	mO04	0.928878	#8E9A74	TRUE
chr1-h1-8497342-8498202	h1SMcG0000235	mO04	-0.251896	#8E9A74	FALSE
chr2-h1-10033373-10034310	h1SMcG0009173	mO04	0.659387	#8E9A74	FALSE
chr2-h1-123334886-123335728	h1SMcG0012422	mO04	-0.297232	#8E9A74	FALSE
chr2-h1-123644105-123644980	h1SMnG0020386	mO04	0.585824	#8E9A74	FALSE
chr2-h1-125376387-125377130	h1SMcG0012458	mO04	0.926602	#8E9A74	TRUE
chr2-h1-13107140-13108042	h1SMnG0015405	mO04	0.372286	#8E9A74	FALSE
chr2-h1-133130265-133131159	h1SMcG0012634	mO04	0.295557	#8E9A74	FALSE
chr2-h1-160708736-160709638	h1SMcG0013308	mO04	-0.25569	#8E9A74	FALSE
chr2-h1-166217325-166218162	h1SMcG0013447	mO04	0.90812	#8E9A74	FALSE
chr2-h1-176956967-176957608	h1SMcG0013748	mO04	0.132712	#8E9A74	FALSE
chr2-h1-180359015-180359907	h1SMnG0022654	mO04	0.709236	#8E9A74	FALSE
chr2-h1-186305207-186306130	h1SMnG0022962	mO04	0.0731303	#8E9A74	FALSE
chr2-h1-206881486-206882486	h1SMcG0014580	mO04	-0.234515	#8E9A74	FALSE
chr2-h1-20972295-20973146	h1SMnG0015809	mO04	-0.174136	#8E9A74	FALSE
chr2-h1-214650116-214650759	h1SMcG0014827	mO04	0.82234	#8E9A74	FALSE
chr2-h1-215809664-215810538	h1SMnG0024282	mO04	-0.597701	#8E9A74	FALSE
chr2-h1-219441731-219442662	h1SMnG0024470	mO04	0.929482	#8E9A74	TRUE
chr2-h1-228489884-228490703	h1SMcG0015250	mO04	0.888821	#8E9A74	FALSE
chr2-h1-231749700-231750655	h1SMcG0015352	mO04	-0.0412699	#8E9A74	FALSE
chr2-h1-233588455-233589370	h1SMcG0015426	mO04	-0.173328	#8E9A74	FALSE
chr2-h1-237561378-237562509	h1SMnG0025383	mO04	0.907304	#8E9A74	FALSE
chr2-h1-258586078-258586962	h1SMnG0026233	mO04	0.928125	#8E9A74	TRUE
chr2-h1-259252329-259253186	h1SMnG0026261	mO04	0.307978	#8E9A74	FALSE
chr2-h1-260425182-260426052	h1SMcG0016232	mO04	-0.164725	#8E9A74	FALSE
chr2-h1-265191115-265192070	h1SMcG0016380	mO04	0.377525	#8E9A74	FALSE
chr2-h1-2747180-2747998	h1SMcG0008939	mO04	0.158877	#8E9A74	FALSE
chr2-h1-28739419-28740123	h1SMcG0009775	mO04	-0.210616	#8E9A74	FALSE
chr2-h1-33377738-33378612	h1SMcG0009903	mO04	0.595491	#8E9A74	FALSE
chr2-h1-38358117-38358980	h1SMcG0010092	mO04	0.380845	#8E9A74	FALSE
chr2-h1-39565257-39566153	h1SMcG0010127	mO04	-0.0900496	#8E9A74	FALSE
chr2-h1-45044457-45045283	h1SMcG0010295	mO04	0.409923	#8E9A74	FALSE
chr2-h1-51621884-51622644	h1SMcG0010516	mO04	0.144763	#8E9A74	FALSE
chr2-h1-58842191-58843017	h1SMnG0017654	mO04	-0.124929	#8E9A74	FALSE
chr2-h1-59918097-59918989	h1SMcG0010773	mO04	0.926822	#8E9A74	TRUE
chr2-h1-79305201-79306114	h1SMcG0011322	mO04	-0.0743362	#8E9A74	FALSE
chr2-h1-90816574-90817434	h1SMcG0011659	mO04	-0.122454	#8E9A74	FALSE
chr2-h1-91431955-91432859	h1SMnG0019117	mO04	0.919391	#8E9A74	FALSE
chr3-h1-102702002-102702733	h1SMnG0031035	mO04	-0.0125732	#8E9A74	FALSE
chr3-h1-105039924-105040950	h1SMcG0019579	mO04	0.958074	#8E9A74	TRUE
chr3-h1-112250107-112251059	h1SMnG0031500	mO04	-0.0256783	#8E9A74	FALSE
chr3-h1-114292076-114292893	h1SMnG0031598	mO04	-0.250342	#8E9A74	FALSE
chr3-h1-116043177-116044133	h1SMnG0031661	mO04	0.928881	#8E9A74	TRUE
chr3-h1-116203260-116204212	h1SMnG0031670	mO04	0.930733	#8E9A74	TRUE
chr3-h1-121279256-121280049	h1SMcG0020210	mO04	-0.0905513	#8E9A74	FALSE
chr3-h1-121551389-121552434	h1SMcG0020215	mO04	-0.0806536	#8E9A74	FALSE
chr3-h1-127912161-127913008	h1SMcG0020447	mO04	0.565859	#8E9A74	FALSE
chr3-h1-131701547-131702452	h1SMcG0020613	mO04	0.253677	#8E9A74	FALSE
chr3-h1-131711680-131712591	h1SMcG0020614	mO04	-0.201679	#8E9A74	FALSE
chr3-h1-14024496-14025418	h1SMnG0027180	mO04	-0.182624	#8E9A74	FALSE
chr3-h1-14699864-14700994	h1SMnG0027216	mO04	-0.227216	#8E9A74	FALSE
chr3-h1-15996656-15997763	h1SMnG0027265	mO04	-0.0641748	#8E9A74	FALSE
chr3-h1-16217839-16219248	h1SMnG0027269	mO04	-0.0648819	#8E9A74	FALSE
chr3-h1-24019179-24020041	h1SMcG0017024	mO04	0.926329	#8E9A74	TRUE
chr3-h1-24029284-24030173	h1SMnG0027510	mO04	0.925594	#8E9A74	TRUE
chr3-h1-40337427-40338318	h1SMcG0017320	mO04	-0.261323	#8E9A74	FALSE
chr3-h1-454972-455889	h1SMcG0016530	mO04	0.534924	#8E9A74	FALSE
chr3-h1-46834625-46835487	h1SMnG0028224	mO04	0.199933	#8E9A74	FALSE
chr3-h1-55075338-55076280	h1SMcG0017762	mO04	-0.180886	#8E9A74	FALSE
chr3-h1-58991038-58991933	h1SMcG0017895	mO04	-0.238248	#8E9A74	FALSE
chr3-h1-61383705-61384586	h1SMcG0017985	mO04	0.656105	#8E9A74	FALSE
chr3-h1-69567205-69568122	h1SMcG0018238	mO04	0.770796	#8E9A74	FALSE
chr3-h1-84928036-84928949	h1SMcG0018767	mO04	0.929627	#8E9A74	TRUE
chr3-h1-86323931-86324831	h1SMnG0030073	mO04	0.926035	#8E9A74	TRUE
chr3-h1-89501131-89502017	h1SMcG0018943	mO04	0.094335	#8E9A74	FALSE
chr3-h1-96913064-96913967	h1SMnG0030644	mO04	-0.340405	#8E9A74	FALSE
chr4-h1-10085113-10086055	h1SMnG0033127	mO04	-0.0586606	#8E9A74	FALSE
chr4-h1-1173047-1173726	h1SMcG0020756	mO04	0.801793	#8E9A74	FALSE
chr4-h1-12647126-12648039	h1SMnG0033317	mO04	-0.17714	#8E9A74	FALSE
chr4-h1-13026399-13027355	h1SMnG0033345	mO04	0.920081	#8E9A74	FALSE
chr4-h1-20373083-20374130	h1SMnG0033561	mO04	0.935038	#8E9A74	TRUE
chr4-h1-22680200-22681258	h1SMcG0021558	mO04	-0.0364604	#8E9A74	FALSE
chr4-h1-24864077-24865103	h1SMnG0033694	mO04	0.953071	#8E9A74	TRUE
chr4-h1-30538238-30539133	h1SMcG0021709	mO04	0.330087	#8E9A74	FALSE
chr4-h1-358347-359191	h1SMcG0020707	mO04	0.68693	#8E9A74	FALSE
chr4-h1-46125674-46126578	h1SMnG0034535	mO04	-0.244692	#8E9A74	FALSE
chr4-h1-46927560-46928309	h1SMnG0034580	mO04	-0.593504	#8E9A74	FALSE
chr4-h1-5398345-5399305	h1SMcG0021005	mO04	-0.0403187	#8E9A74	FALSE
chr4-h1-54321777-54322732	h1SMcG0022582	mO04	0.0199043	#8E9A74	FALSE
chr4-h1-54837357-54838264	h1SMcG0022618	mO04	-0.178995	#8E9A74	FALSE
chr4-h1-54842087-54842909	h1SMnG0034875	mO04	-0.166485	#8E9A74	FALSE
h1tg000489l-25327-26116	h1SMnG0035251	mO04	-0.319871	#8E9A74	FALSE
h1tg000865l-1432-2609	h1SMnG0035468	mO04	-0.457958	#8E9A74	FALSE
chr1-h1-101811260-101812085	h1SMcG0002764	mO05	-0.0583082	#A56D6D	FALSE
chr1-h1-10289308-10290216	h1SMnG0000443	mO05	-0.0645514	#A56D6D	FALSE
chr1-h1-106580164-106581081	h1SMcG0002882	mO05	0.677896	#A56D6D	FALSE
chr1-h1-106702004-106702888	h1SMcG0002886	mO05	-0.406342	#A56D6D	FALSE
chr1-h1-109275655-109276821	h1SMnG0004839	mO05	-0.149556	#A56D6D	FALSE
chr1-h1-111864192-111865129	h1SMnG0004941	mO05	0.765007	#A56D6D	TRUE
chr1-h1-1136163-1136860	h1SMcG0000035	mO05	0.391382	#A56D6D	FALSE
chr1-h1-116964835-116965833	h1SMcG0003118	mO05	0.584102	#A56D6D	FALSE
chr1-h1-118021728-118022627	h1SMnG0005138	mO05	0.723391	#A56D6D	FALSE
chr1-h1-119887662-119888626	h1SMnG0005234	mO05	-0.225387	#A56D6D	FALSE
chr1-h1-12235278-12236059	h1SMnG0000543	mO05	-0.151813	#A56D6D	FALSE
chr1-h1-124482809-124484042	h1SMnG0005429	mO05	-0.192439	#A56D6D	FALSE
chr1-h1-126312912-126313750	h1SMcG0003348	mO05	0.710929	#A56D6D	FALSE
chr1-h1-130903771-130904586	h1SMnG0005649	mO05	-0.0620498	#A56D6D	FALSE
chr1-h1-132599547-132600363	h1SMnG0005732	mO05	-0.359312	#A56D6D	FALSE
chr1-h1-133248603-133249643	h1SMnG0005755	mO05	0.794676	#A56D6D	TRUE
chr1-h1-135610285-135611179	h1SMcG0003573	mO05	0.708126	#A56D6D	FALSE
chr1-h1-141119089-141120001	h1SMcG0003665	mO05	-0.113147	#A56D6D	FALSE
chr1-h1-146092773-146093639	h1SMnG0006210	mO05	0.595792	#A56D6D	FALSE
chr1-h1-146612537-146613583	h1SMcG0003777	mO05	-0.329984	#A56D6D	FALSE
chr1-h1-147337158-147338044	h1SMcG0003786	mO05	-0.286711	#A56D6D	FALSE
chr1-h1-147830119-147831017	h1SMnG0006276	mO05	-0.13485	#A56D6D	FALSE
chr1-h1-148280172-148281093	h1SMnG0006288	mO05	0.0389684	#A56D6D	FALSE
chr1-h1-149519124-149520012	h1SMcG0003849	mO05	-0.161151	#A56D6D	FALSE
chr1-h1-150796308-150797146	h1SMcG0003882	mO05	0.582319	#A56D6D	FALSE
chr1-h1-15169258-15170193	h1SMcG0000428	mO05	-0.15279	#A56D6D	FALSE
chr1-h1-153096396-153097225	h1SMnG0006514	mO05	-0.19192	#A56D6D	FALSE
chr1-h1-1560314-1560852	h1SMnG0000059	mO05	0.461141	#A56D6D	FALSE
chr1-h1-163008942-163009846	h1SMcG0004127	mO05	0.671176	#A56D6D	FALSE
chr1-h1-164548458-164549365	h1SMnG0006900	mO05	0.469184	#A56D6D	FALSE
chr1-h1-165431924-165432798	h1SMnG0006956	mO05	-0.125272	#A56D6D	FALSE
chr1-h1-167519556-167520454	h1SMnG0007028	mO05	0.0395703	#A56D6D	FALSE
chr1-h1-16865902-16866795	h1SMnG0000724	mO05	0.0883977	#A56D6D	FALSE
chr1-h1-174303179-174304088	h1SMnG0007325	mO05	-0.160876	#A56D6D	FALSE
chr1-h1-174319105-174320163	h1SMnG0007326	mO05	0.537673	#A56D6D	FALSE
chr1-h1-18132521-18133336	h1SMcG0000488	mO05	0.583984	#A56D6D	FALSE
chr1-h1-185019938-185020919	h1SMnG0007776	mO05	0.0093322	#A56D6D	FALSE
chr1-h1-187192897-187193821	h1SMcG0004692	mO05	0.104499	#A56D6D	FALSE
chr1-h1-187423193-187424038	h1SMnG0007868	mO05	-0.157766	#A56D6D	FALSE
chr1-h1-190712602-190713524	h1SMnG0008012	mO05	0.00578135	#A56D6D	FALSE
chr1-h1-190719524-190720570	h1SMnG0008014	mO05	0.614265	#A56D6D	FALSE
chr1-h1-192011361-192012422	h1SMcG0004810	mO05	-0.416729	#A56D6D	FALSE
chr1-h1-192918434-192919418	h1SMcG0004821	mO05	-0.265375	#A56D6D	FALSE
chr1-h1-194866162-194867083	h1SMcG0004865	mO05	0.194513	#A56D6D	FALSE
chr1-h1-198386823-198387811	h1SMnG0008326	mO05	-0.153621	#A56D6D	FALSE
chr1-h1-203172148-203172968	h1SMnG0008541	mO05	0.955155	#A56D6D	TRUE
chr1-h1-207970856-207971527	h1SMnG0008780	mO05	-0.173508	#A56D6D	FALSE
chr1-h1-210964551-210965419	h1SMcG0005301	mO05	0.123963	#A56D6D	FALSE
chr1-h1-21300160-21301382	h1SMcG0000560	mO05	-0.185694	#A56D6D	FALSE
chr1-h1-215188484-215189370	h1SMnG0009112	mO05	0.327736	#A56D6D	FALSE
chr1-h1-216616810-216617738	h1SMnG0009179	mO05	0.599651	#A56D6D	FALSE
chr1-h1-216988857-216989615	h1SMcG0005450	mO05	0.0688474	#A56D6D	FALSE
chr1-h1-217105369-217106344	h1SMcG0005454	mO05	0.614265	#A56D6D	FALSE
chr1-h1-218461433-218462341	h1SMnG0009262	mO05	-0.469141	#A56D6D	FALSE
chr1-h1-218832244-218833116	h1SMcG0005497	mO05	0.362067	#A56D6D	FALSE
chr1-h1-220604552-220605393	h1SMcG0005550	mO05	0.0959866	#A56D6D	FALSE
chr1-h1-220777753-220778587	h1SMnG0009375	mO05	-0.19093	#A56D6D	FALSE
chr1-h1-220821284-220822202	h1SMcG0005556	mO05	0.711492	#A56D6D	FALSE
chr1-h1-225226672-225227699	h1SMnG0009629	mO05	-0.175355	#A56D6D	FALSE
chr1-h1-232180061-232180887	h1SMnG0009947	mO05	0.0432402	#A56D6D	FALSE
chr1-h1-240490148-240491630	h1SMcG0006146	mO05	-0.282803	#A56D6D	FALSE
chr1-h1-241494210-241495051	h1SMnG0010362	mO05	-0.13485	#A56D6D	FALSE
chr1-h1-242039811-242040590	h1SMcG0006195	mO05	0.334564	#A56D6D	FALSE
chr1-h1-245299946-245300832	h1SMcG0006294	mO05	0.427095	#A56D6D	FALSE
chr1-h1-253266762-253267623	h1SMnG0010890	mO05	-0.145301	#A56D6D	FALSE
chr1-h1-255625837-255626614	h1SMcG0006565	mO05	-0.198468	#A56D6D	FALSE
chr1-h1-256322311-256323304	h1SMnG0011054	mO05	-0.162736	#A56D6D	FALSE
chr1-h1-25869350-25870526	h1SMnG0001099	mO05	0.299149	#A56D6D	FALSE
chr1-h1-262189595-262190364	h1SMnG0011323	mO05	-0.150563	#A56D6D	FALSE
chr1-h1-263084276-263085146	h1SMcG0006781	mO05	0.287245	#A56D6D	FALSE
chr1-h1-263428174-263429264	h1SMnG0011372	mO05	-0.0490473	#A56D6D	FALSE
chr1-h1-265154625-265155496	h1SMnG0011459	mO05	0.100136	#A56D6D	FALSE
chr1-h1-265500723-265501471	h1SMcG0006856	mO05	0.426973	#A56D6D	FALSE
chr1-h1-265505495-265506416	h1SMcG0006857	mO05	0.726891	#A56D6D	FALSE
chr1-h1-267144210-267145177	h1SMnG0011560	mO05	0.614265	#A56D6D	FALSE
chr1-h1-271861277-271862084	h1SMcG0007014	mO05	0.499165	#A56D6D	FALSE
chr1-h1-276883429-276884278	h1SMnG0011981	mO05	0.0202598	#A56D6D	FALSE
chr1-h1-277556729-277557652	h1SMnG0012029	mO05	0.437273	#A56D6D	FALSE
chr1-h1-2836001-2836788	h1SMnG0000110	mO05	0.284067	#A56D6D	FALSE
chr1-h1-284043401-284044538	h1SMnG0012341	mO05	0.320511	#A56D6D	FALSE
chr1-h1-285322035-285322874	h1SMnG0012399	mO05	0.673803	#A56D6D	FALSE
chr1-h1-287167593-287168861	h1SMcG0007435	mO05	-0.100698	#A56D6D	FALSE
chr1-h1-287327848-287328686	h1SMnG0012520	mO05	-0.0330612	#A56D6D	FALSE
chr1-h1-289690937-289691795	h1SMcG0007485	mO05	0.222165	#A56D6D	FALSE
chr1-h1-290539918-290540830	h1SMnG0012661	mO05	-0.138563	#A56D6D	FALSE
chr1-h1-294685932-294686707	h1SMnG0012815	mO05	-0.22526	#A56D6D	FALSE
chr1-h1-295179890-295180867	h1SMcG0007616	mO05	0.336926	#A56D6D	FALSE
chr1-h1-301898834-301899789	h1SMnG0013127	mO05	-0.123099	#A56D6D	FALSE
chr1-h1-303654080-303654980	h1SMnG0013220	mO05	0.175943	#A56D6D	FALSE
chr1-h1-30518672-30519517	h1SMcG0000790	mO05	0.0688852	#A56D6D	FALSE
chr1-h1-310231665-310232941	h1SMcG0008086	mO05	-0.028126	#A56D6D	FALSE
chr1-h1-310297120-310297903	h1SMnG0013500	mO05	-0.0112798	#A56D6D	FALSE
chr1-h1-316805346-316806242	h1SMnG0013784	mO05	0.14522	#A56D6D	FALSE
chr1-h1-32153955-32154932	h1SMnG0001352	mO05	-0.0848903	#A56D6D	FALSE
chr1-h1-325296611-325297413	h1SMcG0008510	mO05	0.132926	#A56D6D	FALSE
chr1-h1-325445977-325446784	h1SMcG0008514	mO05	0.217825	#A56D6D	FALSE
chr1-h1-325832238-325833039	h1SMnG0014161	mO05	0.614265	#A56D6D	FALSE
chr1-h1-325903131-325904199	h1SMnG0014167	mO05	-0.145065	#A56D6D	FALSE
chr1-h1-326673439-326674279	h1SMcG0008543	mO05	-0.249361	#A56D6D	FALSE
chr1-h1-326803292-326804395	h1SMnG0014221	mO05	0.493924	#A56D6D	FALSE
chr1-h1-329446447-329447302	h1SMcG0008614	mO05	0.754122	#A56D6D	TRUE
chr1-h1-331689404-331690447	h1SMnG0014545	mO05	0.905468	#A56D6D	TRUE
chr1-h1-332041129-332042092	h1SMnG0014565	mO05	0.0203904	#A56D6D	FALSE
chr1-h1-334799532-334800454	h1SMcG0008792	mO05	-0.0548004	#A56D6D	FALSE
chr1-h1-337496797-337497760	h1SMnG0014830	mO05	-0.0888477	#A56D6D	FALSE
chr1-h1-338481298-338482251	h1SMnG0014883	mO05	0.614265	#A56D6D	FALSE
chr1-h1-33860372-33861429	h1SMnG0001437	mO05	0.251522	#A56D6D	FALSE
chr1-h1-34887618-34888515	h1SMnG0001488	mO05	-0.248785	#A56D6D	FALSE
chr1-h1-3678354-3678922	h1SMnG0000156	mO05	0.0576943	#A56D6D	FALSE
chr1-h1-39209115-39209937	h1SMnG0001687	mO05	-0.183076	#A56D6D	FALSE
chr1-h1-41138315-41139077	h1SMnG0001776	mO05	-0.158194	#A56D6D	FALSE
chr1-h1-42325378-42326253	h1SMcG0001109	mO05	0.642199	#A56D6D	FALSE
chr1-h1-45316467-45317285	h1SMcG0001196	mO05	-0.186157	#A56D6D	FALSE
chr1-h1-45448347-45449208	h1SMnG0001964	mO05	0.614265	#A56D6D	FALSE
chr1-h1-48064329-48065192	h1SMcG0001272	mO05	0.694184	#A56D6D	FALSE
chr1-h1-52178991-52179868	h1SMcG0001397	mO05	-0.0149613	#A56D6D	FALSE
chr1-h1-54661492-54662392	h1SMnG0002354	mO05	0.48306	#A56D6D	FALSE
chr1-h1-54774311-54775333	h1SMnG0002361	mO05	0.797488	#A56D6D	TRUE
chr1-h1-55451374-55452235	h1SMcG0001487	mO05	0.548166	#A56D6D	FALSE
chr1-h1-55676664-55677574	h1SMcG0001493	mO05	0.0147475	#A56D6D	FALSE
chr1-h1-5579759-5580779	h1SMnG0000234	mO05	0.0708574	#A56D6D	FALSE
chr1-h1-58312483-58313359	h1SMnG0002546	mO05	0.00399058	#A56D6D	FALSE
chr1-h1-60676178-60677057	h1SMnG0002633	mO05	0.121176	#A56D6D	FALSE
chr1-h1-69633760-69634745	h1SMnG0003091	mO05	0.695294	#A56D6D	FALSE
chr1-h1-73742581-73743395	h1SMnG0003256	mO05	-0.18279	#A56D6D	FALSE
chr1-h1-74342533-74343310	h1SMcG0002034	mO05	-0.194784	#A56D6D	FALSE
chr1-h1-79857071-79858690	h1SMcG0002193	mO05	-0.269844	#A56D6D	FALSE
chr1-h1-80819910-80820757	h1SMcG0002214	mO05	0.585815	#A56D6D	FALSE
chr1-h1-81030742-81031677	h1SMcG0002221	mO05	0.716011	#A56D6D	FALSE
chr1-h1-82797294-82798231	h1SMnG0003663	mO05	-0.0127765	#A56D6D	FALSE
chr1-h1-83307212-83308215	h1SMnG0003689	mO05	0.632676	#A56D6D	FALSE
chr1-h1-83351429-83352309	h1SMcG0002276	mO05	0.373416	#A56D6D	FALSE
chr1-h1-86982568-86983543	h1SMnG0003821	mO05	0.201837	#A56D6D	FALSE
chr1-h1-88265796-88266609	h1SMnG0003874	mO05	-0.193154	#A56D6D	FALSE
chr1-h1-89767666-89769057	h1SMnG0003954	mO05	0.48749	#A56D6D	FALSE
chr1-h1-92872124-92872890	h1SMnG0004087	mO05	0.342733	#A56D6D	FALSE
chr1-h1-94916386-94917299	h1SMnG0004166	mO05	0.18308	#A56D6D	FALSE
chr1-h1-9567037-9567815	h1SMcG0000267	mO05	-0.161812	#A56D6D	FALSE
chr1-h1-99317651-99318844	h1SMcG0002707	mO05	-0.156413	#A56D6D	FALSE
chr2-h1-10006185-10007055	h1SMcG0009172	mO05	0.282389	#A56D6D	FALSE
chr2-h1-103405393-103406358	h1SMcG0011905	mO05	-0.0490684	#A56D6D	FALSE
chr2-h1-10671927-10672630	h1SMnG0015284	mO05	-0.18688	#A56D6D	FALSE
chr2-h1-107190962-107191838	h1SMcG0011992	mO05	-0.307788	#A56D6D	FALSE
chr2-h1-111582016-111582916	h1SMnG0019828	mO05	0.583335	#A56D6D	FALSE
chr2-h1-111940687-111941899	h1SMnG0019850	mO05	-0.214295	#A56D6D	FALSE
chr2-h1-11495694-11496608	h1SMnG0015331	mO05	-0.0992812	#A56D6D	FALSE
chr2-h1-115391358-115393067	h1SMnG0020026	mO05	-0.403998	#A56D6D	FALSE
chr2-h1-115977871-115978540	h1SMnG0020055	mO05	0.133102	#A56D6D	FALSE
chr2-h1-116779198-116780109	h1SMnG0020098	mO05	0.614265	#A56D6D	FALSE
chr2-h1-119565408-119566242	h1SMnG0020225	mO05	0.715493	#A56D6D	FALSE
chr2-h1-122760223-122761112	h1SMcG0012403	mO05	0.170874	#A56D6D	FALSE
chr2-h1-129362325-129363217	h1SMnG0020591	mO05	0.683821	#A56D6D	FALSE
chr2-h1-139081549-139082567	h1SMcG0012756	mO05	-0.198009	#A56D6D	FALSE
chr2-h1-139714012-139714853	h1SMnG0020990	mO05	0.0226851	#A56D6D	FALSE
chr2-h1-141296527-141297534	h1SMnG0021042	mO05	-0.224248	#A56D6D	FALSE
chr2-h1-142934076-142934990	h1SMcG0012850	mO05	0.552368	#A56D6D	FALSE
chr2-h1-144635714-144636538	h1SMnG0021184	mO05	-0.175533	#A56D6D	FALSE
chr2-h1-146731799-146732722	h1SMcG0012939	mO05	0.49687	#A56D6D	FALSE
chr2-h1-154309193-154310291	h1SMnG0021546	mO05	0.417653	#A56D6D	FALSE
chr2-h1-155783834-155785214	h1SMcG0013160	mO05	-0.263838	#A56D6D	FALSE
chr2-h1-155923376-155924341	h1SMcG0013162	mO05	0.608302	#A56D6D	FALSE
chr2-h1-157339928-157340830	h1SMcG0013201	mO05	0.584864	#A56D6D	FALSE
chr2-h1-159660275-159661180	h1SMcG0013256	mO05	0.154906	#A56D6D	FALSE
chr2-h1-159871800-159872713	h1SMcG0013264	mO05	-0.198343	#A56D6D	FALSE
chr2-h1-161244545-161245495	h1SMcG0013330	mO05	0.747448	#A56D6D	FALSE
chr2-h1-163132115-163132977	h1SMcG0013375	mO05	-0.06163	#A56D6D	FALSE
chr2-h1-164521733-164522605	h1SMcG0013415	mO05	0.711206	#A56D6D	FALSE
chr2-h1-166933147-166933741	h1SMnG0022074	mO05	0.707286	#A56D6D	FALSE
chr2-h1-168874550-168875424	h1SMnG0022154	mO05	0.614265	#A56D6D	FALSE
chr2-h1-171148668-171149544	h1SMcG0013572	mO05	-0.149556	#A56D6D	FALSE
chr2-h1-174368112-174369491	h1SMnG0022399	mO05	-0.297977	#A56D6D	FALSE
chr2-h1-177316628-177317509	h1SMcG0013760	mO05	0.354535	#A56D6D	FALSE
chr2-h1-181511695-181512628	h1SMnG0022709	mO05	0.723391	#A56D6D	FALSE
chr2-h1-182842869-182843722	h1SMcG0013919	mO05	-0.352443	#A56D6D	FALSE
chr2-h1-18944490-18945398	h1SMcG0009470	mO05	-0.280621	#A56D6D	FALSE
chr2-h1-191095269-191096168	h1SMnG0023166	mO05	0.121176	#A56D6D	FALSE
chr2-h1-193874082-193875020	h1SMnG0023278	mO05	-0.158422	#A56D6D	FALSE
chr2-h1-194845221-194846014	h1SMnG0023322	mO05	0.614265	#A56D6D	FALSE
chr2-h1-199429851-199430780	h1SMcG0014376	mO05	0.71964	#A56D6D	FALSE
chr2-h1-20002070-20002674	h1SMcG0009501	mO05	0.66941	#A56D6D	FALSE
chr2-h1-203197063-203198006	h1SMnG0023694	mO05	0.380264	#A56D6D	FALSE
chr2-h1-20502251-20503163	h1SMnG0015783	mO05	0.340434	#A56D6D	FALSE
chr2-h1-206396906-206397749	h1SMnG0023853	mO05	-0.294547	#A56D6D	FALSE
chr2-h1-212918728-212919744	h1SMcG0014789	mO05	-0.285714	#A56D6D	FALSE
chr2-h1-214455052-214455972	h1SMcG0014818	mO05	0.447631	#A56D6D	FALSE
chr2-h1-214903330-214904362	h1SMnG0024216	mO05	0.975473	#A56D6D	TRUE
chr2-h1-215571557-215572639	h1SMcG0014856	mO05	-0.491721	#A56D6D	FALSE
chr2-h1-219474515-219475841	h1SMcG0014996	mO05	0.622376	#A56D6D	FALSE
chr2-h1-220763265-220764137	h1SMcG0015029	mO05	0.898199	#A56D6D	TRUE
chr2-h1-221280107-221281027	h1SMcG0015046	mO05	-0.141819	#A56D6D	FALSE
chr2-h1-221854060-221854942	h1SMcG0015058	mO05	-0.0934872	#A56D6D	FALSE
chr2-h1-222906120-222906991	h1SMnG0024636	mO05	0.148368	#A56D6D	FALSE
chr2-h1-224020800-224021724	h1SMnG0024702	mO05	0.0910357	#A56D6D	FALSE
chr2-h1-224943324-224944199	h1SMnG0024762	mO05	0.50619	#A56D6D	FALSE
chr2-h1-228674375-228674905	h1SMcG0015256	mO05	0.367663	#A56D6D	FALSE
chr2-h1-230743852-230744728	h1SMnG0025047	mO05	0.572565	#A56D6D	FALSE
chr2-h1-232873731-232874610	h1SMnG0025172	mO05	0.614265	#A56D6D	FALSE
chr2-h1-233024337-233025201	h1SMcG0015402	mO05	0.57762	#A56D6D	FALSE
chr2-h1-235469958-235470835	h1SMcG0015486	mO05	0.71544	#A56D6D	FALSE
chr2-h1-237257558-237258470	h1SMnG0025357	mO05	-0.145301	#A56D6D	FALSE
chr2-h1-237399269-237400265	h1SMcG0015553	mO05	0.438506	#A56D6D	FALSE
chr2-h1-241494910-241495844	h1SMnG0025557	mO05	-0.448732	#A56D6D	FALSE
chr2-h1-243100284-243101159	h1SMcG0015723	mO05	0.233718	#A56D6D	FALSE
chr2-h1-244139085-244139987	h1SMnG0025675	mO05	-0.138986	#A56D6D	FALSE
chr2-h1-245352680-245353571	h1SMnG0025717	mO05	-0.221251	#A56D6D	FALSE
chr2-h1-254446338-254447054	h1SMcG0016053	mO05	-0.099604	#A56D6D	FALSE
chr2-h1-256685809-256686781	h1SMcG0016100	mO05	0.698266	#A56D6D	FALSE
chr2-h1-25756814-25757850	h1SMnG0016089	mO05	-0.145301	#A56D6D	FALSE
chr2-h1-259753023-259753921	h1SMcG0016208	mO05	-0.242426	#A56D6D	FALSE
chr2-h1-26283735-26284641	h1SMcG0009701	mO05	0.74875	#A56D6D	FALSE
chr2-h1-264828162-264829095	h1SMnG0026518	mO05	0.176168	#A56D6D	FALSE
chr2-h1-267450314-267451128	h1SMnG0026633	mO05	0.0961728	#A56D6D	FALSE
chr2-h1-268771332-268772281	h1SMcG0016489	mO05	0.543509	#A56D6D	FALSE
chr2-h1-268871751-268872659	h1SMcG0016491	mO05	-0.184682	#A56D6D	FALSE
chr2-h1-2734445-2735284	h1SMnG0014933	mO05	-0.337903	#A56D6D	FALSE
chr2-h1-28198504-28199567	h1SMcG0009757	mO05	0.454253	#A56D6D	FALSE
chr2-h1-28905017-28905965	h1SMcG0009779	mO05	0.283988	#A56D6D	FALSE
chr2-h1-32923032-32923960	h1SMcG0009888	mO05	-0.117254	#A56D6D	FALSE
chr2-h1-34432856-34433715	h1SMcG0009954	mO05	0.0644711	#A56D6D	FALSE
chr2-h1-35516964-35517712	h1SMcG0009989	mO05	-0.00449374	#A56D6D	FALSE
chr2-h1-36420745-36421744	h1SMcG0010024	mO05	-0.0226597	#A56D6D	FALSE
chr2-h1-36678092-36679073	h1SMcG0010035	mO05	0.206011	#A56D6D	FALSE
chr2-h1-3785991-3786858	h1SMcG0008980	mO05	0.63257	#A56D6D	FALSE
chr2-h1-41738517-41739392	h1SMnG0016850	mO05	-0.121535	#A56D6D	FALSE
chr2-h1-43466476-43467321	h1SMnG0016923	mO05	0.500447	#A56D6D	FALSE
chr2-h1-45428607-45429504	h1SMcG0010314	mO05	0.614265	#A56D6D	FALSE
chr2-h1-45633556-45634488	h1SMnG0017028	mO05	0.44478	#A56D6D	FALSE
chr2-h1-45778399-45779161	h1SMcG0010323	mO05	0.166749	#A56D6D	FALSE
chr2-h1-50730666-50731564	h1SMnG0017263	mO05	-0.111876	#A56D6D	FALSE
chr2-h1-51755576-51756419	h1SMnG0017319	mO05	0.628788	#A56D6D	FALSE
chr2-h1-52330846-52331731	h1SMnG0017346	mO05	0.614265	#A56D6D	FALSE
chr2-h1-5262220-5263133	h1SMcG0009037	mO05	-0.250397	#A56D6D	FALSE
chr2-h1-54036436-54037347	h1SMcG0010594	mO05	0.0995224	#A56D6D	FALSE
chr2-h1-58653659-58654575	h1SMcG0010735	mO05	-0.374245	#A56D6D	FALSE
chr2-h1-59061174-59062124	h1SMnG0017663	mO05	-0.043783	#A56D6D	FALSE
chr2-h1-60777447-60778237	h1SMcG0010798	mO05	-0.280431	#A56D6D	FALSE
chr2-h1-63312129-63312974	h1SMnG0017890	mO05	0.501859	#A56D6D	FALSE
chr2-h1-66122280-66123108	h1SMnG0018013	mO05	0.664494	#A56D6D	FALSE
chr2-h1-68191449-68192304	h1SMcG0011018	mO05	0.614265	#A56D6D	FALSE
chr2-h1-68604565-68605444	h1SMnG0018124	mO05	0.535704	#A56D6D	FALSE
chr2-h1-69597516-69598509	h1SMnG0018167	mO05	0.0470315	#A56D6D	FALSE
chr2-h1-70142447-70142879	h1SMnG0018180	mO05	0.37944	#A56D6D	FALSE
chr2-h1-72182978-72183971	h1SMnG0018267	mO05	0.614265	#A56D6D	FALSE
chr2-h1-72607730-72608653	h1SMcG0011144	mO05	0.591556	#A56D6D	FALSE
chr2-h1-7759826-7760685	h1SMnG0015147	mO05	0.723391	#A56D6D	FALSE
chr2-h1-79860171-79861082	h1SMcG0011339	mO05	0.710941	#A56D6D	FALSE
chr2-h1-8018924-8019796	h1SMnG0015157	mO05	0.0788128	#A56D6D	FALSE
chr2-h1-8087929-8088801	h1SMcG0009117	mO05	0.741883	#A56D6D	FALSE
chr2-h1-84621775-84622682	h1SMcG0011486	mO05	0.506358	#A56D6D	FALSE
chr2-h1-90329243-90330095	h1SMcG0011651	mO05	-0.296389	#A56D6D	FALSE
chr2-h1-96030870-96031765	h1SMcG0011750	mO05	0.0608725	#A56D6D	FALSE
chr2-h1-98393106-98394029	h1SMnG0019367	mO05	-0.149556	#A56D6D	FALSE
chr2-h1-9964667-9966285	h1SMnG0015237	mO05	-0.209907	#A56D6D	FALSE
chr3-h1-101484296-101485223	h1SMnG0030947	mO05	0.96436	#A56D6D	TRUE
chr3-h1-106864488-106865413	h1SMnG0031244	mO05	0.723391	#A56D6D	FALSE
chr3-h1-106960571-106961535	h1SMcG0019647	mO05	-0.126508	#A56D6D	FALSE
chr3-h1-11041179-11042254	h1SMcG0016703	mO05	0.42719	#A56D6D	FALSE
chr3-h1-110428898-110430004	h1SMcG0019780	mO05	0.0461992	#A56D6D	FALSE
chr3-h1-110994527-110995437	h1SMnG0031433	mO05	0.474941	#A56D6D	FALSE
chr3-h1-112277146-112278095	h1SMcG0019844	mO05	-0.560408	#A56D6D	FALSE
chr3-h1-113708997-113710240	h1SMcG0019896	mO05	0.591386	#A56D6D	FALSE
chr3-h1-116747843-116748639	h1SMnG0031700	mO05	0.0702995	#A56D6D	FALSE
chr3-h1-120441827-120442931	h1SMcG0020177	mO05	0.796208	#A56D6D	TRUE
chr3-h1-120998742-120999545	h1SMcG0020199	mO05	0.545293	#A56D6D	FALSE
chr3-h1-125917549-125918657	h1SMnG0032159	mO05	-0.142158	#A56D6D	FALSE
chr3-h1-128277219-128278095	h1SMcG0020456	mO05	0.722768	#A56D6D	FALSE
chr3-h1-129060985-129061811	h1SMcG0020492	mO05	0.731309	#A56D6D	FALSE
chr3-h1-130905974-130906878	h1SMnG0032415	mO05	0.723391	#A56D6D	FALSE
chr3-h1-13234626-13235477	h1SMnG0027147	mO05	-0.116034	#A56D6D	FALSE
chr3-h1-13349965-13351034	h1SMcG0016777	mO05	-0.227678	#A56D6D	FALSE
chr3-h1-13995375-13996060	h1SMnG0027176	mO05	0.614265	#A56D6D	FALSE
chr3-h1-15328685-15329558	h1SMnG0027243	mO05	0.199631	#A56D6D	FALSE
chr3-h1-22283821-22284574	h1SMnG0027445	mO05	-0.145301	#A56D6D	FALSE
chr3-h1-24438113-24439203	h1SMnG0027534	mO05	0.737434	#A56D6D	FALSE
chr3-h1-25025041-25025827	h1SMnG0027555	mO05	-0.23456	#A56D6D	FALSE
chr3-h1-26525740-26526424	h1SMnG0027622	mO05	0.778387	#A56D6D	TRUE
chr3-h1-29514809-29515766	h1SMnG0027748	mO05	0.952367	#A56D6D	TRUE
chr3-h1-30231179-30232237	h1SMcG0017198	mO05	-0.403439	#A56D6D	FALSE
chr3-h1-342831-343673	h1SMcG0016523	mO05	0.157933	#A56D6D	FALSE
chr3-h1-35582874-35583789	h1SMcG0017248	mO05	-0.0238031	#A56D6D	FALSE
chr3-h1-39804800-39805766	h1SMnG0027950	mO05	-0.0772613	#A56D6D	FALSE
chr3-h1-41084757-41085688	h1SMnG0027993	mO05	0.6356	#A56D6D	FALSE
chr3-h1-42593940-42594830	h1SMnG0028040	mO05	0.220967	#A56D6D	FALSE
chr3-h1-44319341-44320433	h1SMnG0028113	mO05	-0.156571	#A56D6D	FALSE
chr3-h1-44843340-44844169	h1SMcG0017444	mO05	0.272367	#A56D6D	FALSE
chr3-h1-48749459-48750315	h1SMnG0028339	mO05	-0.261758	#A56D6D	FALSE
chr3-h1-48870853-48871772	h1SMnG0028344	mO05	-0.12172	#A56D6D	FALSE
chr3-h1-52308349-52309231	h1SMnG0028451	mO05	0.0196291	#A56D6D	FALSE
chr3-h1-53757523-53758338	h1SMcG0017695	mO05	0.43772	#A56D6D	FALSE
chr3-h1-53992968-53994061	h1SMnG0028556	mO05	-0.24314	#A56D6D	FALSE
chr3-h1-54036346-54037285	h1SMnG0028560	mO05	-0.0887132	#A56D6D	FALSE
chr3-h1-54228681-54229544	h1SMnG0028581	mO05	0.0445812	#A56D6D	FALSE
chr3-h1-54284337-54285271	h1SMcG0017722	mO05	-0.429845	#A56D6D	FALSE
chr3-h1-54842221-54843125	h1SMnG0028620	mO05	0.705845	#A56D6D	FALSE
chr3-h1-55301440-55302377	h1SMcG0017773	mO05	-0.284259	#A56D6D	FALSE
chr3-h1-56129394-56130307	h1SMcG0017796	mO05	0.614265	#A56D6D	FALSE
chr3-h1-57649833-57650720	h1SMcG0017848	mO05	-0.586468	#A56D6D	FALSE
chr3-h1-59546607-59547502	h1SMcG0017912	mO05	-0.52727	#A56D6D	FALSE
chr3-h1-59562240-59563131	h1SMnG0028820	mO05	-0.183473	#A56D6D	FALSE
chr3-h1-59590011-59591033	h1SMcG0017914	mO05	-0.341417	#A56D6D	FALSE
chr3-h1-652159-653088	h1SMcG0016541	mO05	0.21851	#A56D6D	FALSE
chr3-h1-65803057-65804057	h1SMnG0029102	mO05	0.0188202	#A56D6D	FALSE
chr3-h1-66238196-66239239	h1SMcG0018136	mO05	-0.383085	#A56D6D	FALSE
chr3-h1-66692207-66693302	h1SMnG0029142	mO05	0.85046	#A56D6D	TRUE
chr3-h1-67658010-67659056	h1SMcG0018184	mO05	0.67148	#A56D6D	FALSE
chr3-h1-70313659-70314551	h1SMcG0018260	mO05	0.708456	#A56D6D	FALSE
chr3-h1-72653684-72654580	h1SMnG0029392	mO05	0.955155	#A56D6D	TRUE
chr3-h1-73831197-73832110	h1SMcG0018348	mO05	0.468916	#A56D6D	FALSE
chr3-h1-75128400-75129563	h1SMnG0029505	mO05	0.204228	#A56D6D	FALSE
chr3-h1-76710397-76711309	h1SMnG0029590	mO05	0.614265	#A56D6D	FALSE
[truncated: 8,121 more rows]

## Sheet: ocr_gene_module_association
gene_id	OCR_id	gene_module	OCR_module	pairID
h1SMcG0000010	chr1-h1-398678-399660	m24	mO35	h1SMcG0000010chr1-h1-398678-399660
h1SMcG0000010	chr1-h1-397350-398160	m24	mO04	h1SMcG0000010chr1-h1-397350-398160
h1SMcG0000010	chr1-h1-401412-402371	m24	mO26	h1SMcG0000010chr1-h1-401412-402371
h1SMcG0000029	chr1-h1-1012783-1013652	m52	mO52	h1SMcG0000029chr1-h1-1012783-1013652
h1SMcG0000035	chr1-h1-1137194-1138024	m01	mO26	h1SMcG0000035chr1-h1-1137194-1138024
h1SMcG0000035	chr1-h1-1136163-1136860	m01	mO05	h1SMcG0000035chr1-h1-1136163-1136860
h1SMcG0000049	chr1-h1-1769060-1770072	m01	mO19	h1SMcG0000049chr1-h1-1769060-1770072
h1SMcG0000052	chr1-h1-1823633-1824562	s09	mO26	h1SMcG0000052chr1-h1-1823633-1824562
h1SMcG0000052	chr1-h1-1828552-1829359	s09	mO13	h1SMcG0000052chr1-h1-1828552-1829359
h1SMcG0000052	chr1-h1-1827649-1828423	s09	mO34	h1SMcG0000052chr1-h1-1827649-1828423
h1SMcG0000052	chr1-h1-1826691-1827610	s09	mO03	h1SMcG0000052chr1-h1-1826691-1827610
h1SMcG0000100	chr1-h1-3475639-3476520	m52	sO05	h1SMcG0000100chr1-h1-3475639-3476520
h1SMcG0000102	chr1-h1-3562815-3563693	m37	mO25	h1SMcG0000102chr1-h1-3562815-3563693
h1SMcG0000104	chr1-h1-3595559-3596469	m01	mO04	h1SMcG0000104chr1-h1-3595559-3596469
h1SMcG0000104	chr1-h1-3597996-3598914	m01	mO55	h1SMcG0000104chr1-h1-3597996-3598914
h1SMcG0000148	chr1-h1-5281299-5282188	s16	mO09	h1SMcG0000148chr1-h1-5281299-5282188
h1SMcG0000188	chr1-h1-6904964-6905749	m22	mO11	h1SMcG0000188chr1-h1-6904964-6905749
h1SMcG0000188	chr1-h1-6903448-6904636	m22	mO48	h1SMcG0000188chr1-h1-6903448-6904636
h1SMcG0000191	chr1-h1-6996662-6997568	m01	mO10	h1SMcG0000191chr1-h1-6996662-6997568
h1SMcG0000193	chr1-h1-7026748-7027732	m43	mO17	h1SMcG0000193chr1-h1-7026748-7027732
h1SMcG0000201	chr1-h1-7421885-7422721	m30	mO26	h1SMcG0000201chr1-h1-7421885-7422721
h1SMcG0000202	chr1-h1-7423859-7424868	m51	mO20	h1SMcG0000202chr1-h1-7423859-7424868
h1SMcG0000205	chr1-h1-7501523-7502439	m22	mO03	h1SMcG0000205chr1-h1-7501523-7502439
h1SMcG0000205	chr1-h1-7496224-7497124	m22	mO48	h1SMcG0000205chr1-h1-7496224-7497124
h1SMcG0000216	chr1-h1-7980824-7981825	m32	mO41	h1SMcG0000216chr1-h1-7980824-7981825
h1SMcG0000216	chr1-h1-7990961-7991844	m32	mO56	h1SMcG0000216chr1-h1-7990961-7991844
h1SMcG0000223	chr1-h1-8168325-8169158	s05	mO27	h1SMcG0000223chr1-h1-8168325-8169158
h1SMcG0000227	chr1-h1-8279029-8279924	s03	mO12	h1SMcG0000227chr1-h1-8279029-8279924
h1SMcG0000235	chr1-h1-8497342-8498202	m07	mO04	h1SMcG0000235chr1-h1-8497342-8498202
h1SMcG0000252	chr1-h1-9078117-9079274	m24	sO03	h1SMcG0000252chr1-h1-9078117-9079274
h1SMcG0000267	chr1-h1-9570978-9571995	m41	sO06	h1SMcG0000267chr1-h1-9570978-9571995
h1SMcG0000267	chr1-h1-9568218-9569222	m41	mO53	h1SMcG0000267chr1-h1-9568218-9569222
h1SMcG0000267	chr1-h1-9567037-9567815	m41	mO05	h1SMcG0000267chr1-h1-9567037-9567815
h1SMcG0000283	chr1-h1-10040974-10041793	m19	mO37	h1SMcG0000283chr1-h1-10040974-10041793
h1SMcG0000319	chr1-h1-11383028-11383881	m24	sO02	h1SMcG0000319chr1-h1-11383028-11383881
h1SMcG0000319	chr1-h1-11381206-11382041	m24	mO52	h1SMcG0000319chr1-h1-11381206-11382041
h1SMcG0000320	chr1-h1-11403695-11404765	s03	mO48	h1SMcG0000320chr1-h1-11403695-11404765
h1SMcG0000325	chr1-h1-11517620-11518595	m07	mO44	h1SMcG0000325chr1-h1-11517620-11518595
h1SMcG0000340	chr1-h1-11889954-11890852	m24	sO08	h1SMcG0000340chr1-h1-11889954-11890852
h1SMcG0000345	chr1-h1-12022755-12023763	m13	mO37	h1SMcG0000345chr1-h1-12022755-12023763
h1SMcG0000350	chr1-h1-12328608-12329399	m24	sO03	h1SMcG0000350chr1-h1-12328608-12329399
h1SMcG0000350	chr1-h1-12329913-12330799	m24	mO05	h1SMcG0000350chr1-h1-12329913-12330799
h1SMcG0000357	chr1-h1-12488989-12489839	m31	sO05	h1SMcG0000357chr1-h1-12488989-12489839
h1SMcG0000359	chr1-h1-12501739-12502587	m20	mO09	h1SMcG0000359chr1-h1-12501739-12502587
h1SMcG0000361	chr1-h1-12506331-12507236	m24	sO02	h1SMcG0000361chr1-h1-12506331-12507236
h1SMcG0000364	chr1-h1-12577655-12578648	m01	mO32	h1SMcG0000364chr1-h1-12577655-12578648
h1SMcG0000382	chr1-h1-13121473-13122373	m17	mO48	h1SMcG0000382chr1-h1-13121473-13122373
h1SMcG0000382	chr1-h1-13112245-13113324	m17	mO08	h1SMcG0000382chr1-h1-13112245-13113324
h1SMcG0000425	chr1-h1-15117270-15118174	m52	mO28	h1SMcG0000425chr1-h1-15117270-15118174
h1SMcG0000425	chr1-h1-15112016-15112980	m52	mO33	h1SMcG0000425chr1-h1-15112016-15112980
h1SMcG0000425	chr1-h1-15108088-15108947	m52	sO04	h1SMcG0000425chr1-h1-15108088-15108947
h1SMcG0000432	chr1-h1-15454416-15455202	m40	mO33	h1SMcG0000432chr1-h1-15454416-15455202
h1SMcG0000439	chr1-h1-15785392-15785969	m01	mO24	h1SMcG0000439chr1-h1-15785392-15785969
h1SMcG0000488	chr1-h1-18132521-18133336	m01	mO05	h1SMcG0000488chr1-h1-18132521-18133336
h1SMcG0000494	chr1-h1-18555631-18556885	m52	sO05	h1SMcG0000494chr1-h1-18555631-18556885
h1SMcG0000496	chr1-h1-18694875-18695814	m52	mO01	h1SMcG0000496chr1-h1-18694875-18695814
h1SMcG0000497	chr1-h1-18844956-18845826	s24	mO04	h1SMcG0000497chr1-h1-18844956-18845826
h1SMcG0000499	chr1-h1-18895633-18896518	m39	mO48	h1SMcG0000499chr1-h1-18895633-18896518
h1SMcG0000501	chr1-h1-18988056-18988917	m01	mO32	h1SMcG0000501chr1-h1-18988056-18988917
h1SMcG0000512	chr1-h1-19407599-19408424	m50	mO41	h1SMcG0000512chr1-h1-19407599-19408424
h1SMcG0000536	chr1-h1-20220303-20221196	m52	sO07	h1SMcG0000536chr1-h1-20220303-20221196
h1SMcG0000536	chr1-h1-20197523-20198392	m52	sO05	h1SMcG0000536chr1-h1-20197523-20198392
h1SMcG0000538	chr1-h1-20375166-20375985	m41	mO07	h1SMcG0000538chr1-h1-20375166-20375985
h1SMcG0000548	chr1-h1-20878153-20878995	s22	mO56	h1SMcG0000548chr1-h1-20878153-20878995
h1SMcG0000548	chr1-h1-20871763-20872715	s22	sO04	h1SMcG0000548chr1-h1-20871763-20872715
h1SMcG0000553	chr1-h1-21029571-21030454	m23	mO48	h1SMcG0000553chr1-h1-21029571-21030454
h1SMcG0000553	chr1-h1-21030804-21031668	m23	mO35	h1SMcG0000553chr1-h1-21030804-21031668
h1SMcG0000616	chr1-h1-23629710-23630526	m29	sO05	h1SMcG0000616chr1-h1-23629710-23630526
h1SMcG0000620	chr1-h1-24012416-24013432	m24	mO55	h1SMcG0000620chr1-h1-24012416-24013432
h1SMcG0000631	chr1-h1-24548526-24549371	s11	mO32	h1SMcG0000631chr1-h1-24548526-24549371
h1SMcG0000633	chr1-h1-24617142-24617960	m01	mO19	h1SMcG0000633chr1-h1-24617142-24617960
h1SMcG0000651	chr1-h1-25520488-25521387	m23	mO26	h1SMcG0000651chr1-h1-25520488-25521387
h1SMcG0000656	chr1-h1-25632141-25633133	s02	mO48	h1SMcG0000656chr1-h1-25632141-25633133
h1SMcG0000682	chr1-h1-26499795-26500767	s05	mO03	h1SMcG0000682chr1-h1-26499795-26500767
h1SMcG0000716	chr1-h1-28151927-28152795	m31	sO02	h1SMcG0000716chr1-h1-28151927-28152795
h1SMcG0000738	chr1-h1-29087845-29088680	m22	mO13	h1SMcG0000738chr1-h1-29087845-29088680
h1SMcG0000739	chr1-h1-29106567-29107455	s10	mO55	h1SMcG0000739chr1-h1-29106567-29107455
h1SMcG0000744	chr1-h1-29257651-29258564	m01	mO23	h1SMcG0000744chr1-h1-29257651-29258564
h1SMcG0000745	chr1-h1-29270601-29271479	m45	mO28	h1SMcG0000745chr1-h1-29270601-29271479
h1SMcG0000746	chr1-h1-29332921-29333717	m21	mO19	h1SMcG0000746chr1-h1-29332921-29333717
h1SMcG0000752	chr1-h1-29529197-29530377	m43	mO41	h1SMcG0000752chr1-h1-29529197-29530377
h1SMcG0000761	chr1-h1-29734269-29735164	m01	mO49	h1SMcG0000761chr1-h1-29734269-29735164
h1SMcG0000765	chr1-h1-29879671-29880804	m38	mO46	h1SMcG0000765chr1-h1-29879671-29880804
h1SMcG0000797	chr1-h1-30912214-30913100	m07	mO48	h1SMcG0000797chr1-h1-30912214-30913100
h1SMcG0000812	chr1-h1-31481386-31482370	m41	mO16	h1SMcG0000812chr1-h1-31481386-31482370
h1SMcG0000813	chr1-h1-31545968-31547049	m49	mO39	h1SMcG0000813chr1-h1-31545968-31547049
h1SMcG0000823	chr1-h1-31908806-31909747	m12	mO37	h1SMcG0000823chr1-h1-31908806-31909747
h1SMcG0000830	chr1-h1-32075963-32076832	m42	mO07	h1SMcG0000830chr1-h1-32075963-32076832
h1SMcG0000842	chr1-h1-32550451-32551406	m01	mO26	h1SMcG0000842chr1-h1-32550451-32551406
h1SMcG0000844	chr1-h1-32582294-32583765	s10	mO14	h1SMcG0000844chr1-h1-32582294-32583765
h1SMcG0000850	chr1-h1-32712249-32713544	m17	sO08	h1SMcG0000850chr1-h1-32712249-32713544
h1SMcG0000855	chr1-h1-32840808-32841651	m53	mO32	h1SMcG0000855chr1-h1-32840808-32841651
h1SMcG0000878	chr1-h1-33484401-33485342	m49	mO07	h1SMcG0000878chr1-h1-33484401-33485342
h1SMcG0000885	chr1-h1-33761477-33762474	m24	sO02	h1SMcG0000885chr1-h1-33761477-33762474
h1SMcG0000906	chr1-h1-34462877-34463783	m49	mO25	h1SMcG0000906chr1-h1-34462877-34463783
h1SMcG0000926	chr1-h1-35256311-35257209	m22	mO01	h1SMcG0000926chr1-h1-35256311-35257209
h1SMcG0000926	chr1-h1-35264138-35264966	m22	mO11	h1SMcG0000926chr1-h1-35264138-35264966
h1SMcG0000952	chr1-h1-36294717-36295705	m23	mO44	h1SMcG0000952chr1-h1-36294717-36295705
h1SMcG0000962	chr1-h1-36611370-36612380	m17	mO58	h1SMcG0000962chr1-h1-36611370-36612380
h1SMcG0000965	chr1-h1-36740680-36741527	m10	mO42	h1SMcG0000965chr1-h1-36740680-36741527
h1SMcG0000972	chr1-h1-36934891-36935636	m37	sO02	h1SMcG0000972chr1-h1-36934891-36935636
h1SMcG0000972	chr1-h1-36932395-36933373	m37	mO07	h1SMcG0000972chr1-h1-36932395-36933373
h1SMcG0000972	chr1-h1-36935811-36936587	m37	mO23	h1SMcG0000972chr1-h1-36935811-36936587
h1SMcG0000972	chr1-h1-36921737-36922575	m37	sO05	h1SMcG0000972chr1-h1-36921737-36922575
h1SMcG0000972	chr1-h1-36923330-36924268	m37	mO16	h1SMcG0000972chr1-h1-36923330-36924268
h1SMcG0000976	chr1-h1-37092382-37093201	m50	mO02	h1SMcG0000976chr1-h1-37092382-37093201
h1SMcG0000977	chr1-h1-37124546-37125355	m01	mO36	h1SMcG0000977chr1-h1-37124546-37125355
h1SMcG0001020	chr1-h1-39033584-39034506	m31	mO33	h1SMcG0001020chr1-h1-39033584-39034506
h1SMcG0001022	chr1-h1-39099743-39100481	m46	sO05	h1SMcG0001022chr1-h1-39099743-39100481
h1SMcG0001053	chr1-h1-40273007-40273850	m50	mO12	h1SMcG0001053chr1-h1-40273007-40273850
h1SMcG0001060	chr1-h1-40594739-40595472	m51	mO59	h1SMcG0001060chr1-h1-40594739-40595472
h1SMcG0001060	chr1-h1-40593908-40594692	m51	mO26	h1SMcG0001060chr1-h1-40593908-40594692
h1SMcG0001082	chr1-h1-41445489-41446269	m24	mO42	h1SMcG0001082chr1-h1-41445489-41446269
h1SMcG0001082	chr1-h1-41449536-41450310	m24	sO02	h1SMcG0001082chr1-h1-41449536-41450310
h1SMcG0001082	chr1-h1-41442492-41443246	m24	mO48	h1SMcG0001082chr1-h1-41442492-41443246
h1SMcG0001085	chr1-h1-41500595-41501469	m50	mO32	h1SMcG0001085chr1-h1-41500595-41501469
h1SMcG0001094	chr1-h1-41879076-41880081	m24	mO51	h1SMcG0001094chr1-h1-41879076-41880081
h1SMcG0001105	chr1-h1-42268006-42268889	m12	mO32	h1SMcG0001105chr1-h1-42268006-42268889
h1SMcG0001109	chr1-h1-42325378-42326253	m24	mO05	h1SMcG0001109chr1-h1-42325378-42326253
h1SMcG0001117	chr1-h1-42729752-42730664	m24	mO33	h1SMcG0001117chr1-h1-42729752-42730664
h1SMcG0001120	chr1-h1-42799437-42800302	m24	sO03	h1SMcG0001120chr1-h1-42799437-42800302
h1SMcG0001122	chr1-h1-42851377-42852359	m05	mO18	h1SMcG0001122chr1-h1-42851377-42852359
h1SMcG0001134	chr1-h1-43168916-43169851	m01	mO26	h1SMcG0001134chr1-h1-43168916-43169851
h1SMcG0001134	chr1-h1-43167295-43168325	m01	mO54	h1SMcG0001134chr1-h1-43167295-43168325
h1SMcG0001142	chr1-h1-43417881-43418659	s05	mO04	h1SMcG0001142chr1-h1-43417881-43418659
h1SMcG0001142	chr1-h1-43435397-43436241	s05	mO14	h1SMcG0001142chr1-h1-43435397-43436241
h1SMcG0001142	chr1-h1-43431468-43432209	s05	mO12	h1SMcG0001142chr1-h1-43431468-43432209
h1SMcG0001163	chr1-h1-44231309-44232237	m31	sO05	h1SMcG0001163chr1-h1-44231309-44232237
h1SMcG0001166	chr1-h1-44323220-44324147	m01	mO58	h1SMcG0001166chr1-h1-44323220-44324147
h1SMcG0001181	chr1-h1-44781800-44782672	s12	mO52	h1SMcG0001181chr1-h1-44781800-44782672
h1SMcG0001191	chr1-h1-45006740-45007521	m24	sO02	h1SMcG0001191chr1-h1-45006740-45007521
h1SMcG0001205	chr1-h1-45546791-45547622	m46	mO04	h1SMcG0001205chr1-h1-45546791-45547622
h1SMcG0001242	chr1-h1-47088838-47090096	m03	mO57	h1SMcG0001242chr1-h1-47088838-47090096
h1SMcG0001247	chr1-h1-47184667-47185561	m41	mO42	h1SMcG0001247chr1-h1-47184667-47185561
h1SMcG0001272	chr1-h1-48064329-48065192	m24	mO05	h1SMcG0001272chr1-h1-48064329-48065192
h1SMcG0001291	chr1-h1-48943337-48944221	m06	mO41	h1SMcG0001291chr1-h1-48943337-48944221
h1SMcG0001302	chr1-h1-49144245-49145055	m22	mO11	h1SMcG0001302chr1-h1-49144245-49145055
h1SMcG0001303	chr1-h1-49180737-49181684	m53	mO02	h1SMcG0001303chr1-h1-49180737-49181684
h1SMcG0001306	chr1-h1-49361299-49362205	m52	mO35	h1SMcG0001306chr1-h1-49361299-49362205
h1SMcG0001306	chr1-h1-49330774-49331690	m52	sO05	h1SMcG0001306chr1-h1-49330774-49331690
h1SMcG0001317	chr1-h1-49736966-49737875	m24	sO02	h1SMcG0001317chr1-h1-49736966-49737875
h1SMcG0001321	chr1-h1-49939243-49940142	m01	mO46	h1SMcG0001321chr1-h1-49939243-49940142
h1SMcG0001325	chr1-h1-50094593-50095620	m31	mO48	h1SMcG0001325chr1-h1-50094593-50095620
h1SMcG0001339	chr1-h1-50494658-50495695	m45	mO39	h1SMcG0001339chr1-h1-50494658-50495695
h1SMcG0001355	chr1-h1-51120263-51121089	m02	mO19	h1SMcG0001355chr1-h1-51120263-51121089
h1SMcG0001369	chr1-h1-51424164-51425004	m01	mO32	h1SMcG0001369chr1-h1-51424164-51425004
h1SMcG0001370	chr1-h1-51448953-51449869	m01	mO37	h1SMcG0001370chr1-h1-51448953-51449869
h1SMcG0001370	chr1-h1-51445038-51445906	m01	mO46	h1SMcG0001370chr1-h1-51445038-51445906
h1SMcG0001388	chr1-h1-51963500-51964421	s06	mO58	h1SMcG0001388chr1-h1-51963500-51964421
h1SMcG0001395	chr1-h1-52074605-52075595	m20	mO21	h1SMcG0001395chr1-h1-52074605-52075595
h1SMcG0001395	chr1-h1-52079603-52080485	m20	mO32	h1SMcG0001395chr1-h1-52079603-52080485
h1SMcG0001396	chr1-h1-52093753-52094672	m09	mO50	h1SMcG0001396chr1-h1-52093753-52094672
h1SMcG0001409	chr1-h1-52988356-52989264	m52	mO11	h1SMcG0001409chr1-h1-52988356-52989264
h1SMcG0001409	chr1-h1-52965699-52966715	m52	mO45	h1SMcG0001409chr1-h1-52965699-52966715
h1SMcG0001427	chr1-h1-53528584-53529237	m01	mO25	h1SMcG0001427chr1-h1-53528584-53529237
h1SMcG0001434	chr1-h1-53846037-53846918	m50	mO26	h1SMcG0001434chr1-h1-53846037-53846918
h1SMcG0001449	chr1-h1-54181890-54182766	m45	sO08	h1SMcG0001449chr1-h1-54181890-54182766
h1SMcG0001477	chr1-h1-54891260-54892131	s04	mO59	h1SMcG0001477chr1-h1-54891260-54892131
h1SMcG0001496	chr1-h1-55738097-55739023	m11	mO03	h1SMcG0001496chr1-h1-55738097-55739023
h1SMcG0001496	chr1-h1-55732989-55733814	m11	sO03	h1SMcG0001496chr1-h1-55732989-55733814
h1SMcG0001535	chr1-h1-56976496-56977415	s10	mO37	h1SMcG0001535chr1-h1-56976496-56977415
h1SMcG0001537	chr1-h1-57037271-57038093	m01	mO40	h1SMcG0001537chr1-h1-57037271-57038093
h1SMcG0001554	chr1-h1-57636968-57637878	s23	mO36	h1SMcG0001554chr1-h1-57636968-57637878
h1SMcG0001597	chr1-h1-58959128-58960024	m51	sO01	h1SMcG0001597chr1-h1-58959128-58960024
h1SMcG0001606	chr1-h1-59231655-59232526	m49	mO58	h1SMcG0001606chr1-h1-59231655-59232526
h1SMcG0001607	chr1-h1-59258882-59259680	m23	mO12	h1SMcG0001607chr1-h1-59258882-59259680
h1SMcG0001608	chr1-h1-59321287-59322108	m41	mO16	h1SMcG0001608chr1-h1-59321287-59322108
h1SMcG0001621	chr1-h1-59740813-59741781	s10	mO11	h1SMcG0001621chr1-h1-59740813-59741781
h1SMcG0001625	chr1-h1-59839420-59840222	m53	mO37	h1SMcG0001625chr1-h1-59839420-59840222
h1SMcG0001627	chr1-h1-59877546-59878535	m24	sO03	h1SMcG0001627chr1-h1-59877546-59878535
h1SMcG0001640	chr1-h1-60303048-60303837	m41	mO01	h1SMcG0001640chr1-h1-60303048-60303837
h1SMcG0001647	chr1-h1-60563256-60564236	m17	mO49	h1SMcG0001647chr1-h1-60563256-60564236
h1SMcG0001652	chr1-h1-60671421-60672000	m50	mO35	h1SMcG0001652chr1-h1-60671421-60672000
h1SMcG0001664	chr1-h1-60959599-60960450	m18	mO08	h1SMcG0001664chr1-h1-60959599-60960450
h1SMcG0001670	chr1-h1-61235103-61236007	m43	mO48	h1SMcG0001670chr1-h1-61235103-61236007
h1SMcG0001673	chr1-h1-61348358-61349250	m04	mO08	h1SMcG0001673chr1-h1-61348358-61349250
h1SMcG0001673	chr1-h1-61358838-61359846	m04	mO19	h1SMcG0001673chr1-h1-61358838-61359846
h1SMcG0001689	chr1-h1-61989283-61990182	m11	mO36	h1SMcG0001689chr1-h1-61989283-61990182
h1SMcG0001690	chr1-h1-62048773-62049732	m43	mO48	h1SMcG0001690chr1-h1-62048773-62049732
h1SMcG0001691	chr1-h1-62070538-62071428	m43	mO48	h1SMcG0001691chr1-h1-62070538-62071428
h1SMcG0001691	chr1-h1-62071678-62073118	m43	mO45	h1SMcG0001691chr1-h1-62071678-62073118
h1SMcG0001698	chr1-h1-62250945-62251838	m24	mO01	h1SMcG0001698chr1-h1-62250945-62251838
h1SMcG0001722	chr1-h1-63295944-63297497	m30	mO32	h1SMcG0001722chr1-h1-63295944-63297497
h1SMcG0001722	chr1-h1-63303373-63304217	m30	mO55	h1SMcG0001722chr1-h1-63303373-63304217
h1SMcG0001723	chr1-h1-63331571-63332574	m24	mO33	h1SMcG0001723chr1-h1-63331571-63332574
h1SMcG0001726	chr1-h1-63426760-63427689	m31	mO15	h1SMcG0001726chr1-h1-63426760-63427689
h1SMcG0001728	chr1-h1-63486295-63487209	m51	mO23	h1SMcG0001728chr1-h1-63486295-63487209
h1SMcG0001742	chr1-h1-63912831-63913786	m52	sO05	h1SMcG0001742chr1-h1-63912831-63913786
h1SMcG0001756	chr1-h1-64276343-64277257	m42	mO48	h1SMcG0001756chr1-h1-64276343-64277257
h1SMcG0001795	chr1-h1-65768941-65769764	m01	mO49	h1SMcG0001795chr1-h1-65768941-65769764
h1SMcG0001815	chr1-h1-66710345-66711364	s19	mO18	h1SMcG0001815chr1-h1-66710345-66711364
h1SMcG0001818	chr1-h1-66776747-66777717	m41	mO48	h1SMcG0001818chr1-h1-66776747-66777717
h1SMcG0001827	chr1-h1-67090717-67091591	m24	sO02	h1SMcG0001827chr1-h1-67090717-67091591
h1SMcG0001848	chr1-h1-67929079-67930013	m09	sO02	h1SMcG0001848chr1-h1-67929079-67930013
h1SMcG0001852	chr1-h1-68021296-68022212	m43	mO12	h1SMcG0001852chr1-h1-68021296-68022212
h1SMcG0001889	chr1-h1-69537347-69538212	m01	mO04	h1SMcG0001889chr1-h1-69537347-69538212
h1SMcG0001890	chr1-h1-69557555-69558443	s05	mO04	h1SMcG0001890chr1-h1-69557555-69558443
h1SMcG0001895	chr1-h1-69700487-69701240	m01	mO38	h1SMcG0001895chr1-h1-69700487-69701240
h1SMcG0001927	chr1-h1-71058220-71058945	m01	mO04	h1SMcG0001927chr1-h1-71058220-71058945
h1SMcG0001946	chr1-h1-71809620-71810570	m24	mO30	h1SMcG0001946chr1-h1-71809620-71810570
h1SMcG0001948	chr1-h1-71854099-71854917	m49	mO57	h1SMcG0001948chr1-h1-71854099-71854917
h1SMcG0001948	chr1-h1-71856107-71857045	m49	mO57	h1SMcG0001948chr1-h1-71856107-71857045
h1SMcG0001950	chr1-h1-71902091-71902977	m52	sO05	h1SMcG0001950chr1-h1-71902091-71902977
h1SMcG0001959	chr1-h1-72163034-72163943	m03	mO47	h1SMcG0001959chr1-h1-72163034-72163943
h1SMcG0001961	chr1-h1-72185636-72186583	m51	mO31	h1SMcG0001961chr1-h1-72185636-72186583
h1SMcG0001991	chr1-h1-72990492-72991391	m43	mO17	h1SMcG0001991chr1-h1-72990492-72991391
h1SMcG0002003	chr1-h1-73280205-73281231	m24	mO29	h1SMcG0002003chr1-h1-73280205-73281231
h1SMcG0002004	chr1-h1-73324040-73324968	m01	mO29	h1SMcG0002004chr1-h1-73324040-73324968
h1SMcG0002006	chr1-h1-73502446-73503342	m45	mO08	h1SMcG0002006chr1-h1-73502446-73503342
h1SMcG0002009	chr1-h1-73565806-73566707	m53	mO32	h1SMcG0002009chr1-h1-73565806-73566707
h1SMcG0002012	chr1-h1-73737821-73738685	m51	mO36	h1SMcG0002012chr1-h1-73737821-73738685
h1SMcG0002020	chr1-h1-73899471-73900459	m21	mO14	h1SMcG0002020chr1-h1-73899471-73900459
h1SMcG0002023	chr1-h1-73977428-73978330	m06	mO54	h1SMcG0002023chr1-h1-73977428-73978330
h1SMcG0002026	chr1-h1-74078283-74078940	m40	mO48	h1SMcG0002026chr1-h1-74078283-74078940
h1SMcG0002026	chr1-h1-74076346-74077219	m40	mO51	h1SMcG0002026chr1-h1-74076346-74077219
h1SMcG0002028	chr1-h1-74101937-74102763	m20	mO12	h1SMcG0002028chr1-h1-74101937-74102763
h1SMcG0002037	chr1-h1-74478853-74479588	m06	mO26	h1SMcG0002037chr1-h1-74478853-74479588
h1SMcG0002039	chr1-h1-74511212-74512100	m24	mO21	h1SMcG0002039chr1-h1-74511212-74512100
h1SMcG0002054	chr1-h1-74919294-74920222	s23	mO44	h1SMcG0002054chr1-h1-74919294-74920222
h1SMcG0002058	chr1-h1-75004671-75005366	s03	mO12	h1SMcG0002058chr1-h1-75004671-75005366
h1SMcG0002064	chr1-h1-75224189-75225156	m11	mO50	h1SMcG0002064chr1-h1-75224189-75225156
h1SMcG0002071	chr1-h1-75472358-75473232	m49	mO32	h1SMcG0002071chr1-h1-75472358-75473232
h1SMcG0002074	chr1-h1-75595368-75596284	s07	sO05	h1SMcG0002074chr1-h1-75595368-75596284
h1SMcG0002074	chr1-h1-75596882-75597723	s07	sO05	h1SMcG0002074chr1-h1-75596882-75597723
h1SMcG0002080	chr1-h1-75865971-75866887	m01	mO49	h1SMcG0002080chr1-h1-75865971-75866887
h1SMcG0002085	chr1-h1-75998470-75999370	m05	mO11	h1SMcG0002085chr1-h1-75998470-75999370
h1SMcG0002085	chr1-h1-76015635-76016412	m05	mO48	h1SMcG0002085chr1-h1-76015635-76016412
h1SMcG0002085	chr1-h1-76017632-76018450	m05	mO11	h1SMcG0002085chr1-h1-76017632-76018450
h1SMcG0002088	chr1-h1-76096891-76097919	s18	mO56	h1SMcG0002088chr1-h1-76096891-76097919
h1SMcG0002094	chr1-h1-76350741-76351611	m24	sO02	h1SMcG0002094chr1-h1-76350741-76351611
h1SMcG0002096	chr1-h1-76384655-76385482	s05	mO27	h1SMcG0002096chr1-h1-76384655-76385482
h1SMcG0002105	chr1-h1-76650878-76651724	m06	mO19	h1SMcG0002105chr1-h1-76650878-76651724
h1SMcG0002111	chr1-h1-76867661-76868578	s04	mO08	h1SMcG0002111chr1-h1-76867661-76868578
h1SMcG0002112	chr1-h1-76874055-76874677	s04	mO08	h1SMcG0002112chr1-h1-76874055-76874677
h1SMcG0002126	chr1-h1-77335994-77336828	m17	mO43	h1SMcG0002126chr1-h1-77335994-77336828
h1SMcG0002133	chr1-h1-77612823-77613793	s08	mO48	h1SMcG0002133chr1-h1-77612823-77613793
h1SMcG0002151	chr1-h1-78219905-78220744	m06	mO21	h1SMcG0002151chr1-h1-78219905-78220744
h1SMcG0002154	chr1-h1-78352011-78352902	m01	mO33	h1SMcG0002154chr1-h1-78352011-78352902
h1SMcG0002160	chr1-h1-78482964-78483918	m45	mO10	h1SMcG0002160chr1-h1-78482964-78483918
h1SMcG0002161	chr1-h1-78507456-78508486	m53	mO08	h1SMcG0002161chr1-h1-78507456-78508486
h1SMcG0002161	chr1-h1-78539986-78540888	m53	mO43	h1SMcG0002161chr1-h1-78539986-78540888
h1SMcG0002172	chr1-h1-78994088-78994922	m52	sO05	h1SMcG0002172chr1-h1-78994088-78994922
h1SMcG0002179	chr1-h1-79308636-79309628	m46	mO24	h1SMcG0002179chr1-h1-79308636-79309628
h1SMcG0002194	chr1-h1-79951240-79952153	m53	mO27	h1SMcG0002194chr1-h1-79951240-79952153
h1SMcG0002210	chr1-h1-80561072-80562000	m49	mO21	h1SMcG0002210chr1-h1-80561072-80562000
h1SMcG0002221	chr1-h1-81041388-81042294	m24	sO02	h1SMcG0002221chr1-h1-81041388-81042294
h1SMcG0002221	chr1-h1-81051815-81052696	m24	mO09	h1SMcG0002221chr1-h1-81051815-81052696
h1SMcG0002221	chr1-h1-81036953-81038007	m24	mO04	h1SMcG0002221chr1-h1-81036953-81038007
h1SMcG0002221	chr1-h1-81030742-81031677	m24	mO05	h1SMcG0002221chr1-h1-81030742-81031677
h1SMcG0002224	chr1-h1-81078944-81079949	m23	mO21	h1SMcG0002224chr1-h1-81078944-81079949
h1SMcG0002232	chr1-h1-81969413-81970425	s05	mO04	h1SMcG0002232chr1-h1-81969413-81970425
h1SMcG0002236	chr1-h1-82025787-82026686	m24	sO02	h1SMcG0002236chr1-h1-82025787-82026686
h1SMcG0002237	chr1-h1-82025787-82026686	m24	sO02	h1SMcG0002237chr1-h1-82025787-82026686
h1SMcG0002313	chr1-h1-84406495-84407297	m01	mO53	h1SMcG0002313chr1-h1-84406495-84407297
h1SMcG0002315	chr1-h1-84576079-84576973	s08	mO36	h1SMcG0002315chr1-h1-84576079-84576973
h1SMcG0002325	chr1-h1-84910209-84910948	m49	mO37	h1SMcG0002325chr1-h1-84910209-84910948
h1SMcG0002325	chr1-h1-84903030-84904006	m49	mO41	h1SMcG0002325chr1-h1-84903030-84904006
h1SMcG0002331	chr1-h1-85099889-85100774	s03	mO25	h1SMcG0002331chr1-h1-85099889-85100774
h1SMcG0002340	chr1-h1-85373863-85374855	s05	mO46	h1SMcG0002340chr1-h1-85373863-85374855
h1SMcG0002343	chr1-h1-85454523-85455509	m01	mO26	h1SMcG0002343chr1-h1-85454523-85455509
h1SMcG0002372	chr1-h1-86405299-86406188	m49	mO39	h1SMcG0002372chr1-h1-86405299-86406188
h1SMcG0002372	chr1-h1-86407353-86408833	m49	mO03	h1SMcG0002372chr1-h1-86407353-86408833
h1SMcG0002372	chr1-h1-86400152-86401046	m49	mO39	h1SMcG0002372chr1-h1-86400152-86401046
h1SMcG0002390	chr1-h1-87037321-87038081	m12	mO43	h1SMcG0002390chr1-h1-87037321-87038081
h1SMcG0002405	chr1-h1-87426673-87427555	m24	mO55	h1SMcG0002405chr1-h1-87426673-87427555
h1SMcG0002410	chr1-h1-87774712-87775565	m43	mO44	h1SMcG0002410chr1-h1-87774712-87775565
h1SMcG0002411	chr1-h1-87814352-87815390	m52	sO05	h1SMcG0002411chr1-h1-87814352-87815390
h1SMcG0002455	chr1-h1-89442566-89443502	m23	mO39	h1SMcG0002455chr1-h1-89442566-89443502
h1SMcG0002475	chr1-h1-90037784-90038612	m01	mO32	h1SMcG0002475chr1-h1-90037784-90038612
h1SMcG0002479	chr1-h1-90164126-90164926	m01	mO27	h1SMcG0002479chr1-h1-90164126-90164926
h1SMcG0002481	chr1-h1-90186551-90187385	m26	mO29	h1SMcG0002481chr1-h1-90186551-90187385
h1SMcG0002481	chr1-h1-90192437-90193288	m26	mO08	h1SMcG0002481chr1-h1-90192437-90193288
h1SMcG0002487	chr1-h1-90398324-90399174	m49	mO39	h1SMcG0002487chr1-h1-90398324-90399174
h1SMcG0002497	chr1-h1-90861371-90862278	s18	mO26	h1SMcG0002497chr1-h1-90861371-90862278
h1SMcG0002498	chr1-h1-90913823-90914804	m24	mO11	h1SMcG0002498chr1-h1-90913823-90914804
h1SMcG0002498	chr1-h1-90904152-90905095	m24	mO44	h1SMcG0002498chr1-h1-90904152-90905095
h1SMcG0002500	chr1-h1-91001988-91002885	m14	mO35	h1SMcG0002500chr1-h1-91001988-91002885
h1SMcG0002502	chr1-h1-91024963-91025942	m22	mO11	h1SMcG0002502chr1-h1-91024963-91025942
h1SMcG0002507	chr1-h1-91143613-91144701	m23	mO08	h1SMcG0002507chr1-h1-91143613-91144701
h1SMcG0002512	chr1-h1-91446433-91447331	m24	mO21	h1SMcG0002512chr1-h1-91446433-91447331
h1SMcG0002520	chr1-h1-91873022-91873944	m24	mO31	h1SMcG0002520chr1-h1-91873022-91873944
h1SMcG0002533	chr1-h1-92229096-92229967	s24	mO46	h1SMcG0002533chr1-h1-92229096-92229967
h1SMcG0002533	chr1-h1-92230877-92231755	s24	mO32	h1SMcG0002533chr1-h1-92230877-92231755
h1SMcG0002558	chr1-h1-93725978-93726877	m11	mO27	h1SMcG0002558chr1-h1-93725978-93726877
h1SMcG0002559	chr1-h1-93779596-93780414	m05	mO11	h1SMcG0002559chr1-h1-93779596-93780414
h1SMcG0002566	chr1-h1-93978097-93978952	m24	mO13	h1SMcG0002566chr1-h1-93978097-93978952
h1SMcG0002575	chr1-h1-94317566-94318599	m01	sO08	h1SMcG0002575chr1-h1-94317566-94318599
h1SMcG0002582	chr1-h1-94629407-94630304	m50	mO23	h1SMcG0002582chr1-h1-94629407-94630304
h1SMcG0002597	chr1-h1-95021067-95021781	m31	mO21	h1SMcG0002597chr1-h1-95021067-95021781
h1SMcG0002600	chr1-h1-95382868-95383709	m21	mO56	h1SMcG0002600chr1-h1-95382868-95383709
h1SMcG0002602	chr1-h1-95422876-95423773	m12	mO52	h1SMcG0002602chr1-h1-95422876-95423773
h1SMcG0002605	chr1-h1-95554464-95555282	s02	mO48	h1SMcG0002605chr1-h1-95554464-95555282
h1SMcG0002614	chr1-h1-95870662-95871559	m52	mO32	h1SMcG0002614chr1-h1-95870662-95871559
h1SMcG0002614	chr1-h1-95868151-95869058	m52	mO06	h1SMcG0002614chr1-h1-95868151-95869058
h1SMcG0002626	chr1-h1-96299964-96301111	s15	mO51	h1SMcG0002626chr1-h1-96299964-96301111
h1SMcG0002629	chr1-h1-96327119-96328001	s02	mO39	h1SMcG0002629chr1-h1-96327119-96328001
h1SMcG0002702	chr1-h1-99152811-99153817	m10	mO03	h1SMcG0002702chr1-h1-99152811-99153817
h1SMcG0002706	chr1-h1-99302438-99303399	m01	mO03	h1SMcG0002706chr1-h1-99302438-99303399
h1SMcG0002736	chr1-h1-100437503-100438363	m40	sO06	h1SMcG0002736chr1-h1-100437503-100438363
h1SMcG0002737	chr1-h1-100480813-100481686	m32	sO06	h1SMcG0002737chr1-h1-100480813-100481686
h1SMcG0002762	chr1-h1-101697457-101698330	m01	mO42	h1SMcG0002762chr1-h1-101697457-101698330
h1SMcG0002764	chr1-h1-101811260-101812085	m08	mO05	h1SMcG0002764chr1-h1-101811260-101812085
h1SMcG0002784	chr1-h1-102482911-102483878	m45	mO57	h1SMcG0002784chr1-h1-102482911-102483878
h1SMcG0002785	chr1-h1-102482911-102483878	s14	mO57	h1SMcG0002785chr1-h1-102482911-102483878
h1SMcG0002785	chr1-h1-102471190-102471821	s14	mO01	h1SMcG0002785chr1-h1-102471190-102471821
h1SMcG0002794	chr1-h1-102671277-102671976	m01	mO36	h1SMcG0002794chr1-h1-102671277-102671976
h1SMcG0002813	chr1-h1-103525362-103526123	m01	mO18	h1SMcG0002813chr1-h1-103525362-103526123
h1SMcG0002813	chr1-h1-103512820-103513758	m01	mO40	h1SMcG0002813chr1-h1-103512820-103513758
h1SMcG0002832	chr1-h1-104324109-104324982	m23	mO26	h1SMcG0002832chr1-h1-104324109-104324982
h1SMcG0002859	chr1-h1-105889759-105890666	m49	mO39	h1SMcG0002859chr1-h1-105889759-105890666
h1SMcG0002866	chr1-h1-106060584-106061491	m52	mO37	h1SMcG0002866chr1-h1-106060584-106061491
h1SMcG0002885	chr1-h1-106695905-106696780	m21	mO18	h1SMcG0002885chr1-h1-106695905-106696780
h1SMcG0002888	chr1-h1-106752048-106752936	m50	mO41	h1SMcG0002888chr1-h1-106752048-106752936
h1SMcG0002928	chr1-h1-108412396-108413471	m17	mO08	h1SMcG0002928chr1-h1-108412396-108413471
h1SMcG0002939	chr1-h1-108888321-108889242	m14	sO05	h1SMcG0002939chr1-h1-108888321-108889242
h1SMcG0002988	chr1-h1-110940942-110941994	m01	mO35	h1SMcG0002988chr1-h1-110940942-110941994
h1SMcG0003003	chr1-h1-111459459-111460347	m53	mO09	h1SMcG0003003chr1-h1-111459459-111460347
h1SMcG0003005	chr1-h1-111502868-111503748	m41	mO54	h1SMcG0003005chr1-h1-111502868-111503748
h1SMcG0003005	chr1-h1-111504159-111505154	m41	mO26	h1SMcG0003005chr1-h1-111504159-111505154
h1SMcG0003021	chr1-h1-111847655-111848581	m41	mO16	h1SMcG0003021chr1-h1-111847655-111848581
h1SMcG0003023	chr1-h1-111948242-111949168	s11	mO07	h1SMcG0003023chr1-h1-111948242-111949168
h1SMcG0003023	chr1-h1-111933984-111934983	s11	mO06	h1SMcG0003023chr1-h1-111933984-111934983
h1SMcG0003023	chr1-h1-111938083-111939057	s11	mO06	h1SMcG0003023chr1-h1-111938083-111939057
h1SMcG0003024	chr1-h1-111964109-111964943	m37	mO40	h1SMcG0003024chr1-h1-111964109-111964943
h1SMcG0003034	chr1-h1-112503979-112504839	m01	mO41	h1SMcG0003034chr1-h1-112503979-112504839
h1SMcG0003059	chr1-h1-113723594-113724407	m01	mO34	h1SMcG0003059chr1-h1-113723594-113724407
h1SMcG0003060	chr1-h1-113840624-113841542	m24	sO02	h1SMcG0003060chr1-h1-113840624-113841542
h1SMcG0003074	chr1-h1-115301180-115302023	m01	mO52	h1SMcG0003074chr1-h1-115301180-115302023
h1SMcG0003101	chr1-h1-116381054-116382017	m05	mO11	h1SMcG0003101chr1-h1-116381054-116382017
h1SMcG0003102	chr1-h1-116412926-116413868	s24	mO52	h1SMcG0003102chr1-h1-116412926-116413868
h1SMcG0003104	chr1-h1-116430625-116431542	m24	sO03	h1SMcG0003104chr1-h1-116430625-116431542
h1SMcG0003104	chr1-h1-116428182-116429085	m24	sO02	h1SMcG0003104chr1-h1-116428182-116429085
h1SMcG0003105	chr1-h1-116435163-116436012	m05	mO26	h1SMcG0003105chr1-h1-116435163-116436012
h1SMcG0003106	chr1-h1-116441465-116442276	m42	mO41	h1SMcG0003106chr1-h1-116441465-116442276
h1SMcG0003118	chr1-h1-116964835-116965833	s02	mO05	h1SMcG0003118chr1-h1-116964835-116965833
h1SMcG0003132	chr1-h1-117385641-117386508	m51	mO36	h1SMcG0003132chr1-h1-117385641-117386508
h1SMcG0003136	chr1-h1-117602484-117603270	m43	mO11	h1SMcG0003136chr1-h1-117602484-117603270
h1SMcG0003136	chr1-h1-117600788-117601747	m43	mO21	h1SMcG0003136chr1-h1-117600788-117601747
h1SMcG0003142	chr1-h1-117816184-117817143	m01	mO13	h1SMcG0003142chr1-h1-117816184-117817143
h1SMcG0003146	chr1-h1-118074944-118075782	m30	mO27	h1SMcG0003146chr1-h1-118074944-118075782
h1SMcG0003150	chr1-h1-118113418-118114259	m46	mO50	h1SMcG0003150chr1-h1-118113418-118114259
h1SMcG0003151	chr1-h1-118154730-118155915	s09	mO36	h1SMcG0003151chr1-h1-118154730-118155915
h1SMcG0003152	chr1-h1-118200261-118201094	m37	mO26	h1SMcG0003152chr1-h1-118200261-118201094
h1SMcG0003153	chr1-h1-118208528-118209578	m08	mO23	h1SMcG0003153chr1-h1-118208528-118209578
h1SMcG0003179	chr1-h1-119806607-119807491	m24	sO04	h1SMcG0003179chr1-h1-119806607-119807491
h1SMcG0003188	chr1-h1-120043598-120044592	m23	mO23	h1SMcG0003188chr1-h1-120043598-120044592
h1SMcG0003194	chr1-h1-120308060-120308926	m22	mO48	h1SMcG0003194chr1-h1-120308060-120308926
h1SMcG0003194	chr1-h1-120315445-120316275	m22	mO11	h1SMcG0003194chr1-h1-120315445-120316275
h1SMcG0003194	chr1-h1-120309779-120310659	m22	mO18	h1SMcG0003194chr1-h1-120309779-120310659
h1SMcG0003202	chr1-h1-120556260-120557128	m46	mO54	h1SMcG0003202chr1-h1-120556260-120557128
h1SMcG0003215	chr1-h1-121161801-121162718	m39	mO14	h1SMcG0003215chr1-h1-121161801-121162718
h1SMcG0003215	chr1-h1-121168704-121169557	m39	sO02	h1SMcG0003215chr1-h1-121168704-121169557
h1SMcG0003222	chr1-h1-121574169-121575055	s02	mO36	h1SMcG0003222chr1-h1-121574169-121575055
h1SMcG0003224	chr1-h1-121622295-121623215	m50	mO02	h1SMcG0003224chr1-h1-121622295-121623215
h1SMcG0003229	chr1-h1-121907767-121908549	m42	sO06	h1SMcG0003229chr1-h1-121907767-121908549
h1SMcG0003229	chr1-h1-121917542-121918396	m42	mO24	h1SMcG0003229chr1-h1-121917542-121918396
h1SMcG0003233	chr1-h1-122064819-122065749	m24	mO30	h1SMcG0003233chr1-h1-122064819-122065749
h1SMcG0003233	chr1-h1-122072409-122073287	m24	mO27	h1SMcG0003233chr1-h1-122072409-122073287
h1SMcG0003233	chr1-h1-122078464-122079311	m24	mO40	h1SMcG0003233chr1-h1-122078464-122079311
h1SMcG0003234	chr1-h1-122100651-122101459	m41	mO07	h1SMcG0003234chr1-h1-122100651-122101459
h1SMcG0003248	chr1-h1-122506651-122507591	m23	mO50	h1SMcG0003248chr1-h1-122506651-122507591
h1SMcG0003253	chr1-h1-122747817-122748590	m51	sO07	h1SMcG0003253chr1-h1-122747817-122748590
h1SMcG0003253	chr1-h1-122760399-122761309	m51	mO15	h1SMcG0003253chr1-h1-122760399-122761309
h1SMcG0003258	chr1-h1-122885767-122886750	m24	sO02	h1SMcG0003258chr1-h1-122885767-122886750
h1SMcG0003272	chr1-h1-123357821-123358775	m51	mO09	h1SMcG0003272chr1-h1-123357821-123358775
h1SMcG0003287	chr1-h1-124036100-124037141	s02	mO08	h1SMcG0003287chr1-h1-124036100-124037141
h1SMcG0003298	chr1-h1-124504767-124505661	m51	mO48	h1SMcG0003298chr1-h1-124504767-124505661
h1SMcG0003298	chr1-h1-124502725-124504060	m51	mO48	h1SMcG0003298chr1-h1-124502725-124504060
h1SMcG0003320	chr1-h1-125320045-125320954	m07	mO15	h1SMcG0003320chr1-h1-125320045-125320954
h1SMcG0003337	chr1-h1-125956915-125957778	m51	mO48	h1SMcG0003337chr1-h1-125956915-125957778
h1SMcG0003337	chr1-h1-125954892-125955704	m51	mO45	h1SMcG0003337chr1-h1-125954892-125955704
h1SMcG0003338	chr1-h1-125958972-125960005	m19	mO12	h1SMcG0003338chr1-h1-125958972-125960005
h1SMcG0003347	chr1-h1-126304982-126305891	s02	mO48	h1SMcG0003347chr1-h1-126304982-126305891
h1SMcG0003348	chr1-h1-126312912-126313750	m09	mO05	h1SMcG0003348chr1-h1-126312912-126313750
h1SMcG0003403	chr1-h1-129251141-129252191	m01	sO01	h1SMcG0003403chr1-h1-129251141-129252191
h1SMcG0003403	chr1-h1-129252896-129253780	m01	mO26	h1SMcG0003403chr1-h1-129252896-129253780
h1SMcG0003405	chr1-h1-129327827-129328704	s16	mO41	h1SMcG0003405chr1-h1-129327827-129328704
h1SMcG0003407	chr1-h1-129366693-129367771	m24	sO02	h1SMcG0003407chr1-h1-129366693-129367771
h1SMcG0003410	chr1-h1-129557859-129558954	m11	mO16	h1SMcG0003410chr1-h1-129557859-129558954
h1SMcG0003414	chr1-h1-129686116-129687017	m03	mO44	h1SMcG0003414chr1-h1-129686116-129687017
h1SMcG0003422	chr1-h1-129896135-129897025	m51	mO52	h1SMcG0003422chr1-h1-129896135-129897025
h1SMcG0003437	chr1-h1-130344661-130345477	s09	sO05	h1SMcG0003437chr1-h1-130344661-130345477
h1SMcG0003441	chr1-h1-130526565-130527487	s02	mO45	h1SMcG0003441chr1-h1-130526565-130527487
h1SMcG0003445	chr1-h1-130718501-130719493	m22	mO48	h1SMcG0003445chr1-h1-130718501-130719493
h1SMcG0003445	chr1-h1-130716864-130717805	m22	mO48	h1SMcG0003445chr1-h1-130716864-130717805
h1SMcG0003467	chr1-h1-131796791-131797752	m01	mO32	h1SMcG0003467chr1-h1-131796791-131797752
h1SMcG0003499	chr1-h1-132810073-132811034	m51	sO06	h1SMcG0003499chr1-h1-132810073-132811034
h1SMcG0003524	chr1-h1-133821043-133821857	m22	mO48	h1SMcG0003524chr1-h1-133821043-133821857
h1SMcG0003526	chr1-h1-133960628-133961475	m53	mO48	h1SMcG0003526chr1-h1-133960628-133961475
h1SMcG0003532	chr1-h1-134180956-134181819	m42	mO26	h1SMcG0003532chr1-h1-134180956-134181819
h1SMcG0003533	chr1-h1-134250213-134251083	s04	mO11	h1SMcG0003533chr1-h1-134250213-134251083
h1SMcG0003533	chr1-h1-134248682-134249587	s04	mO14	h1SMcG0003533chr1-h1-134248682-134249587
h1SMcG0003535	chr1-h1-134292092-134293050	s08	mO12	h1SMcG0003535chr1-h1-134292092-134293050
h1SMcG0003579	chr1-h1-135876434-135877496	s04	mO44	h1SMcG0003579chr1-h1-135876434-135877496
h1SMcG0003579	chr1-h1-135858681-135859483	s04	mO48	h1SMcG0003579chr1-h1-135858681-135859483
h1SMcG0003602	chr1-h1-136872245-136873122	m50	mO48	h1SMcG0003602chr1-h1-136872245-136873122
h1SMcG0003617	chr1-h1-137542432-137543338	m33	mO23	h1SMcG0003617chr1-h1-137542432-137543338
h1SMcG0003627	chr1-h1-137954244-137955174	s22	mO46	h1SMcG0003627chr1-h1-137954244-137955174
h1SMcG0003646	chr1-h1-139147840-139148701	m01	mO12	h1SMcG0003646chr1-h1-139147840-139148701
h1SMcG0003646	chr1-h1-139148736-139149418	m01	mO11	h1SMcG0003646chr1-h1-139148736-139149418
h1SMcG0003681	chr1-h1-142152671-142153674	m17	mO08	h1SMcG0003681chr1-h1-142152671-142153674
h1SMcG0003685	chr1-h1-142246059-142246887	m09	sO02	h1SMcG0003685chr1-h1-142246059-142246887
h1SMcG0003685	chr1-h1-142237934-142238793	m09	mO55	h1SMcG0003685chr1-h1-142237934-142238793
h1SMcG0003700	chr1-h1-142823875-142824888	m50	mO17	h1SMcG0003700chr1-h1-142823875-142824888
h1SMcG0003704	chr1-h1-143121423-143122325	m24	sO02	h1SMcG0003704chr1-h1-143121423-143122325
h1SMcG0003721	chr1-h1-143984562-143985360	m45	mO37	h1SMcG0003721chr1-h1-143984562-143985360
h1SMcG0003727	chr1-h1-144597889-144598856	s10	mO13	h1SMcG0003727chr1-h1-144597889-144598856
h1SMcG0003729	chr1-h1-144697171-144698068	m01	mO12	h1SMcG0003729chr1-h1-144697171-144698068
h1SMcG0003753	chr1-h1-145799404-145800321	s14	mO52	h1SMcG0003753chr1-h1-145799404-145800321
h1SMcG0003763	chr1-h1-146187684-146188466	m48	mO07	h1SMcG0003763chr1-h1-146187684-146188466
h1SMcG0003769	chr1-h1-146305459-146306430	s09	mO32	h1SMcG0003769chr1-h1-146305459-146306430
h1SMcG0003775	chr1-h1-146560720-146561559	m01	mO18	h1SMcG0003775chr1-h1-146560720-146561559
h1SMcG0003778	chr1-h1-146672131-146672987	m24	mO52	h1SMcG0003778chr1-h1-146672131-146672987
h1SMcG0003779	chr1-h1-146672131-146672987	s24	mO52	h1SMcG0003779chr1-h1-146672131-146672987
h1SMcG0003786	chr1-h1-147337158-147338044	m53	mO05	h1SMcG0003786chr1-h1-147337158-147338044
h1SMcG0003791	chr1-h1-147472497-147473345	m23	mO50	h1SMcG0003791chr1-h1-147472497-147473345
h1SMcG0003793	chr1-h1-147541177-147541967	s09	mO28	h1SMcG0003793chr1-h1-147541177-147541967
h1SMcG0003794	chr1-h1-147566891-147567767	m01	mO11	h1SMcG0003794chr1-h1-147566891-147567767
h1SMcG0003795	chr1-h1-147566891-147567767	m06	mO11	h1SMcG0003795chr1-h1-147566891-147567767
h1SMcG0003799	chr1-h1-147902870-147903784	m51	sO02	h1SMcG0003799chr1-h1-147902870-147903784
h1SMcG0003799	chr1-h1-147914511-147915399	m51	mO37	h1SMcG0003799chr1-h1-147914511-147915399
h1SMcG0003806	chr1-h1-148176564-148177728	m01	mO32	h1SMcG0003806chr1-h1-148176564-148177728
h1SMcG0003843	chr1-h1-149422976-149423795	s05	mO50	h1SMcG0003843chr1-h1-149422976-149423795
h1SMcG0003843	chr1-h1-149423969-149424747	s05	mO56	h1SMcG0003843chr1-h1-149423969-149424747
h1SMcG0003852	chr1-h1-149759297-149760225	m43	mO21	h1SMcG0003852chr1-h1-149759297-149760225
h1SMcG0003860	chr1-h1-150072915-150073767	m24	mO21	h1SMcG0003860chr1-h1-150072915-150073767
h1SMcG0003863	chr1-h1-150131498-150132401	m52	sO05	h1SMcG0003863chr1-h1-150131498-150132401
h1SMcG0003871	chr1-h1-150409906-150410818	m01	mO32	h1SMcG0003871chr1-h1-150409906-150410818
h1SMcG0003874	chr1-h1-150489128-150489931	m45	sO07	h1SMcG0003874chr1-h1-150489128-150489931
h1SMcG0003874	chr1-h1-150490300-150491066	m45	mO24	h1SMcG0003874chr1-h1-150490300-150491066
h1SMcG0003880	chr1-h1-150749325-150750201	m06	mO54	h1SMcG0003880chr1-h1-150749325-150750201
h1SMcG0003882	chr1-h1-150796308-150797146	m24	mO05	h1SMcG0003882chr1-h1-150796308-150797146
h1SMcG0003893	chr1-h1-151314753-151315594	s05	mO04	h1SMcG0003893chr1-h1-151314753-151315594
h1SMcG0003911	chr1-h1-151992410-151993281	m23	mO03	h1SMcG0003911chr1-h1-151992410-151993281
h1SMcG0003915	chr1-h1-152035755-152036626	m08	mO01	h1SMcG0003915chr1-h1-152035755-152036626
h1SMcG0003922	chr1-h1-152190603-152191270	m24	mO59	h1SMcG0003922chr1-h1-152190603-152191270
h1SMcG0003922	chr1-h1-152191937-152192827	m24	mO26	h1SMcG0003922chr1-h1-152191937-152192827
h1SMcG0003926	chr1-h1-152249627-152250532	m26	mO04	h1SMcG0003926chr1-h1-152249627-152250532
h1SMcG0003930	chr1-h1-152338656-152339532	m07	mO18	h1SMcG0003930chr1-h1-152338656-152339532
h1SMcG0003947	chr1-h1-155095445-155096316	m23	mO50	h1SMcG0003947chr1-h1-155095445-155096316
h1SMcG0003961	chr1-h1-155852683-155853528	m52	sO05	h1SMcG0003961chr1-h1-155852683-155853528
h1SMcG0003991	chr1-h1-157119980-157120884	m49	mO57	h1SMcG0003991chr1-h1-157119980-157120884
h1SMcG0004002	chr1-h1-157348311-157349087	s20	mO15	h1SMcG0004002chr1-h1-157348311-157349087
h1SMcG0004002	chr1-h1-157344735-157345851	s20	mO48	h1SMcG0004002chr1-h1-157344735-157345851
h1SMcG0004005	chr1-h1-157444813-157445791	m48	mO52	h1SMcG0004005chr1-h1-157444813-157445791
h1SMcG0004018	chr1-h1-158072688-158073852	m53	sO01	h1SMcG0004018chr1-h1-158072688-158073852
h1SMcG0004028	chr1-h1-158269502-158270318	s18	mO13	h1SMcG0004028chr1-h1-158269502-158270318
h1SMcG0004037	chr1-h1-158842264-158843168	m24	sO02	h1SMcG0004037chr1-h1-158842264-158843168
h1SMcG0004068	chr1-h1-160395302-160396084	m53	mO39	h1SMcG0004068chr1-h1-160395302-160396084
h1SMcG0004073	chr1-h1-160596286-160597146	s13	mO03	h1SMcG0004073chr1-h1-160596286-160597146
h1SMcG0004091	chr1-h1-161535907-161536800	m33	mO07	h1SMcG0004091chr1-h1-161535907-161536800
h1SMcG0004093	chr1-h1-161658813-161659711	m18	mO49	h1SMcG0004093chr1-h1-161658813-161659711
h1SMcG0004103	chr1-h1-161917011-161917845	m12	mO28	h1SMcG0004103chr1-h1-161917011-161917845
h1SMcG0004132	chr1-h1-163108413-163109322	m05	mO52	h1SMcG0004132chr1-h1-163108413-163109322
h1SMcG0004132	chr1-h1-163105432-163106410	m05	mO17	h1SMcG0004132chr1-h1-163105432-163106410
h1SMcG0004133	chr1-h1-163123300-163124145	m05	mO27	h1SMcG0004133chr1-h1-163123300-163124145
h1SMcG0004174	chr1-h1-164691020-164691894	m24	mO25	h1SMcG0004174chr1-h1-164691020-164691894
h1SMcG0004196	chr1-h1-165450035-165450814	m25	mO10	h1SMcG0004196chr1-h1-165450035-165450814
h1SMcG0004198	chr1-h1-165605948-165606885	m30	mO46	h1SMcG0004198chr1-h1-165605948-165606885
h1SMcG0004200	chr1-h1-165758515-165759437	m44	mO57	h1SMcG0004200chr1-h1-165758515-165759437
h1SMcG0004202	chr1-h1-165776532-165777468	m51	mO09	h1SMcG0004202chr1-h1-165776532-165777468
h1SMcG0004211	chr1-h1-166791944-166792814	m01	mO27	h1SMcG0004211chr1-h1-166791944-166792814
h1SMcG0004231	chr1-h1-167295445-167296473	m49	mO23	h1SMcG0004231chr1-h1-167295445-167296473
h1SMcG0004255	chr1-h1-168195224-168196131	m52	sO05	h1SMcG0004255chr1-h1-168195224-168196131
h1SMcG0004268	chr1-h1-168866539-168867436	m42	mO34	h1SMcG0004268chr1-h1-168866539-168867436
h1SMcG0004272	chr1-h1-168995340-168996290	m20	mO37	h1SMcG0004272chr1-h1-168995340-168996290
h1SMcG0004281	chr1-h1-169291125-169292130	m18	mO49	h1SMcG0004281chr1-h1-169291125-169292130
h1SMcG0004284	chr1-h1-169424424-169425369	m40	sO05	h1SMcG0004284chr1-h1-169424424-169425369
h1SMcG0004309	chr1-h1-170302769-170303839	s02	sO02	h1SMcG0004309chr1-h1-170302769-170303839
h1SMcG0004315	chr1-h1-170743788-170744670	m31	mO52	h1SMcG0004315chr1-h1-170743788-170744670
h1SMcG0004318	chr1-h1-170869896-170870779	m01	mO15	h1SMcG0004318chr1-h1-170869896-170870779
h1SMcG0004341	chr1-h1-171381762-171382670	m50	mO06	h1SMcG0004341chr1-h1-171381762-171382670
h1SMcG0004348	chr1-h1-171722934-171723663	m01	mO56	h1SMcG0004348chr1-h1-171722934-171723663
h1SMcG0004352	chr1-h1-171884467-171885344	m33	mO39	h1SMcG0004352chr1-h1-171884467-171885344
h1SMcG0004352	chr1-h1-171891398-171892345	m33	mO58	h1SMcG0004352chr1-h1-171891398-171892345
h1SMcG0004352	chr1-h1-171900881-171901777	m33	mO54	h1SMcG0004352chr1-h1-171900881-171901777
h1SMcG0004366	chr1-h1-172572769-172573615	m01	mO20	h1SMcG0004366chr1-h1-172572769-172573615
h1SMcG0004378	chr1-h1-173121811-173122655	m31	sO03	h1SMcG0004378chr1-h1-173121811-173122655
h1SMcG0004385	chr1-h1-173519594-173520537	m23	mO14	h1SMcG0004385chr1-h1-173519594-173520537
h1SMcG0004386	chr1-h1-173550689-173551566	m13	mO11	h1SMcG0004386chr1-h1-173550689-173551566
h1SMcG0004401	chr1-h1-174173225-174174231	m24	mO33	h1SMcG0004401chr1-h1-174173225-174174231
h1SMcG0004409	chr1-h1-174423632-174424573	m24	sO03	h1SMcG0004409chr1-h1-174423632-174424573
h1SMcG0004433	chr1-h1-175485542-175486443	m22	mO48	h1SMcG0004433chr1-h1-175485542-175486443
h1SMcG0004434	chr1-h1-175497191-175498255	s08	sO08	h1SMcG0004434chr1-h1-175497191-175498255
h1SMcG0004436	chr1-h1-175557112-175557994	m41	mO41	h1SMcG0004436chr1-h1-175557112-175557994
h1SMcG0004442	chr1-h1-175804439-175805566	m17	sO08	h1SMcG0004442chr1-h1-175804439-175805566
h1SMcG0004445	chr1-h1-175949751-175950716	s02	mO58	h1SMcG0004445chr1-h1-175949751-175950716
h1SMcG0004452	chr1-h1-176368753-176369557	s02	mO10	h1SMcG0004452chr1-h1-176368753-176369557
h1SMcG0004463	chr1-h1-176916940-176917795	m29	mO58	h1SMcG0004463chr1-h1-176916940-176917795
h1SMcG0004463	chr1-h1-176924395-176925354	m29	sO05	h1SMcG0004463chr1-h1-176924395-176925354
h1SMcG0004473	chr1-h1-177408383-177409203	m07	mO17	h1SMcG0004473chr1-h1-177408383-177409203
h1SMcG0004473	chr1-h1-177384013-177384971	m07	mO48	h1SMcG0004473chr1-h1-177384013-177384971
h1SMcG0004482	chr1-h1-177774184-177775089	m01	mO32	h1SMcG0004482chr1-h1-177774184-177775089
h1SMcG0004501	chr1-h1-179061343-179062382	s16	mO41	h1SMcG0004501chr1-h1-179061343-179062382
h1SMcG0004547	chr1-h1-181269668-181270556	m43	sO08	h1SMcG0004547chr1-h1-181269668-181270556
h1SMcG0004564	chr1-h1-181756946-181757746	m23	mO57	h1SMcG0004564chr1-h1-181756946-181757746
h1SMcG0004564	chr1-h1-181761032-181762528	m23	mO32	h1SMcG0004564chr1-h1-181761032-181762528
h1SMcG0004574	chr1-h1-182636397-182637392	m50	mO52	h1SMcG0004574chr1-h1-182636397-182637392
h1SMcG0004578	chr1-h1-182740579-182741443	m01	mO03	h1SMcG0004578chr1-h1-182740579-182741443
h1SMcG0004594	chr1-h1-183500582-183501491	m24	sO02	h1SMcG0004594chr1-h1-183500582-183501491
h1SMcG0004609	chr1-h1-183996098-183997170	m24	mO35	h1SMcG0004609chr1-h1-183996098-183997170
h1SMcG0004615	chr1-h1-184275951-184276775	m01	mO21	h1SMcG0004615chr1-h1-184275951-184276775
h1SMcG0004659	chr1-h1-185839114-185840018	m12	mO09	h1SMcG0004659chr1-h1-185839114-185840018
h1SMcG0004685	chr1-h1-186881543-186882472	m24	sO04	h1SMcG0004685chr1-h1-186881543-186882472
h1SMcG0004726	chr1-h1-188563350-188564264	m23	mO22	h1SMcG0004726chr1-h1-188563350-188564264
h1SMcG0004733	chr1-h1-188754262-188755157	m49	mO12	h1SMcG0004733chr1-h1-188754262-188755157
h1SMcG0004738	chr1-h1-189203586-189204474	m24	mO30	h1SMcG0004738chr1-h1-189203586-189204474
h1SMcG0004744	chr1-h1-189350722-189351635	m51	mO31	h1SMcG0004744chr1-h1-189350722-189351635
h1SMcG0004764	chr1-h1-190116165-190116937	m24	mO31	h1SMcG0004764chr1-h1-190116165-190116937
h1SMcG0004781	chr1-h1-190697156-190698069	m28	mO58	h1SMcG0004781chr1-h1-190697156-190698069
h1SMcG0004801	chr1-h1-191539166-191539979	m35	mO21	h1SMcG0004801chr1-h1-191539166-191539979
h1SMcG0004803	chr1-h1-191621900-191623270	m51	mO32	h1SMcG0004803chr1-h1-191621900-191623270
h1SMcG0004803	chr1-h1-191628981-191629989	m51	mO37	h1SMcG0004803chr1-h1-191628981-191629989
h1SMcG0004804	chr1-h1-191628981-191629989	m01	mO37	h1SMcG0004804chr1-h1-191628981-191629989
h1SMcG0004828	chr1-h1-193523183-193524008	m53	mO52	h1SMcG0004828chr1-h1-193523183-193524008
h1SMcG0004836	chr1-h1-193991020-193991917	m45	mO58	h1SMcG0004836chr1-h1-193991020-193991917
h1SMcG0004848	chr1-h1-194311378-194312320	m43	mO06	h1SMcG0004848chr1-h1-194311378-194312320
h1SMcG0004848	chr1-h1-194316731-194317599	m43	mO48	h1SMcG0004848chr1-h1-194316731-194317599
h1SMcG0004853	chr1-h1-194497120-194498949	s03	mO48	h1SMcG0004853chr1-h1-194497120-194498949
h1SMcG0004858	chr1-h1-194688305-194689214	m07	mO48	h1SMcG0004858chr1-h1-194688305-194689214
h1SMcG0004880	chr1-h1-195921807-195922714	m07	sO08	h1SMcG0004880chr1-h1-195921807-195922714
h1SMcG0004882	chr1-h1-195969865-195970735	m23	mO11	h1SMcG0004882chr1-h1-195969865-195970735
h1SMcG0004893	chr1-h1-196269982-196270898	m24	sO03	h1SMcG0004893chr1-h1-196269982-196270898
h1SMcG0004897	chr1-h1-196346020-196346891	s06	mO30	h1SMcG0004897chr1-h1-196346020-196346891
h1SMcG0004905	chr1-h1-196568426-196569383	m50	sO01	h1SMcG0004905chr1-h1-196568426-196569383
h1SMcG0004905	chr1-h1-196570717-196571631	m50	sO05	h1SMcG0004905chr1-h1-196570717-196571631
h1SMcG0004905	chr1-h1-196555977-196557042	m50	mO10	h1SMcG0004905chr1-h1-196555977-196557042
h1SMcG0004909	chr1-h1-196830297-196831188	m52	mO42	h1SMcG0004909chr1-h1-196830297-196831188
h1SMcG0004915	chr1-h1-197075638-197076533	m01	mO14	h1SMcG0004915chr1-h1-197075638-197076533
h1SMcG0004939	chr1-h1-198087099-198087915	m13	mO37	h1SMcG0004939chr1-h1-198087099-198087915
h1SMcG0004941	chr1-h1-198218169-198219080	m17	mO58	h1SMcG0004941chr1-h1-198218169-198219080
h1SMcG0004943	chr1-h1-198266071-198267000	m24	sO02	h1SMcG0004943chr1-h1-198266071-198267000
h1SMcG0004946	chr1-h1-198316699-198318422	m26	sO01	h1SMcG0004946chr1-h1-198316699-198318422
h1SMcG0004951	chr1-h1-198461175-198462020	m23	mO39	h1SMcG0004951chr1-h1-198461175-198462020
h1SMcG0004952	chr1-h1-198493906-198494757	m46	mO04	h1SMcG0004952chr1-h1-198493906-198494757
h1SMcG0004953	chr1-h1-198515794-198516734	s05	mO26	h1SMcG0004953chr1-h1-198515794-198516734
h1SMcG0004955	chr1-h1-198546439-198547330	m52	sO05	h1SMcG0004955chr1-h1-198546439-198547330
h1SMcG0004955	chr1-h1-198553120-198554000	m52	mO12	h1SMcG0004955chr1-h1-198553120-198554000
h1SMcG0004972	chr1-h1-198946638-198947775	m49	mO50	h1SMcG0004972chr1-h1-198946638-198947775
h1SMcG0004973	chr1-h1-198973851-198974767	m52	mO34	h1SMcG0004973chr1-h1-198973851-198974767
h1SMcG0004984	chr1-h1-199358876-199359787	m31	mO28	h1SMcG0004984chr1-h1-199358876-199359787
h1SMcG0004989	chr1-h1-199508627-199509382	s02	mO02	h1SMcG0004989chr1-h1-199508627-199509382
h1SMcG0005001	chr1-h1-199816364-199817336	m30	sO08	h1SMcG0005001chr1-h1-199816364-199817336
h1SMcG0005006	chr1-h1-200200969-200201952	m52	mO03	h1SMcG0005006chr1-h1-200200969-200201952
h1SMcG0005040	chr1-h1-201844058-201845045	m05	mO07	h1SMcG0005040chr1-h1-201844058-201845045
h1SMcG0005053	chr1-h1-202358182-202359094	s03	mO21	h1SMcG0005053chr1-h1-202358182-202359094
h1SMcG0005059	chr1-h1-202477216-202478096	m42	mO50	h1SMcG0005059chr1-h1-202477216-202478096
h1SMcG0005061	chr1-h1-202555175-202556267	m45	mO50	h1SMcG0005061chr1-h1-202555175-202556267
h1SMcG0005063	chr1-h1-202635506-202636341	s07	sO05	h1SMcG0005063chr1-h1-202635506-202636341
h1SMcG0005074	chr1-h1-203044937-203045968	m52	mO07	h1SMcG0005074chr1-h1-203044937-203045968
h1SMcG0005075	chr1-h1-203111206-203112297	m24	mO31	h1SMcG0005075chr1-h1-203111206-203112297
h1SMcG0005079	chr1-h1-203235544-203236387	m46	mO24	h1SMcG0005079chr1-h1-203235544-203236387
h1SMcG0005083	chr1-h1-203340952-203341845	m01	sO02	h1SMcG0005083chr1-h1-203340952-203341845
h1SMcG0005083	chr1-h1-203343521-203344487	m01	mO11	h1SMcG0005083chr1-h1-203343521-203344487
h1SMcG0005087	chr1-h1-203521856-203522760	m40	mO48	h1SMcG0005087chr1-h1-203521856-203522760
h1SMcG0005090	chr1-h1-203749437-203750327	m50	sO08	h1SMcG0005090chr1-h1-203749437-203750327
h1SMcG0005114	chr1-h1-204468191-204469066	m49	mO50	h1SMcG0005114chr1-h1-204468191-204469066
h1SMcG0005114	chr1-h1-204463173-204464161	m49	mO25	h1SMcG0005114chr1-h1-204463173-204464161
h1SMcG0005135	chr1-h1-205035353-205036254	m43	mO48	h1SMcG0005135chr1-h1-205035353-205036254
h1SMcG0005137	chr1-h1-205083743-205084611	s02	mO21	h1SMcG0005137chr1-h1-205083743-205084611
h1SMcG0005144	chr1-h1-205348803-205349838	m31	mO35	h1SMcG0005144chr1-h1-205348803-205349838
h1SMcG0005156	chr1-h1-205817742-205818699	m50	mO17	h1SMcG0005156chr1-h1-205817742-205818699
h1SMcG0005162	chr1-h1-206036195-206037070	m43	mO25	h1SMcG0005162chr1-h1-206036195-206037070
h1SMcG0005162	chr1-h1-206034473-206035491	m43	mO44	h1SMcG0005162chr1-h1-206034473-206035491
h1SMcG0005177	chr1-h1-206458088-206458994	m41	mO48	h1SMcG0005177chr1-h1-206458088-206458994
h1SMcG0005195	chr1-h1-206949105-206949988	m10	mO48	h1SMcG0005195chr1-h1-206949105-206949988
h1SMcG0005229	chr1-h1-208246906-208247810	s01	mO42	h1SMcG0005229chr1-h1-208246906-208247810
h1SMcG0005243	chr1-h1-208573962-208574894	m01	mO07	h1SMcG0005243chr1-h1-208573962-208574894
h1SMcG0005244	chr1-h1-208626140-208626982	m17	mO08	h1SMcG0005244chr1-h1-208626140-208626982
h1SMcG0005245	chr1-h1-208657289-208658114	m43	mO48	h1SMcG0005245chr1-h1-208657289-208658114
h1SMcG0005261	chr1-h1-209187442-209188320	s09	mO57	h1SMcG0005261chr1-h1-209187442-209188320
h1SMcG0005262	chr1-h1-209187442-209188320	m32	mO57	h1SMcG0005262chr1-h1-209187442-209188320
h1SMcG0005277	chr1-h1-209836106-209837097	m24	sO02	h1SMcG0005277chr1-h1-209836106-209837097
h1SMcG0005277	chr1-h1-209838186-209839128	m24	sO03	h1SMcG0005277chr1-h1-209838186-209839128
h1SMcG0005279	chr1-h1-210000724-210001570	m01	mO16	h1SMcG0005279chr1-h1-210000724-210001570
h1SMcG0005281	chr1-h1-210064793-210065738	m43	mO20	h1SMcG0005281chr1-h1-210064793-210065738
h1SMcG0005281	chr1-h1-210069544-210070203	m43	mO49	h1SMcG0005281chr1-h1-210069544-210070203
h1SMcG0005281	chr1-h1-210062497-210063364	m43	mO20	h1SMcG0005281chr1-h1-210062497-210063364
h1SMcG0005291	chr1-h1-210656046-210656831	m01	mO09	h1SMcG0005291chr1-h1-210656046-210656831
h1SMcG0005303	chr1-h1-210983957-210984855	m11	mO20	h1SMcG0005303chr1-h1-210983957-210984855
h1SMcG0005320	chr1-h1-211637817-211638587	m12	mO32	h1SMcG0005320chr1-h1-211637817-211638587
h1SMcG0005327	chr1-h1-211971503-211972288	m50	mO48	h1SMcG0005327chr1-h1-211971503-211972288
h1SMcG0005376	chr1-h1-213853074-213854016	m01	mO26	h1SMcG0005376chr1-h1-213853074-213854016
h1SMcG0005376	chr1-h1-213852037-213852894	m01	mO14	h1SMcG0005376chr1-h1-213852037-213852894
h1SMcG0005380	chr1-h1-213960093-213960984	m46	mO50	h1SMcG0005380chr1-h1-213960093-213960984
h1SMcG0005381	chr1-h1-213986598-213987489	m46	mO26	h1SMcG0005381chr1-h1-213986598-213987489
h1SMcG0005403	chr1-h1-215250012-215250917	m41	mO21	h1SMcG0005403chr1-h1-215250012-215250917
h1SMcG0005404	chr1-h1-215250012-215250917	m16	mO21	h1SMcG0005404chr1-h1-215250012-215250917
h1SMcG0005435	chr1-h1-216461167-216462026	m01	mO42	h1SMcG0005435chr1-h1-216461167-216462026
h1SMcG0005448	chr1-h1-216914112-216915050	m24	sO04	h1SMcG0005448chr1-h1-216914112-216915050
h1SMcG0005448	chr1-h1-216922312-216923191	m24	mO55	h1SMcG0005448chr1-h1-216922312-216923191
h1SMcG0005452	chr1-h1-217067568-217068686	m05	mO22	h1SMcG0005452chr1-h1-217067568-217068686
h1SMcG0005453	chr1-h1-217090118-217091017	m23	mO21	h1SMcG0005453chr1-h1-217090118-217091017
h1SMcG0005464	chr1-h1-217543353-217544134	m01	mO32	h1SMcG0005464chr1-h1-217543353-217544134
h1SMcG0005500	chr1-h1-218969011-218969916	m17	mO17	h1SMcG0005500chr1-h1-218969011-218969916
h1SMcG0005503	chr1-h1-219038227-219039369	m45	mO21	h1SMcG0005503chr1-h1-219038227-219039369
h1SMcG0005503	chr1-h1-219076900-219077762	m45	mO50	h1SMcG0005503chr1-h1-219076900-219077762
h1SMcG0005503	chr1-h1-219036841-219037883	m45	sO08	h1SMcG0005503chr1-h1-219036841-219037883
h1SMcG0005514	chr1-h1-219567745-219568715	m33	sO06	h1SMcG0005514chr1-h1-219567745-219568715
h1SMcG0005514	chr1-h1-219560569-219561458	m33	mO36	h1SMcG0005514chr1-h1-219560569-219561458
h1SMcG0005514	chr1-h1-219572396-219573255	m33	mO48	h1SMcG0005514chr1-h1-219572396-219573255
h1SMcG0005518	chr1-h1-219702701-219703584	m33	sO06	h1SMcG0005518chr1-h1-219702701-219703584
h1SMcG0005534	chr1-h1-220222792-220223685	m02	mO01	h1SMcG0005534chr1-h1-220222792-220223685
h1SMcG0005534	chr1-h1-220221286-220222264	m02	mO16	h1SMcG0005534chr1-h1-220221286-220222264
h1SMcG0005538	chr1-h1-220277019-220278133	m02	mO01	h1SMcG0005538chr1-h1-220277019-220278133
h1SMcG0005539	chr1-h1-220307224-220308166	m02	mO01	h1SMcG0005539chr1-h1-220307224-220308166
h1SMcG0005540	chr1-h1-220310452-220311819	m02	mO01	h1SMcG0005540chr1-h1-220310452-220311819
h1SMcG0005543	chr1-h1-220409175-220410087	m02	mO01	h1SMcG0005543chr1-h1-220409175-220410087
h1SMcG0005558	chr1-h1-220855392-220856310	s14	mO43	h1SMcG0005558chr1-h1-220855392-220856310
h1SMcG0005560	chr1-h1-220948469-220949482	s02	mO44	h1SMcG0005560chr1-h1-220948469-220949482
h1SMcG0005560	chr1-h1-220949776-220950710	s02	mO08	h1SMcG0005560chr1-h1-220949776-220950710
h1SMcG0005567	chr1-h1-221209989-221210811	m02	mO01	h1SMcG0005567chr1-h1-221209989-221210811
h1SMcG0005577	chr1-h1-221491389-221492385	m50	mO23	h1SMcG0005577chr1-h1-221491389-221492385
h1SMcG0005577	chr1-h1-221495821-221496697	m50	mO49	h1SMcG0005577chr1-h1-221495821-221496697
h1SMcG0005589	chr1-h1-221814761-221815658	m45	mO26	h1SMcG0005589chr1-h1-221814761-221815658
h1SMcG0005590	chr1-h1-221989163-221989986	m43	mO48	h1SMcG0005590chr1-h1-221989163-221989986
h1SMcG0005590	chr1-h1-221980825-221981846	m43	mO45	h1SMcG0005590chr1-h1-221980825-221981846
h1SMcG0005593	chr1-h1-222054134-222055028	s20	mO32	h1SMcG0005593chr1-h1-222054134-222055028
h1SMcG0005602	chr1-h1-222300767-222301642	m42	mO50	h1SMcG0005602chr1-h1-222300767-222301642
h1SMcG0005607	chr1-h1-222424068-222424897	m18	mO08	h1SMcG0005607chr1-h1-222424068-222424897
h1SMcG0005608	chr1-h1-222440391-222441280	m23	mO03	h1SMcG0005608chr1-h1-222440391-222441280
h1SMcG0005608	chr1-h1-222438870-222439786	m23	mO39	h1SMcG0005608chr1-h1-222438870-222439786
h1SMcG0005608	chr1-h1-222437133-222438012	m23	mO34	h1SMcG0005608chr1-h1-222437133-222438012
h1SMcG0005637	chr1-h1-223343516-223344418	m18	mO59	h1SMcG0005637chr1-h1-223343516-223344418
h1SMcG0005637	chr1-h1-223340448-223341314	m18	mO56	h1SMcG0005637chr1-h1-223340448-223341314
h1SMcG0005637	chr1-h1-223333818-223334612	m18	mO08	h1SMcG0005637chr1-h1-223333818-223334612
h1SMcG0005639	chr1-h1-223438243-223439155	m48	mO48	h1SMcG0005639chr1-h1-223438243-223439155
h1SMcG0005639	chr1-h1-223436998-223437744	m48	mO39	h1SMcG0005639chr1-h1-223436998-223437744
h1SMcG0005655	chr1-h1-223791350-223792260	m41	mO07	h1SMcG0005655chr1-h1-223791350-223792260
h1SMcG0005655	chr1-h1-223788437-223789313	m41	mO25	h1SMcG0005655chr1-h1-223788437-223789313
h1SMcG0005655	chr1-h1-223794829-223795589	m41	sO06	h1SMcG0005655chr1-h1-223794829-223795589
h1SMcG0005657	chr1-h1-223861532-223862549	s03	mO21	h1SMcG0005657chr1-h1-223861532-223862549
h1SMcG0005664	chr1-h1-224042373-224043203	m42	mO24	h1SMcG0005664chr1-h1-224042373-224043203
h1SMcG0005664	chr1-h1-224038888-224039669	m42	mO40	h1SMcG0005664chr1-h1-224038888-224039669
h1SMcG0005677	chr1-h1-224432365-224433298	m53	mO29	h1SMcG0005677chr1-h1-224432365-224433298
h1SMcG0005677	chr1-h1-224423997-224425005	m53	mO07	h1SMcG0005677chr1-h1-224423997-224425005
h1SMcG0005681	chr1-h1-224475987-224476873	m05	mO49	h1SMcG0005681chr1-h1-224475987-224476873
h1SMcG0005695	chr1-h1-224910278-224911167	m23	mO03	h1SMcG0005695chr1-h1-224910278-224911167
h1SMcG0005696	chr1-h1-224918138-224919108	m46	mO40	h1SMcG0005696chr1-h1-224918138-224919108
h1SMcG0005700	chr1-h1-225042835-225043747	m49	mO13	h1SMcG0005700chr1-h1-225042835-225043747
h1SMcG0005709	chr1-h1-225252307-225253291	m52	sO05	h1SMcG0005709chr1-h1-225252307-225253291
h1SMcG0005724	chr1-h1-225519102-225520088	m22	mO37	h1SMcG0005724chr1-h1-225519102-225520088
h1SMcG0005728	chr1-h1-225566122-225567129	s18	mO48	h1SMcG0005728chr1-h1-225566122-225567129
h1SMcG0005728	chr1-h1-225564192-225565041	s18	mO17	h1SMcG0005728chr1-h1-225564192-225565041
h1SMcG0005728	chr1-h1-225568025-225568916	s18	mO45	h1SMcG0005728chr1-h1-225568025-225568916
h1SMcG0005728	chr1-h1-225558656-225559580	s18	mO48	h1SMcG0005728chr1-h1-225558656-225559580
h1SMcG0005729	chr1-h1-225577697-225578663	m08	mO36	h1SMcG0005729chr1-h1-225577697-225578663
h1SMcG0005729	chr1-h1-225574084-225574973	m08	mO45	h1SMcG0005729chr1-h1-225574084-225574973
h1SMcG0005737	chr1-h1-225761422-225762250	m53	mO36	h1SMcG0005737chr1-h1-225761422-225762250
h1SMcG0005741	chr1-h1-225937721-225938650	m05	mO11	h1SMcG0005741chr1-h1-225937721-225938650
h1SMcG0005768	chr1-h1-226869232-226870142	m01	mO26	h1SMcG0005768chr1-h1-226869232-226870142
h1SMcG0005776	chr1-h1-227078475-227079435	m30	mO54	h1SMcG0005776chr1-h1-227078475-227079435
h1SMcG0005831	chr1-h1-228664829-228665779	m44	mO50	h1SMcG0005831chr1-h1-228664829-228665779
h1SMcG0005848	chr1-h1-229498196-229498956	s23	mO48	h1SMcG0005848chr1-h1-229498196-229498956
h1SMcG0005884	chr1-h1-230783284-230784159	m24	mO21	h1SMcG0005884chr1-h1-230783284-230784159
h1SMcG0005884	chr1-h1-230790239-230791136	m24	sO02	h1SMcG0005884chr1-h1-230790239-230791136
h1SMcG0005910	chr1-h1-231760168-231760977	m01	mO55	h1SMcG0005910chr1-h1-231760168-231760977
h1SMcG0005920	chr1-h1-232253767-232254642	m41	mO54	h1SMcG0005920chr1-h1-232253767-232254642
h1SMcG0005920	chr1-h1-232258659-232259724	m41	mO47	h1SMcG0005920chr1-h1-232258659-232259724
h1SMcG0005922	chr1-h1-232304164-232305090	m24	sO03	h1SMcG0005922chr1-h1-232304164-232305090
h1SMcG0005955	chr1-h1-233439460-233440263	m43	mO48	h1SMcG0005955chr1-h1-233439460-233440263
h1SMcG0005955	chr1-h1-233449451-233450421	m43	mO48	h1SMcG0005955chr1-h1-233449451-233450421
h1SMcG0005957	chr1-h1-233598053-233598956	s02	mO55	h1SMcG0005957chr1-h1-233598053-233598956
h1SMcG0005962	chr1-h1-233691051-233691888	s01	mO59	h1SMcG0005962chr1-h1-233691051-233691888
h1SMcG0005985	chr1-h1-235090926-235091853	m21	mO21	h1SMcG0005985chr1-h1-235090926-235091853
h1SMcG0005999	chr1-h1-235442018-235443011	s05	mO04	h1SMcG0005999chr1-h1-235442018-235443011
h1SMcG0006000	chr1-h1-235457973-235459033	m07	mO48	h1SMcG0006000chr1-h1-235457973-235459033
h1SMcG0006010	chr1-h1-235823806-235824728	m15	mO34	h1SMcG0006010chr1-h1-235823806-235824728
h1SMcG0006011	chr1-h1-235833942-235834823	s09	mO54	h1SMcG0006011chr1-h1-235833942-235834823
h1SMcG0006018	chr1-h1-236012063-236013087	s03	mO48	h1SMcG0006018chr1-h1-236012063-236013087
h1SMcG0006019	chr1-h1-236024269-236025203	m06	mO48	h1SMcG0006019chr1-h1-236024269-236025203
h1SMcG0006020	chr1-h1-236028222-236029178	m51	mO17	h1SMcG0006020chr1-h1-236028222-236029178
h1SMcG0006020	chr1-h1-236030573-236031551	m51	mO37	h1SMcG0006020chr1-h1-236030573-236031551
h1SMcG0006029	chr1-h1-236185765-236186646	m22	mO11	h1SMcG0006029chr1-h1-236185765-236186646
h1SMcG0006033	chr1-h1-236212021-236212761	m52	mO28	h1SMcG0006033chr1-h1-236212021-236212761
h1SMcG0006082	chr1-h1-238140909-238141916	m24	sO02	h1SMcG0006082chr1-h1-238140909-238141916
h1SMcG0006101	chr1-h1-238703770-238704626	m46	mO34	h1SMcG0006101chr1-h1-238703770-238704626
h1SMcG0006102	chr1-h1-238726729-238727882	m52	mO52	h1SMcG0006102chr1-h1-238726729-238727882
h1SMcG0006102	chr1-h1-238724182-238725051	m52	mO32	h1SMcG0006102chr1-h1-238724182-238725051
h1SMcG0006117	chr1-h1-239215011-239215953	m53	mO45	h1SMcG0006117chr1-h1-239215011-239215953
h1SMcG0006137	chr1-h1-240068122-240069248	s03	mO12	h1SMcG0006137chr1-h1-240068122-240069248
h1SMcG0006147	chr1-h1-240518539-240519448	m50	sO01	h1SMcG0006147chr1-h1-240518539-240519448
h1SMcG0006176	chr1-h1-241198615-241199513	m24	mO52	h1SMcG0006176chr1-h1-241198615-241199513
h1SMcG0006253	chr1-h1-243852328-243853243	s01	mO21	h1SMcG0006253chr1-h1-243852328-243853243
h1SMcG0006253	chr1-h1-243850667-243851589	s01	mO54	h1SMcG0006253chr1-h1-243850667-243851589
h1SMcG0006259	chr1-h1-244061467-244062405	m22	mO01	h1SMcG0006259chr1-h1-244061467-244062405
h1SMcG0006260	chr1-h1-244127447-244128386	m01	mO01	h1SMcG0006260chr1-h1-244127447-244128386
h1SMcG0006263	chr1-h1-244256712-244257696	m01	mO09	h1SMcG0006263chr1-h1-244256712-244257696
h1SMcG0006264	chr1-h1-244291068-244291972	m01	mO27	h1SMcG0006264chr1-h1-244291068-244291972
h1SMcG0006269	chr1-h1-244473743-244474777	m43	sO03	h1SMcG0006269chr1-h1-244473743-244474777
h1SMcG0006269	chr1-h1-244483245-244484172	m43	mO17	h1SMcG0006269chr1-h1-244483245-244484172
h1SMcG0006270	chr1-h1-244443538-244444534	m27	mO29	h1SMcG0006270chr1-h1-244443538-244444534
h1SMcG0006272	chr1-h1-244536521-244537588	m07	sO02	h1SMcG0006272chr1-h1-244536521-244537588
h1SMcG0006275	chr1-h1-244597218-244598099	m24	sO08	h1SMcG0006275chr1-h1-244597218-244598099
h1SMcG0006296	chr1-h1-245409074-245409923	m23	mO48	h1SMcG0006296chr1-h1-245409074-245409923
h1SMcG0006298	chr1-h1-245443859-245444716	m06	mO41	h1SMcG0006298chr1-h1-245443859-245444716
h1SMcG0006302	chr1-h1-245719165-245720061	m52	sO05	h1SMcG0006302chr1-h1-245719165-245720061
h1SMcG0006315	chr1-h1-246222252-246223065	m42	mO39	h1SMcG0006315chr1-h1-246222252-246223065
h1SMcG0006363	chr1-h1-248340129-248341026	m44	mO25	h1SMcG0006363chr1-h1-248340129-248341026
h1SMcG0006382	chr1-h1-249128178-249129072	m43	sO08	h1SMcG0006382chr1-h1-249128178-249129072
h1SMcG0006399	chr1-h1-250038393-250039329	m53	mO25	h1SMcG0006399chr1-h1-250038393-250039329
h1SMcG0006440	chr1-h1-251447905-251448776	m51	mO09	h1SMcG0006440chr1-h1-251447905-251448776
h1SMcG0006456	chr1-h1-251829811-251830837	m43	sO08	h1SMcG0006456chr1-h1-251829811-251830837
h1SMcG0006465	chr1-h1-252058138-252059021	m11	mO44	h1SMcG0006465chr1-h1-252058138-252059021
h1SMcG0006498	chr1-h1-253279616-253280490	s18	mO41	h1SMcG0006498chr1-h1-253279616-253280490
h1SMcG0006504	chr1-h1-253416372-253417268	m51	mO37	h1SMcG0006504chr1-h1-253416372-253417268
h1SMcG0006509	chr1-h1-253604944-253605776	m43	sO03	h1SMcG0006509chr1-h1-253604944-253605776
h1SMcG0006536	chr1-h1-254538923-254539733	m53	mO48	h1SMcG0006536chr1-h1-254538923-254539733
h1SMcG0006536	chr1-h1-254527942-254528807	m53	mO12	h1SMcG0006536chr1-h1-254527942-254528807
h1SMcG0006537	chr1-h1-254570675-254571555	s02	mO26	h1SMcG0006537chr1-h1-254570675-254571555
h1SMcG0006541	chr1-h1-254722075-254722961	s24	mO26	h1SMcG0006541chr1-h1-254722075-254722961
h1SMcG0006565	chr1-h1-255625837-255626614	m16	mO05	h1SMcG0006565chr1-h1-255625837-255626614
h1SMcG0006565	chr1-h1-255628562-255629339	m16	mO39	h1SMcG0006565chr1-h1-255628562-255629339
h1SMcG0006565	chr1-h1-255627637-255628437	m16	mO58	h1SMcG0006565chr1-h1-255627637-255628437
h1SMcG0006610	chr1-h1-257098468-257099611	m24	sO02	h1SMcG0006610chr1-h1-257098468-257099611
h1SMcG0006639	chr1-h1-257947781-257948779	s18	mO48	h1SMcG0006639chr1-h1-257947781-257948779
h1SMcG0006653	chr1-h1-258597480-258598381	m49	sO06	h1SMcG0006653chr1-h1-258597480-258598381
h1SMcG0006668	chr1-h1-259097667-259098434	m02	mO52	h1SMcG0006668chr1-h1-259097667-259098434
h1SMcG0006689	chr1-h1-259783740-259784651	m43	mO18	h1SMcG0006689chr1-h1-259783740-259784651
h1SMcG0006690	chr1-h1-259806849-259807687	m24	mO20	h1SMcG0006690chr1-h1-259806849-259807687
h1SMcG0006690	chr1-h1-259814414-259815347	m24	sO02	h1SMcG0006690chr1-h1-259814414-259815347
h1SMcG0006700	chr1-h1-260156838-260157536	m01	sO08	h1SMcG0006700chr1-h1-260156838-260157536
h1SMcG0006712	chr1-h1-260654640-260655599	m46	mO52	h1SMcG0006712chr1-h1-260654640-260655599
h1SMcG0006713	chr1-h1-260773077-260774076	m18	mO12	h1SMcG0006713chr1-h1-260773077-260774076
h1SMcG0006720	chr1-h1-260991092-260991992	m43	mO59	h1SMcG0006720chr1-h1-260991092-260991992
h1SMcG0006734	chr1-h1-261423896-261424856	m52	sO02	h1SMcG0006734chr1-h1-261423896-261424856
h1SMcG0006734	chr1-h1-261416976-261417711	m52	mO06	h1SMcG0006734chr1-h1-261416976-261417711
h1SMcG0006742	chr1-h1-261651859-261652849	s16	mO37	h1SMcG0006742chr1-h1-261651859-261652849
h1SMcG0006745	chr1-h1-261725550-261726429	m52	mO37	h1SMcG0006745chr1-h1-261725550-261726429
h1SMcG0006751	chr1-h1-261949448-261950409	m24	mO53	h1SMcG0006751chr1-h1-261949448-261950409
h1SMcG0006765	chr1-h1-262438752-262439589	m24	mO48	h1SMcG0006765chr1-h1-262438752-262439589
h1SMcG0006765	chr1-h1-262444863-262445849	m24	mO27	h1SMcG0006765chr1-h1-262444863-262445849
h1SMcG0006765	chr1-h1-262432054-262432936	m24	mO59	h1SMcG0006765chr1-h1-262432054-262432936
h1SMcG0006765	chr1-h1-262440362-262441340	m24	sO02	h1SMcG0006765chr1-h1-262440362-262441340
h1SMcG0006787	chr1-h1-263306053-263307119	m24	sO02	h1SMcG0006787chr1-h1-263306053-263307119
h1SMcG0006788	chr1-h1-263326686-263327551	m24	sO02	h1SMcG0006788chr1-h1-263326686-263327551
h1SMcG0006788	chr1-h1-263336358-263337397	m24	mO48	h1SMcG0006788chr1-h1-263336358-263337397
h1SMcG0006801	chr1-h1-263717994-263718858	m01	mO34	h1SMcG0006801chr1-h1-263717994-263718858
h1SMcG0006818	chr1-h1-264303475-264304183	m21	mO36	h1SMcG0006818chr1-h1-264303475-264304183
h1SMcG0006858	chr1-h1-265587390-265588195	m01	mO34	h1SMcG0006858chr1-h1-265587390-265588195
h1SMcG0006866	chr1-h1-265777610-265778615	m22	mO48	h1SMcG0006866chr1-h1-265777610-265778615
h1SMcG0006887	chr1-h1-266399269-266400166	m07	mO26	h1SMcG0006887chr1-h1-266399269-266400166
h1SMcG0006888	chr1-h1-266433681-266434646	m17	mO08	h1SMcG0006888chr1-h1-266433681-266434646
h1SMcG0006889	chr1-h1-266460532-266461398	m52	sO07	h1SMcG0006889chr1-h1-266460532-266461398
h1SMcG0006889	chr1-h1-266468297-266469124	m52	mO52	h1SMcG0006889chr1-h1-266468297-266469124
h1SMcG0006890	chr1-h1-266499977-266500953	m51	mO09	h1SMcG0006890chr1-h1-266499977-266500953
h1SMcG0006909	chr1-h1-267375942-267376834	m41	mO57	h1SMcG0006909chr1-h1-267375942-267376834
h1SMcG0006909	chr1-h1-267369273-267370270	m41	mO57	h1SMcG0006909chr1-h1-267369273-267370270
h1SMcG0006919	chr1-h1-267678154-267678972	m23	mO50	h1SMcG0006919chr1-h1-267678154-267678972
h1SMcG0006937	chr1-h1-269078901-269079795	m01	mO32	h1SMcG0006937chr1-h1-269078901-269079795
h1SMcG0006957	chr1-h1-269909027-269909892	m01	mO35	h1SMcG0006957chr1-h1-269909027-269909892
h1SMcG0006961	chr1-h1-270129771-270130681	s02	mO43	h1SMcG0006961chr1-h1-270129771-270130681
h1SMcG0006969	chr1-h1-270478729-270479570	m52	mO16	h1SMcG0006969chr1-h1-270478729-270479570
h1SMcG0007000	chr1-h1-271491473-271492535	m01	mO15	h1SMcG0007000chr1-h1-271491473-271492535
h1SMcG0007000	chr1-h1-271489999-271490864	m01	sO05	h1SMcG0007000chr1-h1-271489999-271490864
h1SMcG0007005	chr1-h1-271580584-271581530	m48	mO32	h1SMcG0007005chr1-h1-271580584-271581530
h1SMcG0007005	chr1-h1-271607413-271608437	m48	mO34	h1SMcG0007005chr1-h1-271607413-271608437
h1SMcG0007010	chr1-h1-271702645-271703457	m01	mO34	h1SMcG0007010chr1-h1-271702645-271703457
h1SMcG0007011	chr1-h1-271725730-271726664	s05	mO07	h1SMcG0007011chr1-h1-271725730-271726664
h1SMcG0007014	chr1-h1-271861277-271862084	m12	mO05	h1SMcG0007014chr1-h1-271861277-271862084
h1SMcG0007036	chr1-h1-272723854-272724710	m24	sO03	h1SMcG0007036chr1-h1-272723854-272724710
h1SMcG0007038	chr1-h1-272786145-272787068	m52	mO46	h1SMcG0007038chr1-h1-272786145-272787068
h1SMcG0007038	chr1-h1-272787696-272788607	m52	mO28	h1SMcG0007038chr1-h1-272787696-272788607
h1SMcG0007041	chr1-h1-272938732-272939819	m24	mO21	h1SMcG0007041chr1-h1-272938732-272939819
h1SMcG0007060	chr1-h1-273691407-273692385	m49	mO50	h1SMcG0007060chr1-h1-273691407-273692385
h1SMcG0007066	chr1-h1-273822947-273823839	m43	mO48	h1SMcG0007066chr1-h1-273822947-273823839
h1SMcG0007071	chr1-h1-273963341-273964223	s03	mO26	h1SMcG0007071chr1-h1-273963341-273964223
h1SMcG0007076	chr1-h1-274092555-274093445	s24	mO54	h1SMcG0007076chr1-h1-274092555-274093445
h1SMcG0007079	chr1-h1-274192206-274193240	m18	mO08	h1SMcG0007079chr1-h1-274192206-274193240
h1SMcG0007079	chr1-h1-274189378-274190271	m18	mO08	h1SMcG0007079chr1-h1-274189378-274190271
h1SMcG0007088	chr1-h1-274413022-274413943	m01	mO57	h1SMcG0007088chr1-h1-274413022-274413943
h1SMcG0007089	chr1-h1-274418401-274419147	m45	sO06	h1SMcG0007089chr1-h1-274418401-274419147
h1SMcG0007100	chr1-h1-274729090-274730796	s02	mO26	h1SMcG0007100chr1-h1-274729090-274730796
h1SMcG0007102	chr1-h1-274794328-274795181	m50	mO42	h1SMcG0007102chr1-h1-274794328-274795181
h1SMcG0007105	chr1-h1-274939462-274940343	m07	mO12	h1SMcG0007105chr1-h1-274939462-274940343
h1SMcG0007106	chr1-h1-274969705-274970576	s09	mO26	h1SMcG0007106chr1-h1-274969705-274970576
h1SMcG0007108	chr1-h1-275019643-275020503	m50	mO35	h1SMcG0007108chr1-h1-275019643-275020503
h1SMcG0007109	chr1-h1-275046758-275047620	m41	mO49	h1SMcG0007109chr1-h1-275046758-275047620
h1SMcG0007109	chr1-h1-275047672-275048733	m41	mO08	h1SMcG0007109chr1-h1-275047672-275048733
h1SMcG0007115	chr1-h1-275335385-275336085	m49	mO50	h1SMcG0007115chr1-h1-275335385-275336085
h1SMcG0007116	chr1-h1-275342449-275343343	m24	mO17	h1SMcG0007116chr1-h1-275342449-275343343
h1SMcG0007116	chr1-h1-275347108-275347977	m24	mO05	h1SMcG0007116chr1-h1-275347108-275347977
h1SMcG0007122	chr1-h1-275656200-275657149	s02	mO24	h1SMcG0007122chr1-h1-275656200-275657149
h1SMcG0007123	chr1-h1-275714272-275715190	m23	mO34	h1SMcG0007123chr1-h1-275714272-275715190
h1SMcG0007123	chr1-h1-275720919-275721814	m23	mO39	h1SMcG0007123chr1-h1-275720919-275721814
h1SMcG0007178	chr1-h1-277232012-277233010	m07	mO48	h1SMcG0007178chr1-h1-277232012-277233010
h1SMcG0007180	chr1-h1-277243877-277244771	m07	mO18	h1SMcG0007180chr1-h1-277243877-277244771
h1SMcG0007189	chr1-h1-277955791-277956587	m06	mO11	h1SMcG0007189chr1-h1-277955791-277956587
h1SMcG0007190	chr1-h1-277961901-277962763	m45	mO54	h1SMcG0007190chr1-h1-277961901-277962763
h1SMcG0007190	chr1-h1-277959934-277960946	m45	mO59	h1SMcG0007190chr1-h1-277959934-277960946
h1SMcG0007193	chr1-h1-278028983-278029871	m49	mO54	h1SMcG0007193chr1-h1-278028983-278029871
h1SMcG0007194	chr1-h1-278034695-278035567	m50	mO54	h1SMcG0007194chr1-h1-278034695-278035567
h1SMcG0007206	chr1-h1-278331986-278332621	m01	mO18	h1SMcG0007206chr1-h1-278331986-278332621
h1SMcG0007250	chr1-h1-280151391-280152274	m13	mO21	h1SMcG0007250chr1-h1-280151391-280152274
h1SMcG0007250	chr1-h1-280155998-280156886	m13	mO44	h1SMcG0007250chr1-h1-280155998-280156886
h1SMcG0007250	chr1-h1-280148254-280149194	m13	mO06	h1SMcG0007250chr1-h1-280148254-280149194
h1SMcG0007253	chr1-h1-280288338-280289085	s02	mO32	h1SMcG0007253chr1-h1-280288338-280289085
h1SMcG0007253	chr1-h1-280285577-280286406	s02	mO06	h1SMcG0007253chr1-h1-280285577-280286406
h1SMcG0007255	chr1-h1-280394210-280394973	m43	mO17	h1SMcG0007255chr1-h1-280394210-280394973
h1SMcG0007255	chr1-h1-280398215-280399155	m43	mO11	h1SMcG0007255chr1-h1-280398215-280399155
h1SMcG0007255	chr1-h1-280392821-280393688	m43	sO08	h1SMcG0007255chr1-h1-280392821-280393688
h1SMcG0007270	chr1-h1-280831913-280832752	m46	mO24	h1SMcG0007270chr1-h1-280831913-280832752
h1SMcG0007287	chr1-h1-281528954-281529902	m24	sO02	h1SMcG0007287chr1-h1-281528954-281529902
h1SMcG0007290	chr1-h1-281685763-281686628	m01	mO46	h1SMcG0007290chr1-h1-281685763-281686628
h1SMcG0007319	chr1-h1-283134827-283135426	m12	mO14	h1SMcG0007319chr1-h1-283134827-283135426
h1SMcG0007319	chr1-h1-283135505-283136306	m12	mO20	h1SMcG0007319chr1-h1-283135505-283136306
h1SMcG0007321	chr1-h1-283232585-283233431	m01	mO07	h1SMcG0007321chr1-h1-283232585-283233431
h1SMcG0007323	chr1-h1-283303118-283304006	m30	mO52	h1SMcG0007323chr1-h1-283303118-283304006
h1SMcG0007323	chr1-h1-283299595-283300591	m30	mO47	h1SMcG0007323chr1-h1-283299595-283300591
h1SMcG0007357	chr1-h1-285020282-285021151	m22	mO22	h1SMcG0007357chr1-h1-285020282-285021151
h1SMcG0007369	chr1-h1-285377367-285378392	s06	sO08	h1SMcG0007369chr1-h1-285377367-285378392
h1SMcG0007373	chr1-h1-285468526-285469427	m24	mO36	h1SMcG0007373chr1-h1-285468526-285469427
h1SMcG0007373	chr1-h1-285456067-285456950	m24	mO52	h1SMcG0007373chr1-h1-285456067-285456950
h1SMcG0007376	chr1-h1-285580848-285581765	s04	mO45	h1SMcG0007376chr1-h1-285580848-285581765
h1SMcG0007392	chr1-h1-286281774-286282609	m43	mO48	h1SMcG0007392chr1-h1-286281774-286282609
h1SMcG0007392	chr1-h1-286279739-286280619	m43	mO17	h1SMcG0007392chr1-h1-286279739-286280619
h1SMcG0007392	chr1-h1-286276026-286276858	m43	sO01	h1SMcG0007392chr1-h1-286276026-286276858
h1SMcG0007395	chr1-h1-286422647-286423604	m24	mO33	h1SMcG0007395chr1-h1-286422647-286423604
h1SMcG0007403	chr1-h1-286526552-286527450	s03	mO31	h1SMcG0007403chr1-h1-286526552-286527450
h1SMcG0007420	chr1-h1-286919988-286920776	m07	mO51	h1SMcG0007420chr1-h1-286919988-286920776
h1SMcG0007429	chr1-h1-287064424-287065322	m44	sO06	h1SMcG0007429chr1-h1-287064424-287065322
h1SMcG0007435	chr1-h1-287167593-287168861	s15	mO05	h1SMcG0007435chr1-h1-287167593-287168861
h1SMcG0007443	chr1-h1-287484936-287485759	m27	mO12	h1SMcG0007443chr1-h1-287484936-287485759
h1SMcG0007444	chr1-h1-287660926-287661840	m52	mO10	h1SMcG0007444chr1-h1-287660926-287661840
h1SMcG0007445	chr1-h1-287679008-287679888	m43	mO17	h1SMcG0007445chr1-h1-287679008-287679888
h1SMcG0007465	chr1-h1-288316625-288317515	m01	mO35	h1SMcG0007465chr1-h1-288316625-288317515
h1SMcG0007467	chr1-h1-288482830-288483704	m01	mO02	h1SMcG0007467chr1-h1-288482830-288483704
h1SMcG0007470	chr1-h1-288985999-288987016	m07	mO37	h1SMcG0007470chr1-h1-288985999-288987016
h1SMcG0007477	chr1-h1-289352936-289353870	m07	mO48	h1SMcG0007477chr1-h1-289352936-289353870
h1SMcG0007485	chr1-h1-289690937-289691795	m01	mO05	h1SMcG0007485chr1-h1-289690937-289691795
h1SMcG0007489	chr1-h1-289780936-289781868	m01	mO32	h1SMcG0007489chr1-h1-289780936-289781868
h1SMcG0007493	chr1-h1-289824817-289825698	m31	sO05	h1SMcG0007493chr1-h1-289824817-289825698
h1SMcG0007499	chr1-h1-290077729-290078643	m46	mO04	h1SMcG0007499chr1-h1-290077729-290078643
h1SMcG0007499	chr1-h1-290076212-290077084	m46	mO24	h1SMcG0007499chr1-h1-290076212-290077084
h1SMcG0007502	chr1-h1-290155112-290155995	m07	sO08	h1SMcG0007502chr1-h1-290155112-290155995
h1SMcG0007503	chr1-h1-290172171-290173784	m46	mO09	h1SMcG0007503chr1-h1-290172171-290173784
h1SMcG0007510	chr1-h1-290433111-290433929	m01	mO32	h1SMcG0007510chr1-h1-290433111-290433929
h1SMcG0007521	chr1-h1-290760942-290761926	m31	mO26	h1SMcG0007521chr1-h1-290760942-290761926
h1SMcG0007525	chr1-h1-290857749-290858679	m07	mO26	h1SMcG0007525chr1-h1-290857749-290858679
h1SMcG0007525	chr1-h1-290862409-290862916	m07	mO18	h1SMcG0007525chr1-h1-290862409-290862916
h1SMcG0007525	chr1-h1-290863017-290863553	m07	mO04	h1SMcG0007525chr1-h1-290863017-290863553
h1SMcG0007578	chr1-h1-293588758-293589641	m06	sO01	h1SMcG0007578chr1-h1-293588758-293589641
h1SMcG0007586	chr1-h1-293964608-293965677	m17	sO01	h1SMcG0007586chr1-h1-293964608-293965677
h1SMcG0007587	chr1-h1-293973869-293974724	m01	mO19	h1SMcG0007587chr1-h1-293973869-293974724
h1SMcG0007587	chr1-h1-293974813-293975618	m01	mO27	h1SMcG0007587chr1-h1-293974813-293975618
h1SMcG0007597	chr1-h1-294478592-294479643	m28	mO42	h1SMcG0007597chr1-h1-294478592-294479643
h1SMcG0007597	chr1-h1-294476881-294478176	m28	mO08	h1SMcG0007597chr1-h1-294476881-294478176
h1SMcG0007627	chr1-h1-295476605-295477800	m04	mO24	h1SMcG0007627chr1-h1-295476605-295477800
h1SMcG0007632	chr1-h1-295684694-295685587	m42	sO06	h1SMcG0007632chr1-h1-295684694-295685587
h1SMcG0007639	chr1-h1-295930864-295931845	m42	mO50	h1SMcG0007639chr1-h1-295930864-295931845
h1SMcG0007639	chr1-h1-295933584-295934415	m42	mO39	h1SMcG0007639chr1-h1-295933584-295934415
h1SMcG0007644	chr1-h1-296176506-296177582	m13	mO39	h1SMcG0007644chr1-h1-296176506-296177582
h1SMcG0007668	chr1-h1-296760277-296760988	m05	mO11	h1SMcG0007668chr1-h1-296760277-296760988
h1SMcG0007674	chr1-h1-296885262-296886218	m01	mO24	h1SMcG0007674chr1-h1-296885262-296886218
h1SMcG0007675	chr1-h1-296926317-296927414	m05	mO22	h1SMcG0007675chr1-h1-296926317-296927414
h1SMcG0007688	chr1-h1-297337389-297338375	m11	mO42	h1SMcG0007688chr1-h1-297337389-297338375
h1SMcG0007705	chr1-h1-297912347-297913254	s20	sO05	h1SMcG0007705chr1-h1-297912347-297913254
h1SMcG0007716	chr1-h1-298251672-298252665	m01	mO42	h1SMcG0007716chr1-h1-298251672-298252665
h1SMcG0007751	chr1-h1-300047200-300048159	m22	mO36	h1SMcG0007751chr1-h1-300047200-300048159
h1SMcG0007751	chr1-h1-300043245-300044139	m22	mO23	h1SMcG0007751chr1-h1-300043245-300044139
h1SMcG0007758	chr1-h1-300227065-300227961	s16	mO36	h1SMcG0007758chr1-h1-300227065-300227961
h1SMcG0007782	chr1-h1-300989735-300990625	m01	mO12	h1SMcG0007782chr1-h1-300989735-300990625
h1SMcG0007782	chr1-h1-300995567-300996449	m01	mO11	h1SMcG0007782chr1-h1-300995567-300996449
h1SMcG0007782	chr1-h1-301000143-301000961	m01	mO48	h1SMcG0007782chr1-h1-301000143-301000961
h1SMcG0007783	chr1-h1-301004634-301005591	m43	mO48	h1SMcG0007783chr1-h1-301004634-301005591
h1SMcG0007790	chr1-h1-301226803-301227484	s11	mO10	h1SMcG0007790chr1-h1-301226803-301227484
h1SMcG0007796	chr1-h1-301399443-301400325	m39	mO35	h1SMcG0007796chr1-h1-301399443-301400325
h1SMcG0007803	chr1-h1-301562461-301563375	m30	mO09	h1SMcG0007803chr1-h1-301562461-301563375
h1SMcG0007806	chr1-h1-301634634-301635551	m30	mO33	h1SMcG0007806chr1-h1-301634634-301635551
h1SMcG0007812	chr1-h1-301988533-301989443	m14	mO50	h1SMcG0007812chr1-h1-301988533-301989443
h1SMcG0007812	chr1-h1-301984985-301986007	m14	mO26	h1SMcG0007812chr1-h1-301984985-301986007
h1SMcG0007812	chr1-h1-301981778-301982757	m14	mO04	h1SMcG0007812chr1-h1-301981778-301982757
h1SMcG0007825	chr1-h1-302377748-302378603	m24	sO02	h1SMcG0007825chr1-h1-302377748-302378603
h1SMcG0007826	chr1-h1-302406508-302407345	m49	mO50	h1SMcG0007826chr1-h1-302406508-302407345
h1SMcG0007829	chr1-h1-302465181-302465989	m19	mO48	h1SMcG0007829chr1-h1-302465181-302465989
h1SMcG0007847	chr1-h1-302877717-302878512	m43	mO48	h1SMcG0007847chr1-h1-302877717-302878512
h1SMcG0007869	chr1-h1-303323796-303324654	s02	mO07	h1SMcG0007869chr1-h1-303323796-303324654
h1SMcG0007873	chr1-h1-303476975-303478062	s02	mO02	h1SMcG0007873chr1-h1-303476975-303478062
h1SMcG0007880	chr1-h1-303676559-303677462	m17	mO58	h1SMcG0007880chr1-h1-303676559-303677462
h1SMcG0007895	chr1-h1-304069115-304070055	m01	mO13	h1SMcG0007895chr1-h1-304069115-304070055
h1SMcG0007902	chr1-h1-304202531-304203471	m50	mO17	h1SMcG0007902chr1-h1-304202531-304203471
h1SMcG0007905	chr1-h1-304308269-304309128	m40	mO24	h1SMcG0007905chr1-h1-304308269-304309128
h1SMcG0007906	chr1-h1-304319055-304319918	m19	mO08	h1SMcG0007906chr1-h1-304319055-304319918
h1SMcG0007921	chr1-h1-304796550-304797387	m53	sO02	h1SMcG0007921chr1-h1-304796550-304797387
h1SMcG0007922	chr1-h1-304818286-304819117	m24	mO04	h1SMcG0007922chr1-h1-304818286-304819117
h1SMcG0007949	chr1-h1-305431635-305432480	m42	sO06	h1SMcG0007949chr1-h1-305431635-305432480
h1SMcG0007952	chr1-h1-305499040-305499955	m12	mO17	h1SMcG0007952chr1-h1-305499040-305499955
h1SMcG0007962	chr1-h1-305852130-305852925	m01	mO08	h1SMcG0007962chr1-h1-305852130-305852925
h1SMcG0008038	chr1-h1-308702501-308703395	m18	mO08	h1SMcG0008038chr1-h1-308702501-308703395
h1SMcG0008039	chr1-h1-308719096-308719908	m50	mO49	h1SMcG0008039chr1-h1-308719096-308719908
h1SMcG0008088	chr1-h1-310260027-310260973	m25	mO14	h1SMcG0008088chr1-h1-310260027-310260973
h1SMcG0008090	chr1-h1-310289404-310290242	m40	sO08	h1SMcG0008090chr1-h1-310289404-310290242
h1SMcG0008109	chr1-h1-310802726-310803586	m23	mO42	h1SMcG0008109chr1-h1-310802726-310803586
h1SMcG0008109	chr1-h1-310812926-310813881	m23	mO24	h1SMcG0008109chr1-h1-310812926-310813881
h1SMcG0008110	chr1-h1-310824706-310825463	m49	mO50	h1SMcG0008110chr1-h1-310824706-310825463
h1SMcG0008110	chr1-h1-310825805-310826735	m49	mO50	h1SMcG0008110chr1-h1-310825805-310826735
h1SMcG0008110	chr1-h1-310822765-310823758	m49	mO50	h1SMcG0008110chr1-h1-310822765-310823758
h1SMcG0008120	chr1-h1-311129892-311130820	m24	mO31	h1SMcG0008120chr1-h1-311129892-311130820
h1SMcG0008120	chr1-h1-311141859-311142755	m24	sO04	h1SMcG0008120chr1-h1-311141859-311142755
h1SMcG0008134	chr1-h1-311549762-311550684	m01	mO34	h1SMcG0008134chr1-h1-311549762-311550684
h1SMcG0008139	chr1-h1-311652951-311653870	m51	sO07	h1SMcG0008139chr1-h1-311652951-311653870
h1SMcG0008167	chr1-h1-312572694-312573579	m50	mO17	h1SMcG0008167chr1-h1-312572694-312573579
h1SMcG0008173	chr1-h1-312763046-312763904	m50	mO41	h1SMcG0008173chr1-h1-312763046-312763904
h1SMcG0008185	chr1-h1-313325381-313326386	m43	mO48	h1SMcG0008185chr1-h1-313325381-313326386
h1SMcG0008185	chr1-h1-313322112-313322941	m43	mO11	h1SMcG0008185chr1-h1-313322112-313322941
h1SMcG0008185	chr1-h1-313330265-313331073	m43	mO11	h1SMcG0008185chr1-h1-313330265-313331073
h1SMcG0008185	chr1-h1-313328863-313329943	m43	mO17	h1SMcG0008185chr1-h1-313328863-313329943
h1SMcG0008197	chr1-h1-313931367-313932290	m24	sO02	h1SMcG0008197chr1-h1-313931367-313932290
h1SMcG0008203	chr1-h1-314142654-314143540	m24	sO02	h1SMcG0008203chr1-h1-314142654-314143540
h1SMcG0008212	chr1-h1-314459405-314460320	s14	mO32	h1SMcG0008212chr1-h1-314459405-314460320
h1SMcG0008213	chr1-h1-314431708-314432595	s04	mO11	h1SMcG0008213chr1-h1-314431708-314432595
h1SMcG0008213	chr1-h1-314430587-314431260	s04	mO11	h1SMcG0008213chr1-h1-314430587-314431260
h1SMcG0008213	chr1-h1-314433711-314434666	s04	mO18	h1SMcG0008213chr1-h1-314433711-314434666
h1SMcG0008214	chr1-h1-314444621-314445332	s07	mO03	h1SMcG0008214chr1-h1-314444621-314445332
h1SMcG0008217	chr1-h1-314487520-314488372	m01	mO46	h1SMcG0008217chr1-h1-314487520-314488372
h1SMcG0008217	chr1-h1-314489751-314490725	m01	mO01	h1SMcG0008217chr1-h1-314489751-314490725
h1SMcG0008231	chr1-h1-315059865-315060809	m22	mO48	h1SMcG0008231chr1-h1-315059865-315060809
h1SMcG0008237	chr1-h1-315417727-315418654	m12	mO13	h1SMcG0008237chr1-h1-315417727-315418654
h1SMcG0008238	chr1-h1-315470559-315471450	m15	mO25	h1SMcG0008238chr1-h1-315470559-315471450
h1SMcG0008241	chr1-h1-315663462-315664641	m49	mO13	h1SMcG0008241chr1-h1-315663462-315664641
h1SMcG0008257	chr1-h1-316091430-316092211	m01	mO02	h1SMcG0008257chr1-h1-316091430-316092211
h1SMcG0008308	chr1-h1-318257213-318258103	m24	sO03	h1SMcG0008308chr1-h1-318257213-318258103
h1SMcG0008331	chr1-h1-319135924-319136884	m07	sO01	h1SMcG0008331chr1-h1-319135924-319136884
h1SMcG0008337	chr1-h1-319358399-319359251	m24	sO03	h1SMcG0008337chr1-h1-319358399-319359251
h1SMcG0008337	chr1-h1-319356471-319357398	m24	sO03	h1SMcG0008337chr1-h1-319356471-319357398
h1SMcG0008349	chr1-h1-319767659-319768752	m23	mO13	h1SMcG0008349chr1-h1-319767659-319768752
h1SMcG0008356	chr1-h1-320112350-320113172	m49	mO37	h1SMcG0008356chr1-h1-320112350-320113172
h1SMcG0008362	chr1-h1-320367053-320367951	m30	mO27	h1SMcG0008362chr1-h1-320367053-320367951
h1SMcG0008364	chr1-h1-320495367-320496382	m01	mO36	h1SMcG0008364chr1-h1-320495367-320496382
h1SMcG0008376	chr1-h1-321145946-321146859	m27	sO02	h1SMcG0008376chr1-h1-321145946-321146859
h1SMcG0008387	chr1-h1-321536007-321536875	m01	sO04	h1SMcG0008387chr1-h1-321536007-321536875
h1SMcG0008387	chr1-h1-321537486-321538305	m01	mO26	h1SMcG0008387chr1-h1-321537486-321538305
h1SMcG0008388	chr1-h1-321544823-321545794	m46	mO24	h1SMcG0008388chr1-h1-321544823-321545794
h1SMcG0008401	chr1-h1-321819926-321820867	m12	mO30	h1SMcG0008401chr1-h1-321819926-321820867
h1SMcG0008404	chr1-h1-321929922-321930808	m38	mO22	h1SMcG0008404chr1-h1-321929922-321930808
h1SMcG0008411	chr1-h1-322267430-322268334	m43	mO48	h1SMcG0008411chr1-h1-322267430-322268334
h1SMcG0008411	chr1-h1-322265407-322266340	m43	mO09	h1SMcG0008411chr1-h1-322265407-322266340
h1SMcG0008411	chr1-h1-322258116-322259007	m43	mO26	h1SMcG0008411chr1-h1-322258116-322259007
h1SMcG0008432	chr1-h1-322863314-322864405	s02	mO33	h1SMcG0008432chr1-h1-322863314-322864405
h1SMcG0008434	chr1-h1-322927107-322928100	m40	mO25	h1SMcG0008434chr1-h1-322927107-322928100
h1SMcG0008434	chr1-h1-322931562-322932453	m40	mO06	h1SMcG0008434chr1-h1-322931562-322932453
h1SMcG0008441	chr1-h1-323149516-323150398	m22	mO56	h1SMcG0008441chr1-h1-323149516-323150398
h1SMcG0008441	chr1-h1-323139138-323140089	m22	mO48	h1SMcG0008441chr1-h1-323139138-323140089
h1SMcG0008441	chr1-h1-323145676-323146532	m22	mO59	h1SMcG0008441chr1-h1-323145676-323146532
h1SMcG0008448	chr1-h1-323264540-323265415	m44	mO50	h1SMcG0008448chr1-h1-323264540-323265415
h1SMcG0008460	chr1-h1-323609265-323609878	m01	mO06	h1SMcG0008460chr1-h1-323609265-323609878
h1SMcG0008481	chr1-h1-324381356-324382131	m43	mO12	h1SMcG0008481chr1-h1-324381356-324382131
h1SMcG0008490	chr1-h1-324626361-324627099	m49	mO41	h1SMcG0008490chr1-h1-324626361-324627099
h1SMcG0008492	chr1-h1-324647703-324648614	m07	mO17	h1SMcG0008492chr1-h1-324647703-324648614
h1SMcG0008498	chr1-h1-324781638-324782571	m01	mO09	h1SMcG0008498chr1-h1-324781638-324782571
h1SMcG0008499	chr1-h1-324796481-324797340	m24	mO33	h1SMcG0008499chr1-h1-324796481-324797340
h1SMcG0008504	chr1-h1-324987631-324988540	m51	mO09	h1SMcG0008504chr1-h1-324987631-324988540
h1SMcG0008510	chr1-h1-325296611-325297413	m51	mO05	h1SMcG0008510chr1-h1-325296611-325297413
h1SMcG0008527	chr1-h1-325986134-325987427	m01	mO22	h1SMcG0008527chr1-h1-325986134-325987427
h1SMcG0008552	chr1-h1-327038217-327039131	m01	mO21	h1SMcG0008552chr1-h1-327038217-327039131
h1SMcG0008569	chr1-h1-327591641-327592549	s24	mO20	h1SMcG0008569chr1-h1-327591641-327592549
h1SMcG0008575	chr1-h1-327773024-327773932	m45	mO21	h1SMcG0008575chr1-h1-327773024-327773932
h1SMcG0008578	chr1-h1-327888778-327889373	m39	mO15	h1SMcG0008578chr1-h1-327888778-327889373
h1SMcG0008578	chr1-h1-327902541-327903393	m39	mO33	h1SMcG0008578chr1-h1-327902541-327903393
h1SMcG0008578	chr1-h1-327889486-327890089	m39	mO46	h1SMcG0008578chr1-h1-327889486-327890089
h1SMcG0008582	chr1-h1-328022571-328023473	m17	mO54	h1SMcG0008582chr1-h1-328022571-328023473
h1SMcG0008594	chr1-h1-328893025-328894041	m53	mO13	h1SMcG0008594chr1-h1-328893025-328894041
h1SMcG0008598	chr1-h1-329000246-329001150	m53	mO46	h1SMcG0008598chr1-h1-329000246-329001150
h1SMcG0008598	chr1-h1-329027137-329028184	m53	mO05	h1SMcG0008598chr1-h1-329027137-329028184
h1SMcG0008598	chr1-h1-329025167-329026142	m53	mO30	h1SMcG0008598chr1-h1-329025167-329026142
h1SMcG0008600	chr1-h1-329085629-329086543	m06	sO08	h1SMcG0008600chr1-h1-329085629-329086543
h1SMcG0008600	chr1-h1-329082759-329083673	m06	mO36	h1SMcG0008600chr1-h1-329082759-329083673
h1SMcG0008602	chr1-h1-329148645-329149532	m01	mO32	h1SMcG0008602chr1-h1-329148645-329149532
h1SMcG0008648	chr1-h1-330462092-330463007	m24	sO02	h1SMcG0008648chr1-h1-330462092-330463007
h1SMcG0008651	chr1-h1-330551214-330552095	m43	mO18	h1SMcG0008651chr1-h1-330551214-330552095
h1SMcG0008661	chr1-h1-330878868-330880139	s03	mO32	h1SMcG0008661chr1-h1-330878868-330880139
h1SMcG0008667	chr1-h1-330986563-330987476	m05	mO48	h1SMcG0008667chr1-h1-330986563-330987476
h1SMcG0008670	chr1-h1-331090686-331091558	m45	sO08	h1SMcG0008670chr1-h1-331090686-331091558
h1SMcG0008693	chr1-h1-331636263-331637354	m27	mO46	h1SMcG0008693chr1-h1-331636263-331637354
h1SMcG0008698	chr1-h1-331738476-331739588	m10	mO09	h1SMcG0008698chr1-h1-331738476-331739588
h1SMcG0008706	chr1-h1-331836323-331837093	m51	sO07	h1SMcG0008706chr1-h1-331836323-331837093
h1SMcG0008719	chr1-h1-332229633-332230528	s11	mO59	h1SMcG0008719chr1-h1-332229633-332230528
h1SMcG0008727	chr1-h1-332501776-332502657	m41	mO07	h1SMcG0008727chr1-h1-332501776-332502657
h1SMcG0008753	chr1-h1-333217378-333218347	m01	mO10	h1SMcG0008753chr1-h1-333217378-333218347
h1SMcG0008762	chr1-h1-333543057-333543993	m53	mO15	h1SMcG0008762chr1-h1-333543057-333543993
h1SMcG0008779	chr1-h1-333999059-333999934	m01	mO51	h1SMcG0008779chr1-h1-333999059-333999934
h1SMcG0008790	chr1-h1-334687358-334688256	m49	mO32	h1SMcG0008790chr1-h1-334687358-334688256
h1SMcG0008793	chr1-h1-334790108-334790989	m34	mO34	h1SMcG0008793chr1-h1-334790108-334790989
h1SMcG0008795	chr1-h1-334834652-334835571	s16	sO03	h1SMcG0008795chr1-h1-334834652-334835571
h1SMcG0008798	chr1-h1-334884161-334885472	m51	sO07	h1SMcG0008798chr1-h1-334884161-334885472
h1SMcG0008801	chr1-h1-334926148-334927072	m46	mO24	h1SMcG0008801chr1-h1-334926148-334927072
h1SMcG0008801	chr1-h1-334927417-334928141	m46	mO11	h1SMcG0008801chr1-h1-334927417-334928141
h1SMcG0008833	chr1-h1-335778338-335779300	m17	mO49	h1SMcG0008833chr1-h1-335778338-335779300
h1SMcG0008841	chr1-h1-336015468-336016417	s24	mO29	h1SMcG0008841chr1-h1-336015468-336016417
h1SMcG0008841	chr1-h1-336007094-336007713	s24	mO09	h1SMcG0008841chr1-h1-336007094-336007713
h1SMcG0008845	chr1-h1-336126102-336127019	s15	mO43	h1SMcG0008845chr1-h1-336126102-336127019
h1SMcG0008851	chr1-h1-336334155-336335077	m29	sO05	h1SMcG0008851chr1-h1-336334155-336335077
h1SMcG0008851	chr1-h1-336338126-336338990	m29	mO13	h1SMcG0008851chr1-h1-336338126-336338990
h1SMcG0008860	chr1-h1-336683452-336684252	m23	mO13	h1SMcG0008860chr1-h1-336683452-336684252
h1SMcG0008860	chr1-h1-336681984-336682856	m23	mO54	h1SMcG0008860chr1-h1-336681984-336682856
h1SMcG0008864	chr1-h1-336840831-336841585	s11	mO06	h1SMcG0008864chr1-h1-336840831-336841585
h1SMcG0008866	chr1-h1-336936065-336936951	m33	mO59	h1SMcG0008866chr1-h1-336936065-336936951
h1SMcG0008876	chr1-h1-337410575-337411432	m52	sO05	h1SMcG0008876chr1-h1-337410575-337411432
h1SMcG0008876	chr1-h1-337400190-337400980	m52	mO32	h1SMcG0008876chr1-h1-337400190-337400980
h1SMcG0008876	chr1-h1-337401739-337402626	m52	sO05	h1SMcG0008876chr1-h1-337401739-337402626
h1SMcG0008877	chr1-h1-337422021-337422876	m42	mO07	h1SMcG0008877chr1-h1-337422021-337422876
h1SMcG0008877	chr1-h1-337425011-337425856	m42	mO07	h1SMcG0008877chr1-h1-337425011-337425856
h1SMcG0008877	chr1-h1-337423936-337424835	m42	mO07	h1SMcG0008877chr1-h1-337423936-337424835
h1SMcG0008878	chr1-h1-337502184-337503092	m53	mO41	h1SMcG0008878chr1-h1-337502184-337503092
h1SMcG0008879	chr1-h1-337553309-337554652	m03	mO05	h1SMcG0008879chr1-h1-337553309-337554652
h1SMcG0008879	chr1-h1-337551550-337552587	m03	mO09	h1SMcG0008879chr1-h1-337551550-337552587
h1SMcG0008885	chr1-h1-338088257-338089443	s01	mO36	h1SMcG0008885chr1-h1-338088257-338089443
h1SMcG0008889	chr1-h1-338297681-338298601	m03	mO56	h1SMcG0008889chr1-h1-338297681-338298601
h1SMcG0008898	chr1-h1-338777118-338778011	m42	mO34	h1SMcG0008898chr1-h1-338777118-338778011
h1SMcG0008934	chr2-h1-2518071-2518998	m01	mO28	h1SMcG0008934chr2-h1-2518071-2518998
h1SMcG0008934	chr2-h1-2519461-2520353	m01	mO44	h1SMcG0008934chr2-h1-2519461-2520353
h1SMcG0008936	chr2-h1-2693501-2694307	m01	mO46	h1SMcG0008936chr2-h1-2693501-2694307
h1SMcG0008938	chr2-h1-2732393-2732991	m01	mO06	h1SMcG0008938chr2-h1-2732393-2732991
h1SMcG0008939	chr2-h1-2747180-2747998	s07	mO04	h1SMcG0008939chr2-h1-2747180-2747998
h1SMcG0008943	chr2-h1-2797775-2798711	m01	mO46	h1SMcG0008943chr2-h1-2797775-2798711
h1SMcG0008943	chr2-h1-2801219-2802228	m01	mO13	h1SMcG0008943chr2-h1-2801219-2802228
h1SMcG0008944	chr2-h1-2818934-2819691	s03	mO17	h1SMcG0008944chr2-h1-2818934-2819691
h1SMcG0008944	chr2-h1-2820074-2820857	s03	mO18	h1SMcG0008944chr2-h1-2820074-2820857
h1SMcG0008945	chr2-h1-2827025-2827985	m07	mO17	h1SMcG0008945chr2-h1-2827025-2827985
h1SMcG0008945	chr2-h1-2825821-2826592	m07	mO48	h1SMcG0008945chr2-h1-2825821-2826592
h1SMcG0008946	chr2-h1-2831440-2832287	m13	mO55	h1SMcG0008946chr2-h1-2831440-2832287
h1SMcG0008950	chr2-h1-2942520-2943380	m17	mO58	h1SMcG0008950chr2-h1-2942520-2943380
h1SMcG0008956	chr2-h1-3042203-3043259	m31	mO06	h1SMcG0008956chr2-h1-3042203-3043259
h1SMcG0008961	chr2-h1-3196763-3197661	m12	mO02	h1SMcG0008961chr2-h1-3196763-3197661
h1SMcG0008964	chr2-h1-3253378-3254506	m49	mO46	h1SMcG0008964chr2-h1-3253378-3254506
h1SMcG0008977	chr2-h1-3741679-3742563	m31	mO28	h1SMcG0008977chr2-h1-3741679-3742563
h1SMcG0008977	chr2-h1-3743894-3744988	m31	mO07	h1SMcG0008977chr2-h1-3743894-3744988
h1SMcG0008979	chr2-h1-3760860-3761743	m24	sO02	h1SMcG0008979chr2-h1-3760860-3761743
h1SMcG0008981	chr2-h1-3803435-3804371	m53	sO01	h1SMcG0008981chr2-h1-3803435-3804371
h1SMcG0008981	chr2-h1-3801617-3802540	m53	mO33	h1SMcG0008981chr2-h1-3801617-3802540
h1SMcG0008983	chr2-h1-3824626-3825503	s06	mO48	h1SMcG0008983chr2-h1-3824626-3825503
h1SMcG0008983	chr2-h1-3822964-3823901	s06	mO42	h1SMcG0008983chr2-h1-3822964-3823901
h1SMcG0008984	chr2-h1-3833361-3834173	m10	sO01	h1SMcG0008984chr2-h1-3833361-3834173
h1SMcG0008986	chr2-h1-3869382-3870258	m01	mO19	h1SMcG0008986chr2-h1-3869382-3870258
h1SMcG0008987	chr2-h1-3946139-3947053	m23	mO05	h1SMcG0008987chr2-h1-3946139-3947053
h1SMcG0008987	chr2-h1-3944083-3945047	m23	mO24	h1SMcG0008987chr2-h1-3944083-3945047
h1SMcG0009000	chr2-h1-4380064-4380963	m41	sO06	h1SMcG0009000chr2-h1-4380064-4380963
h1SMcG0009004	chr2-h1-4420726-4421762	s19	mO09	h1SMcG0009004chr2-h1-4420726-4421762
h1SMcG0009005	chr2-h1-4427140-4428059	s22	mO26	h1SMcG0009005chr2-h1-4427140-4428059
h1SMcG0009014	chr2-h1-4648216-4649150	m50	sO01	h1SMcG0009014chr2-h1-4648216-4649150
h1SMcG0009019	chr2-h1-4779274-4780152	s02	mO26	h1SMcG0009019chr2-h1-4779274-4780152
h1SMcG0009021	chr2-h1-4816474-4817443	m50	mO13	h1SMcG0009021chr2-h1-4816474-4817443
h1SMcG0009021	chr2-h1-4814468-4815286	m50	mO49	h1SMcG0009021chr2-h1-4814468-4815286
h1SMcG0009021	chr2-h1-4813249-4814020	m50	sO01	h1SMcG0009021chr2-h1-4813249-4814020
h1SMcG0009032	chr2-h1-5034686-5035632	m01	mO30	h1SMcG0009032chr2-h1-5034686-5035632
h1SMcG0009034	chr2-h1-5229919-5230878	m53	mO12	h1SMcG0009034chr2-h1-5229919-5230878
h1SMcG0009036	chr2-h1-5246931-5247817	m44	mO39	h1SMcG0009036chr2-h1-5246931-5247817
h1SMcG0009037	chr2-h1-5262220-5263133	m53	mO05	h1SMcG0009037chr2-h1-5262220-5263133
h1SMcG0009040	chr2-h1-5322703-5323377	s02	mO47	h1SMcG0009040chr2-h1-5322703-5323377
h1SMcG0009062	chr2-h1-6063417-6064365	m18	mO10	h1SMcG0009062chr2-h1-6063417-6064365
h1SMcG0009084	chr2-h1-6947302-6948106	m01	mO27	h1SMcG0009084chr2-h1-6947302-6948106
h1SMcG0009085	chr2-h1-6965626-6966509	m01	mO51	h1SMcG0009085chr2-h1-6965626-6966509
h1SMcG0009095	chr2-h1-7449585-7450597	m01	mO32	h1SMcG0009095chr2-h1-7449585-7450597
h1SMcG0009095	chr2-h1-7453965-7454836	m01	mO05	h1SMcG0009095chr2-h1-7453965-7454836
h1SMcG0009102	chr2-h1-7607688-7608596	m45	mO59	h1SMcG0009102chr2-h1-7607688-7608596
h1SMcG0009103	chr2-h1-7749034-7750078	m24	mO57	h1SMcG0009103chr2-h1-7749034-7750078
h1SMcG0009115	chr2-h1-8076790-8077682	s22	mO15	h1SMcG0009115chr2-h1-8076790-8077682
h1SMcG0009115	chr2-h1-8067827-8068773	s22	mO10	h1SMcG0009115chr2-h1-8067827-8068773
h1SMcG0009116	chr2-h1-8085883-8086886	s09	mO36	h1SMcG0009116chr2-h1-8085883-8086886
h1SMcG0009117	chr2-h1-8087929-8088801	m09	mO05	h1SMcG0009117chr2-h1-8087929-8088801
h1SMcG0009131	chr2-h1-8702213-8703191	m37	mO34	h1SMcG0009131chr2-h1-8702213-8703191
h1SMcG0009137	chr2-h1-8811802-8812563	m50	mO17	h1SMcG0009137chr2-h1-8811802-8812563
h1SMcG0009137	chr2-h1-8810631-8811437	m50	mO45	h1SMcG0009137chr2-h1-8810631-8811437
h1SMcG0009141	chr2-h1-8915134-8916116	m01	mO22	h1SMcG0009141chr2-h1-8915134-8916116
h1SMcG0009149	chr2-h1-9229611-9230655	m43	mO12	h1SMcG0009149chr2-h1-9229611-9230655
h1SMcG0009172	chr2-h1-10006185-10007055	m01	mO05	h1SMcG0009172chr2-h1-10006185-10007055
h1SMcG0009173	chr2-h1-10034438-10035362	m44	mO07	h1SMcG0009173chr2-h1-10034438-10035362
h1SMcG0009173	chr2-h1-10033373-10034310	m44	mO04	h1SMcG0009173chr2-h1-10033373-10034310
h1SMcG0009200	chr2-h1-10907549-10908673	m23	mO20	h1SMcG0009200chr2-h1-10907549-10908673
h1SMcG0009207	chr2-h1-11089159-11090035	m42	mO25	h1SMcG0009207chr2-h1-11089159-11090035
h1SMcG0009211	chr2-h1-11142841-11143744	m01	mO26	h1SMcG0009211chr2-h1-11142841-11143744
h1SMcG0009221	chr2-h1-11362879-11363793	m01	mO28	h1SMcG0009221chr2-h1-11362879-11363793
h1SMcG0009223	chr2-h1-11402000-11402870	m24	sO02	h1SMcG0009223chr2-h1-11402000-11402870
h1SMcG0009237	chr2-h1-11786483-11787404	m41	mO43	h1SMcG0009237chr2-h1-11786483-11787404
h1SMcG0009251	chr2-h1-12115764-12116744	m39	sO01	h1SMcG0009251chr2-h1-12115764-12116744
h1SMcG0009262	chr2-h1-12635265-12636118	m01	mO14	h1SMcG0009262chr2-h1-12635265-12636118
h1SMcG0009269	chr2-h1-12978324-12979276	m41	sO02	h1SMcG0009269chr2-h1-12978324-12979276
h1SMcG0009269	chr2-h1-12980313-12981217	m41	mO53	h1SMcG0009269chr2-h1-12980313-12981217
h1SMcG0009270	chr2-h1-12986888-12987900	m23	mO22	h1SMcG0009270chr2-h1-12986888-12987900
h1SMcG0009279	chr2-h1-13115313-13116117	m51	mO37	h1SMcG0009279chr2-h1-13115313-13116117
h1SMcG0009290	chr2-h1-13512413-13513321	m17	mO08	h1SMcG0009290chr2-h1-13512413-13513321
h1SMcG0009296	chr2-h1-13546359-13547395	m22	mO48	h1SMcG0009296chr2-h1-13546359-13547395
h1SMcG0009304	chr2-h1-13775683-13776309	s23	mO54	h1SMcG0009304chr2-h1-13775683-13776309
h1SMcG0009304	chr2-h1-13775190-13775579	s23	mO54	h1SMcG0009304chr2-h1-13775190-13775579
h1SMcG0009316	chr2-h1-14371894-14372742	m17	sO06	h1SMcG0009316chr2-h1-14371894-14372742
h1SMcG0009317	chr2-h1-14400297-14401357	m23	mO03	h1SMcG0009317chr2-h1-14400297-14401357
h1SMcG0009317	chr2-h1-14407194-14408173	m23	mO03	h1SMcG0009317chr2-h1-14407194-14408173
h1SMcG0009326	chr2-h1-14771839-14772950	m12	mO06	h1SMcG0009326chr2-h1-14771839-14772950
h1SMcG0009332	chr2-h1-14925577-14926541	m42	sO06	h1SMcG0009332chr2-h1-14925577-14926541
h1SMcG0009356	chr2-h1-15790086-15790939	m01	mO54	h1SMcG0009356chr2-h1-15790086-15790939
h1SMcG0009358	chr2-h1-15827457-15828229	m45	mO19	h1SMcG0009358chr2-h1-15827457-15828229
h1SMcG0009359	chr2-h1-15827457-15828229	m45	mO19	h1SMcG0009359chr2-h1-15827457-15828229
h1SMcG0009360	chr2-h1-15863768-15864829	m45	mO39	h1SMcG0009360chr2-h1-15863768-15864829
h1SMcG0009369	chr2-h1-16063440-16064352	s22	mO32	h1SMcG0009369chr2-h1-16063440-16064352
h1SMcG0009369	chr2-h1-16061717-16062685	s22	mO10	h1SMcG0009369chr2-h1-16061717-16062685
h1SMcG0009371	chr2-h1-16092556-16093421	m43	mO48	h1SMcG0009371chr2-h1-16092556-16093421
h1SMcG0009377	chr2-h1-16181655-16182558	m07	mO17	h1SMcG0009377chr2-h1-16181655-16182558
h1SMcG0009386	chr2-h1-16367632-16368335	s02	mO03	h1SMcG0009386chr2-h1-16367632-16368335
h1SMcG0009399	chr2-h1-16759280-16760340	s11	mO26	h1SMcG0009399chr2-h1-16759280-16760340
h1SMcG0009400	chr2-h1-16783033-16783920	m45	mO36	h1SMcG0009400chr2-h1-16783033-16783920
h1SMcG0009433	chr2-h1-17402224-17403157	s02	mO53	h1SMcG0009433chr2-h1-17402224-17403157
h1SMcG0009436	chr2-h1-17484675-17485567	m45	mO39	h1SMcG0009436chr2-h1-17484675-17485567
h1SMcG0009440	chr2-h1-17570504-17571116	m43	mO11	h1SMcG0009440chr2-h1-17570504-17571116
h1SMcG0009440	chr2-h1-17571230-17571945	m43	mO17	h1SMcG0009440chr2-h1-17571230-17571945
h1SMcG0009460	chr2-h1-18522152-18523131	m01	mO26	h1SMcG0009460chr2-h1-18522152-18523131
h1SMcG0009466	chr2-h1-18832747-18833637	m29	mO48	h1SMcG0009466chr2-h1-18832747-18833637
h1SMcG0009479	chr2-h1-19267803-19268554	m22	mO11	h1SMcG0009479chr2-h1-19267803-19268554
h1SMcG0009480	chr2-h1-19271617-19272566	m22	mO11	h1SMcG0009480chr2-h1-19271617-19272566
h1SMcG0009480	chr2-h1-19272833-19273741	m22	mO48	h1SMcG0009480chr2-h1-19272833-19273741
h1SMcG0009481	chr2-h1-19284624-19285539	m05	mO20	h1SMcG0009481chr2-h1-19284624-19285539
h1SMcG0009482	chr2-h1-19315463-19316164	m05	mO48	h1SMcG0009482chr2-h1-19315463-19316164
h1SMcG0009493	chr2-h1-19662855-19663747	m24	sO02	h1SMcG0009493chr2-h1-19662855-19663747
h1SMcG0009501	chr2-h1-20021998-20022850	s01	mO27	h1SMcG0009501chr2-h1-20021998-20022850
h1SMcG0009501	chr2-h1-20011756-20012773	s01	mO03	h1SMcG0009501chr2-h1-20011756-20012773
h1SMcG0009501	chr2-h1-20002070-20002674	s01	mO05	h1SMcG0009501chr2-h1-20002070-20002674
h1SMcG0009505	chr2-h1-20128276-20129269	m51	mO26	h1SMcG0009505chr2-h1-20128276-20129269
h1SMcG0009511	chr2-h1-20356164-20357243	m01	mO48	h1SMcG0009511chr2-h1-20356164-20357243
h1SMcG0009522	chr2-h1-20733254-20734181	m15	mO06	h1SMcG0009522chr2-h1-20733254-20734181
h1SMcG0009522	chr2-h1-20734576-20735445	m15	mO05	h1SMcG0009522chr2-h1-20734576-20735445
h1SMcG0009529	chr2-h1-20958925-20959892	m17	mO24	h1SMcG0009529chr2-h1-20958925-20959892
h1SMcG0009530	chr2-h1-20969292-20970133	m03	mO40	h1SMcG0009530chr2-h1-20969292-20970133
h1SMcG0009551	chr2-h1-21472375-21473257	s02	mO32	h1SMcG0009551chr2-h1-21472375-21473257
h1SMcG0009582	chr2-h1-22434402-22435229	m01	mO13	h1SMcG0009582chr2-h1-22434402-22435229
h1SMcG0009595	chr2-h1-22853021-22854037	s09	mO55	h1SMcG0009595chr2-h1-22853021-22854037
h1SMcG0009615	chr2-h1-23440215-23441034	m40	mO06	h1SMcG0009615chr2-h1-23440215-23441034
h1SMcG0009619	chr2-h1-23671623-23672445	m50	mO09	h1SMcG0009619chr2-h1-23671623-23672445
h1SMcG0009624	chr2-h1-23810362-23811142	m05	mO11	h1SMcG0009624chr2-h1-23810362-23811142
h1SMcG0009627	chr2-h1-23850475-23851438	m43	mO48	h1SMcG0009627chr2-h1-23850475-23851438
h1SMcG0009643	chr2-h1-24290696-24291495	m07	sO01	h1SMcG0009643chr2-h1-24290696-24291495
h1SMcG0009655	chr2-h1-24762843-24763678	m01	mO46	h1SMcG0009655chr2-h1-24762843-24763678
h1SMcG0009657	chr2-h1-24812452-24813308	m24	mO55	h1SMcG0009657chr2-h1-24812452-24813308
h1SMcG0009659	chr2-h1-24909348-24910291	m17	mO03	h1SMcG0009659chr2-h1-24909348-24910291
h1SMcG0009678	chr2-h1-25389610-25390459	m01	mO07	h1SMcG0009678chr2-h1-25389610-25390459
h1SMcG0009693	chr2-h1-25919582-25920520	m07	sO01	h1SMcG0009693chr2-h1-25919582-25920520
h1SMcG0009704	chr2-h1-26341088-26341935	s03	mO08	h1SMcG0009704chr2-h1-26341088-26341935
h1SMcG0009707	chr2-h1-26394063-26394993	m24	mO33	h1SMcG0009707chr2-h1-26394063-26394993
h1SMcG0009738	chr2-h1-27598877-27599762	m46	mO58	h1SMcG0009738chr2-h1-27598877-27599762
h1SMcG0009740	chr2-h1-27754484-27755447	m50	mO08	h1SMcG0009740chr2-h1-27754484-27755447
h1SMcG0009760	chr2-h1-28213317-28214069	m03	mO35	h1SMcG0009760chr2-h1-28213317-28214069
h1SMcG0009775	chr2-h1-28739419-28740123	m18	mO04	h1SMcG0009775chr2-h1-28739419-28740123
h1SMcG0009779	chr2-h1-28905017-28905965	s12	mO05	h1SMcG0009779chr2-h1-28905017-28905965
h1SMcG0009795	chr2-h1-29199940-29200831	s04	mO13	h1SMcG0009795chr2-h1-29199940-29200831
h1SMcG0009805	chr2-h1-29593949-29594965	m24	mO14	h1SMcG0009805chr2-h1-29593949-29594965
h1SMcG0009814	chr2-h1-29964498-29965389	m23	mO19	h1SMcG0009814chr2-h1-29964498-29965389
h1SMcG0009835	chr2-h1-30497489-30498556	m09	sO03	h1SMcG0009835chr2-h1-30497489-30498556
h1SMcG0009842	chr2-h1-30725336-30726182	m08	mO12	h1SMcG0009842chr2-h1-30725336-30726182
h1SMcG0009842	chr2-h1-30726344-30727166	m08	mO27	h1SMcG0009842chr2-h1-30726344-30727166
h1SMcG0009853	chr2-h1-31162740-31163639	m02	mO28	h1SMcG0009853chr2-h1-31162740-31163639
h1SMcG0009867	chr2-h1-32017963-32018861	m02	mO01	h1SMcG0009867chr2-h1-32017963-32018861
h1SMcG0009874	chr2-h1-32214394-32215462	s18	mO36	h1SMcG0009874chr2-h1-32214394-32215462
h1SMcG0009903	chr2-h1-33377738-33378612	m01	mO04	h1SMcG0009903chr2-h1-33377738-33378612
h1SMcG0009908	chr2-h1-33422199-33423104	m41	mO54	h1SMcG0009908chr2-h1-33422199-33423104
h1SMcG0009924	chr2-h1-33696242-33697201	m06	mO26	h1SMcG0009924chr2-h1-33696242-33697201
h1SMcG0009926	chr2-h1-33785776-33786586	m43	mO26	h1SMcG0009926chr2-h1-33785776-33786586
h1SMcG0009936	chr2-h1-34013680-34014587	m23	mO23	h1SMcG0009936chr2-h1-34013680-34014587
h1SMcG0009939	chr2-h1-34042671-34043557	m50	mO48	h1SMcG0009939chr2-h1-34042671-34043557
h1SMcG0009943	chr2-h1-34182994-34183921	m41	mO23	h1SMcG0009943chr2-h1-34182994-34183921
h1SMcG0009968	chr2-h1-34921901-34922765	s04	mO46	h1SMcG0009968chr2-h1-34921901-34922765
h1SMcG0009988	chr2-h1-35515443-35516326	m17	mO32	h1SMcG0009988chr2-h1-35515443-35516326
h1SMcG0009998	chr2-h1-35626474-35627572	m02	mO10	h1SMcG0009998chr2-h1-35626474-35627572
h1SMcG0010033	chr2-h1-36654991-36655959	m28	mO01	h1SMcG0010033chr2-h1-36654991-36655959
h1SMcG0010034	chr2-h1-36668410-36669181	m23	mO34	h1SMcG0010034chr2-h1-36668410-36669181
h1SMcG0010062	chr2-h1-37642399-37643284	s20	mO48	h1SMcG0010062chr2-h1-37642399-37643284
h1SMcG0010086	chr2-h1-38224909-38225951	m01	mO22	h1SMcG0010086chr2-h1-38224909-38225951
h1SMcG0010092	chr2-h1-38358117-38358980	m07	mO04	h1SMcG0010092chr2-h1-38358117-38358980
h1SMcG0010095	chr2-h1-38436404-38437480	s03	mO01	h1SMcG0010095chr2-h1-38436404-38437480
h1SMcG0010103	chr2-h1-38607621-38608412	m07	mO48	h1SMcG0010103chr2-h1-38607621-38608412
h1SMcG0010104	chr2-h1-38615915-38616810	m42	mO43	h1SMcG0010104chr2-h1-38615915-38616810
h1SMcG0010108	chr2-h1-38659333-38660277	m24	sO08	h1SMcG0010108chr2-h1-38659333-38660277
h1SMcG0010112	chr2-h1-38926480-38927391	m06	sO01	h1SMcG0010112chr2-h1-38926480-38927391
h1SMcG0010140	chr2-h1-39957843-39958816	m09	sO03	h1SMcG0010140chr2-h1-39957843-39958816
h1SMcG0010140	chr2-h1-39966029-39966896	m09	mO02	h1SMcG0010140chr2-h1-39966029-39966896
h1SMcG0010150	chr2-h1-40256781-40257639	s01	sO02	h1SMcG0010150chr2-h1-40256781-40257639
h1SMcG0010173	chr2-h1-40813256-40814041	s05	mO21	h1SMcG0010173chr2-h1-40813256-40814041
h1SMcG0010174	chr2-h1-40838056-40838900	m43	mO18	h1SMcG0010174chr2-h1-40838056-40838900
h1SMcG0010176	chr2-h1-40957667-40958573	m07	mO44	h1SMcG0010176chr2-h1-40957667-40958573
h1SMcG0010185	chr2-h1-41242289-41243222	m48	mO54	h1SMcG0010185chr2-h1-41242289-41243222
h1SMcG0010199	chr2-h1-41788409-41789209	m01	mO55	h1SMcG0010199chr2-h1-41788409-41789209
h1SMcG0010204	chr2-h1-41933430-41934217	m22	mO47	h1SMcG0010204chr2-h1-41933430-41934217
h1SMcG0010220	chr2-h1-42543613-42544548	m52	mO06	h1SMcG0010220chr2-h1-42543613-42544548
h1SMcG0010223	chr2-h1-42685240-42686021	s04	mO09	h1SMcG0010223chr2-h1-42685240-42686021
h1SMcG0010239	chr2-h1-43283736-43284777	m01	mO55	h1SMcG0010239chr2-h1-43283736-43284777
h1SMcG0010240	chr2-h1-43292892-43293794	m45	mO19	h1SMcG0010240chr2-h1-43292892-43293794
h1SMcG0010255	chr2-h1-43766203-43766969	m24	mO38	h1SMcG0010255chr2-h1-43766203-43766969
h1SMcG0010255	chr2-h1-43772591-43773484	m24	mO20	h1SMcG0010255chr2-h1-43772591-43773484
h1SMcG0010270	chr2-h1-44183751-44184644	m23	mO03	h1SMcG0010270chr2-h1-44183751-44184644
h1SMcG0010283	chr2-h1-44679268-44680129	m31	mO03	h1SMcG0010283chr2-h1-44679268-44680129
h1SMcG0010283	chr2-h1-44684702-44685500	m31	mO11	h1SMcG0010283chr2-h1-44684702-44685500
h1SMcG0010289	chr2-h1-44840237-44841089	m50	mO12	h1SMcG0010289chr2-h1-44840237-44841089
h1SMcG0010294	chr2-h1-44984211-44985092	m52	mO46	h1SMcG0010294chr2-h1-44984211-44985092
h1SMcG0010294	chr2-h1-44972956-44974079	m52	sO05	h1SMcG0010294chr2-h1-44972956-44974079
h1SMcG0010300	chr2-h1-45154060-45154977	m22	mO11	h1SMcG0010300chr2-h1-45154060-45154977
h1SMcG0010316	chr2-h1-45515125-45516088	s19	mO08	h1SMcG0010316chr2-h1-45515125-45516088
h1SMcG0010325	chr2-h1-45857882-45858749	m39	mO48	h1SMcG0010325chr2-h1-45857882-45858749
h1SMcG0010329	chr2-h1-45959685-45960578	m46	mO24	h1SMcG0010329chr2-h1-45959685-45960578
h1SMcG0010360	chr2-h1-46758853-46759717	m33	mO50	h1SMcG0010360chr2-h1-46758853-46759717
h1SMcG0010397	chr2-h1-48122175-48123087	m50	mO50	h1SMcG0010397chr2-h1-48122175-48123087
h1SMcG0010406	chr2-h1-48458965-48459809	s15	mO09	h1SMcG0010406chr2-h1-48458965-48459809
h1SMcG0010419	chr2-h1-48836903-48837985	m23	mO42	h1SMcG0010419chr2-h1-48836903-48837985
h1SMcG0010438	chr2-h1-49696240-49697132	m23	mO57	h1SMcG0010438chr2-h1-49696240-49697132
h1SMcG0010439	chr2-h1-49712822-49713745	m41	mO57	h1SMcG0010439chr2-h1-49712822-49713745
h1SMcG0010455	chr2-h1-50059352-50060246	s24	mO23	h1SMcG0010455chr2-h1-50059352-50060246
h1SMcG0010474	chr2-h1-50448735-50449559	m01	mO19	h1SMcG0010474chr2-h1-50448735-50449559
h1SMcG0010484	chr2-h1-50774534-50775416	m23	mO26	h1SMcG0010484chr2-h1-50774534-50775416
h1SMcG0010490	chr2-h1-50970897-50971775	m53	mO35	h1SMcG0010490chr2-h1-50970897-50971775
h1SMcG0010493	chr2-h1-51024454-51025387	m17	mO30	h1SMcG0010493chr2-h1-51024454-51025387
h1SMcG0010493	chr2-h1-51042022-51042929	m17	mO26	h1SMcG0010493chr2-h1-51042022-51042929
h1SMcG0010493	chr2-h1-51036470-51037033	m17	mO05	h1SMcG0010493chr2-h1-51036470-51037033
h1SMcG0010493	chr2-h1-51038506-51039342	m17	mO17	h1SMcG0010493chr2-h1-51038506-51039342
h1SMcG0010494	chr2-h1-51055504-51056446	m01	mO53	h1SMcG0010494chr2-h1-51055504-51056446
h1SMcG0010495	chr2-h1-51086511-51087521	m52	mO37	h1SMcG0010495chr2-h1-51086511-51087521
h1SMcG0010495	chr2-h1-51084221-51085202	m52	sO05	h1SMcG0010495chr2-h1-51084221-51085202
h1SMcG0010499	chr2-h1-51187136-51188258	m30	mO42	h1SMcG0010499chr2-h1-51187136-51188258
h1SMcG0010515	chr2-h1-51597385-51598243	m17	mO08	h1SMcG0010515chr2-h1-51597385-51598243
h1SMcG0010518	chr2-h1-51676986-51678071	m08	mO03	h1SMcG0010518chr2-h1-51676986-51678071
h1SMcG0010530	chr2-h1-52054415-52055304	m43	mO39	h1SMcG0010530chr2-h1-52054415-52055304
h1SMcG0010530	chr2-h1-52050902-52051951	m43	mO10	h1SMcG0010530chr2-h1-52050902-52051951
h1SMcG0010530	chr2-h1-52057110-52057932	m43	mO48	h1SMcG0010530chr2-h1-52057110-52057932
h1SMcG0010534	chr2-h1-52208884-52210141	m07	mO48	h1SMcG0010534chr2-h1-52208884-52210141
h1SMcG0010534	chr2-h1-52190338-52191237	m07	mO37	h1SMcG0010534chr2-h1-52190338-52191237
h1SMcG0010534	chr2-h1-52201268-52202343	m07	mO06	h1SMcG0010534chr2-h1-52201268-52202343
h1SMcG0010534	chr2-h1-52204965-52205764	m07	mO25	h1SMcG0010534chr2-h1-52204965-52205764
h1SMcG0010540	chr2-h1-52338435-52339352	s03	mO48	h1SMcG0010540chr2-h1-52338435-52339352
h1SMcG0010540	chr2-h1-52342454-52343333	s03	mO48	h1SMcG0010540chr2-h1-52342454-52343333
h1SMcG0010556	chr2-h1-53024457-53025328	s24	mO07	h1SMcG0010556chr2-h1-53024457-53025328
h1SMcG0010556	chr2-h1-53020873-53021780	s24	mO36	h1SMcG0010556chr2-h1-53020873-53021780
h1SMcG0010557	chr2-h1-53062955-53063760	m46	mO22	h1SMcG0010557chr2-h1-53062955-53063760
h1SMcG0010557	chr2-h1-53064237-53065127	m46	mO24	h1SMcG0010557chr2-h1-53064237-53065127
h1SMcG0010588	chr2-h1-53918128-53919131	m01	mO02	h1SMcG0010588chr2-h1-53918128-53919131
h1SMcG0010596	chr2-h1-54048780-54049688	m46	mO24	h1SMcG0010596chr2-h1-54048780-54049688
h1SMcG0010597	chr2-h1-54070537-54071400	m24	sO02	h1SMcG0010597chr2-h1-54070537-54071400
h1SMcG0010600	chr2-h1-54196329-54197217	m06	mO17	h1SMcG0010600chr2-h1-54196329-54197217
h1SMcG0010623	chr2-h1-54845990-54846971	s11	mO32	h1SMcG0010623chr2-h1-54845990-54846971
h1SMcG0010623	chr2-h1-54839257-54840077	s11	mO12	h1SMcG0010623chr2-h1-54839257-54840077
h1SMcG0010623	chr2-h1-54840580-54841422	s11	mO48	h1SMcG0010623chr2-h1-54840580-54841422
h1SMcG0010632	chr2-h1-55216763-55217673	m41	mO26	h1SMcG0010632chr2-h1-55216763-55217673
h1SMcG0010639	chr2-h1-55466940-55467869	m41	sO06	h1SMcG0010639chr2-h1-55466940-55467869
h1SMcG0010677	chr2-h1-57104636-57105619	s15	sO08	h1SMcG0010677chr2-h1-57104636-57105619
h1SMcG0010680	chr2-h1-57137358-57137996	m50	mO35	h1SMcG0010680chr2-h1-57137358-57137996
h1SMcG0010680	chr2-h1-57136054-57136950	m50	mO59	h1SMcG0010680chr2-h1-57136054-57136950
h1SMcG0010687	chr2-h1-57283272-57284142	m50	mO41	h1SMcG0010687chr2-h1-57283272-57284142
h1SMcG0010688	chr2-h1-57283272-57284142	m39	mO41	h1SMcG0010688chr2-h1-57283272-57284142
h1SMcG0010690	chr2-h1-57333153-57334054	s24	mO37	h1SMcG0010690chr2-h1-57333153-57334054
h1SMcG0010697	chr2-h1-57489696-57490665	m01	mO32	h1SMcG0010697chr2-h1-57489696-57490665
h1SMcG0010719	chr2-h1-58165503-58166409	m53	sO03	h1SMcG0010719chr2-h1-58165503-58166409
h1SMcG0010726	chr2-h1-58343212-58344151	m17	mO57	h1SMcG0010726chr2-h1-58343212-58344151
h1SMcG0010729	chr2-h1-58428950-58429994	m24	sO01	h1SMcG0010729chr2-h1-58428950-58429994
h1SMcG0010735	chr2-h1-58653659-58654575	m50	mO05	h1SMcG0010735chr2-h1-58653659-58654575
h1SMcG0010736	chr2-h1-58663988-58664939	m46	mO48	h1SMcG0010736chr2-h1-58663988-58664939
h1SMcG0010736	chr2-h1-58670229-58671212	m46	mO44	h1SMcG0010736chr2-h1-58670229-58671212
h1SMcG0010751	chr2-h1-59355270-59356257	m46	mO14	h1SMcG0010751chr2-h1-59355270-59356257
h1SMcG0010752	chr2-h1-59380296-59381510	m06	mO13	h1SMcG0010752chr2-h1-59380296-59381510
h1SMcG0010753	chr2-h1-59369502-59370330	s14	mO45	h1SMcG0010753chr2-h1-59369502-59370330
h1SMcG0010760	chr2-h1-59560766-59561649	m52	mO54	h1SMcG0010760chr2-h1-59560766-59561649
h1SMcG0010761	chr2-h1-59589160-59590033	s20	mO59	h1SMcG0010761chr2-h1-59589160-59590033
h1SMcG0010762	chr2-h1-59620578-59621521	m52	mO52	h1SMcG0010762chr2-h1-59620578-59621521
h1SMcG0010767	chr2-h1-59728898-59729857	m49	mO40	h1SMcG0010767chr2-h1-59728898-59729857
h1SMcG0010780	chr2-h1-60239783-60240841	m17	mO59	h1SMcG0010780chr2-h1-60239783-60240841
h1SMcG0010780	chr2-h1-60242485-60243043	m17	mO49	h1SMcG0010780chr2-h1-60242485-60243043
h1SMcG0010793	chr2-h1-60626797-60627672	m32	mO07	h1SMcG0010793chr2-h1-60626797-60627672
h1SMcG0010800	chr2-h1-60827282-60828176	m24	sO02	h1SMcG0010800chr2-h1-60827282-60828176
h1SMcG0010809	chr2-h1-61206523-61207272	m23	mO57	h1SMcG0010809chr2-h1-61206523-61207272
h1SMcG0010814	chr2-h1-61358041-61358937	m20	mO36	h1SMcG0010814chr2-h1-61358041-61358937
h1SMcG0010817	chr2-h1-61481474-61482745	s11	sO04	h1SMcG0010817chr2-h1-61481474-61482745
h1SMcG0010822	chr2-h1-61626885-61627734	m01	mO22	h1SMcG0010822chr2-h1-61626885-61627734
h1SMcG0010825	chr2-h1-61799571-61800492	m19	sO08	h1SMcG0010825chr2-h1-61799571-61800492
h1SMcG0010825	chr2-h1-61797989-61798799	m19	sO01	h1SMcG0010825chr2-h1-61797989-61798799
h1SMcG0010860	chr2-h1-62756035-62756946	m22	mO48	h1SMcG0010860chr2-h1-62756035-62756946
h1SMcG0010860	chr2-h1-62752970-62753854	m22	mO55	h1SMcG0010860chr2-h1-62752970-62753854
h1SMcG0010862	chr2-h1-62812905-62813785	m44	mO26	h1SMcG0010862chr2-h1-62812905-62813785
h1SMcG0010864	chr2-h1-62914801-62915672	m24	sO02	h1SMcG0010864chr2-h1-62914801-62915672
h1SMcG0010864	chr2-h1-62889694-62890563	m24	mO07	h1SMcG0010864chr2-h1-62889694-62890563
h1SMcG0010872	chr2-h1-63128125-63129026	m22	mO48	h1SMcG0010872chr2-h1-63128125-63129026
h1SMcG0010876	chr2-h1-63266204-63267199	s14	sO05	h1SMcG0010876chr2-h1-63266204-63267199
h1SMcG0010883	chr2-h1-63654848-63655742	m07	mO07	h1SMcG0010883chr2-h1-63654848-63655742
h1SMcG0010892	chr2-h1-63933754-63934682	m43	mO17	h1SMcG0010892chr2-h1-63933754-63934682
h1SMcG0010908	chr2-h1-64403527-64404432	m50	mO48	h1SMcG0010908chr2-h1-64403527-64404432
h1SMcG0010909	chr2-h1-64472099-64473087	m51	mO02	h1SMcG0010909chr2-h1-64472099-64473087
h1SMcG0010950	chr2-h1-66167702-66168624	m50	mO35	h1SMcG0010950chr2-h1-66167702-66168624
h1SMcG0010956	chr2-h1-66258759-66259710	m01	mO03	h1SMcG0010956chr2-h1-66258759-66259710
h1SMcG0010957	chr2-h1-66266551-66268256	m01	mO26	h1SMcG0010957chr2-h1-66266551-66268256
h1SMcG0010960	chr2-h1-66313112-66314170	m50	mO07	h1SMcG0010960chr2-h1-66313112-66314170
h1SMcG0010971	chr2-h1-66691869-66692876	m07	mO55	h1SMcG0010971chr2-h1-66691869-66692876
h1SMcG0010980	chr2-h1-66871734-66872590	m43	mO51	h1SMcG0010980chr2-h1-66871734-66872590
h1SMcG0011016	chr2-h1-68098707-68099555	m35	mO31	h1SMcG0011016chr2-h1-68098707-68099555
h1SMcG0011016	chr2-h1-68077115-68078143	m35	mO48	h1SMcG0011016chr2-h1-68077115-68078143
h1SMcG0011021	chr2-h1-68248759-68249812	m24	sO04	h1SMcG0011021chr2-h1-68248759-68249812
h1SMcG0011091	chr2-h1-70948726-70949681	m01	sO02	h1SMcG0011091chr2-h1-70948726-70949681
h1SMcG0011093	chr2-h1-71015612-71016437	m01	mO47	h1SMcG0011093chr2-h1-71015612-71016437
h1SMcG0011093	chr2-h1-71016980-71017787	m01	mO19	h1SMcG0011093chr2-h1-71016980-71017787
h1SMcG0011106	chr2-h1-71474293-71475708	m22	mO48	h1SMcG0011106chr2-h1-71474293-71475708
h1SMcG0011121	chr2-h1-71922822-71923823	m37	mO44	h1SMcG0011121chr2-h1-71922822-71923823
h1SMcG0011121	chr2-h1-71926381-71927330	m37	mO44	h1SMcG0011121chr2-h1-71926381-71927330
h1SMcG0011149	chr2-h1-72758980-72759924	m52	sO04	h1SMcG0011149chr2-h1-72758980-72759924
h1SMcG0011161	chr2-h1-73113116-73114075	s09	mO42	h1SMcG0011161chr2-h1-73113116-73114075
h1SMcG0011176	chr2-h1-73995510-73996309	m46	mO50	h1SMcG0011176chr2-h1-73995510-73996309
h1SMcG0011183	chr2-h1-74189966-74190883	s06	mO57	h1SMcG0011183chr2-h1-74189966-74190883
h1SMcG0011185	chr2-h1-74214464-74215333	m31	mO14	h1SMcG0011185chr2-h1-74214464-74215333
h1SMcG0011199	chr2-h1-74631702-74632620	m23	mO03	h1SMcG0011199chr2-h1-74631702-74632620
h1SMcG0011201	chr2-h1-74652230-74653219	m24	sO02	h1SMcG0011201chr2-h1-74652230-74653219
h1SMcG0011202	chr2-h1-74668217-74669214	m50	mO23	h1SMcG0011202chr2-h1-74668217-74669214
h1SMcG0011202	chr2-h1-74672087-74673002	m50	mO41	h1SMcG0011202chr2-h1-74672087-74673002
h1SMcG0011213	chr2-h1-75287881-75288825	m42	mO07	h1SMcG0011213chr2-h1-75287881-75288825
h1SMcG0011231	chr2-h1-75615528-75616563	s23	mO57	h1SMcG0011231chr2-h1-75615528-75616563
h1SMcG0011249	chr2-h1-76151660-76152663	m24	sO03	h1SMcG0011249chr2-h1-76151660-76152663
h1SMcG0011249	chr2-h1-76145676-76146589	m24	mO25	h1SMcG0011249chr2-h1-76145676-76146589
h1SMcG0011255	chr2-h1-76444392-76445288	m06	sO08	h1SMcG0011255chr2-h1-76444392-76445288
h1SMcG0011267	chr2-h1-76833143-76834101	m24	mO53	h1SMcG0011267chr2-h1-76833143-76834101
h1SMcG0011269	chr2-h1-76925843-76926715	s02	mO14	h1SMcG0011269chr2-h1-76925843-76926715
h1SMcG0011272	chr2-h1-77027489-77028364	m01	mO36	h1SMcG0011272chr2-h1-77027489-77028364
h1SMcG0011276	chr2-h1-77088822-77089633	m51	sO07	h1SMcG0011276chr2-h1-77088822-77089633
h1SMcG0011278	chr2-h1-77106839-77107731	m06	mO48	h1SMcG0011278chr2-h1-77106839-77107731
h1SMcG0011292	chr2-h1-77972968-77973978	m47	mO06	h1SMcG0011292chr2-h1-77972968-77973978
h1SMcG0011292	chr2-h1-77970683-77971563	m47	mO11	h1SMcG0011292chr2-h1-77970683-77971563
h1SMcG0011293	chr2-h1-78013235-78014048	m49	mO39	h1SMcG0011293chr2-h1-78013235-78014048
h1SMcG0011313	chr2-h1-78968923-78969807	m23	mO23	h1SMcG0011313chr2-h1-78968923-78969807
h1SMcG0011317	chr2-h1-79086388-79087273	s20	mO20	h1SMcG0011317chr2-h1-79086388-79087273
h1SMcG0011322	chr2-h1-79305201-79306114	s08	mO04	h1SMcG0011322chr2-h1-79305201-79306114
h1SMcG0011323	chr2-h1-79379167-79379946	m52	mO06	h1SMcG0011323chr2-h1-79379167-79379946
h1SMcG0011324	chr2-h1-79279906-79281079	m13	mO09	h1SMcG0011324chr2-h1-79279906-79281079
h1SMcG0011325	chr2-h1-79309243-79310226	m50	sO08	h1SMcG0011325chr2-h1-79309243-79310226
h1SMcG0011336	chr2-h1-79707293-79708207	m45	mO42	h1SMcG0011336chr2-h1-79707293-79708207
h1SMcG0011361	chr2-h1-80575712-80576590	m50	mO48	h1SMcG0011361chr2-h1-80575712-80576590
h1SMcG0011380	chr2-h1-81086531-81087449	s01	mO56	h1SMcG0011380chr2-h1-81086531-81087449
h1SMcG0011381	chr2-h1-81091386-81092221	m22	mO11	h1SMcG0011381chr2-h1-81091386-81092221
h1SMcG0011381	chr2-h1-81104104-81105035	m22	mO48	h1SMcG0011381chr2-h1-81104104-81105035
h1SMcG0011381	chr2-h1-81087704-81088372	m22	mO45	h1SMcG0011381chr2-h1-81087704-81088372
h1SMcG0011402	chr2-h1-81714109-81715018	m45	mO39	h1SMcG0011402chr2-h1-81714109-81715018
h1SMcG0011409	chr2-h1-81872708-81873695	m45	mO39	h1SMcG0011409chr2-h1-81872708-81873695
h1SMcG0011420	chr2-h1-82452376-82453395	m45	mO56	h1SMcG0011420chr2-h1-82452376-82453395
h1SMcG0011420	chr2-h1-82451064-82451983	m45	mO19	h1SMcG0011420chr2-h1-82451064-82451983
h1SMcG0011433	chr2-h1-82719521-82720451	m05	mO18	h1SMcG0011433chr2-h1-82719521-82720451
h1SMcG0011441	chr2-h1-83041871-83042753	m22	sO08	h1SMcG0011441chr2-h1-83041871-83042753
h1SMcG0011445	chr2-h1-83245236-83246118	m01	mO08	h1SMcG0011445chr2-h1-83245236-83246118
h1SMcG0011456	chr2-h1-83779951-83780828	m01	mO13	h1SMcG0011456chr2-h1-83779951-83780828
h1SMcG0011459	chr2-h1-83884072-83885062	m24	sO02	h1SMcG0011459chr2-h1-83884072-83885062
h1SMcG0011461	chr2-h1-84006138-84007145	m01	mO33	h1SMcG0011461chr2-h1-84006138-84007145
h1SMcG0011464	chr2-h1-84079974-84080889	m43	mO48	h1SMcG0011464chr2-h1-84079974-84080889
h1SMcG0011464	chr2-h1-84076689-84077574	m43	mO11	h1SMcG0011464chr2-h1-84076689-84077574
h1SMcG0011482	chr2-h1-84562439-84563406	m06	mO13	h1SMcG0011482chr2-h1-84562439-84563406
h1SMcG0011484	chr2-h1-84607434-84608565	m51	sO07	h1SMcG0011484chr2-h1-84607434-84608565
h1SMcG0011485	chr2-h1-84607434-84608565	s02	sO07	h1SMcG0011485chr2-h1-84607434-84608565
h1SMcG0011486	chr2-h1-84621775-84622682	m01	mO05	h1SMcG0011486chr2-h1-84621775-84622682
h1SMcG0011498	chr2-h1-84993773-84994772	s24	mO31	h1SMcG0011498chr2-h1-84993773-84994772
h1SMcG0011532	chr2-h1-86364285-86365175	m43	mO17	h1SMcG0011532chr2-h1-86364285-86365175
h1SMcG0011537	chr2-h1-86616908-86617754	m52	mO28	h1SMcG0011537chr2-h1-86616908-86617754
h1SMcG0011557	chr2-h1-87638238-87638841	m16	mO01	h1SMcG0011557chr2-h1-87638238-87638841
h1SMcG0011568	chr2-h1-87978582-87979499	m04	mO35	h1SMcG0011568chr2-h1-87978582-87979499
h1SMcG0011582	chr2-h1-88371397-88372476	m48	mO26	h1SMcG0011582chr2-h1-88371397-88372476
h1SMcG0011584	chr2-h1-88380858-88381453	m48	mO49	h1SMcG0011584chr2-h1-88380858-88381453
h1SMcG0011590	chr2-h1-88560680-88561574	m01	mO55	h1SMcG0011590chr2-h1-88560680-88561574
h1SMcG0011594	chr2-h1-88731690-88732549	m43	mO11	h1SMcG0011594chr2-h1-88731690-88732549
h1SMcG0011606	chr2-h1-89086421-89087402	s18	sO03	h1SMcG0011606chr2-h1-89086421-89087402
h1SMcG0011644	chr2-h1-90065626-90066549	m41	mO43	h1SMcG0011644chr2-h1-90065626-90066549
h1SMcG0011654	chr2-h1-90454974-90455893	s24	mO09	h1SMcG0011654chr2-h1-90454974-90455893
h1SMcG0011657	chr2-h1-90508850-90509890	m01	sO02	h1SMcG0011657chr2-h1-90508850-90509890
h1SMcG0011659	chr2-h1-90816574-90817434	m12	mO04	h1SMcG0011659chr2-h1-90816574-90817434
h1SMcG0011677	chr2-h1-91615830-91616739	m12	mO46	h1SMcG0011677chr2-h1-91615830-91616739
h1SMcG0011688	chr2-h1-92048668-92049571	s24	mO46	h1SMcG0011688chr2-h1-92048668-92049571
h1SMcG0011726	chr2-h1-93858294-93859406	m43	mO50	h1SMcG0011726chr2-h1-93858294-93859406
h1SMcG0011728	chr2-h1-94887891-94888908	m23	mO03	h1SMcG0011728chr2-h1-94887891-94888908
h1SMcG0011729	chr2-h1-94930791-94931680	s03	mO48	h1SMcG0011729chr2-h1-94930791-94931680
h1SMcG0011750	chr2-h1-96030870-96031765	s15	mO05	h1SMcG0011750chr2-h1-96030870-96031765
h1SMcG0011757	chr2-h1-96229178-96230126	m51	mO27	h1SMcG0011757chr2-h1-96229178-96230126
h1SMcG0011759	chr2-h1-96407017-96408049	m09	sO02	h1SMcG0011759chr2-h1-96407017-96408049
h1SMcG0011764	chr2-h1-96573074-96573788	m29	mO37	h1SMcG0011764chr2-h1-96573074-96573788
h1SMcG0011772	chr2-h1-96904695-96905429	m13	mO32	h1SMcG0011772chr2-h1-96904695-96905429
h1SMcG0011806	chr2-h1-98483457-98484371	m24	mO14	h1SMcG0011806chr2-h1-98483457-98484371
h1SMcG0011808	chr2-h1-98558974-98559884	m22	mO48	h1SMcG0011808chr2-h1-98558974-98559884
h1SMcG0011808	chr2-h1-98572272-98573158	m22	sO07	h1SMcG0011808chr2-h1-98572272-98573158
h1SMcG0011813	chr2-h1-98716377-98717328	m53	mO51	h1SMcG0011813chr2-h1-98716377-98717328
h1SMcG0011821	chr2-h1-99135739-99136589	m01	mO01	h1SMcG0011821chr2-h1-99135739-99136589
h1SMcG0011828	chr2-h1-99303722-99304574	m23	mO03	h1SMcG0011828chr2-h1-99303722-99304574
h1SMcG0011829	chr2-h1-99324765-99325642	m23	mO24	h1SMcG0011829chr2-h1-99324765-99325642
h1SMcG0011829	chr2-h1-99326443-99327503	m23	mO03	h1SMcG0011829chr2-h1-99326443-99327503
h1SMcG0011831	chr2-h1-99342436-99343332	m24	sO02	h1SMcG0011831chr2-h1-99342436-99343332
h1SMcG0011858	chr2-h1-100767805-100768695	m01	mO31	h1SMcG0011858chr2-h1-100767805-100768695
h1SMcG0011864	chr2-h1-101033400-101034368	m23	mO25	h1SMcG0011864chr2-h1-101033400-101034368
h1SMcG0011882	chr2-h1-102606192-102607093	m39	mO48	h1SMcG0011882chr2-h1-102606192-102607093
h1SMcG0011908	chr2-h1-103469042-103469900	s03	mO24	h1SMcG0011908chr2-h1-103469042-103469900
h1SMcG0011910	chr2-h1-103516868-103517789	s09	sO01	h1SMcG0011910chr2-h1-103516868-103517789
h1SMcG0011911	chr2-h1-103590164-103591059	m52	sO05	h1SMcG0011911chr2-h1-103590164-103591059
h1SMcG0011912	chr2-h1-103633952-103634765	m39	mO22	h1SMcG0011912chr2-h1-103633952-103634765
h1SMcG0011912	chr2-h1-103662241-103663138	m39	mO41	h1SMcG0011912chr2-h1-103662241-103663138
h1SMcG0011914	chr2-h1-103722658-103723502	m07	mO18	h1SMcG0011914chr2-h1-103722658-103723502
h1SMcG0011914	chr2-h1-103728331-103729227	m07	mO42	h1SMcG0011914chr2-h1-103728331-103729227
h1SMcG0011934	chr2-h1-104518966-104519860	s11	mO06	h1SMcG0011934chr2-h1-104518966-104519860
h1SMcG0011934	chr2-h1-104527228-104528120	s11	sO05	h1SMcG0011934chr2-h1-104527228-104528120
h1SMcG0011943	chr2-h1-104816644-104817541	m32	mO33	h1SMcG0011943chr2-h1-104816644-104817541
h1SMcG0011943	chr2-h1-104814368-104815316	m32	mO26	h1SMcG0011943chr2-h1-104814368-104815316
h1SMcG0011943	chr2-h1-104812795-104813752	m32	mO48	h1SMcG0011943chr2-h1-104812795-104813752
h1SMcG0011945	chr2-h1-104944964-104945903	m50	mO48	h1SMcG0011945chr2-h1-104944964-104945903
h1SMcG0011945	chr2-h1-104943228-104944105	m50	mO49	h1SMcG0011945chr2-h1-104943228-104944105
h1SMcG0011945	chr2-h1-104949659-104950784	m50	mO35	h1SMcG0011945chr2-h1-104949659-104950784
h1SMcG0011945	chr2-h1-104947697-104948607	m50	sO05	h1SMcG0011945chr2-h1-104947697-104948607
h1SMcG0011946	chr2-h1-105084750-105085751	m52	sO05	h1SMcG0011946chr2-h1-105084750-105085751
h1SMcG0011961	chr2-h1-105847379-105848193	m24	sO04	h1SMcG0011961chr2-h1-105847379-105848193
h1SMcG0011973	chr2-h1-106501279-106502124	m49	mO41	h1SMcG0011973chr2-h1-106501279-106502124
h1SMcG0011975	chr2-h1-106586213-106587025	m51	sO06	h1SMcG0011975chr2-h1-106586213-106587025
h1SMcG0011979	chr2-h1-106763456-106764376	m31	mO43	h1SMcG0011979chr2-h1-106763456-106764376
h1SMcG0011992	chr2-h1-107190962-107191838	m41	mO05	h1SMcG0011992chr2-h1-107190962-107191838
h1SMcG0012010	chr2-h1-107808102-107808931	m51	mO36	h1SMcG0012010chr2-h1-107808102-107808931
h1SMcG0012022	chr2-h1-108376372-108377270	m39	mO58	h1SMcG0012022chr2-h1-108376372-108377270
h1SMcG0012035	chr2-h1-109288366-109289261	m52	sO05	h1SMcG0012035chr2-h1-109288366-109289261
h1SMcG0012035	chr2-h1-109284131-109285071	m52	mO46	h1SMcG0012035chr2-h1-109284131-109285071
h1SMcG0012048	chr2-h1-109810493-109811455	m17	mO59	h1SMcG0012048chr2-h1-109810493-109811455
h1SMcG0012049	chr2-h1-110002108-110002856	m31	sO05	h1SMcG0012049chr2-h1-110002108-110002856
h1SMcG0012111	chr2-h1-111872048-111872915	m40	mO06	h1SMcG0012111chr2-h1-111872048-111872915
h1SMcG0012140	chr2-h1-112749547-112750229	m01	mO49	h1SMcG0012140chr2-h1-112749547-112750229
h1SMcG0012154	chr2-h1-113418423-113419282	m06	sO01	h1SMcG0012154chr2-h1-113418423-113419282
h1SMcG0012164	chr2-h1-113600700-113601934	m01	mO03	h1SMcG0012164chr2-h1-113600700-113601934
h1SMcG0012220	chr2-h1-115846339-115847228	m11	mO33	h1SMcG0012220chr2-h1-115846339-115847228
h1SMcG0012220	chr2-h1-115843699-115844515	m11	mO39	h1SMcG0012220chr2-h1-115843699-115844515
h1SMcG0012259	chr2-h1-117142460-117143366	m24	mO33	h1SMcG0012259chr2-h1-117142460-117143366
h1SMcG0012288	chr2-h1-118179776-118180683	s02	sO03	h1SMcG0012288chr2-h1-118179776-118180683
h1SMcG0012294	chr2-h1-118340536-118341438	m50	mO35	h1SMcG0012294chr2-h1-118340536-118341438
h1SMcG0012347	chr2-h1-120525306-120526277	m23	mO01	h1SMcG0012347chr2-h1-120525306-120526277
h1SMcG0012350	chr2-h1-120610638-120611514	m01	mO01	h1SMcG0012350chr2-h1-120610638-120611514
h1SMcG0012382	chr2-h1-121952722-121953655	m01	mO07	h1SMcG0012382chr2-h1-121952722-121953655
h1SMcG0012401	chr2-h1-122624846-122625355	s24	mO02	h1SMcG0012401chr2-h1-122624846-122625355
h1SMcG0012422	chr2-h1-123334886-123335728	s02	mO04	h1SMcG0012422chr2-h1-123334886-123335728
h1SMcG0012436	chr2-h1-123882761-123883693	m46	mO16	h1SMcG0012436chr2-h1-123882761-123883693
h1SMcG0012458	chr2-h1-125376387-125377130	s05	mO04	h1SMcG0012458chr2-h1-125376387-125377130
h1SMcG0012482	chr2-h1-126526587-126527490	m23	mO54	h1SMcG0012482chr2-h1-126526587-126527490
h1SMcG0012495	chr2-h1-127127536-127128431	s02	mO10	h1SMcG0012495chr2-h1-127127536-127128431
h1SMcG0012535	chr2-h1-128994380-128995427	s10	sO05	h1SMcG0012535chr2-h1-128994380-128995427
h1SMcG0012536	chr2-h1-129000251-129001155	m52	sO05	h1SMcG0012536chr2-h1-129000251-129001155
h1SMcG0012537	chr2-h1-129049366-129050187	m11	mO37	h1SMcG0012537chr2-h1-129049366-129050187
h1SMcG0012543	chr2-h1-129348548-129349421	m24	sO03	h1SMcG0012543chr2-h1-129348548-129349421
h1SMcG0012609	chr2-h1-132022586-132023778	m24	sO02	h1SMcG0012609chr2-h1-132022586-132023778
h1SMcG0012664	chr2-h1-134523876-134524714	m22	mO26	h1SMcG0012664chr2-h1-134523876-134524714
h1SMcG0012664	chr2-h1-134522271-134523315	m22	mO48	h1SMcG0012664chr2-h1-134522271-134523315
h1SMcG0012714	chr2-h1-136306225-136307056	s02	mO19	h1SMcG0012714chr2-h1-136306225-136307056
h1SMcG0012728	chr2-h1-137952765-137953644	m29	mO37	h1SMcG0012728chr2-h1-137952765-137953644
h1SMcG0012749	chr2-h1-138890682-138891594	s04	mO58	h1SMcG0012749chr2-h1-138890682-138891594
h1SMcG0012750	chr2-h1-138921348-138922163	m19	mO23	h1SMcG0012750chr2-h1-138921348-138922163
h1SMcG0012750	chr2-h1-138914193-138915071	m19	mO52	h1SMcG0012750chr2-h1-138914193-138915071
h1SMcG0012750	chr2-h1-138920958-138921276	m19	mO57	h1SMcG0012750chr2-h1-138920958-138921276
h1SMcG0012759	chr2-h1-139187409-139188268	m46	mO30	h1SMcG0012759chr2-h1-139187409-139188268
h1SMcG0012769	chr2-h1-139492676-139493600	m47	mO32	h1SMcG0012769chr2-h1-139492676-139493600
h1SMcG0012776	chr2-h1-139740158-139741021	m31	mO46	h1SMcG0012776chr2-h1-139740158-139741021
h1SMcG0012817	chr2-h1-141485216-141486120	m01	mO06	h1SMcG0012817chr2-h1-141485216-141486120
h1SMcG0012838	chr2-h1-142418764-142419605	m24	mO28	h1SMcG0012838chr2-h1-142418764-142419605
h1SMcG0012860	chr2-h1-143640678-143641588	m01	mO42	h1SMcG0012860chr2-h1-143640678-143641588
h1SMcG0012865	chr2-h1-143930948-143931909	s03	mO21	h1SMcG0012865chr2-h1-143930948-143931909
h1SMcG0012881	chr2-h1-144570960-144571837	m47	mO36	h1SMcG0012881chr2-h1-144570960-144571837
h1SMcG0012886	chr2-h1-144801474-144802530	m24	mO10	h1SMcG0012886chr2-h1-144801474-144802530
h1SMcG0012902	chr2-h1-145290417-145291344	s22	mO52	h1SMcG0012902chr2-h1-145290417-145291344
h1SMcG0012902	chr2-h1-145283778-145284873	s22	mO09	h1SMcG0012902chr2-h1-145283778-145284873
h1SMcG0012914	chr2-h1-145815588-145816478	m23	mO03	h1SMcG0012914chr2-h1-145815588-145816478
h1SMcG0012917	chr2-h1-145890416-145891267	m24	sO03	h1SMcG0012917chr2-h1-145890416-145891267
h1SMcG0012937	chr2-h1-146688030-146689084	s07	mO48	h1SMcG0012937chr2-h1-146688030-146689084
h1SMcG0012937	chr2-h1-146690882-146691700	s07	mO32	h1SMcG0012937chr2-h1-146690882-146691700
h1SMcG0012957	chr2-h1-147308009-147308973	m43	mO44	h1SMcG0012957chr2-h1-147308009-147308973
h1SMcG0012971	chr2-h1-147947893-147948704	m01	sO01	h1SMcG0012971chr2-h1-147947893-147948704
h1SMcG0012986	chr2-h1-148384146-148385127	m40	sO05	h1SMcG0012986chr2-h1-148384146-148385127
h1SMcG0013035	chr2-h1-151371793-151372584	m24	mO33	h1SMcG0013035chr2-h1-151371793-151372584
h1SMcG0013037	chr2-h1-151444904-151445885	m43	mO54	h1SMcG0013037chr2-h1-151444904-151445885
h1SMcG0013037	chr2-h1-151450654-151451663	m43	mO41	h1SMcG0013037chr2-h1-151450654-151451663
h1SMcG0013039	chr2-h1-151472683-151473645	s10	mO31	h1SMcG0013039chr2-h1-151472683-151473645
h1SMcG0013080	chr2-h1-152397165-152398028	m01	mO32	h1SMcG0013080chr2-h1-152397165-152398028
h1SMcG0013086	chr2-h1-152582851-152583693	m24	mO29	h1SMcG0013086chr2-h1-152582851-152583693
h1SMcG0013092	chr2-h1-153231118-153232065	m06	mO51	h1SMcG0013092chr2-h1-153231118-153232065
h1SMcG0013102	chr2-h1-153483304-153484142	m45	mO02	h1SMcG0013102chr2-h1-153483304-153484142
h1SMcG0013103	chr2-h1-153525929-153526715	m05	mO48	h1SMcG0013103chr2-h1-153525929-153526715
h1SMcG0013120	chr2-h1-154222488-154223391	m17	mO54	h1SMcG0013120chr2-h1-154222488-154223391
h1SMcG0013134	chr2-h1-154808760-154809591	m07	mO11	h1SMcG0013134chr2-h1-154808760-154809591
h1SMcG0013144	chr2-h1-155139274-155140166	m23	mO59	h1SMcG0013144chr2-h1-155139274-155140166
h1SMcG0013146	chr2-h1-155184264-155185300	s02	mO15	h1SMcG0013146chr2-h1-155184264-155185300
h1SMcG0013146	chr2-h1-155181771-155182702	s02	mO17	h1SMcG0013146chr2-h1-155181771-155182702
h1SMcG0013158	chr2-h1-155686354-155687248	m27	mO51	h1SMcG0013158chr2-h1-155686354-155687248
h1SMcG0013162	chr2-h1-155923376-155924341	m01	mO05	h1SMcG0013162chr2-h1-155923376-155924341
h1SMcG0013192	chr2-h1-156728739-156729708	m01	mO32	h1SMcG0013192chr2-h1-156728739-156729708
h1SMcG0013196	chr2-h1-157084144-157084986	m13	mO20	h1SMcG0013196chr2-h1-157084144-157084986
h1SMcG0013199	chr2-h1-157236468-157237343	m52	mO33	h1SMcG0013199chr2-h1-157236468-157237343
h1SMcG0013201	chr2-h1-157339928-157340830	s02	mO05	h1SMcG0013201chr2-h1-157339928-157340830
h1SMcG0013203	chr2-h1-157367047-157367964	m06	mO48	h1SMcG0013203chr2-h1-157367047-157367964
h1SMcG0013219	chr2-h1-158354049-158354929	m24	sO03	h1SMcG0013219chr2-h1-158354049-158354929
h1SMcG0013242	chr2-h1-159301956-159302833	m01	mO33	h1SMcG0013242chr2-h1-159301956-159302833
h1SMcG0013254	chr2-h1-159578006-159579084	m01	mO09	h1SMcG0013254chr2-h1-159578006-159579084
h1SMcG0013266	chr2-h1-159842126-159842984	m23	mO03	h1SMcG0013266chr2-h1-159842126-159842984
h1SMcG0013296	chr2-h1-160443597-160444565	m23	mO57	h1SMcG0013296chr2-h1-160443597-160444565
h1SMcG0013309	chr2-h1-160720538-160721476	m02	mO01	h1SMcG0013309chr2-h1-160720538-160721476
h1SMcG0013312	chr2-h1-160749064-160749902	s21	mO41	h1SMcG0013312chr2-h1-160749064-160749902
h1SMcG0013315	chr2-h1-160793733-160795021	m22	mO12	h1SMcG0013315chr2-h1-160793733-160795021
h1SMcG0013330	chr2-h1-161244545-161245495	m09	mO05	h1SMcG0013330chr2-h1-161244545-161245495
h1SMcG0013336	chr2-h1-161540207-161541085	m24	mO55	h1SMcG0013336chr2-h1-161540207-161541085
h1SMcG0013375	chr2-h1-163132115-163132977	s23	mO05	h1SMcG0013375chr2-h1-163132115-163132977
h1SMcG0013377	chr2-h1-163194323-163195315	m06	mO45	h1SMcG0013377chr2-h1-163194323-163195315
h1SMcG0013386	chr2-h1-163503703-163504629	m07	sO02	h1SMcG0013386chr2-h1-163503703-163504629
h1SMcG0013390	chr2-h1-163629756-163630734	m24	mO33	h1SMcG0013390chr2-h1-163629756-163630734
h1SMcG0013390	chr2-h1-163622842-163623879	m24	sO02	h1SMcG0013390chr2-h1-163622842-163623879
h1SMcG0013407	chr2-h1-164235323-164236313	m05	mO11	h1SMcG0013407chr2-h1-164235323-164236313
h1SMcG0013411	chr2-h1-164340023-164340911	m05	mO11	h1SMcG0013411chr2-h1-164340023-164340911
h1SMcG0013415	chr2-h1-164521733-164522605	m24	mO05	h1SMcG0013415chr2-h1-164521733-164522605
h1SMcG0013419	chr2-h1-164633968-164634863	s02	mO37	h1SMcG0013419chr2-h1-164633968-164634863
h1SMcG0013445	chr2-h1-166095882-166096923	m24	sO03	h1SMcG0013445chr2-h1-166095882-166096923
h1SMcG0013447	chr2-h1-166217325-166218162	m01	mO04	h1SMcG0013447chr2-h1-166217325-166218162
h1SMcG0013455	chr2-h1-166504270-166505322	s09	mO25	h1SMcG0013455chr2-h1-166504270-166505322
h1SMcG0013464	chr2-h1-167046575-167047559	m45	mO39	h1SMcG0013464chr2-h1-167046575-167047559
h1SMcG0013480	chr2-h1-167520406-167521311	m31	mO35	h1SMcG0013480chr2-h1-167520406-167521311
h1SMcG0013480	chr2-h1-167512128-167512763	m31	mO55	h1SMcG0013480chr2-h1-167512128-167512763
h1SMcG0013480	chr2-h1-167513011-167513828	m31	mO28	h1SMcG0013480chr2-h1-167513011-167513828
h1SMcG0013491	chr2-h1-168071596-168072499	m09	mO51	h1SMcG0013491chr2-h1-168071596-168072499
h1SMcG0013493	chr2-h1-168129566-168130458	m53	mO48	h1SMcG0013493chr2-h1-168129566-168130458
h1SMcG0013536	chr2-h1-170257020-170257758	m01	mO03	h1SMcG0013536chr2-h1-170257020-170257758
h1SMcG0013536	chr2-h1-170256331-170256994	m01	mO08	h1SMcG0013536chr2-h1-170256331-170256994
h1SMcG0013551	chr2-h1-170670961-170671803	m08	mO15	h1SMcG0013551chr2-h1-170670961-170671803
h1SMcG0013556	chr2-h1-170735424-170736446	m18	mO07	h1SMcG0013556chr2-h1-170735424-170736446
h1SMcG0013561	chr2-h1-170888623-170889650	m27	mO40	h1SMcG0013561chr2-h1-170888623-170889650
h1SMcG0013570	chr2-h1-171060224-171061102	s19	mO09	h1SMcG0013570chr2-h1-171060224-171061102
h1SMcG0013580	chr2-h1-171438401-171439271	s17	mO43	h1SMcG0013580chr2-h1-171438401-171439271
h1SMcG0013592	chr2-h1-171913803-171914725	s03	mO48	h1SMcG0013592chr2-h1-171913803-171914725
h1SMcG0013608	chr2-h1-172533184-172534030	m41	mO36	h1SMcG0013608chr2-h1-172533184-172534030
h1SMcG0013610	chr2-h1-172576422-172577002	m31	sO08	h1SMcG0013610chr2-h1-172576422-172577002
h1SMcG0013610	chr2-h1-172575525-172576305	m31	mO49	h1SMcG0013610chr2-h1-172575525-172576305
h1SMcG0013616	chr2-h1-172774332-172775242	m01	mO26	h1SMcG0013616chr2-h1-172774332-172775242
h1SMcG0013643	chr2-h1-173502635-173503509	m52	mO54	h1SMcG0013643chr2-h1-173502635-173503509
h1SMcG0013660	chr2-h1-173780782-173781670	m18	sO01	h1SMcG0013660chr2-h1-173780782-173781670
h1SMcG0013660	chr2-h1-173785858-173786864	m18	mO03	h1SMcG0013660chr2-h1-173785858-173786864
h1SMcG0013663	chr2-h1-173884368-173885176	s19	mO36	h1SMcG0013663chr2-h1-173884368-173885176
h1SMcG0013670	chr2-h1-174281995-174283088	m52	mO32	h1SMcG0013670chr2-h1-174281995-174283088
h1SMcG0013672	chr2-h1-174314162-174315007	m51	mO09	h1SMcG0013672chr2-h1-174314162-174315007
h1SMcG0013672	chr2-h1-174319795-174320748	m51	mO09	h1SMcG0013672chr2-h1-174319795-174320748
h1SMcG0013713	chr2-h1-175552838-175553649	m46	mO42	h1SMcG0013713chr2-h1-175552838-175553649
h1SMcG0013713	chr2-h1-175551337-175552579	m46	mO23	h1SMcG0013713chr2-h1-175551337-175552579
h1SMcG0013718	chr2-h1-175832733-175833692	m22	mO01	h1SMcG0013718chr2-h1-175832733-175833692
h1SMcG0013718	chr2-h1-175827245-175828134	m22	mO10	h1SMcG0013718chr2-h1-175827245-175828134
h1SMcG0013726	chr2-h1-176070053-176070922	m16	mO48	h1SMcG0013726chr2-h1-176070053-176070922
h1SMcG0013731	chr2-h1-176297778-176298663	m47	sO05	h1SMcG0013731chr2-h1-176297778-176298663
h1SMcG0013742	chr2-h1-176787399-176788232	s03	mO48	h1SMcG0013742chr2-h1-176787399-176788232
h1SMcG0013753	chr2-h1-177073610-177074414	m24	sO02	h1SMcG0013753chr2-h1-177073610-177074414
h1SMcG0013760	chr2-h1-177316628-177317509	m01	mO05	h1SMcG0013760chr2-h1-177316628-177317509
h1SMcG0013787	chr2-h1-178283630-178284528	m01	mO59	h1SMcG0013787chr2-h1-178283630-178284528
h1SMcG0013804	chr2-h1-179080705-179081606	m23	mO39	h1SMcG0013804chr2-h1-179080705-179081606
h1SMcG0013820	chr2-h1-179652016-179652959	m19	mO01	h1SMcG0013820chr2-h1-179652016-179652959
h1SMcG0013827	chr2-h1-179958885-179959746	m08	mO03	h1SMcG0013827chr2-h1-179958885-179959746
h1SMcG0013838	chr2-h1-180311484-180312393	m46	mO50	h1SMcG0013838chr2-h1-180311484-180312393
h1SMcG0013847	chr2-h1-180682527-180683423	m01	mO30	h1SMcG0013847chr2-h1-180682527-180683423
h1SMcG0013856	chr2-h1-180918533-180920051	m24	mO46	h1SMcG0013856chr2-h1-180918533-180920051
h1SMcG0013874	chr2-h1-181721109-181722058	m20	sO03	h1SMcG0013874chr2-h1-181721109-181722058
h1SMcG0013882	chr2-h1-181929869-181930892	m43	mO17	h1SMcG0013882chr2-h1-181929869-181930892
h1SMcG0013899	chr2-h1-182375840-182376728	m05	mO11	h1SMcG0013899chr2-h1-182375840-182376728
h1SMcG0013907	chr2-h1-182565174-182566168	m44	mO50	h1SMcG0013907chr2-h1-182565174-182566168
h1SMcG0013913	chr2-h1-182710237-182711201	m24	sO04	h1SMcG0013913chr2-h1-182710237-182711201
h1SMcG0013914	chr2-h1-182711909-182712781	m22	mO50	h1SMcG0013914chr2-h1-182711909-182712781
h1SMcG0013917	chr2-h1-182802858-182803759	m51	mO48	h1SMcG0013917chr2-h1-182802858-182803759
h1SMcG0013917	chr2-h1-182780241-182781158	m51	mO57	h1SMcG0013917chr2-h1-182780241-182781158
h1SMcG0013917	chr2-h1-182789866-182790826	m51	sO07	h1SMcG0013917chr2-h1-182789866-182790826
h1SMcG0013917	chr2-h1-182794575-182795356	m51	mO52	h1SMcG0013917chr2-h1-182794575-182795356
h1SMcG0013932	chr2-h1-183186738-183187629	m50	mO12	h1SMcG0013932chr2-h1-183186738-183187629
h1SMcG0013937	chr2-h1-183391896-183392781	m52	mO06	h1SMcG0013937chr2-h1-183391896-183392781
h1SMcG0013938	chr2-h1-183396847-183397736	m24	sO02	h1SMcG0013938chr2-h1-183396847-183397736
h1SMcG0013939	chr2-h1-183509068-183509935	m44	mO39	h1SMcG0013939chr2-h1-183509068-183509935
h1SMcG0013948	chr2-h1-183945121-183945926	s09	sO08	h1SMcG0013948chr2-h1-183945121-183945926
h1SMcG0013954	chr2-h1-184113005-184113921	m37	mO22	h1SMcG0013954chr2-h1-184113005-184113921
h1SMcG0013956	chr2-h1-184198800-184199572	m22	mO01	h1SMcG0013956chr2-h1-184198800-184199572
h1SMcG0013967	chr2-h1-184638714-184639628	m45	mO25	h1SMcG0013967chr2-h1-184638714-184639628
h1SMcG0013968	chr2-h1-184645347-184646250	m24	sO02	h1SMcG0013968chr2-h1-184645347-184646250
h1SMcG0013969	chr2-h1-184646870-184647728	m24	sO02	h1SMcG0013969chr2-h1-184646870-184647728
h1SMcG0013969	chr2-h1-184648388-184649341	m24	mO07	h1SMcG0013969chr2-h1-184648388-184649341
h1SMcG0013999	chr2-h1-185882892-185883757	m01	mO55	h1SMcG0013999chr2-h1-185882892-185883757
h1SMcG0014000	chr2-h1-185958598-185959740	m45	mO07	h1SMcG0014000chr2-h1-185958598-185959740
h1SMcG0014002	chr2-h1-186025313-186026252	m12	mO06	h1SMcG0014002chr2-h1-186025313-186026252
h1SMcG0014035	chr2-h1-187137694-187138613	m22	mO12	h1SMcG0014035chr2-h1-187137694-187138613
h1SMcG0014043	chr2-h1-187668895-187670062	m02	mO01	h1SMcG0014043chr2-h1-187668895-187670062
h1SMcG0014090	chr2-h1-189189374-189190187	s08	mO26	h1SMcG0014090chr2-h1-189189374-189190187
h1SMcG0014096	chr2-h1-189433562-189434531	m53	mO40	h1SMcG0014096chr2-h1-189433562-189434531
h1SMcG0014107	chr2-h1-189752528-189753465	s07	sO05	h1SMcG0014107chr2-h1-189752528-189753465
h1SMcG0014109	chr2-h1-189778073-189779075	m05	mO02	h1SMcG0014109chr2-h1-189778073-189779075
h1SMcG0014109	chr2-h1-189775937-189776814	m05	mO18	h1SMcG0014109chr2-h1-189775937-189776814
h1SMcG0014110	chr2-h1-189797170-189798002	m45	mO20	h1SMcG0014110chr2-h1-189797170-189798002
h1SMcG0014110	chr2-h1-189806093-189807011	m45	mO26	h1SMcG0014110chr2-h1-189806093-189807011
h1SMcG0014116	chr2-h1-190206040-190206927	m24	sO02	h1SMcG0014116chr2-h1-190206040-190206927
h1SMcG0014126	chr2-h1-190539382-190540371	m53	mO27	h1SMcG0014126chr2-h1-190539382-190540371
h1SMcG0014134	chr2-h1-191082650-191083494	m24	sO02	h1SMcG0014134chr2-h1-191082650-191083494
h1SMcG0014148	chr2-h1-191741633-191742495	m11	sO03	h1SMcG0014148chr2-h1-191741633-191742495
h1SMcG0014157	chr2-h1-192185117-192186013	m43	mO17	h1SMcG0014157chr2-h1-192185117-192186013
h1SMcG0014157	chr2-h1-192187698-192188497	m43	sO07	h1SMcG0014157chr2-h1-192187698-192188497
h1SMcG0014159	chr2-h1-192242220-192243045	s04	sO02	h1SMcG0014159chr2-h1-192242220-192243045
h1SMcG0014159	chr2-h1-192236567-192237438	s04	mO33	h1SMcG0014159chr2-h1-192236567-192237438
h1SMcG0014159	chr2-h1-192251600-192252536	s04	mO32	h1SMcG0014159chr2-h1-192251600-192252536
h1SMcG0014165	chr2-h1-192458362-192459151	m47	mO06	h1SMcG0014165chr2-h1-192458362-192459151
h1SMcG0014192	chr2-h1-193290008-193290956	m50	mO32	h1SMcG0014192chr2-h1-193290008-193290956
h1SMcG0014195	chr2-h1-193412197-193413140	m51	sO07	h1SMcG0014195chr2-h1-193412197-193413140
h1SMcG0014203	chr2-h1-193724704-193725612	m53	mO33	h1SMcG0014203chr2-h1-193724704-193725612
h1SMcG0014216	chr2-h1-194247564-194248406	m01	mO37	h1SMcG0014216chr2-h1-194247564-194248406
h1SMcG0014229	chr2-h1-194768695-194769609	m41	mO23	h1SMcG0014229chr2-h1-194768695-194769609
h1SMcG0014248	chr2-h1-195407948-195408818	m02	mO01	h1SMcG0014248chr2-h1-195407948-195408818
h1SMcG0014249	chr2-h1-195456153-195457025	m02	mO11	h1SMcG0014249chr2-h1-195456153-195457025
h1SMcG0014250	chr2-h1-195456153-195457025	m02	mO11	h1SMcG0014250chr2-h1-195456153-195457025
h1SMcG0014252	chr2-h1-195575944-195576975	m01	mO46	h1SMcG0014252chr2-h1-195575944-195576975
h1SMcG0014266	chr2-h1-196134964-196135938	m04	mO32	h1SMcG0014266chr2-h1-196134964-196135938
h1SMcG0014275	chr2-h1-196291324-196292274	s23	sO06	h1SMcG0014275chr2-h1-196291324-196292274
h1SMcG0014294	chr2-h1-196715883-196716552	m43	sO01	h1SMcG0014294chr2-h1-196715883-196716552
h1SMcG0014295	chr2-h1-196776510-196777374	m17	mO30	h1SMcG0014295chr2-h1-196776510-196777374
h1SMcG0014295	chr2-h1-196781470-196782486	m17	mO43	h1SMcG0014295chr2-h1-196781470-196782486
h1SMcG0014296	chr2-h1-196821551-196822450	m51	mO53	h1SMcG0014296chr2-h1-196821551-196822450
h1SMcG0014309	chr2-h1-197318101-197318995	m01	mO11	h1SMcG0014309chr2-h1-197318101-197318995
h1SMcG0014310	chr2-h1-197329591-197330596	m24	sO02	h1SMcG0014310chr2-h1-197329591-197330596
h1SMcG0014322	chr2-h1-197687433-197688392	m24	sO02	h1SMcG0014322chr2-h1-197687433-197688392
h1SMcG0014352	chr2-h1-198680736-198681609	m14	mO44	h1SMcG0014352chr2-h1-198680736-198681609
h1SMcG0014369	chr2-h1-199099899-199100761	m22	mO11	h1SMcG0014369chr2-h1-199099899-199100761
h1SMcG0014369	chr2-h1-199102071-199102914	m22	mO11	h1SMcG0014369chr2-h1-199102071-199102914
h1SMcG0014370	chr2-h1-199106278-199107135	m43	mO11	h1SMcG0014370chr2-h1-199106278-199107135
h1SMcG0014371	chr2-h1-199139072-199139795	m43	mO11	h1SMcG0014371chr2-h1-199139072-199139795
h1SMcG0014374	chr2-h1-199325718-199326666	m07	mO12	h1SMcG0014374chr2-h1-199325718-199326666
h1SMcG0014376	chr2-h1-199429851-199430780	m24	mO05	h1SMcG0014376chr2-h1-199429851-199430780
h1SMcG0014376	chr2-h1-199432185-199433101	m24	sO02	h1SMcG0014376chr2-h1-199432185-199433101
h1SMcG0014386	chr2-h1-199749981-199750820	m52	sO05	h1SMcG0014386chr2-h1-199749981-199750820
h1SMcG0014387	chr2-h1-199787612-199788519	m23	mO48	h1SMcG0014387chr2-h1-199787612-199788519
h1SMcG0014387	chr2-h1-199802403-199803310	m23	mO48	h1SMcG0014387chr2-h1-199802403-199803310
h1SMcG0014393	chr2-h1-200086149-200087042	m24	sO04	h1SMcG0014393chr2-h1-200086149-200087042
h1SMcG0014399	chr2-h1-200404876-200405771	m05	mO21	h1SMcG0014399chr2-h1-200404876-200405771
h1SMcG0014400	chr2-h1-200431287-200432101	s17	mO48	h1SMcG0014400chr2-h1-200431287-200432101
h1SMcG0014425	chr2-h1-201800158-201801059	m05	mO48	h1SMcG0014425chr2-h1-201800158-201801059
h1SMcG0014428	chr2-h1-201887765-201888649	m24	sO02	h1SMcG0014428chr2-h1-201887765-201888649
h1SMcG0014435	chr2-h1-202113413-202114227	m32	mO21	h1SMcG0014435chr2-h1-202113413-202114227
h1SMcG0014485	chr2-h1-203762221-203763058	s22	mO47	h1SMcG0014485chr2-h1-203762221-203763058
h1SMcG0014502	chr2-h1-204263202-204264204	m24	mO08	h1SMcG0014502chr2-h1-204263202-204264204
h1SMcG0014524	chr2-h1-204807227-204808104	m47	mO43	h1SMcG0014524chr2-h1-204807227-204808104
h1SMcG0014529	chr2-h1-204945945-204946792	m31	mO28	h1SMcG0014529chr2-h1-204945945-204946792
h1SMcG0014549	chr2-h1-205746920-205747798	m51	mO37	h1SMcG0014549chr2-h1-205746920-205747798
h1SMcG0014557	chr2-h1-206013166-206014009	s03	mO17	h1SMcG0014557chr2-h1-206013166-206014009
h1SMcG0014561	chr2-h1-206129569-206130477	m24	mO31	h1SMcG0014561chr2-h1-206129569-206130477
h1SMcG0014564	chr2-h1-206240985-206242110	m40	mO58	h1SMcG0014564chr2-h1-206240985-206242110
h1SMcG0014564	chr2-h1-206254862-206255825	m40	mO52	h1SMcG0014564chr2-h1-206254862-206255825
h1SMcG0014580	chr2-h1-206888917-206889918	s19	mO34	h1SMcG0014580chr2-h1-206888917-206889918
h1SMcG0014580	chr2-h1-206881486-206882486	s19	mO04	h1SMcG0014580chr2-h1-206881486-206882486
h1SMcG0014587	chr2-h1-207058623-207059604	m43	mO17	h1SMcG0014587chr2-h1-207058623-207059604
h1SMcG0014594	chr2-h1-207251228-207252145	m50	mO36	h1SMcG0014594chr2-h1-207251228-207252145
h1SMcG0014605	chr2-h1-207636068-207636941	m03	mO16	h1SMcG0014605chr2-h1-207636068-207636941
h1SMcG0014607	chr2-h1-207685253-207686165	s12	mO02	h1SMcG0014607chr2-h1-207685253-207686165
h1SMcG0014619	chr2-h1-208066930-208067848	m43	mO51	h1SMcG0014619chr2-h1-208066930-208067848
h1SMcG0014623	chr2-h1-208140568-208141492	m06	mO12	h1SMcG0014623chr2-h1-208140568-208141492
h1SMcG0014626	chr2-h1-208249574-208250540	m52	mO33	h1SMcG0014626chr2-h1-208249574-208250540
h1SMcG0014633	chr2-h1-208520816-208521763	m12	mO18	h1SMcG0014633chr2-h1-208520816-208521763
h1SMcG0014641	chr2-h1-208805694-208806580	m42	mO39	h1SMcG0014641chr2-h1-208805694-208806580
h1SMcG0014648	chr2-h1-208937974-208938877	s17	sO05	h1SMcG0014648chr2-h1-208937974-208938877
h1SMcG0014650	chr2-h1-208964996-208965872	m40	mO46	h1SMcG0014650chr2-h1-208964996-208965872
h1SMcG0014650	chr2-h1-208966573-208967483	m40	mO28	h1SMcG0014650chr2-h1-208966573-208967483
h1SMcG0014658	chr2-h1-209369314-209370189	m44	mO58	h1SMcG0014658chr2-h1-209369314-209370189
h1SMcG0014658	chr2-h1-209365690-209366626	m44	mO48	h1SMcG0014658chr2-h1-209365690-209366626
h1SMcG0014667	chr2-h1-209688103-209689115	m01	mO28	h1SMcG0014667chr2-h1-209688103-209689115
h1SMcG0014676	chr2-h1-210037270-210038286	m50	mO41	h1SMcG0014676chr2-h1-210037270-210038286
h1SMcG0014679	chr2-h1-210145138-210145987	m43	mO21	h1SMcG0014679chr2-h1-210145138-210145987
h1SMcG0014681	chr2-h1-210157756-210158337	m24	sO02	h1SMcG0014681chr2-h1-210157756-210158337
h1SMcG0014684	chr2-h1-210281861-210282868	m37	mO13	h1SMcG0014684chr2-h1-210281861-210282868
h1SMcG0014698	chr2-h1-210567107-210567985	m23	mO04	h1SMcG0014698chr2-h1-210567107-210567985
h1SMcG0014698	chr2-h1-210564997-210565886	m23	mO25	h1SMcG0014698chr2-h1-210564997-210565886
h1SMcG0014722	chr2-h1-211100875-211101689	m23	mO57	h1SMcG0014722chr2-h1-211100875-211101689
h1SMcG0014723	chr2-h1-211100875-211101689	m41	mO57	h1SMcG0014723chr2-h1-211100875-211101689
h1SMcG0014729	chr2-h1-211239973-211240862	m52	sO05	h1SMcG0014729chr2-h1-211239973-211240862
h1SMcG0014734	chr2-h1-211353269-211354179	s03	mO17	h1SMcG0014734chr2-h1-211353269-211354179
h1SMcG0014736	chr2-h1-211411801-211412616	m01	mO40	h1SMcG0014736chr2-h1-211411801-211412616
h1SMcG0014740	chr2-h1-211562057-211562863	m45	mO39	h1SMcG0014740chr2-h1-211562057-211562863
h1SMcG0014744	chr2-h1-211636362-211637289	m24	mO29	h1SMcG0014744chr2-h1-211636362-211637289
h1SMcG0014752	chr2-h1-211962671-211963408	m52	mO26	h1SMcG0014752chr2-h1-211962671-211963408
h1SMcG0014752	chr2-h1-211963634-211964474	m52	mO42	h1SMcG0014752chr2-h1-211963634-211964474
h1SMcG0014752	chr2-h1-211961220-211962118	m52	mO46	h1SMcG0014752chr2-h1-211961220-211962118
h1SMcG0014762	chr2-h1-212132052-212133127	m07	mO49	h1SMcG0014762chr2-h1-212132052-212133127
h1SMcG0014766	chr2-h1-212247693-212248577	m01	mO34	h1SMcG0014766chr2-h1-212247693-212248577
h1SMcG0014790	chr2-h1-212976996-212977857	m21	mO09	h1SMcG0014790chr2-h1-212976996-212977857
h1SMcG0014790	chr2-h1-212992124-212992988	m21	mO32	h1SMcG0014790chr2-h1-212992124-212992988
h1SMcG0014790	chr2-h1-212960612-212961669	m21	mO48	h1SMcG0014790chr2-h1-212960612-212961669
h1SMcG0014790	chr2-h1-212981441-212982203	m21	mO52	h1SMcG0014790chr2-h1-212981441-212982203
h1SMcG0014792	chr2-h1-213022435-213023242	m24	mO28	h1SMcG0014792chr2-h1-213022435-213023242
h1SMcG0014805	chr2-h1-213536699-213537518	m43	mO26	h1SMcG0014805chr2-h1-213536699-213537518
h1SMcG0014805	chr2-h1-213538401-213539301	m43	mO48	h1SMcG0014805chr2-h1-213538401-213539301
h1SMcG0014805	chr2-h1-213540278-213541195	m43	mO48	h1SMcG0014805chr2-h1-213540278-213541195
h1SMcG0014805	chr2-h1-213543213-213544057	m43	mO26	h1SMcG0014805chr2-h1-213543213-213544057
h1SMcG0014806	chr2-h1-213545795-213546635	m53	mO54	h1SMcG0014806chr2-h1-213545795-213546635
h1SMcG0014810	chr2-h1-213718449-213719601	m23	mO09	h1SMcG0014810chr2-h1-213718449-213719601
h1SMcG0014818	chr2-h1-214455052-214455972	s02	mO05	h1SMcG0014818chr2-h1-214455052-214455972
h1SMcG0014827	chr2-h1-214650784-214651533	s06	mO09	h1SMcG0014827chr2-h1-214650784-214651533
h1SMcG0014827	chr2-h1-214650116-214650759	s06	mO04	h1SMcG0014827chr2-h1-214650116-214650759
h1SMcG0014834	chr2-h1-214979862-214980636	s16	mO56	h1SMcG0014834chr2-h1-214979862-214980636
h1SMcG0014844	chr2-h1-215291937-215292875	m19	mO45	h1SMcG0014844chr2-h1-215291937-215292875
h1SMcG0014867	chr2-h1-215895690-215896616	m12	sO03	h1SMcG0014867chr2-h1-215895690-215896616
h1SMcG0014886	chr2-h1-216496950-216497676	m05	mO48	h1SMcG0014886chr2-h1-216496950-216497676
h1SMcG0014886	chr2-h1-216495590-216496439	m05	mO18	h1SMcG0014886chr2-h1-216495590-216496439
h1SMcG0014886	chr2-h1-216494172-216495065	m05	mO48	h1SMcG0014886chr2-h1-216494172-216495065
h1SMcG0014887	chr2-h1-216501509-216502354	m24	mO53	h1SMcG0014887chr2-h1-216501509-216502354
h1SMcG0014890	chr2-h1-216522851-216523829	s02	mO26	h1SMcG0014890chr2-h1-216522851-216523829
h1SMcG0014894	chr2-h1-216603772-216604730	s03	mO21	h1SMcG0014894chr2-h1-216603772-216604730
h1SMcG0014902	chr2-h1-216859650-216860480	m01	mO01	h1SMcG0014902chr2-h1-216859650-216860480
h1SMcG0014903	chr2-h1-216882676-216883575	m50	mO17	h1SMcG0014903chr2-h1-216882676-216883575
h1SMcG0014907	chr2-h1-217055427-217056284	m01	mO20	h1SMcG0014907chr2-h1-217055427-217056284
h1SMcG0014919	chr2-h1-217470834-217471742	m42	sO06	h1SMcG0014919chr2-h1-217470834-217471742
h1SMcG0014925	chr2-h1-217642744-217643676	m14	mO48	h1SMcG0014925chr2-h1-217642744-217643676
h1SMcG0014929	chr2-h1-217710820-217711801	m24	sO08	h1SMcG0014929chr2-h1-217710820-217711801
h1SMcG0014936	chr2-h1-217889785-217890680	m40	sO05	h1SMcG0014936chr2-h1-217889785-217890680
h1SMcG0014937	chr2-h1-217924675-217925645	m05	mO18	h1SMcG0014937chr2-h1-217924675-217925645
h1SMcG0014972	chr2-h1-218758779-218759592	m24	mO54	h1SMcG0014972chr2-h1-218758779-218759592
h1SMcG0014972	chr2-h1-218760666-218761615	m24	mO55	h1SMcG0014972chr2-h1-218760666-218761615
h1SMcG0014996	chr2-h1-219474515-219475841	m01	mO05	h1SMcG0014996chr2-h1-219474515-219475841
h1SMcG0014999	chr2-h1-219507280-219508161	m39	mO20	h1SMcG0014999chr2-h1-219507280-219508161
h1SMcG0015004	chr2-h1-219636994-219638056	m46	mO24	h1SMcG0015004chr2-h1-219636994-219638056
h1SMcG0015005	chr2-h1-219735562-219736563	m01	mO02	h1SMcG0015005chr2-h1-219735562-219736563
h1SMcG0015019	chr2-h1-220465080-220466176	m51	mO19	h1SMcG0015019chr2-h1-220465080-220466176
h1SMcG0015029	chr2-h1-220763265-220764137	s02	mO05	h1SMcG0015029chr2-h1-220763265-220764137
h1SMcG0015038	chr2-h1-221128045-221128924	m24	sO02	h1SMcG0015038chr2-h1-221128045-221128924
h1SMcG0015050	chr2-h1-221418140-221419007	m51	sO02	h1SMcG0015050chr2-h1-221418140-221419007
h1SMcG0015057	chr2-h1-221820543-221821503	m02	mO10	h1SMcG0015057chr2-h1-221820543-221821503
h1SMcG0015062	chr2-h1-222027945-222028939	m01	mO45	h1SMcG0015062chr2-h1-222027945-222028939
h1SMcG0015086	chr2-h1-223026219-223027127	m08	mO32	h1SMcG0015086chr2-h1-223026219-223027127
h1SMcG0015091	chr2-h1-223234633-223235723	m01	mO03	h1SMcG0015091chr2-h1-223234633-223235723
h1SMcG0015103	chr2-h1-223542721-223543805	m24	sO02	h1SMcG0015103chr2-h1-223542721-223543805
h1SMcG0015103	chr2-h1-223530396-223531273	m24	mO42	h1SMcG0015103chr2-h1-223530396-223531273
h1SMcG0015108	chr2-h1-223703962-223704815	m50	mO23	h1SMcG0015108chr2-h1-223703962-223704815
h1SMcG0015111	chr2-h1-223779531-223780462	m01	mO11	h1SMcG0015111chr2-h1-223779531-223780462
h1SMcG0015115	chr2-h1-223931060-223931989	m24	sO02	h1SMcG0015115chr2-h1-223931060-223931989
h1SMcG0015117	chr2-h1-223953083-223954065	m05	mO11	h1SMcG0015117chr2-h1-223953083-223954065
h1SMcG0015135	chr2-h1-224339294-224339975	m43	mO10	h1SMcG0015135chr2-h1-224339294-224339975
h1SMcG0015140	chr2-h1-224462067-224462965	m47	mO46	h1SMcG0015140chr2-h1-224462067-224462965
h1SMcG0015147	chr2-h1-224621985-224623103	m46	mO24	h1SMcG0015147chr2-h1-224621985-224623103
h1SMcG0015147	chr2-h1-224620802-224621626	m46	mO58	h1SMcG0015147chr2-h1-224620802-224621626
h1SMcG0015152	chr2-h1-224738236-224739116	s18	mO36	h1SMcG0015152chr2-h1-224738236-224739116
h1SMcG0015161	chr2-h1-225042232-225043157	m23	mO25	h1SMcG0015161chr2-h1-225042232-225043157
h1SMcG0015162	chr2-h1-225052960-225053961	m17	mO58	h1SMcG0015162chr2-h1-225052960-225053961
h1SMcG0015174	chr2-h1-225678845-225679743	m01	mO26	h1SMcG0015174chr2-h1-225678845-225679743
h1SMcG0015188	chr2-h1-226020979-226022126	m24	mO55	h1SMcG0015188chr2-h1-226020979-226022126
h1SMcG0015189	chr2-h1-226106070-226106917	m11	mO32	h1SMcG0015189chr2-h1-226106070-226106917
h1SMcG0015193	chr2-h1-226166172-226167127	m01	mO03	h1SMcG0015193chr2-h1-226166172-226167127
h1SMcG0015213	chr2-h1-226914780-226915639	m53	mO11	h1SMcG0015213chr2-h1-226914780-226915639
h1SMcG0015233	chr2-h1-227747990-227748793	m19	mO08	h1SMcG0015233chr2-h1-227747990-227748793
h1SMcG0015235	chr2-h1-227824233-227825150	m50	mO29	h1SMcG0015235chr2-h1-227824233-227825150
h1SMcG0015236	chr2-h1-227863459-227864334	m24	sO02	h1SMcG0015236chr2-h1-227863459-227864334
h1SMcG0015238	chr2-h1-228047470-228048255	m03	mO18	h1SMcG0015238chr2-h1-228047470-228048255
h1SMcG0015244	chr2-h1-228372250-228373107	s15	mO50	h1SMcG0015244chr2-h1-228372250-228373107
h1SMcG0015253	chr2-h1-228651154-228652099	s23	mO25	h1SMcG0015253chr2-h1-228651154-228652099
h1SMcG0015268	chr2-h1-228995889-228996632	m01	mO15	h1SMcG0015268chr2-h1-228995889-228996632
h1SMcG0015271	chr2-h1-229041617-229042529	m05	mO17	h1SMcG0015271chr2-h1-229041617-229042529
h1SMcG0015271	chr2-h1-229039874-229040712	m05	mO18	h1SMcG0015271chr2-h1-229039874-229040712
h1SMcG0015271	chr2-h1-229035875-229036785	m05	mO02	h1SMcG0015271chr2-h1-229035875-229036785
h1SMcG0015278	chr2-h1-229266248-229267120	m24	sO04	h1SMcG0015278chr2-h1-229266248-229267120
h1SMcG0015281	chr2-h1-229387514-229388465	s05	mO50	h1SMcG0015281chr2-h1-229387514-229388465
h1SMcG0015298	chr2-h1-229878016-229878901	m52	mO52	h1SMcG0015298chr2-h1-229878016-229878901
h1SMcG0015301	chr2-h1-230242937-230243782	m53	mO27	h1SMcG0015301chr2-h1-230242937-230243782
h1SMcG0015304	chr2-h1-230343494-230344496	m15	mO25	h1SMcG0015304chr2-h1-230343494-230344496
h1SMcG0015307	chr2-h1-230499601-230500463	m01	mO12	h1SMcG0015307chr2-h1-230499601-230500463
h1SMcG0015308	chr2-h1-230518903-230519883	m07	mO41	h1SMcG0015308chr2-h1-230518903-230519883
h1SMcG0015310	chr2-h1-230543956-230544744	m01	mO19	h1SMcG0015310chr2-h1-230543956-230544744
h1SMcG0015310	chr2-h1-230541114-230542015	m01	mO26	h1SMcG0015310chr2-h1-230541114-230542015
h1SMcG0015310	chr2-h1-230544835-230545843	m01	mO53	h1SMcG0015310chr2-h1-230544835-230545843
h1SMcG0015317	chr2-h1-230716391-230717276	s09	mO28	h1SMcG0015317chr2-h1-230716391-230717276
h1SMcG0015339	chr2-h1-231387681-231388575	m23	mO50	h1SMcG0015339chr2-h1-231387681-231388575
h1SMcG0015343	chr2-h1-231476443-231477491	m24	mO21	h1SMcG0015343chr2-h1-231476443-231477491
h1SMcG0015381	chr2-h1-232332198-232333074	s02	mO58	h1SMcG0015381chr2-h1-232332198-232333074
h1SMcG0015394	chr2-h1-232657959-232658765	m13	mO06	h1SMcG0015394chr2-h1-232657959-232658765
h1SMcG0015399	chr2-h1-232782041-232782966	m01	mO01	h1SMcG0015399chr2-h1-232782041-232782966
h1SMcG0015409	chr2-h1-233155170-233156032	m53	mO07	h1SMcG0015409chr2-h1-233155170-233156032
h1SMcG0015417	chr2-h1-233384542-233385446	m50	mO38	h1SMcG0015417chr2-h1-233384542-233385446
h1SMcG0015420	chr2-h1-233462333-233463212	m23	mO40	h1SMcG0015420chr2-h1-233462333-233463212
h1SMcG0015429	chr2-h1-233703095-233703970	m50	mO19	h1SMcG0015429chr2-h1-233703095-233703970
h1SMcG0015436	chr2-h1-233890305-233891096	m28	mO17	h1SMcG0015436chr2-h1-233890305-233891096
h1SMcG0015478	chr2-h1-235154080-235154961	m53	mO41	h1SMcG0015478chr2-h1-235154080-235154961
h1SMcG0015482	chr2-h1-235233406-235234620	s07	sO05	h1SMcG0015482chr2-h1-235233406-235234620
h1SMcG0015483	chr2-h1-235248106-235248952	m52	mO28	h1SMcG0015483chr2-h1-235248106-235248952
h1SMcG0015508	chr2-h1-236281841-236282686	s10	mO46	h1SMcG0015508chr2-h1-236281841-236282686
h1SMcG0015508	chr2-h1-236287334-236288241	s10	mO01	h1SMcG0015508chr2-h1-236287334-236288241
h1SMcG0015510	chr2-h1-236324749-236325655	m42	mO02	h1SMcG0015510chr2-h1-236324749-236325655
h1SMcG0015510	chr2-h1-236332004-236332809	m42	mO40	h1SMcG0015510chr2-h1-236332004-236332809
h1SMcG0015536	chr2-h1-236967185-236968120	m01	mO48	h1SMcG0015536chr2-h1-236967185-236968120
h1SMcG0015549	chr2-h1-237235922-237236795	m39	mO03	h1SMcG0015549chr2-h1-237235922-237236795
h1SMcG0015552	chr2-h1-237366756-237367527	m42	mO40	h1SMcG0015552chr2-h1-237366756-237367527
h1SMcG0015553	chr2-h1-237399269-237400265	m01	mO05	h1SMcG0015553chr2-h1-237399269-237400265
h1SMcG0015563	chr2-h1-237682912-237683781	m01	mO32	h1SMcG0015563chr2-h1-237682912-237683781
h1SMcG0015572	chr2-h1-237895517-237896677	m47	mO06	h1SMcG0015572chr2-h1-237895517-237896677
h1SMcG0015572	chr2-h1-237894392-237895242	m47	mO06	h1SMcG0015572chr2-h1-237894392-237895242
h1SMcG0015576	chr2-h1-238012064-238013011	m24	mO33	h1SMcG0015576chr2-h1-238012064-238013011
h1SMcG0015606	chr2-h1-238866920-238867839	m42	mO25	h1SMcG0015606chr2-h1-238866920-238867839
h1SMcG0015610	chr2-h1-239115088-239115965	m24	sO02	h1SMcG0015610chr2-h1-239115088-239115965
h1SMcG0015610	chr2-h1-239109038-239109974	m24	mO36	h1SMcG0015610chr2-h1-239109038-239109974
h1SMcG0015620	chr2-h1-239407815-239408710	s17	mO34	h1SMcG0015620chr2-h1-239407815-239408710
h1SMcG0015654	chr2-h1-240502625-240503388	m13	mO43	h1SMcG0015654chr2-h1-240502625-240503388
h1SMcG0015655	chr2-h1-240448214-240449092	m29	mO36	h1SMcG0015655chr2-h1-240448214-240449092
h1SMcG0015673	chr2-h1-241116508-241117220	m52	mO01	h1SMcG0015673chr2-h1-241116508-241117220
h1SMcG0015673	chr2-h1-241115561-241116341	m52	mO36	h1SMcG0015673chr2-h1-241115561-241116341
h1SMcG0015692	chr2-h1-242041975-242042845	m23	mO46	h1SMcG0015692chr2-h1-242041975-242042845
h1SMcG0015694	chr2-h1-242106126-242107144	m24	mO53	h1SMcG0015694chr2-h1-242106126-242107144
h1SMcG0015702	chr2-h1-242520368-242521270	m22	mO48	h1SMcG0015702chr2-h1-242520368-242521270
h1SMcG0015702	chr2-h1-242518188-242519080	m22	mO36	h1SMcG0015702chr2-h1-242518188-242519080
h1SMcG0015704	chr2-h1-242566409-242567398	m50	mO23	h1SMcG0015704chr2-h1-242566409-242567398
h1SMcG0015708	chr2-h1-242709442-242710175	m52	sO05	h1SMcG0015708chr2-h1-242709442-242710175
h1SMcG0015719	chr2-h1-242893509-242894413	m37	mO58	h1SMcG0015719chr2-h1-242893509-242894413
h1SMcG0015742	chr2-h1-243488944-243489799	m43	mO12	h1SMcG0015742chr2-h1-243488944-243489799
h1SMcG0015747	chr2-h1-243661022-243661911	m01	mO32	h1SMcG0015747chr2-h1-243661022-243661911
h1SMcG0015749	chr2-h1-243697118-243698194	m50	mO35	h1SMcG0015749chr2-h1-243697118-243698194
h1SMcG0015749	chr2-h1-243701047-243701920	m50	mO30	h1SMcG0015749chr2-h1-243701047-243701920
h1SMcG0015752	chr2-h1-243756876-243757794	m01	mO22	h1SMcG0015752chr2-h1-243756876-243757794
h1SMcG0015768	chr2-h1-244351985-244353051	m17	mO57	h1SMcG0015768chr2-h1-244351985-244353051
h1SMcG0015774	chr2-h1-244586664-244587518	m45	mO50	h1SMcG0015774chr2-h1-244586664-244587518
h1SMcG0015774	chr2-h1-244585585-244586252	m45	mO07	h1SMcG0015774chr2-h1-244585585-244586252
h1SMcG0015776	chr2-h1-244635342-244636125	m01	mO52	h1SMcG0015776chr2-h1-244635342-244636125
h1SMcG0015776	chr2-h1-244634536-244635218	m01	mO25	h1SMcG0015776chr2-h1-244634536-244635218
h1SMcG0015805	chr2-h1-245539304-245540336	s24	mO48	h1SMcG0015805chr2-h1-245539304-245540336
h1SMcG0015811	chr2-h1-245613884-245614820	m50	mO41	h1SMcG0015811chr2-h1-245613884-245614820
h1SMcG0015818	chr2-h1-246026294-246027178	m18	mO37	h1SMcG0015818chr2-h1-246026294-246027178
h1SMcG0015824	chr2-h1-246300232-246301156	s19	mO50	h1SMcG0015824chr2-h1-246300232-246301156
h1SMcG0015837	chr2-h1-246563520-246564377	m17	mO07	h1SMcG0015837chr2-h1-246563520-246564377
h1SMcG0015837	chr2-h1-246573480-246574324	m17	mO21	h1SMcG0015837chr2-h1-246573480-246574324
h1SMcG0015839	chr2-h1-246584128-246585203	s05	mO02	h1SMcG0015839chr2-h1-246584128-246585203
h1SMcG0015845	chr2-h1-246806829-246808309	m05	mO27	h1SMcG0015845chr2-h1-246806829-246808309
h1SMcG0015845	chr2-h1-246805148-246806065	m05	mO24	h1SMcG0015845chr2-h1-246805148-246806065
h1SMcG0015847	chr2-h1-246860098-246861079	m53	mO07	h1SMcG0015847chr2-h1-246860098-246861079
h1SMcG0015889	chr2-h1-248526804-248527706	s09	mO12	h1SMcG0015889chr2-h1-248526804-248527706
h1SMcG0015894	chr2-h1-248751547-248752461	m12	mO41	h1SMcG0015894chr2-h1-248751547-248752461
h1SMcG0015904	chr2-h1-249166052-249167132	m24	mO15	h1SMcG0015904chr2-h1-249166052-249167132
h1SMcG0015909	chr2-h1-249435222-249436111	m05	mO11	h1SMcG0015909chr2-h1-249435222-249436111
h1SMcG0015909	chr2-h1-249433143-249434081	m05	mO11	h1SMcG0015909chr2-h1-249433143-249434081
h1SMcG0015932	chr2-h1-250043051-250044103	m03	mO53	h1SMcG0015932chr2-h1-250043051-250044103
h1SMcG0015940	chr2-h1-250403851-250404781	m01	mO06	h1SMcG0015940chr2-h1-250403851-250404781
h1SMcG0016003	chr2-h1-252738619-252739513	m52	mO28	h1SMcG0016003chr2-h1-252738619-252739513
h1SMcG0016012	chr2-h1-253064134-253065025	m43	mO17	h1SMcG0016012chr2-h1-253064134-253065025
h1SMcG0016014	chr2-h1-253111237-253112217	m23	mO57	h1SMcG0016014chr2-h1-253111237-253112217
h1SMcG0016014	chr2-h1-253105524-253106315	m23	mO19	h1SMcG0016014chr2-h1-253105524-253106315
h1SMcG0016025	chr2-h1-253561871-253562640	m33	mO07	h1SMcG0016025chr2-h1-253561871-253562640
h1SMcG0016045	chr2-h1-254161246-254162249	m22	mO21	h1SMcG0016045chr2-h1-254161246-254162249
h1SMcG0016053	chr2-h1-254446338-254447054	m46	mO05	h1SMcG0016053chr2-h1-254446338-254447054
h1SMcG0016127	chr2-h1-257487766-257488659	m52	sO05	h1SMcG0016127chr2-h1-257487766-257488659
h1SMcG0016134	chr2-h1-257685489-257686461	m49	mO25	h1SMcG0016134chr2-h1-257685489-257686461
h1SMcG0016140	chr2-h1-257884685-257885575	m37	mO58	h1SMcG0016140chr2-h1-257884685-257885575
h1SMcG0016144	chr2-h1-257976055-257976942	m41	sO06	h1SMcG0016144chr2-h1-257976055-257976942
h1SMcG0016148	chr2-h1-258041677-258042564	m37	mO07	h1SMcG0016148chr2-h1-258041677-258042564
h1SMcG0016169	chr2-h1-258586078-258586962	s05	mO04	h1SMcG0016169chr2-h1-258586078-258586962
h1SMcG0016171	chr2-h1-258611538-258612454	s03	mO39	h1SMcG0016171chr2-h1-258611538-258612454
h1SMcG0016171	chr2-h1-258606428-258607258	s03	mO48	h1SMcG0016171chr2-h1-258606428-258607258
h1SMcG0016185	chr2-h1-259087352-259088273	m46	mO50	h1SMcG0016185chr2-h1-259087352-259088273
h1SMcG0016186	chr2-h1-259102530-259103359	m50	sO01	h1SMcG0016186chr2-h1-259102530-259103359
h1SMcG0016186	chr2-h1-259104121-259105006	m50	mO18	h1SMcG0016186chr2-h1-259104121-259105006
h1SMcG0016190	chr2-h1-259241449-259242186	m50	mO53	h1SMcG0016190chr2-h1-259241449-259242186
h1SMcG0016202	chr2-h1-259572494-259573335	m48	mO06	h1SMcG0016202chr2-h1-259572494-259573335
h1SMcG0016202	chr2-h1-259568823-259569782	m48	mO46	h1SMcG0016202chr2-h1-259568823-259569782
h1SMcG0016208	chr2-h1-259753023-259753921	m50	mO05	h1SMcG0016208chr2-h1-259753023-259753921
h1SMcG0016232	chr2-h1-260425182-260426052	m01	mO04	h1SMcG0016232chr2-h1-260425182-260426052
h1SMcG0016247	chr2-h1-260901805-260902659	m43	mO11	h1SMcG0016247chr2-h1-260901805-260902659
h1SMcG0016247	chr2-h1-260900660-260901475	m43	mO01	h1SMcG0016247chr2-h1-260900660-260901475
h1SMcG0016253	chr2-h1-261195604-261196499	m01	mO26	h1SMcG0016253chr2-h1-261195604-261196499
h1SMcG0016260	chr2-h1-261391561-261392410	m31	sO05	h1SMcG0016260chr2-h1-261391561-261392410
h1SMcG0016267	chr2-h1-261690405-261691256	s03	mO18	h1SMcG0016267chr2-h1-261690405-261691256
h1SMcG0016267	chr2-h1-261685902-261687120	s03	sO01	h1SMcG0016267chr2-h1-261685902-261687120
h1SMcG0016274	chr2-h1-262191863-262192748	m07	mO18	h1SMcG0016274chr2-h1-262191863-262192748
h1SMcG0016283	chr2-h1-262355600-262356505	m51	mO09	h1SMcG0016283chr2-h1-262355600-262356505
h1SMcG0016284	chr2-h1-262398906-262399775	s18	mO32	h1SMcG0016284chr2-h1-262398906-262399775
h1SMcG0016297	chr2-h1-262674672-262675660	s03	mO12	h1SMcG0016297chr2-h1-262674672-262675660
h1SMcG0016299	chr2-h1-262724173-262724948	m41	mO43	h1SMcG0016299chr2-h1-262724173-262724948
h1SMcG0016304	chr2-h1-262831562-262832232	m42	mO47	h1SMcG0016304chr2-h1-262831562-262832232
h1SMcG0016306	chr2-h1-262890269-262891095	m32	mO11	h1SMcG0016306chr2-h1-262890269-262891095
h1SMcG0016311	chr2-h1-263045826-263046704	m23	mO24	h1SMcG0016311chr2-h1-263045826-263046704
h1SMcG0016319	chr2-h1-263325121-263325899	m40	sO02	h1SMcG0016319chr2-h1-263325121-263325899
h1SMcG0016319	chr2-h1-263327337-263328249	m40	mO28	h1SMcG0016319chr2-h1-263327337-263328249
h1SMcG0016363	chr2-h1-264791185-264792104	s18	mO55	h1SMcG0016363chr2-h1-264791185-264792104
h1SMcG0016366	chr2-h1-264867707-264868717	m27	mO55	h1SMcG0016366chr2-h1-264867707-264868717
h1SMcG0016374	chr2-h1-265040164-265041056	m50	sO01	h1SMcG0016374chr2-h1-265040164-265041056
h1SMcG0016375	chr2-h1-265085041-265085974	m52	sO05	h1SMcG0016375chr2-h1-265085041-265085974
h1SMcG0016377	chr2-h1-265141253-265142026	m11	mO41	h1SMcG0016377chr2-h1-265141253-265142026
h1SMcG0016378	chr2-h1-265160461-265161249	m46	mO10	h1SMcG0016378chr2-h1-265160461-265161249
h1SMcG0016380	chr2-h1-265191115-265192070	m01	mO04	h1SMcG0016380chr2-h1-265191115-265192070
h1SMcG0016398	chr2-h1-265871009-265871979	m15	mO22	h1SMcG0016398chr2-h1-265871009-265871979
h1SMcG0016398	chr2-h1-265878918-265879730	m15	mO09	h1SMcG0016398chr2-h1-265878918-265879730
h1SMcG0016398	chr2-h1-265884364-265885286	m15	mO53	h1SMcG0016398chr2-h1-265884364-265885286
h1SMcG0016398	chr2-h1-265882683-265883588	m15	sO04	h1SMcG0016398chr2-h1-265882683-265883588
h1SMcG0016398	chr2-h1-265877742-265878678	m15	mO32	h1SMcG0016398chr2-h1-265877742-265878678
h1SMcG0016398	chr2-h1-265880767-265881774	m15	mO05	h1SMcG0016398chr2-h1-265880767-265881774
h1SMcG0016411	chr2-h1-266293917-266294733	m15	mO51	h1SMcG0016411chr2-h1-266293917-266294733
h1SMcG0016419	chr2-h1-266529471-266530250	s19	mO26	h1SMcG0016419chr2-h1-266529471-266530250
h1SMcG0016426	chr2-h1-266725324-266726016	m01	mO09	h1SMcG0016426chr2-h1-266725324-266726016
h1SMcG0016430	chr2-h1-266820123-266820982	m40	mO07	h1SMcG0016430chr2-h1-266820123-266820982
h1SMcG0016461	chr2-h1-267538602-267539499	m24	mO33	h1SMcG0016461chr2-h1-267538602-267539499
h1SMcG0016464	chr2-h1-267611611-267612562	m50	mO10	h1SMcG0016464chr2-h1-267611611-267612562
h1SMcG0016464	chr2-h1-267608073-267608907	m50	mO08	h1SMcG0016464chr2-h1-267608073-267608907
h1SMcG0016464	chr2-h1-267623128-267624036	m50	mO06	h1SMcG0016464chr2-h1-267623128-267624036
h1SMcG0016464	chr2-h1-267627072-267627925	m50	mO08	h1SMcG0016464chr2-h1-267627072-267627925
h1SMcG0016476	chr2-h1-267882902-267883794	m23	mO32	h1SMcG0016476chr2-h1-267882902-267883794
h1SMcG0016476	chr2-h1-267886712-267887842	m23	mO05	h1SMcG0016476chr2-h1-267886712-267887842
h1SMcG0016476	chr2-h1-267880705-267881624	m23	mO32	h1SMcG0016476chr2-h1-267880705-267881624
h1SMcG0016478	chr2-h1-267922345-267923308	m51	mO41	h1SMcG0016478chr2-h1-267922345-267923308
h1SMcG0016481	chr2-h1-268410035-268410743	m28	mO53	h1SMcG0016481chr2-h1-268410035-268410743
h1SMcG0016481	chr2-h1-268404512-268405556	m28	sO05	h1SMcG0016481chr2-h1-268404512-268405556
h1SMcG0016481	chr2-h1-268408677-268409589	m28	mO08	h1SMcG0016481chr2-h1-268408677-268409589
h1SMcG0016481	chr2-h1-268406357-268407204	m28	mO26	h1SMcG0016481chr2-h1-268406357-268407204
h1SMcG0016483	chr2-h1-268621238-268621911	m01	mO47	h1SMcG0016483chr2-h1-268621238-268621911
h1SMcG0016490	chr2-h1-268818008-268818943	s07	mO32	h1SMcG0016490chr2-h1-268818008-268818943
h1SMcG0016507	chr3-h1-88368-89292	m01	mO49	h1SMcG0016507chr3-h1-88368-89292
h1SMcG0016510	chr3-h1-134047-134850	m27	mO48	h1SMcG0016510chr3-h1-134047-134850
h1SMcG0016530	chr3-h1-454972-455889	s15	mO04	h1SMcG0016530chr3-h1-454972-455889
h1SMcG0016538	chr3-h1-602745-603887	m31	sO05	h1SMcG0016538chr3-h1-602745-603887
h1SMcG0016575	chr3-h1-6896065-6897004	m52	sO05	h1SMcG0016575chr3-h1-6896065-6897004
h1SMcG0016576	chr3-h1-6957890-6958795	m01	mO56	h1SMcG0016576chr3-h1-6957890-6958795
h1SMcG0016576	chr3-h1-6942897-6943866	m01	sO01	h1SMcG0016576chr3-h1-6942897-6943866
h1SMcG0016593	chr3-h1-7523496-7524359	m13	sO05	h1SMcG0016593chr3-h1-7523496-7524359
h1SMcG0016600	chr3-h1-7845531-7846438	s09	mO58	h1SMcG0016600chr3-h1-7845531-7846438
h1SMcG0016609	chr3-h1-8205200-8206169	m24	mO29	h1SMcG0016609chr3-h1-8205200-8206169
h1SMcG0016623	chr3-h1-8586818-8587857	m23	mO09	h1SMcG0016623chr3-h1-8586818-8587857
h1SMcG0016624	chr3-h1-8643553-8644665	m52	sO05	h1SMcG0016624chr3-h1-8643553-8644665
h1SMcG0016627	chr3-h1-8813532-8814511	m01	mO11	h1SMcG0016627chr3-h1-8813532-8814511
h1SMcG0016629	chr3-h1-8872241-8873027	m08	mO48	h1SMcG0016629chr3-h1-8872241-8873027
h1SMcG0016652	chr3-h1-9556735-9557542	m30	mO22	h1SMcG0016652chr3-h1-9556735-9557542
h1SMcG0016652	chr3-h1-9550578-9551483	m30	mO22	h1SMcG0016652chr3-h1-9550578-9551483
h1SMcG0016669	chr3-h1-10028396-10029371	m24	mO33	h1SMcG0016669chr3-h1-10028396-10029371
h1SMcG0016687	chr3-h1-10657689-10658575	m52	sO05	h1SMcG0016687chr3-h1-10657689-10658575
h1SMcG0016700	chr3-h1-10960691-10961558	m43	mO12	h1SMcG0016700chr3-h1-10960691-10961558
h1SMcG0016716	chr3-h1-11275156-11276184	m50	mO48	h1SMcG0016716chr3-h1-11275156-11276184
h1SMcG0016716	chr3-h1-11284612-11285585	m50	mO08	h1SMcG0016716chr3-h1-11284612-11285585
h1SMcG0016741	chr3-h1-11957727-11958675	m24	sO02	h1SMcG0016741chr3-h1-11957727-11958675
h1SMcG0016745	chr3-h1-12138878-12139738	m12	mO32	h1SMcG0016745chr3-h1-12138878-12139738
h1SMcG0016751	chr3-h1-12273271-12274236	s06	mO09	h1SMcG0016751chr3-h1-12273271-12274236
h1SMcG0016767	chr3-h1-12876505-12877657	m24	mO28	h1SMcG0016767chr3-h1-12876505-12877657
h1SMcG0016777	chr3-h1-13349965-13351034	m50	mO05	h1SMcG0016777chr3-h1-13349965-13351034
h1SMcG0016781	chr3-h1-13468779-13469689	m46	mO39	h1SMcG0016781chr3-h1-13468779-13469689
h1SMcG0016782	chr3-h1-13481116-13481980	m23	mO40	h1SMcG0016782chr3-h1-13481116-13481980
h1SMcG0016838	chr3-h1-15036227-15037155	m11	mO32	h1SMcG0016838chr3-h1-15036227-15037155
h1SMcG0016863	chr3-h1-15876220-15877014	m22	mO11	h1SMcG0016863chr3-h1-15876220-15877014
h1SMcG0016863	chr3-h1-15873830-15874703	m22	mO48	h1SMcG0016863chr3-h1-15873830-15874703
h1SMcG0016868	chr3-h1-16048158-16049065	m22	mO21	h1SMcG0016868chr3-h1-16048158-16049065
h1SMcG0016868	chr3-h1-16055072-16055705	m22	mO11	h1SMcG0016868chr3-h1-16055072-16055705
h1SMcG0016894	chr3-h1-17153277-17154182	m51	mO47	h1SMcG0016894chr3-h1-17153277-17154182
h1SMcG0016896	chr3-h1-17186724-17187516	m41	mO53	h1SMcG0016896chr3-h1-17186724-17187516
h1SMcG0016897	chr3-h1-17201756-17202684	m42	mO47	h1SMcG0016897chr3-h1-17201756-17202684
h1SMcG0016899	chr3-h1-17291701-17292608	m24	mO55	h1SMcG0016899chr3-h1-17291701-17292608
h1SMcG0016919	chr3-h1-18167404-18168355	m53	mO32	h1SMcG0016919chr3-h1-18167404-18168355
h1SMcG0016966	chr3-h1-22046731-22047641	m41	mO16	h1SMcG0016966chr3-h1-22046731-22047641
h1SMcG0016967	chr3-h1-22130473-22131321	m14	mO53	h1SMcG0016967chr3-h1-22130473-22131321
h1SMcG0016984	chr3-h1-22712267-22713138	m05	mO11	h1SMcG0016984chr3-h1-22712267-22713138
h1SMcG0016985	chr3-h1-22760247-22761070	m01	mO32	h1SMcG0016985chr3-h1-22760247-22761070
h1SMcG0017024	chr3-h1-24023629-24024476	s05	mO04	h1SMcG0017024chr3-h1-24023629-24024476
h1SMcG0017024	chr3-h1-24019179-24020041	s05	mO04	h1SMcG0017024chr3-h1-24019179-24020041
h1SMcG0017025	chr3-h1-24124969-24125832	m52	mO13	h1SMcG0017025chr3-h1-24124969-24125832
h1SMcG0017029	chr3-h1-24315467-24316161	s01	mO16	h1SMcG0017029chr3-h1-24315467-24316161
h1SMcG0017031	chr3-h1-24405018-24405969	s04	mO26	h1SMcG0017031chr3-h1-24405018-24405969
h1SMcG0017033	chr3-h1-24435889-24436829	m23	sO03	h1SMcG0017033chr3-h1-24435889-24436829
h1SMcG0017040	chr3-h1-24740136-24741050	m49	mO39	h1SMcG0017040chr3-h1-24740136-24741050
h1SMcG0017050	chr3-h1-24926314-24927198	m30	mO32	h1SMcG0017050chr3-h1-24926314-24927198
h1SMcG0017054	chr3-h1-25053823-25054661	m01	mO37	h1SMcG0017054chr3-h1-25053823-25054661
h1SMcG0017056	chr3-h1-25108577-25109457	s05	mO24	h1SMcG0017056chr3-h1-25108577-25109457
h1SMcG0017059	chr3-h1-25197889-25198773	m23	mO03	h1SMcG0017059chr3-h1-25197889-25198773
h1SMcG0017061	chr3-h1-25222118-25223026	m01	sO07	h1SMcG0017061chr3-h1-25222118-25223026
h1SMcG0017069	chr3-h1-25607517-25608426	m17	mO20	h1SMcG0017069chr3-h1-25607517-25608426
h1SMcG0017069	chr3-h1-25603166-25604009	m17	mO42	h1SMcG0017069chr3-h1-25603166-25604009
h1SMcG0017105	chr3-h1-27309045-27309986	m01	mO22	h1SMcG0017105chr3-h1-27309045-27309986
h1SMcG0017124	chr3-h1-27897142-27898113	m07	mO07	h1SMcG0017124chr3-h1-27897142-27898113
h1SMcG0017125	chr3-h1-27929685-27930614	m05	mO53	h1SMcG0017125chr3-h1-27929685-27930614
h1SMcG0017140	chr3-h1-28070133-28070970	m01	mO31	h1SMcG0017140chr3-h1-28070133-28070970
h1SMcG0017152	chr3-h1-28475386-28476223	m43	mO17	h1SMcG0017152chr3-h1-28475386-28476223
h1SMcG0017152	chr3-h1-28476458-28477222	m43	sO01	h1SMcG0017152chr3-h1-28476458-28477222
h1SMcG0017154	chr3-h1-28578297-28579084	m49	mO03	h1SMcG0017154chr3-h1-28578297-28579084
h1SMcG0017155	chr3-h1-28586900-28587618	m49	mO07	h1SMcG0017155chr3-h1-28586900-28587618
h1SMcG0017156	chr3-h1-28606275-28607171	m42	mO40	h1SMcG0017156chr3-h1-28606275-28607171
h1SMcG0017160	chr3-h1-28759122-28760027	m43	sO01	h1SMcG0017160chr3-h1-28759122-28760027
h1SMcG0017168	chr3-h1-29176209-29177226	m13	sO05	h1SMcG0017168chr3-h1-29176209-29177226
h1SMcG0017170	chr3-h1-29291777-29292600	s03	mO01	h1SMcG0017170chr3-h1-29291777-29292600
h1SMcG0017181	chr3-h1-29563862-29564759	s12	mO23	h1SMcG0017181chr3-h1-29563862-29564759
h1SMcG0017188	chr3-h1-29764407-29765287	m52	mO52	h1SMcG0017188chr3-h1-29764407-29765287
h1SMcG0017198	chr3-h1-30231179-30232237	m53	mO05	h1SMcG0017198chr3-h1-30231179-30232237
h1SMcG0017217	chr3-h1-31017017-31017920	m12	mO36	h1SMcG0017217chr3-h1-31017017-31017920
h1SMcG0017227	chr3-h1-31365780-31366980	m51	mO39	h1SMcG0017227chr3-h1-31365780-31366980
h1SMcG0017245	chr3-h1-35522782-35523640	m05	mO02	h1SMcG0017245chr3-h1-35522782-35523640
h1SMcG0017255	chr3-h1-35797953-35798876	m51	mO09	h1SMcG0017255chr3-h1-35797953-35798876
h1SMcG0017268	chr3-h1-36562452-36563446	m53	mO11	h1SMcG0017268chr3-h1-36562452-36563446
h1SMcG0017292	chr3-h1-39605703-39606647	m17	sO05	h1SMcG0017292chr3-h1-39605703-39606647
h1SMcG0017292	chr3-h1-39627431-39628213	m17	mO32	h1SMcG0017292chr3-h1-39627431-39628213
h1SMcG0017306	chr3-h1-40009611-40010580	m22	mO48	h1SMcG0017306chr3-h1-40009611-40010580
h1SMcG0017307	chr3-h1-40009611-40010580	s20	mO48	h1SMcG0017307chr3-h1-40009611-40010580
h1SMcG0017311	chr3-h1-40114601-40115510	s12	mO07	h1SMcG0017311chr3-h1-40114601-40115510
h1SMcG0017326	chr3-h1-40584487-40585405	m01	mO13	h1SMcG0017326chr3-h1-40584487-40585405
h1SMcG0017346	chr3-h1-41084757-41085688	m24	mO05	h1SMcG0017346chr3-h1-41084757-41085688
h1SMcG0017349	chr3-h1-41223850-41224803	m01	mO10	h1SMcG0017349chr3-h1-41223850-41224803
h1SMcG0017349	chr3-h1-41224933-41225779	m01	mO53	h1SMcG0017349chr3-h1-41224933-41225779
h1SMcG0017356	chr3-h1-41369446-41370334	m43	mO17	h1SMcG0017356chr3-h1-41369446-41370334
h1SMcG0017364	chr3-h1-41748339-41749255	m24	mO29	h1SMcG0017364chr3-h1-41748339-41749255
h1SMcG0017380	chr3-h1-42186814-42187849	m20	mO48	h1SMcG0017380chr3-h1-42186814-42187849
h1SMcG0017389	chr3-h1-42616041-42617060	m53	sO05	h1SMcG0017389chr3-h1-42616041-42617060
h1SMcG0017420	chr3-h1-43859574-43860661	m37	mO50	h1SMcG0017420chr3-h1-43859574-43860661
h1SMcG0017428	chr3-h1-44273724-44274714	m07	mO22	h1SMcG0017428chr3-h1-44273724-44274714
h1SMcG0017434	chr3-h1-44676458-44677359	m02	mO19	h1SMcG0017434chr3-h1-44676458-44677359
[truncated: 2,651 more rows]

## Sheet: ocr gene module enrichment
gene_module	ocr_module	success_in_samples	sample_size	success_in_pop	gene_POP	hypgeom_pval	hypgeom_log	binom_pval	common_gene_and_ocr_pairs
[truncated: 2,102 more rows]
