# Supplementary material for: Multimodal single cell analyses reveal gene networks of planarian stem cell differentiation
Source: Nat Commun. 2025 Nov 27;16:10683. doi: 10.1038/s41467-025-65712-0 (PMC12660999; doi:10.1038/s41467-025-65712-0)
Supplement: Supplementary file 22 — Supplementary Data 19 [file 41467_2025_65712_MOESM22_ESM.xlsx]

## Sheet: target_lists
Fate	TF (gene ID)	TF(gene symbol)	Target gene (gene ID)	Target (gene symbol)	ANANSE predicted interaction score	ANANSE predicted interaction score (relativised)	color	Fate and TF
eep	h1SMcG0004695	prep	h1SMcG0000011	SHOC2	0.932161	0.476006	#9ECAE1	eep prep
eep	h1SMcG0004695	prep	h1SMcG0000014		0.924949	0.158044	#9ECAE1	eep prep
eep	h1SMcG0004695	prep	h1SMcG0000047		0.92543	0.179254	#9ECAE1	eep prep
eep	h1SMcG0004695	prep	h1SMcG0000079	mlxipl protein (mlxipl)	0.925275	0.172408	#9ECAE1	eep prep
eep	h1SMcG0004695	prep	h1SMcG0000090		0.942671	0.939354	#9ECAE1	eep prep
eep	h1SMcG0004695	prep	h1SMcG0000103		0.938505	0.755696	#9ECAE1	eep prep
eep	h1SMcG0004695	prep	h1SMcG0000188		0.930754	0.413969	#9ECAE1	eep prep
eep	h1SMcG0004695	prep	h1SMcG0000204		0.939566	0.802498	#9ECAE1	eep prep
eep	h1SMcG0004695	prep	h1SMcG0000205		0.934867	0.595297	#9ECAE1	eep prep
eep	h1SMcG0004695	prep	h1SMcG0000220		0.922657	0.0569898	#9ECAE1	eep prep
eep	h1SMcG0004695	prep	h1SMcG0000234		0.925276	0.172465	#9ECAE1	eep prep
eep	h1SMcG0004695	prep	h1SMcG0000285	creb3l-1	0.933884	0.551977	#9ECAE1	eep prep
eep	h1SMcG0004695	prep	h1SMcG0000474		0.922619	0.0553119	#9ECAE1	eep prep
eep	h1SMcG0004695	prep	h1SMcG0000500	egr*-2	0.926157	0.211294	#9ECAE1	eep prep
eep	h1SMcG0004695	prep	h1SMcG0000639		0.927527	0.271689	#9ECAE1	eep prep
eep	h1SMcG0004695	prep	h1SMcG0000877	ybx1-2	0.923079	0.0756052	#9ECAE1	eep prep
eep	h1SMcG0004695	prep	h1SMcG0000896	pumilio PUf family-like protein	0.92437	0.132509	#9ECAE1	eep prep
eep	h1SMcG0004695	prep	h1SMcG0001082		0.922728	0.060113	#9ECAE1	eep prep
eep	h1SMcG0004695	prep	h1SMcG0001223	ski-8	0.927452	0.268403	#9ECAE1	eep prep
eep	h1SMcG0004695	prep	h1SMcG0001246		0.930217	0.390304	#9ECAE1	eep prep
eep	h1SMcG0004695	prep	h1SMcG0001396	hypothetical protein meis-2	0.925743	0.193039	#9ECAE1	eep prep
eep	h1SMcG0004695	prep	h1SMcG0001486	ybx3-1	0.942018	0.910558	#9ECAE1	eep prep
eep	h1SMcG0004695	prep	h1SMcG0001859		0.923515	0.0948299	#9ECAE1	eep prep
eep	h1SMcG0004695	prep	h1SMcG0001902		0.922229	0.0381178	#9ECAE1	eep prep
eep	h1SMcG0004695	prep	h1SMcG0001924		0.931608	0.451647	#9ECAE1	eep prep
eep	h1SMcG0004695	prep	h1SMcG0001931	foxN2/3-3	0.924555	0.140682	#9ECAE1	eep prep
eep	h1SMcG0004695	prep	h1SMcG0002027		0.925563	0.185124	#9ECAE1	eep prep
eep	h1SMcG0004695	prep	h1SMcG0002055		0.932977	0.51197	#9ECAE1	eep prep
eep	h1SMcG0004695	prep	h1SMcG0002108		0.928877	0.33121	#9ECAE1	eep prep
eep	h1SMcG0004695	prep	h1SMcG0002139	zfp354	0.924859	0.154105	#9ECAE1	eep prep
eep	h1SMcG0004695	prep	h1SMcG0002215		0.922039	0.029747	#9ECAE1	eep prep
eep	h1SMcG0004695	prep	h1SMcG0002591		0.929695	0.367282	#9ECAE1	eep prep
eep	h1SMcG0004695	prep	h1SMcG0002703		0.926536	0.228024	#9ECAE1	eep prep
eep	h1SMcG0004695	prep	h1SMcG0002790		0.923586	0.0979411	#9ECAE1	eep prep
eep	h1SMcG0004695	prep	h1SMcG0003194		0.939381	0.794342	#9ECAE1	eep prep
eep	h1SMcG0004695	prep	h1SMcG0003337		0.926656	0.233292	#9ECAE1	eep prep
eep	h1SMcG0004695	prep	h1SMcG0003445		0.929938	0.378008	#9ECAE1	eep prep
eep	h1SMcG0004695	prep	h1SMcG0003450		0.928345	0.307771	#9ECAE1	eep prep
eep	h1SMcG0004695	prep	h1SMcG0003578		0.926276	0.216555	#9ECAE1	eep prep
eep	h1SMcG0004695	prep	h1SMcG0003759	spdef-2	0.930406	0.398651	#9ECAE1	eep prep
eep	h1SMcG0004695	prep	h1SMcG0003798		0.931823	0.461122	#9ECAE1	eep prep
eep	h1SMcG0004695	prep	h1SMcG0004116		0.92882	0.328699	#9ECAE1	eep prep
eep	h1SMcG0004695	prep	h1SMcG0004252		0.921765	0.0176746	#9ECAE1	eep prep
eep	h1SMcG0004695	prep	h1SMcG0004269	alpha tubulin (Atub)	0.931274	0.436907	#9ECAE1	eep prep
eep	h1SMcG0004695	prep	h1SMcG0004290		0.934392	0.574382	#9ECAE1	eep prep
eep	h1SMcG0004695	prep	h1SMcG0004485		0.925454	0.180336	#9ECAE1	eep prep
eep	h1SMcG0004695	prep	h1SMcG0004695	PREP homeodomain-like protein (prep)	0.922304	0.0414376	#9ECAE1	eep prep
eep	h1SMcG0004695	prep	h1SMcG0004920		0.928826	0.328986	#9ECAE1	eep prep
eep	h1SMcG0004695	prep	h1SMcG0004945		0.932296	0.481948	#9ECAE1	eep prep
eep	h1SMcG0004695	prep	h1SMcG0005045		0.927669	0.277983	#9ECAE1	eep prep
eep	h1SMcG0004695	prep	h1SMcG0005360		0.926876	0.243018	#9ECAE1	eep prep
eep	h1SMcG0004695	prep	h1SMcG0005400		0.923075	0.0754112	#9ECAE1	eep prep
eep	h1SMcG0004695	prep	h1SMcG0005534		0.932704	0.499937	#9ECAE1	eep prep
eep	h1SMcG0004695	prep	h1SMcG0005535		0.932824	0.505219	#9ECAE1	eep prep
eep	h1SMcG0004695	prep	h1SMcG0005537		0.935004	0.601368	#9ECAE1	eep prep
eep	h1SMcG0004695	prep	h1SMcG0005538		0.939342	0.792578	#9ECAE1	eep prep
eep	h1SMcG0004695	prep	h1SMcG0005539		0.939388	0.794611	#9ECAE1	eep prep
eep	h1SMcG0004695	prep	h1SMcG0005540		0.93812	0.738716	#9ECAE1	eep prep
eep	h1SMcG0004695	prep	h1SMcG0005541		0.933255	0.524237	#9ECAE1	eep prep
eep	h1SMcG0004695	prep	h1SMcG0005543		0.939816	0.8135	#9ECAE1	eep prep
eep	h1SMcG0004695	prep	h1SMcG0005567	NB.21.11E PROG-1	0.931616	0.451999	#9ECAE1	eep prep
eep	h1SMcG0004695	prep	h1SMcG0005568		0.931201	0.433686	#9ECAE1	eep prep
eep	h1SMcG0004695	prep	h1SMcG0005736		0.925284	0.172813	#9ECAE1	eep prep
eep	h1SMcG0004695	prep	h1SMcG0005739		0.924745	0.149041	#9ECAE1	eep prep
eep	h1SMcG0004695	prep	h1SMcG0005822		0.930768	0.414605	#9ECAE1	eep prep
eep	h1SMcG0004695	prep	h1SMcG0005883		0.935423	0.619809	#9ECAE1	eep prep
eep	h1SMcG0004695	prep	h1SMcG0006277		0.930589	0.4067	#9ECAE1	eep prep
eep	h1SMcG0004695	prep	h1SMcG0006438		0.93551	0.623654	#9ECAE1	eep prep
eep	h1SMcG0004695	prep	h1SMcG0006548		0.926704	0.235404	#9ECAE1	eep prep
eep	h1SMcG0004695	prep	h1SMcG0006635		0.924252	0.127302	#9ECAE1	eep prep
eep	h1SMcG0004695	prep	h1SMcG0006644		0.925531	0.183731	#9ECAE1	eep prep
eep	h1SMcG0004695	prep	h1SMcG0006701		0.938138	0.739502	#9ECAE1	eep prep
eep	h1SMcG0004695	prep	h1SMcG0006702		0.922982	0.071353	#9ECAE1	eep prep
eep	h1SMcG0004695	prep	h1SMcG0006878		0.922379	0.0447547	#9ECAE1	eep prep
eep	h1SMcG0004695	prep	h1SMcG0007050		0.922972	0.0708905	#9ECAE1	eep prep
eep	h1SMcG0004695	prep	h1SMcG0007215		0.926204	0.213394	#9ECAE1	eep prep
eep	h1SMcG0004695	prep	h1SMcG0007234		0.928243	0.303298	#9ECAE1	eep prep
eep	h1SMcG0004695	prep	h1SMcG0007387		0.932825	0.505306	#9ECAE1	eep prep
eep	h1SMcG0004695	prep	h1SMcG0007392		0.925944	0.201933	#9ECAE1	eep prep
eep	h1SMcG0004695	prep	h1SMcG0007404		0.93721	0.698599	#9ECAE1	eep prep
eep	h1SMcG0004695	prep	h1SMcG0007504		0.931858	0.462667	#9ECAE1	eep prep
eep	h1SMcG0004695	prep	h1SMcG0007756		0.934947	0.598815	#9ECAE1	eep prep
eep	h1SMcG0004695	prep	h1SMcG0007757		0.926498	0.226353	#9ECAE1	eep prep
eep	h1SMcG0004695	prep	h1SMcG0008125		0.92444	0.135593	#9ECAE1	eep prep
eep	h1SMcG0004695	prep	h1SMcG0008185		0.936546	0.66935	#9ECAE1	eep prep
eep	h1SMcG0004695	prep	h1SMcG0008274		0.925429	0.179209	#9ECAE1	eep prep
eep	h1SMcG0004695	prep	h1SMcG0008299		0.921386	0.000985791	#9ECAE1	eep prep
eep	h1SMcG0004695	prep	h1SMcG0008441	pax2/5/8-1	0.941537	0.889383	#9ECAE1	eep prep
eep	h1SMcG0004695	prep	h1SMcG0008497		0.923452	0.0920586	#9ECAE1	eep prep
eep	h1SMcG0004695	prep	h1SMcG0008525		0.925613	0.187322	#9ECAE1	eep prep
eep	h1SMcG0004695	prep	h1SMcG0008620		0.925414	0.178549	#9ECAE1	eep prep
eep	h1SMcG0004695	prep	h1SMcG0008649	slc30a-10 (slc30a-10)	0.92681	0.240085	#9ECAE1	eep prep
eep	h1SMcG0004695	prep	h1SMcG0008650		0.929081	0.340212	#9ECAE1	eep prep
eep	h1SMcG0004695	prep	h1SMcG0008668		0.923541	0.0959691	#9ECAE1	eep prep
eep	h1SMcG0004695	prep	h1SMcG0008691		0.927252	0.259586	#9ECAE1	eep prep
eep	h1SMcG0004695	prep	h1SMcG0008722		0.938172	0.741032	#9ECAE1	eep prep
eep	h1SMcG0004695	prep	h1SMcG0008794		0.929152	0.343356	#9ECAE1	eep prep
eep	h1SMcG0004695	prep	h1SMcG0008834		0.932392	0.486191	#9ECAE1	eep prep
eep	h1SMcG0004695	prep	h1SMcG0008901		0.926806	0.239936	#9ECAE1	eep prep
eep	h1SMcG0004695	prep	h1SMcG0008947		0.924858	0.154036	#9ECAE1	eep prep
eep	h1SMcG0004695	prep	h1SMcG0008951		0.92877	0.326492	#9ECAE1	eep prep
eep	h1SMcG0004695	prep	h1SMcG0008954		0.938453	0.753424	#9ECAE1	eep prep
eep	h1SMcG0004695	prep	h1SMcG0008985		0.92199	0.027581	#9ECAE1	eep prep
eep	h1SMcG0004695	prep	h1SMcG0008988		0.925138	0.166396	#9ECAE1	eep prep
eep	h1SMcG0004695	prep	h1SMcG0009013		0.93128	0.437165	#9ECAE1	eep prep
eep	h1SMcG0004695	prep	h1SMcG0009015		0.928533	0.31608	#9ECAE1	eep prep
eep	h1SMcG0004695	prep	h1SMcG0009101		0.930719	0.412441	#9ECAE1	eep prep
eep	h1SMcG0004695	prep	h1SMcG0009139	dishevelled-like protein (Dvl-a)	0.925131	0.166094	#9ECAE1	eep prep
eep	h1SMcG0004695	prep	h1SMcG0009230		0.939219	0.787188	#9ECAE1	eep prep
eep	h1SMcG0004695	prep	h1SMcG0009334		0.921459	0.00417065	#9ECAE1	eep prep
eep	h1SMcG0004695	prep	h1SMcG0009338		0.921612	0.010953	#9ECAE1	eep prep
eep	h1SMcG0004695	prep	h1SMcG0009339		0.930109	0.385528	#9ECAE1	eep prep
eep	h1SMcG0004695	prep	h1SMcG0009353	NBE.7.07G	0.93479	0.591911	#9ECAE1	eep prep
eep	h1SMcG0004695	prep	h1SMcG0009354		0.937832	0.726042	#9ECAE1	eep prep
eep	h1SMcG0004695	prep	h1SMcG0009355		0.934368	0.57329	#9ECAE1	eep prep
eep	h1SMcG0004695	prep	h1SMcG0009372		0.925021	0.161211	#9ECAE1	eep prep
eep	h1SMcG0004695	prep	h1SMcG0009391		0.930483	0.402039	#9ECAE1	eep prep
eep	h1SMcG0004695	prep	h1SMcG0009392		0.92751	0.27094	#9ECAE1	eep prep
eep	h1SMcG0004695	prep	h1SMcG0009434		0.930695	0.411389	#9ECAE1	eep prep
eep	h1SMcG0004695	prep	h1SMcG0009479		0.941361	0.881629	#9ECAE1	eep prep
eep	h1SMcG0004695	prep	h1SMcG0009480		0.941855	0.903392	#9ECAE1	eep prep
eep	h1SMcG0004695	prep	h1SMcG0009486		0.93662	0.672591	#9ECAE1	eep prep
eep	h1SMcG0004695	prep	h1SMcG0009524		0.929346	0.351918	#9ECAE1	eep prep
eep	h1SMcG0004695	prep	h1SMcG0009527		0.922019	0.0288771	#9ECAE1	eep prep
eep	h1SMcG0004695	prep	h1SMcG0009561		0.942	0.909798	#9ECAE1	eep prep
eep	h1SMcG0004695	prep	h1SMcG0009792		0.924395	0.133627	#9ECAE1	eep prep
eep	h1SMcG0004695	prep	h1SMcG0009794		0.924648	0.144785	#9ECAE1	eep prep
eep	h1SMcG0004695	prep	h1SMcG0010163		0.938401	0.751128	#9ECAE1	eep prep
eep	h1SMcG0004695	prep	h1SMcG0010190	zfhx3	0.937256	0.700636	#9ECAE1	eep prep
eep	h1SMcG0004695	prep	h1SMcG0010201		0.927502	0.270612	#9ECAE1	eep prep
eep	h1SMcG0004695	prep	h1SMcG0010426		0.931494	0.446601	#9ECAE1	eep prep
eep	h1SMcG0004695	prep	h1SMcG0010522		0.933554	0.537408	#9ECAE1	eep prep
eep	h1SMcG0004695	prep	h1SMcG0010530		0.932404	0.486719	#9ECAE1	eep prep
eep	h1SMcG0004695	prep	h1SMcG0010668	axis inhibition protein A (axinA)	0.931174	0.432505	#9ECAE1	eep prep
eep	h1SMcG0004695	prep	h1SMcG0010674	slc15a-1 (slc15a-1)	0.923297	0.0852096	#9ECAE1	eep prep
eep	h1SMcG0004695	prep	h1SMcG0010796		0.932309	0.48253	#9ECAE1	eep prep
eep	h1SMcG0004695	prep	h1SMcG0010797		0.939564	0.802379	#9ECAE1	eep prep
eep	h1SMcG0004695	prep	h1SMcG0010798		0.930192	0.389218	#9ECAE1	eep prep
eep	h1SMcG0004695	prep	h1SMcG0011027		0.934545	0.581102	#9ECAE1	eep prep
eep	h1SMcG0004695	prep	h1SMcG0011123	Albino	0.9294	0.354272	#9ECAE1	eep prep
eep	h1SMcG0004695	prep	h1SMcG0011381		0.93963	0.805286	#9ECAE1	eep prep
eep	h1SMcG0004695	prep	h1SMcG0011382		0.938522	0.756451	#9ECAE1	eep prep
eep	h1SMcG0004695	prep	h1SMcG0011464		0.92354	0.095944	#9ECAE1	eep prep
eep	h1SMcG0004695	prep	h1SMcG0011536		0.936625	0.672831	#9ECAE1	eep prep
eep	h1SMcG0004695	prep	h1SMcG0011580		0.925537	0.18398	#9ECAE1	eep prep
eep	h1SMcG0004695	prep	h1SMcG0011666	epidermal growth factor receptor 1 (egfr-1)	0.92862	0.319915	#9ECAE1	eep prep
eep	h1SMcG0004695	prep	h1SMcG0012090		0.926196	0.213016	#9ECAE1	eep prep
eep	h1SMcG0004695	prep	h1SMcG0012210		0.927616	0.27562	#9ECAE1	eep prep
eep	h1SMcG0004695	prep	h1SMcG0012664		0.921436	0.00317208	#9ECAE1	eep prep
eep	h1SMcG0004695	prep	h1SMcG0012827		0.924845	0.153481	#9ECAE1	eep prep
eep	h1SMcG0004695	prep	h1SMcG0012833		0.93512	0.606458	#9ECAE1	eep prep
eep	h1SMcG0004695	prep	h1SMcG0012870	NBE.2.03E	0.934092	0.561163	#9ECAE1	eep prep
eep	h1SMcG0004695	prep	h1SMcG0012944	not6	0.930493	0.402488	#9ECAE1	eep prep
eep	h1SMcG0004695	prep	h1SMcG0013161		0.924283	0.128676	#9ECAE1	eep prep
eep	h1SMcG0004695	prep	h1SMcG0013300		0.92182	0.020095	#9ECAE1	eep prep
eep	h1SMcG0004695	prep	h1SMcG0013335		0.92686	0.242323	#9ECAE1	eep prep
eep	h1SMcG0004695	prep	h1SMcG0013369		0.9233	0.0853617	#9ECAE1	eep prep
eep	h1SMcG0004695	prep	h1SMcG0013497		0.940545	0.845642	#9ECAE1	eep prep
eep	h1SMcG0004695	prep	h1SMcG0013595		0.926338	0.219299	#9ECAE1	eep prep
eep	h1SMcG0004695	prep	h1SMcG0013596		0.929924	0.377396	#9ECAE1	eep prep
eep	h1SMcG0004695	prep	h1SMcG0013609		0.936124	0.650728	#9ECAE1	eep prep
eep	h1SMcG0004695	prep	h1SMcG0013615		0.932623	0.496372	#9ECAE1	eep prep
eep	h1SMcG0004695	prep	h1SMcG0013773		0.927425	0.267232	#9ECAE1	eep prep
eep	h1SMcG0004695	prep	h1SMcG0013956	FGFR1	0.929797	0.371774	#9ECAE1	eep prep
eep	h1SMcG0004695	prep	h1SMcG0014039		0.922302	0.0413437	#9ECAE1	eep prep
eep	h1SMcG0004695	prep	h1SMcG0014251		0.938057	0.735966	#9ECAE1	eep prep
eep	h1SMcG0004695	prep	h1SMcG0014372		0.922268	0.0398637	#9ECAE1	eep prep
eep	h1SMcG0004695	prep	h1SMcG0014430		0.93102	0.425718	#9ECAE1	eep prep
eep	h1SMcG0004695	prep	h1SMcG0014558	Teashirt	0.930225	0.390666	#9ECAE1	eep prep
eep	h1SMcG0004695	prep	h1SMcG0014614		0.921535	0.0075301	#9ECAE1	eep prep
eep	h1SMcG0004695	prep	h1SMcG0014745	NBE.2.09B	0.931683	0.454934	#9ECAE1	eep prep
eep	h1SMcG0004695	prep	h1SMcG0014748		0.923665	0.101447	#9ECAE1	eep prep
eep	h1SMcG0004695	prep	h1SMcG0014805	rest-1	0.922864	0.0661309	#9ECAE1	eep prep
eep	h1SMcG0004695	prep	h1SMcG0014850		0.931004	0.424985	#9ECAE1	eep prep
eep	h1SMcG0004695	prep	h1SMcG0014926		0.921742	0.0166782	#9ECAE1	eep prep
eep	h1SMcG0004695	prep	h1SMcG0015045		0.922672	0.0576573	#9ECAE1	eep prep
eep	h1SMcG0004695	prep	h1SMcG0015064		0.934052	0.559394	#9ECAE1	eep prep
eep	h1SMcG0004695	prep	h1SMcG0015128		0.924688	0.146553	#9ECAE1	eep prep
eep	h1SMcG0004695	prep	h1SMcG0015377		0.934174	0.564771	#9ECAE1	eep prep
eep	h1SMcG0004695	prep	h1SMcG0015585		0.926027	0.205579	#9ECAE1	eep prep
eep	h1SMcG0004695	prep	h1SMcG0015867		0.932043	0.470825	#9ECAE1	eep prep
eep	h1SMcG0004695	prep	h1SMcG0016189		0.925098	0.164624	#9ECAE1	eep prep
eep	h1SMcG0004695	prep	h1SMcG0016202		0.932599	0.495338	#9ECAE1	eep prep
eep	h1SMcG0004695	prep	h1SMcG0016233		0.935248	0.61209	#9ECAE1	eep prep
eep	h1SMcG0004695	prep	h1SMcG0016237		0.921364	0	#9ECAE1	eep prep
eep	h1SMcG0004695	prep	h1SMcG0016250		0.926587	0.230288	#9ECAE1	eep prep
eep	h1SMcG0004695	prep	h1SMcG0016307		0.930878	0.419455	#9ECAE1	eep prep
eep	h1SMcG0004695	prep	h1SMcG0016365		0.925887	0.199429	#9ECAE1	eep prep
eep	h1SMcG0004695	prep	h1SMcG0016397		0.925259	0.171735	#9ECAE1	eep prep
eep	h1SMcG0004695	prep	h1SMcG0016404		0.921757	0.0173395	#9ECAE1	eep prep
eep	h1SMcG0004695	prep	h1SMcG0016412		0.943059	0.956466	#9ECAE1	eep prep
eep	h1SMcG0004695	prep	h1SMcG0016448		0.936029	0.646526	#9ECAE1	eep prep
eep	h1SMcG0004695	prep	h1SMcG0016468		0.93873	0.76563	#9ECAE1	eep prep
eep	h1SMcG0004695	prep	h1SMcG0016482		0.934433	0.576163	#9ECAE1	eep prep
eep	h1SMcG0004695	prep	h1SMcG0016489	LPT (LPT)	0.934615	0.584178	#9ECAE1	eep prep
eep	h1SMcG0004695	prep	h1SMcG0016500	pescadillo-1	0.924439	0.135564	#9ECAE1	eep prep
eep	h1SMcG0004695	prep	h1SMcG0016518		0.931183	0.4329	#9ECAE1	eep prep
eep	h1SMcG0004695	prep	h1SMcG0016519		0.925901	0.200011	#9ECAE1	eep prep
eep	h1SMcG0004695	prep	h1SMcG0016532		0.937421	0.707922	#9ECAE1	eep prep
eep	h1SMcG0004695	prep	h1SMcG0016548		0.924843	0.153372	#9ECAE1	eep prep
eep	h1SMcG0004695	prep	h1SMcG0016568		0.928319	0.306629	#9ECAE1	eep prep
eep	h1SMcG0004695	prep	h1SMcG0016802	cyclinG-like protein	0.928872	0.331011	#9ECAE1	eep prep
eep	h1SMcG0004695	prep	h1SMcG0016863		0.936935	0.686478	#9ECAE1	eep prep
eep	h1SMcG0004695	prep	h1SMcG0016868	H.112.3g(T3) SMED-P53	0.938626	0.761041	#9ECAE1	eep prep
eep	h1SMcG0004695	prep	h1SMcG0016982		0.935626	0.628763	#9ECAE1	eep prep
eep	h1SMcG0004695	prep	h1SMcG0017159		0.932887	0.508035	#9ECAE1	eep prep
eep	h1SMcG0004695	prep	h1SMcG0017204		0.927784	0.283059	#9ECAE1	eep prep
eep	h1SMcG0004695	prep	h1SMcG0017230		0.921468	0.00460447	#9ECAE1	eep prep
eep	h1SMcG0004695	prep	h1SMcG0017267		0.939493	0.799247	#9ECAE1	eep prep
eep	h1SMcG0004695	prep	h1SMcG0017294		0.931028	0.426077	#9ECAE1	eep prep
eep	h1SMcG0004695	prep	h1SMcG0017306	EGR-1	0.921853	0.0215565	#9ECAE1	eep prep
eep	h1SMcG0004695	prep	h1SMcG0017484		0.925715	0.19183	#9ECAE1	eep prep
eep	h1SMcG0004695	prep	h1SMcG0017491		0.925898	0.199909	#9ECAE1	eep prep
eep	h1SMcG0004695	prep	h1SMcG0017549		0.936277	0.657464	#9ECAE1	eep prep
eep	h1SMcG0004695	prep	h1SMcG0017553		0.932874	0.507453	#9ECAE1	eep prep
eep	h1SMcG0004695	prep	h1SMcG0017554		0.934302	0.570407	#9ECAE1	eep prep
eep	h1SMcG0004695	prep	h1SMcG0017575		0.934888	0.596253	#9ECAE1	eep prep
eep	h1SMcG0004695	prep	h1SMcG0017649		0.923719	0.103808	#9ECAE1	eep prep
eep	h1SMcG0004695	prep	h1SMcG0017715		0.923932	0.113214	#9ECAE1	eep prep
eep	h1SMcG0004695	prep	h1SMcG0017720		0.934421	0.575629	#9ECAE1	eep prep
eep	h1SMcG0004695	prep	h1SMcG0017774		0.936361	0.66119	#9ECAE1	eep prep
eep	h1SMcG0004695	prep	h1SMcG0017836		0.923572	0.0973605	#9ECAE1	eep prep
eep	h1SMcG0004695	prep	h1SMcG0017837		0.942802	0.945125	#9ECAE1	eep prep
eep	h1SMcG0004695	prep	h1SMcG0017864		0.925274	0.172403	#9ECAE1	eep prep
eep	h1SMcG0004695	prep	h1SMcG0017911		0.925394	0.177687	#9ECAE1	eep prep
eep	h1SMcG0004695	prep	h1SMcG0017959	utx	0.926716	0.235954	#9ECAE1	eep prep
eep	h1SMcG0004695	prep	h1SMcG0018016		0.92248	0.0492089	#9ECAE1	eep prep
eep	h1SMcG0004695	prep	h1SMcG0018017		0.921516	0.00669862	#9ECAE1	eep prep
eep	h1SMcG0004695	prep	h1SMcG0018026		0.929165	0.343909	#9ECAE1	eep prep
eep	h1SMcG0004695	prep	h1SMcG0018179		0.924955	0.158295	#9ECAE1	eep prep
eep	h1SMcG0004695	prep	h1SMcG0018180		0.925799	0.195533	#9ECAE1	eep prep
eep	h1SMcG0004695	prep	h1SMcG0018207		0.928628	0.320232	#9ECAE1	eep prep
eep	h1SMcG0004695	prep	h1SMcG0018534	slc25a-27 (slc25a-27)	0.923875	0.110721	#9ECAE1	eep prep
eep	h1SMcG0004695	prep	h1SMcG0018537		0.92386	0.110033	#9ECAE1	eep prep
eep	h1SMcG0004695	prep	h1SMcG0018574		0.93894	0.774855	#9ECAE1	eep prep
eep	h1SMcG0004695	prep	h1SMcG0018597		0.924233	0.126466	#9ECAE1	eep prep
eep	h1SMcG0004695	prep	h1SMcG0018635		0.927719	0.28019	#9ECAE1	eep prep
eep	h1SMcG0004695	prep	h1SMcG0018728		0.921672	0.0135599	#9ECAE1	eep prep
eep	h1SMcG0004695	prep	h1SMcG0018748	axis inhibition protein B (axinB)	0.9263	0.217609	#9ECAE1	eep prep
eep	h1SMcG0004695	prep	h1SMcG0018818		0.936858	0.683088	#9ECAE1	eep prep
eep	h1SMcG0004695	prep	h1SMcG0018883		0.924883	0.155161	#9ECAE1	eep prep
eep	h1SMcG0004695	prep	h1SMcG0018886		0.942886	0.948824	#9ECAE1	eep prep
eep	h1SMcG0004695	prep	h1SMcG0018889		0.923386	0.0891488	#9ECAE1	eep prep
eep	h1SMcG0004695	prep	h1SMcG0018966		0.927952	0.290469	#9ECAE1	eep prep
eep	h1SMcG0004695	prep	h1SMcG0018997		0.928214	0.302003	#9ECAE1	eep prep
eep	h1SMcG0004695	prep	h1SMcG0019043		0.924047	0.118275	#9ECAE1	eep prep
eep	h1SMcG0004695	prep	h1SMcG0019068	zf-6	0.936109	0.650051	#9ECAE1	eep prep
eep	h1SMcG0004695	prep	h1SMcG0019076		0.931086	0.428594	#9ECAE1	eep prep
eep	h1SMcG0004695	prep	h1SMcG0019156		0.925862	0.198297	#9ECAE1	eep prep
eep	h1SMcG0004695	prep	h1SMcG0019228		0.927485	0.269865	#9ECAE1	eep prep
eep	h1SMcG0004695	prep	h1SMcG0019322	chaperonin containing TCP1 subunit 3A	0.92801	0.292993	#9ECAE1	eep prep
eep	h1SMcG0004695	prep	h1SMcG0019471		0.934161	0.564176	#9ECAE1	eep prep
eep	h1SMcG0004695	prep	h1SMcG0019514	FERM domain containing-1	0.937692	0.719864	#9ECAE1	eep prep
eep	h1SMcG0004695	prep	h1SMcG0019561	kdm5b	0.926692	0.234913	#9ECAE1	eep prep
eep	h1SMcG0004695	prep	h1SMcG0019630		0.93652	0.668193	#9ECAE1	eep prep
eep	h1SMcG0004695	prep	h1SMcG0019754	hypothetical protein fzd-4-4	0.925459	0.18055	#9ECAE1	eep prep
eep	h1SMcG0004695	prep	h1SMcG0019758		0.933694	0.543618	#9ECAE1	eep prep
eep	h1SMcG0004695	prep	h1SMcG0019801		0.93006	0.383387	#9ECAE1	eep prep
eep	h1SMcG0004695	prep	h1SMcG0019853	Ptk7	0.921887	0.0230382	#9ECAE1	eep prep
eep	h1SMcG0004695	prep	h1SMcG0019972		0.922627	0.055691	#9ECAE1	eep prep
eep	h1SMcG0004695	prep	h1SMcG0019973		0.923422	0.0907386	#9ECAE1	eep prep
eep	h1SMcG0004695	prep	h1SMcG0020082		0.925445	0.17992	#9ECAE1	eep prep
eep	h1SMcG0004695	prep	h1SMcG0020145	reticulocalbin-1	0.932709	0.500165	#9ECAE1	eep prep
eep	h1SMcG0004695	prep	h1SMcG0020176	clathrin heavy chain-1	0.942218	0.91938	#9ECAE1	eep prep
eep	h1SMcG0004695	prep	h1SMcG0020197		0.926937	0.245711	#9ECAE1	eep prep
eep	h1SMcG0004695	prep	h1SMcG0020248		0.937844	0.726536	#9ECAE1	eep prep
eep	h1SMcG0004695	prep	h1SMcG0020275		0.936949	0.687098	#9ECAE1	eep prep
eep	h1SMcG0004695	prep	h1SMcG0020334		0.927827	0.284953	#9ECAE1	eep prep
eep	h1SMcG0004695	prep	h1SMcG0020374		0.936804	0.68072	#9ECAE1	eep prep
eep	h1SMcG0004695	prep	h1SMcG0020384		0.935744	0.633982	#9ECAE1	eep prep
eep	h1SMcG0004695	prep	h1SMcG0020385		0.930162	0.387875	#9ECAE1	eep prep
eep	h1SMcG0004695	prep	h1SMcG0020403		0.921901	0.023666	#9ECAE1	eep prep
eep	h1SMcG0004695	prep	h1SMcG0020473		0.928985	0.335993	#9ECAE1	eep prep
eep	h1SMcG0004695	prep	h1SMcG0020490		0.92346	0.0924069	#9ECAE1	eep prep
eep	h1SMcG0004695	prep	h1SMcG0020510		0.932493	0.49066	#9ECAE1	eep prep
eep	h1SMcG0004695	prep	h1SMcG0020652		0.931249	0.435785	#9ECAE1	eep prep
eep	h1SMcG0004695	prep	h1SMcG0020661		0.933511	0.535514	#9ECAE1	eep prep
eep	h1SMcG0004695	prep	h1SMcG0020697		0.929359	0.352462	#9ECAE1	eep prep
eep	h1SMcG0004695	prep	h1SMcG0020707		0.922719	0.0597558	#9ECAE1	eep prep
eep	h1SMcG0004695	prep	h1SMcG0020717		0.939656	0.806424	#9ECAE1	eep prep
eep	h1SMcG0004695	prep	h1SMcG0020718		0.92375	0.105197	#9ECAE1	eep prep
eep	h1SMcG0004695	prep	h1SMcG0020719		0.927574	0.273762	#9ECAE1	eep prep
eep	h1SMcG0004695	prep	h1SMcG0020724		0.923703	0.103107	#9ECAE1	eep prep
eep	h1SMcG0004695	prep	h1SMcG0020760		0.928376	0.309135	#9ECAE1	eep prep
eep	h1SMcG0004695	prep	h1SMcG0020809		0.941728	0.897784	#9ECAE1	eep prep
eep	h1SMcG0004695	prep	h1SMcG0020811		0.940486	0.843023	#9ECAE1	eep prep
eep	h1SMcG0004695	prep	h1SMcG0020886		0.925356	0.175979	#9ECAE1	eep prep
eep	h1SMcG0004695	prep	h1SMcG0020895		0.936209	0.654475	#9ECAE1	eep prep
eep	h1SMcG0004695	prep	h1SMcG0020908		0.929413	0.354838	#9ECAE1	eep prep
eep	h1SMcG0004695	prep	h1SMcG0020916	myb-1	0.938082	0.737059	#9ECAE1	eep prep
eep	h1SMcG0004695	prep	h1SMcG0020941		0.939196	0.786147	#9ECAE1	eep prep
eep	h1SMcG0004695	prep	h1SMcG0020946		0.935993	0.64495	#9ECAE1	eep prep
eep	h1SMcG0004695	prep	h1SMcG0020948		0.93168	0.45481	#9ECAE1	eep prep
eep	h1SMcG0004695	prep	h1SMcG0020958		0.939705	0.808604	#9ECAE1	eep prep
eep	h1SMcG0004695	prep	h1SMcG0021000		0.924785	0.150802	#9ECAE1	eep prep
eep	h1SMcG0004695	prep	h1SMcG0021056		0.922412	0.0462184	#9ECAE1	eep prep
eep	h1SMcG0004695	prep	h1SMcG0021065		0.922033	0.0294789	#9ECAE1	eep prep
eep	h1SMcG0004695	prep	h1SMcG0021085		0.937503	0.711518	#9ECAE1	eep prep
eep	h1SMcG0004695	prep	h1SMcG0021127		0.929889	0.37583	#9ECAE1	eep prep
eep	h1SMcG0004695	prep	h1SMcG0021179		0.922433	0.0471116	#9ECAE1	eep prep
eep	h1SMcG0004695	prep	h1SMcG0021259		0.924767	0.150029	#9ECAE1	eep prep
eep	h1SMcG0004695	prep	h1SMcG0021280		0.928012	0.293079	#9ECAE1	eep prep
eep	h1SMcG0004695	prep	h1SMcG0021544		0.922779	0.0623764	#9ECAE1	eep prep
eep	h1SMcG0004695	prep	h1SMcG0021664		0.925892	0.199642	#9ECAE1	eep prep
eep	h1SMcG0004695	prep	h1SMcG0022100	zf-7	0.932319	0.482962	#9ECAE1	eep prep
eep	h1SMcG0004695	prep	h1SMcG0022104	alpha-int-1	0.936907	0.685244	#9ECAE1	eep prep
eep	h1SMcG0004695	prep	h1SMcG0022223		0.927886	0.287535	#9ECAE1	eep prep
eep	h1SMcG0004695	prep	h1SMcG0022319		0.939476	0.798521	#9ECAE1	eep prep
eep	h1SMcG0004695	prep	h1SMcG0022335		0.928747	0.325507	#9ECAE1	eep prep
eep	h1SMcG0004695	prep	h1SMcG0022390		0.936014	0.645865	#9ECAE1	eep prep
eep	h1SMcG0004695	prep	h1SMcG0022406		0.925492	0.181988	#9ECAE1	eep prep
eep	h1SMcG0004695	prep	h1SMcG0022452		0.936914	0.685563	#9ECAE1	eep prep
eep	h1SMcG0004695	prep	h1SMcG0022490		0.938022	0.734418	#9ECAE1	eep prep
eep	h1SMcG0004695	prep	h1SMcG0022513	lmpt-3	0.92288	0.066823	#9ECAE1	eep prep
eep	h1SMcG0004695	prep	h1SMcG0022515		0.939524	0.800615	#9ECAE1	eep prep
eep	h1SMcG0004695	prep	h1SMcG0022562		0.939797	0.812641	#9ECAE1	eep prep
eep	h1SMcG0004695	prep	h1SMcG0022565		0.939804	0.812964	#9ECAE1	eep prep
eep	h1SMcG0004695	prep	h1SMcG0022624		0.9376	0.715799	#9ECAE1	eep prep
eep	h1SMcG0004695	prep	h1SMcG0022628		0.929359	0.352477	#9ECAE1	eep prep
eep	h1SMcG0004695	prep	h1SMcG0022667		0.93274	0.501543	#9ECAE1	eep prep
eep	h1SMcG0004695	prep	h1SMcG0023142		0.932903	0.508714	#9ECAE1	eep prep
eep	h1SMcG0004695	prep	h1SMcG0023143		0.941813	0.901553	#9ECAE1	eep prep
eep	h1SMcG0004695	prep	h1SMcG0023144		0.942213	0.919157	#9ECAE1	eep prep
eep	h1SMcG0004695	prep	h1SMcG0023145		0.943655	0.982757	#9ECAE1	eep prep
eep	h1SMcG0004695	prep	h1SMnG0000347		0.925212	0.169652	#9ECAE1	eep prep
eep	h1SMcG0004695	prep	h1SMnG0000528		0.923969	0.114834	#9ECAE1	eep prep
eep	h1SMcG0004695	prep	h1SMnG0002740		0.922623	0.0554838	#9ECAE1	eep prep
eep	h1SMcG0004695	prep	h1SMnG0004614		0.932085	0.47264	#9ECAE1	eep prep
eep	h1SMcG0004695	prep	h1SMnG0011777		0.935695	0.631827	#9ECAE1	eep prep
eep	h1SMcG0004695	prep	h1SMnG0014102		0.923489	0.0936854	#9ECAE1	eep prep
eep	h1SMcG0004695	prep	h1SMnG0014934		0.922633	0.0559423	#9ECAE1	eep prep
eep	h1SMcG0004695	prep	h1SMnG0021160		0.933478	0.53406	#9ECAE1	eep prep
eep	h1SMcG0004695	prep	h1SMnG0026600		0.921892	0.0232957	#9ECAE1	eep prep
eep	h1SMcG0004695	prep	h1SMnG0028320		0.932578	0.494408	#9ECAE1	eep prep
eep	h1SMcG0004695	prep	h1SMnG0029739		0.933986	0.556448	#9ECAE1	eep prep
eep	h1SMcG0004695	prep	h1SMnG0030401		0.930457	0.400869	#9ECAE1	eep prep
eep	h1SMcG0004695	prep	h1SMnG0032561		0.929542	0.360559	#9ECAE1	eep prep
eep	h1SMcG0004695	prep	h1SMnG0032688		0.935528	0.624434	#9ECAE1	eep prep
eep	h1SMcG0004695	prep	h1SMnG0032715		0.931096	0.429042	#9ECAE1	eep prep
eep	h1SMcG0004695	prep	h1SMnG0032716		0.922962	0.0704382	#9ECAE1	eep prep
eep	h1SMcG0004695	prep	h1SMnG0032836		0.938973	0.776311	#9ECAE1	eep prep
eep	h1SMcG0004695	prep	h1SMnG0032852		0.94184	0.902727	#9ECAE1	eep prep
eep	h1SMcG0004695	prep	h1SMnG0032853		0.93593	0.64216	#9ECAE1	eep prep
eep	h1SMcG0004695	prep	h1SMnG0033370		0.922519	0.0509327	#9ECAE1	eep prep
eep	h1SMcG0004695	prep	h1SMnG0034761		0.925009	0.160678	#9ECAE1	eep prep
eep	h1SMcG0004695	prep	h1SMnG0034867		0.926974	0.24734	#9ECAE1	eep prep
eep	h1SMcG0004695	prep	h1SMnG0035606		0.922562	0.0527989	#9ECAE1	eep prep
eep	h1SMcG0004695	prep	h1SMnG0035607		0.937937	0.730638	#9ECAE1	eep prep
eep	h1SMcG0004695	prep	h1SMnG0035608		0.94333	0.968434	#9ECAE1	eep prep
eep	h1SMcG0004695	prep	h1SMnG0035609		0.934826	0.593511	#9ECAE1	eep prep
eep	h1SMcG0004695	prep	h1SMnG0035614		0.925075	0.16359	#9ECAE1	eep prep
eep	h1SMcG0004695	prep	h1SMnG0035616		0.944046	1	#9ECAE1	eep prep
eep	h1SMcG0004695	prep	h1SMnG0035617		0.943315	0.967758	#9ECAE1	eep prep
eep	h1SMcG0004695	prep	h1SMnG0035618		0.94088	0.860409	#9ECAE1	eep prep
eep	h1SMcG0004695	prep	h1SMnG0035619		0.938569	0.758534	#9ECAE1	eep prep
eep	h1SMcG0007041	hox4b	h1SMcG0000011	SHOC2	0.902016	0.328548	#9ECAE1	eep hox4b
eep	h1SMcG0007041	hox4b	h1SMcG0000047		0.896859	0.0451564	#9ECAE1	eep hox4b
eep	h1SMcG0007041	hox4b	h1SMcG0000079	mlxipl protein (mlxipl)	0.897515	0.0812189	#9ECAE1	eep hox4b
eep	h1SMcG0007041	hox4b	h1SMcG0000090		0.91258	0.908996	#9ECAE1	eep hox4b
eep	h1SMcG0007041	hox4b	h1SMcG0000103		0.908888	0.706161	#9ECAE1	eep hox4b
eep	h1SMcG0007041	hox4b	h1SMcG0000188		0.896752	0.0392934	#9ECAE1	eep hox4b
eep	h1SMcG0007041	hox4b	h1SMcG0000204		0.908422	0.68055	#9ECAE1	eep hox4b
eep	h1SMcG0007041	hox4b	h1SMcG0000205		0.902993	0.382189	#9ECAE1	eep hox4b
eep	h1SMcG0007041	hox4b	h1SMcG0000285	creb3l-1	0.903614	0.416337	#9ECAE1	eep hox4b
eep	h1SMcG0007041	hox4b	h1SMcG0001246		0.901154	0.281183	#9ECAE1	eep hox4b
eep	h1SMcG0007041	hox4b	h1SMcG0001486	ybx3-1	0.912291	0.893141	#9ECAE1	eep hox4b
eep	h1SMcG0007041	hox4b	h1SMcG0001924		0.899038	0.16491	#9ECAE1	eep hox4b
eep	h1SMcG0007041	hox4b	h1SMcG0002055		0.900601	0.250789	#9ECAE1	eep hox4b
eep	h1SMcG0007041	hox4b	h1SMcG0002108		0.898921	0.158438	#9ECAE1	eep hox4b
eep	h1SMcG0007041	hox4b	h1SMcG0002139	zfp354	0.897289	0.0688006	#9ECAE1	eep hox4b
eep	h1SMcG0007041	hox4b	h1SMcG0002215		0.897393	0.07453	#9ECAE1	eep hox4b
eep	h1SMcG0007041	hox4b	h1SMcG0002591		0.897887	0.101649	#9ECAE1	eep hox4b
eep	h1SMcG0007041	hox4b	h1SMcG0003194		0.907974	0.655894	#9ECAE1	eep hox4b
eep	h1SMcG0007041	hox4b	h1SMcG0003337		0.899019	0.163855	#9ECAE1	eep hox4b
eep	h1SMcG0007041	hox4b	h1SMcG0003445		0.896671	0.0348316	#9ECAE1	eep hox4b
eep	h1SMcG0007041	hox4b	h1SMcG0003450		0.897942	0.104691	#9ECAE1	eep hox4b
eep	h1SMcG0007041	hox4b	h1SMcG0003759	spdef-2	0.900391	0.239248	#9ECAE1	eep hox4b
eep	h1SMcG0007041	hox4b	h1SMcG0003798		0.902321	0.345278	#9ECAE1	eep hox4b
eep	h1SMcG0007041	hox4b	h1SMcG0004116		0.901984	0.326796	#9ECAE1	eep hox4b
eep	h1SMcG0007041	hox4b	h1SMcG0004269	alpha tubulin (Atub)	0.896821	0.0430794	#9ECAE1	eep hox4b
eep	h1SMcG0007041	hox4b	h1SMcG0004290		0.905301	0.509036	#9ECAE1	eep hox4b
eep	h1SMcG0007041	hox4b	h1SMcG0004485		0.89791	0.102909	#9ECAE1	eep hox4b
eep	h1SMcG0007041	hox4b	h1SMcG0004920		0.899061	0.16615	#9ECAE1	eep hox4b
eep	h1SMcG0007041	hox4b	h1SMcG0004945		0.902513	0.355855	#9ECAE1	eep hox4b
eep	h1SMcG0007041	hox4b	h1SMcG0005045		0.896807	0.0422859	#9ECAE1	eep hox4b
eep	h1SMcG0007041	hox4b	h1SMcG0005534		0.902934	0.378999	#9ECAE1	eep hox4b
eep	h1SMcG0007041	hox4b	h1SMcG0005535		0.90306	0.38591	#9ECAE1	eep hox4b
eep	h1SMcG0007041	hox4b	h1SMcG0005537		0.901676	0.309834	#9ECAE1	eep hox4b
eep	h1SMcG0007041	hox4b	h1SMcG0005538		0.906561	0.578263	#9ECAE1	eep hox4b
eep	h1SMcG0007041	hox4b	h1SMcG0005539		0.908416	0.680187	#9ECAE1	eep hox4b
eep	h1SMcG0007041	hox4b	h1SMcG0005540		0.907291	0.618359	#9ECAE1	eep hox4b
eep	h1SMcG0007041	hox4b	h1SMcG0005541		0.903404	0.404781	#9ECAE1	eep hox4b
eep	h1SMcG0007041	hox4b	h1SMcG0005543		0.910276	0.782412	#9ECAE1	eep hox4b
eep	h1SMcG0007041	hox4b	h1SMcG0005567	NB.21.11E PROG-1	0.901363	0.292626	#9ECAE1	eep hox4b
eep	h1SMcG0007041	hox4b	h1SMcG0005568		0.900934	0.269084	#9ECAE1	eep hox4b
eep	h1SMcG0007041	hox4b	h1SMcG0005736		0.898832	0.153597	#9ECAE1	eep hox4b
eep	h1SMcG0007041	hox4b	h1SMcG0005822		0.902157	0.336272	#9ECAE1	eep hox4b
eep	h1SMcG0007041	hox4b	h1SMcG0005883		0.903611	0.416177	#9ECAE1	eep hox4b
eep	h1SMcG0007041	hox4b	h1SMcG0006277		0.902507	0.355529	#9ECAE1	eep hox4b
eep	h1SMcG0007041	hox4b	h1SMcG0006438		0.906943	0.599276	#9ECAE1	eep hox4b
eep	h1SMcG0007041	hox4b	h1SMcG0006701		0.909151	0.720574	#9ECAE1	eep hox4b
eep	h1SMcG0007041	hox4b	h1SMcG0007387		0.900909	0.267691	#9ECAE1	eep hox4b
eep	h1SMcG0007041	hox4b	h1SMcG0007404		0.907305	0.619164	#9ECAE1	eep hox4b
eep	h1SMcG0007041	hox4b	h1SMcG0007504		0.902181	0.337613	#9ECAE1	eep hox4b
eep	h1SMcG0007041	hox4b	h1SMcG0007756		0.902083	0.332222	#9ECAE1	eep hox4b
eep	h1SMcG0007041	hox4b	h1SMcG0008185		0.906828	0.592949	#9ECAE1	eep hox4b
eep	h1SMcG0007041	hox4b	h1SMcG0008441	pax2/5/8-1	0.911817	0.867104	#9ECAE1	eep hox4b
eep	h1SMcG0007041	hox4b	h1SMcG0008525		0.900516	0.246124	#9ECAE1	eep hox4b
eep	h1SMcG0007041	hox4b	h1SMcG0008620		0.897521	0.0815596	#9ECAE1	eep hox4b
eep	h1SMcG0007041	hox4b	h1SMcG0008649	slc30a-10 (slc30a-10)	0.896789	0.04131	#9ECAE1	eep hox4b
eep	h1SMcG0007041	hox4b	h1SMcG0008650		0.899133	0.170114	#9ECAE1	eep hox4b
eep	h1SMcG0007041	hox4b	h1SMcG0008691		0.896037	0	#9ECAE1	eep hox4b
eep	h1SMcG0007041	hox4b	h1SMcG0008722		0.908373	0.677841	#9ECAE1	eep hox4b
eep	h1SMcG0007041	hox4b	h1SMcG0008794		0.899521	0.191434	#9ECAE1	eep hox4b
eep	h1SMcG0007041	hox4b	h1SMcG0008834		0.903424	0.405911	#9ECAE1	eep hox4b
eep	h1SMcG0007041	hox4b	h1SMcG0008901		0.896776	0.0405924	#9ECAE1	eep hox4b
eep	h1SMcG0007041	hox4b	h1SMcG0008951		0.898884	0.15641	#9ECAE1	eep hox4b
eep	h1SMcG0007041	hox4b	h1SMcG0008954		0.908608	0.690726	#9ECAE1	eep hox4b
eep	h1SMcG0007041	hox4b	h1SMcG0009013		0.901025	0.274092	#9ECAE1	eep hox4b
eep	h1SMcG0007041	hox4b	h1SMcG0009015		0.898567	0.139021	#9ECAE1	eep hox4b
eep	h1SMcG0007041	hox4b	h1SMcG0009101		0.900879	0.266059	#9ECAE1	eep hox4b
eep	h1SMcG0007041	hox4b	h1SMcG0009230		0.908617	0.691231	#9ECAE1	eep hox4b
eep	h1SMcG0007041	hox4b	h1SMcG0009339		0.900664	0.254229	#9ECAE1	eep hox4b
eep	h1SMcG0007041	hox4b	h1SMcG0009353	NBE.7.07G	0.907239	0.615499	#9ECAE1	eep hox4b
eep	h1SMcG0007041	hox4b	h1SMcG0009354		0.909588	0.744589	#9ECAE1	eep hox4b
eep	h1SMcG0007041	hox4b	h1SMcG0009355		0.907176	0.612053	#9ECAE1	eep hox4b
eep	h1SMcG0007041	hox4b	h1SMcG0009434		0.897068	0.0566296	#9ECAE1	eep hox4b
eep	h1SMcG0007041	hox4b	h1SMcG0009479		0.911486	0.848864	#9ECAE1	eep hox4b
eep	h1SMcG0007041	hox4b	h1SMcG0009480		0.912056	0.880184	#9ECAE1	eep hox4b
eep	h1SMcG0007041	hox4b	h1SMcG0009486		0.905184	0.502591	#9ECAE1	eep hox4b
eep	h1SMcG0007041	hox4b	h1SMcG0009524		0.898584	0.139953	#9ECAE1	eep hox4b
eep	h1SMcG0007041	hox4b	h1SMcG0009561		0.912012	0.877767	#9ECAE1	eep hox4b
eep	h1SMcG0007041	hox4b	h1SMcG0010163		0.907306	0.619216	#9ECAE1	eep hox4b
eep	h1SMcG0007041	hox4b	h1SMcG0010190	zfhx3	0.908842	0.703628	#9ECAE1	eep hox4b
eep	h1SMcG0007041	hox4b	h1SMcG0010426		0.904043	0.439915	#9ECAE1	eep hox4b
eep	h1SMcG0007041	hox4b	h1SMcG0010522		0.902739	0.368268	#9ECAE1	eep hox4b
eep	h1SMcG0007041	hox4b	h1SMcG0010530		0.900643	0.253086	#9ECAE1	eep hox4b
eep	h1SMcG0007041	hox4b	h1SMcG0010668	axis inhibition protein A (axinA)	0.902171	0.33703	#9ECAE1	eep hox4b
eep	h1SMcG0007041	hox4b	h1SMcG0010796		0.902349	0.346849	#9ECAE1	eep hox4b
eep	h1SMcG0007041	hox4b	h1SMcG0010797		0.909825	0.75762	#9ECAE1	eep hox4b
eep	h1SMcG0007041	hox4b	h1SMcG0010798		0.900808	0.262158	#9ECAE1	eep hox4b
eep	h1SMcG0007041	hox4b	h1SMcG0011027		0.903865	0.430147	#9ECAE1	eep hox4b
eep	h1SMcG0007041	hox4b	h1SMcG0011123	Albino	0.897684	0.0905161	#9ECAE1	eep hox4b
eep	h1SMcG0007041	hox4b	h1SMcG0011264		0.899105	0.16857	#9ECAE1	eep hox4b
eep	h1SMcG0007041	hox4b	h1SMcG0011381		0.909428	0.735789	#9ECAE1	eep hox4b
eep	h1SMcG0007041	hox4b	h1SMcG0011382		0.90771	0.641412	#9ECAE1	eep hox4b
eep	h1SMcG0007041	hox4b	h1SMcG0011536		0.906679	0.584769	#9ECAE1	eep hox4b
eep	h1SMcG0007041	hox4b	h1SMcG0011666	epidermal growth factor receptor 1 (egfr-1)	0.89673	0.0380609	#9ECAE1	eep hox4b
eep	h1SMcG0007041	hox4b	h1SMcG0012050		0.89662	0.0320216	#9ECAE1	eep hox4b
eep	h1SMcG0007041	hox4b	h1SMcG0012090		0.896601	0.0309853	#9ECAE1	eep hox4b
eep	h1SMcG0007041	hox4b	h1SMcG0012210		0.897837	0.0988792	#9ECAE1	eep hox4b
eep	h1SMcG0007041	hox4b	h1SMcG0012833		0.903388	0.4039	#9ECAE1	eep hox4b
eep	h1SMcG0007041	hox4b	h1SMcG0012870	NBE.2.03E	0.903856	0.42962	#9ECAE1	eep hox4b
eep	h1SMcG0007041	hox4b	h1SMcG0012944	not6	0.897496	0.0801892	#9ECAE1	eep hox4b
eep	h1SMcG0007041	hox4b	h1SMcG0013369		0.896326	0.015891	#9ECAE1	eep hox4b
eep	h1SMcG0007041	hox4b	h1SMcG0013497		0.91069	0.805161	#9ECAE1	eep hox4b
eep	h1SMcG0007041	hox4b	h1SMcG0013595		0.897329	0.0710123	#9ECAE1	eep hox4b
eep	h1SMcG0007041	hox4b	h1SMcG0013596		0.901744	0.313564	#9ECAE1	eep hox4b
eep	h1SMcG0007041	hox4b	h1SMcG0013609		0.906065	0.551033	#9ECAE1	eep hox4b
eep	h1SMcG0007041	hox4b	h1SMcG0013615		0.902306	0.344476	#9ECAE1	eep hox4b
eep	h1SMcG0007041	hox4b	h1SMcG0013956	FGFR1	0.901389	0.294088	#9ECAE1	eep hox4b
eep	h1SMcG0007041	hox4b	h1SMcG0014091		0.898197	0.118702	#9ECAE1	eep hox4b
eep	h1SMcG0007041	hox4b	h1SMcG0014251		0.90793	0.653521	#9ECAE1	eep hox4b
eep	h1SMcG0007041	hox4b	h1SMcG0014372		0.896679	0.0352602	#9ECAE1	eep hox4b
eep	h1SMcG0007041	hox4b	h1SMcG0014430		0.896328	0.0159624	#9ECAE1	eep hox4b
eep	h1SMcG0007041	hox4b	h1SMcG0014558	Teashirt	0.8998	0.206745	#9ECAE1	eep hox4b
eep	h1SMcG0007041	hox4b	h1SMcG0014745	NBE.2.09B	0.899874	0.210839	#9ECAE1	eep hox4b
eep	h1SMcG0007041	hox4b	h1SMcG0014748		0.896087	0.00272818	#9ECAE1	eep hox4b
eep	h1SMcG0007041	hox4b	h1SMcG0014850		0.90217	0.337019	#9ECAE1	eep hox4b
eep	h1SMcG0007041	hox4b	h1SMcG0015064		0.90408	0.441948	#9ECAE1	eep hox4b
eep	h1SMcG0007041	hox4b	h1SMcG0015377		0.899366	0.182895	#9ECAE1	eep hox4b
eep	h1SMcG0007041	hox4b	h1SMcG0015867		0.902978	0.38139	#9ECAE1	eep hox4b
eep	h1SMcG0007041	hox4b	h1SMcG0016202		0.902086	0.33237	#9ECAE1	eep hox4b
eep	h1SMcG0007041	hox4b	h1SMcG0016233		0.905254	0.506424	#9ECAE1	eep hox4b
eep	h1SMcG0007041	hox4b	h1SMcG0016307		0.900588	0.250042	#9ECAE1	eep hox4b
eep	h1SMcG0007041	hox4b	h1SMcG0016412		0.913073	0.93608	#9ECAE1	eep hox4b
eep	h1SMcG0007041	hox4b	h1SMcG0016448		0.905606	0.525818	#9ECAE1	eep hox4b
eep	h1SMcG0007041	hox4b	h1SMcG0016468		0.909399	0.734217	#9ECAE1	eep hox4b
eep	h1SMcG0007041	hox4b	h1SMcG0016482		0.903413	0.405309	#9ECAE1	eep hox4b
eep	h1SMcG0007041	hox4b	h1SMcG0016489	LPT (LPT)	0.905259	0.506724	#9ECAE1	eep hox4b
eep	h1SMcG0007041	hox4b	h1SMcG0016518		0.899476	0.188945	#9ECAE1	eep hox4b
eep	h1SMcG0007041	hox4b	h1SMcG0016532		0.907822	0.647542	#9ECAE1	eep hox4b
eep	h1SMcG0007041	hox4b	h1SMcG0016568		0.899409	0.185291	#9ECAE1	eep hox4b
eep	h1SMcG0007041	hox4b	h1SMcG0016574		0.89623	0.0105885	#9ECAE1	eep hox4b
eep	h1SMcG0007041	hox4b	h1SMcG0016802	cyclinG-like protein	0.897618	0.0868868	#9ECAE1	eep hox4b
eep	h1SMcG0007041	hox4b	h1SMcG0016863		0.905394	0.514119	#9ECAE1	eep hox4b
eep	h1SMcG0007041	hox4b	h1SMcG0016868	H.112.3g(T3) SMED-P53	0.909253	0.726167	#9ECAE1	eep hox4b
eep	h1SMcG0007041	hox4b	h1SMcG0016982		0.908499	0.684778	#9ECAE1	eep hox4b
eep	h1SMcG0007041	hox4b	h1SMcG0017159		0.903794	0.426253	#9ECAE1	eep hox4b
eep	h1SMcG0007041	hox4b	h1SMcG0017204		0.898536	0.13731	#9ECAE1	eep hox4b
eep	h1SMcG0007041	hox4b	h1SMcG0017267		0.909668	0.748968	#9ECAE1	eep hox4b
eep	h1SMcG0007041	hox4b	h1SMcG0017294		0.902781	0.370556	#9ECAE1	eep hox4b
eep	h1SMcG0007041	hox4b	h1SMcG0017484		0.897619	0.0869428	#9ECAE1	eep hox4b
eep	h1SMcG0007041	hox4b	h1SMcG0017549		0.896518	0.0264273	#9ECAE1	eep hox4b
eep	h1SMcG0007041	hox4b	h1SMcG0017553		0.897025	0.0542761	#9ECAE1	eep hox4b
eep	h1SMcG0007041	hox4b	h1SMcG0017554		0.904585	0.469686	#9ECAE1	eep hox4b
eep	h1SMcG0007041	hox4b	h1SMcG0017575		0.906262	0.561848	#9ECAE1	eep hox4b
eep	h1SMcG0007041	hox4b	h1SMcG0017720		0.904476	0.463708	#9ECAE1	eep hox4b
eep	h1SMcG0007041	hox4b	h1SMcG0017774		0.906371	0.567842	#9ECAE1	eep hox4b
eep	h1SMcG0007041	hox4b	h1SMcG0017837		0.912933	0.928411	#9ECAE1	eep hox4b
eep	h1SMcG0007041	hox4b	h1SMcG0017911		0.896473	0.0239316	#9ECAE1	eep hox4b
eep	h1SMcG0007041	hox4b	h1SMcG0018026		0.90017	0.227084	#9ECAE1	eep hox4b
eep	h1SMcG0007041	hox4b	h1SMcG0018207		0.897796	0.0966648	#9ECAE1	eep hox4b
eep	h1SMcG0007041	hox4b	h1SMcG0018574		0.90835	0.67656	#9ECAE1	eep hox4b
eep	h1SMcG0007041	hox4b	h1SMcG0018597		0.897431	0.076606	#9ECAE1	eep hox4b
eep	h1SMcG0007041	hox4b	h1SMcG0018635		0.899735	0.203193	#9ECAE1	eep hox4b
eep	h1SMcG0007041	hox4b	h1SMcG0018748	axis inhibition protein B (axinB)	0.896461	0.0232733	#9ECAE1	eep hox4b
eep	h1SMcG0007041	hox4b	h1SMcG0018818		0.907592	0.634915	#9ECAE1	eep hox4b
eep	h1SMcG0007041	hox4b	h1SMcG0018883		0.896823	0.043203	#9ECAE1	eep hox4b
eep	h1SMcG0007041	hox4b	h1SMcG0018886		0.912829	0.922668	#9ECAE1	eep hox4b
eep	h1SMcG0007041	hox4b	h1SMcG0018966		0.898037	0.109885	#9ECAE1	eep hox4b
eep	h1SMcG0007041	hox4b	h1SMcG0018997		0.896636	0.0328865	#9ECAE1	eep hox4b
eep	h1SMcG0007041	hox4b	h1SMcG0019068	zf-6	0.90664	0.582593	#9ECAE1	eep hox4b
eep	h1SMcG0007041	hox4b	h1SMcG0019076		0.90102	0.273818	#9ECAE1	eep hox4b
eep	h1SMcG0007041	hox4b	h1SMcG0019156		0.896069	0.00173087	#9ECAE1	eep hox4b
eep	h1SMcG0007041	hox4b	h1SMcG0019228		0.901425	0.29605	#9ECAE1	eep hox4b
eep	h1SMcG0007041	hox4b	h1SMcG0019322	chaperonin containing TCP1 subunit 3A	0.896235	0.0108539	#9ECAE1	eep hox4b
eep	h1SMcG0007041	hox4b	h1SMcG0019471		0.901019	0.273739	#9ECAE1	eep hox4b
eep	h1SMcG0007041	hox4b	h1SMcG0019514	FERM domain containing-1	0.907871	0.650257	#9ECAE1	eep hox4b
eep	h1SMcG0007041	hox4b	h1SMcG0019630		0.906648	0.583025	#9ECAE1	eep hox4b
eep	h1SMcG0007041	hox4b	h1SMcG0019758		0.901813	0.317353	#9ECAE1	eep hox4b
eep	h1SMcG0007041	hox4b	h1SMcG0019801		0.901244	0.286102	#9ECAE1	eep hox4b
eep	h1SMcG0007041	hox4b	h1SMcG0020145	reticulocalbin-1	0.905005	0.492778	#9ECAE1	eep hox4b
eep	h1SMcG0007041	hox4b	h1SMcG0020176	clathrin heavy chain-1	0.91129	0.838128	#9ECAE1	eep hox4b
eep	h1SMcG0007041	hox4b	h1SMcG0020197		0.897385	0.0740778	#9ECAE1	eep hox4b
eep	h1SMcG0007041	hox4b	h1SMcG0020248		0.907994	0.657015	#9ECAE1	eep hox4b
eep	h1SMcG0007041	hox4b	h1SMcG0020275		0.906469	0.573225	#9ECAE1	eep hox4b
eep	h1SMcG0007041	hox4b	h1SMcG0020334		0.900566	0.248871	#9ECAE1	eep hox4b
eep	h1SMcG0007041	hox4b	h1SMcG0020374		0.9057	0.53097	#9ECAE1	eep hox4b
eep	h1SMcG0007041	hox4b	h1SMcG0020384		0.905572	0.523914	#9ECAE1	eep hox4b
eep	h1SMcG0007041	hox4b	h1SMcG0020385		0.900094	0.222936	#9ECAE1	eep hox4b
eep	h1SMcG0007041	hox4b	h1SMcG0020473		0.905062	0.495893	#9ECAE1	eep hox4b
eep	h1SMcG0007041	hox4b	h1SMcG0020510		0.906889	0.596276	#9ECAE1	eep hox4b
eep	h1SMcG0007041	hox4b	h1SMcG0020652		0.900966	0.270823	#9ECAE1	eep hox4b
eep	h1SMcG0007041	hox4b	h1SMcG0020661		0.904365	0.457575	#9ECAE1	eep hox4b
eep	h1SMcG0007041	hox4b	h1SMcG0020697		0.897709	0.0918816	#9ECAE1	eep hox4b
eep	h1SMcG0007041	hox4b	h1SMcG0020717		0.90929	0.728228	#9ECAE1	eep hox4b
eep	h1SMcG0007041	hox4b	h1SMcG0020719		0.897374	0.0734657	#9ECAE1	eep hox4b
eep	h1SMcG0007041	hox4b	h1SMcG0020809		0.911724	0.861988	#9ECAE1	eep hox4b
eep	h1SMcG0007041	hox4b	h1SMcG0020811		0.910655	0.803249	#9ECAE1	eep hox4b
eep	h1SMcG0007041	hox4b	h1SMcG0020895		0.906237	0.560453	#9ECAE1	eep hox4b
eep	h1SMcG0007041	hox4b	h1SMcG0020908		0.897497	0.0801968	#9ECAE1	eep hox4b
eep	h1SMcG0007041	hox4b	h1SMcG0020916	myb-1	0.907757	0.644012	#9ECAE1	eep hox4b
eep	h1SMcG0007041	hox4b	h1SMcG0020941		0.908944	0.709188	#9ECAE1	eep hox4b
eep	h1SMcG0007041	hox4b	h1SMcG0020946		0.898351	0.127158	#9ECAE1	eep hox4b
eep	h1SMcG0007041	hox4b	h1SMcG0020948		0.89692	0.0485055	#9ECAE1	eep hox4b
eep	h1SMcG0007041	hox4b	h1SMcG0020958		0.909682	0.749738	#9ECAE1	eep hox4b
eep	h1SMcG0007041	hox4b	h1SMcG0020963		0.896446	0.0224645	#9ECAE1	eep hox4b
eep	h1SMcG0007041	hox4b	h1SMcG0021000		0.900796	0.261505	#9ECAE1	eep hox4b
eep	h1SMcG0007041	hox4b	h1SMcG0021056		0.897802	0.096967	#9ECAE1	eep hox4b
eep	h1SMcG0007041	hox4b	h1SMcG0021085		0.908247	0.670923	#9ECAE1	eep hox4b
eep	h1SMcG0007041	hox4b	h1SMcG0021127		0.897971	0.106286	#9ECAE1	eep hox4b
eep	h1SMcG0007041	hox4b	h1SMcG0021280		0.899024	0.164119	#9ECAE1	eep hox4b
eep	h1SMcG0007041	hox4b	h1SMcG0021544		0.900344	0.23668	#9ECAE1	eep hox4b
eep	h1SMcG0007041	hox4b	h1SMcG0021664		0.896282	0.0134403	#9ECAE1	eep hox4b
eep	h1SMcG0007041	hox4b	h1SMcG0022100	zf-7	0.896982	0.051926	#9ECAE1	eep hox4b
eep	h1SMcG0007041	hox4b	h1SMcG0022104	alpha-int-1	0.90735	0.621607	#9ECAE1	eep hox4b
eep	h1SMcG0007041	hox4b	h1SMcG0022223		0.897811	0.0974758	#9ECAE1	eep hox4b
eep	h1SMcG0007041	hox4b	h1SMcG0022319		0.908562	0.68824	#9ECAE1	eep hox4b
eep	h1SMcG0007041	hox4b	h1SMcG0022335		0.897117	0.0593363	#9ECAE1	eep hox4b
eep	h1SMcG0007041	hox4b	h1SMcG0022390		0.905533	0.521782	#9ECAE1	eep hox4b
eep	h1SMcG0007041	hox4b	h1SMcG0022452		0.907333	0.620667	#9ECAE1	eep hox4b
eep	h1SMcG0007041	hox4b	h1SMcG0022490		0.906773	0.589926	#9ECAE1	eep hox4b
eep	h1SMcG0007041	hox4b	h1SMcG0022515		0.908304	0.674052	#9ECAE1	eep hox4b
eep	h1SMcG0007041	hox4b	h1SMcG0022562		0.9084	0.679315	#9ECAE1	eep hox4b
eep	h1SMcG0007041	hox4b	h1SMcG0022565		0.909458	0.737479	#9ECAE1	eep hox4b
eep	h1SMcG0007041	hox4b	h1SMcG0022624		0.907058	0.605606	#9ECAE1	eep hox4b
eep	h1SMcG0007041	hox4b	h1SMcG0022667		0.903165	0.391665	#9ECAE1	eep hox4b
eep	h1SMcG0007041	hox4b	h1SMcG0023142		0.904157	0.446159	#9ECAE1	eep hox4b
eep	h1SMcG0007041	hox4b	h1SMcG0023143		0.912258	0.891336	#9ECAE1	eep hox4b
eep	h1SMcG0007041	hox4b	h1SMcG0023144		0.912583	0.909154	#9ECAE1	eep hox4b
eep	h1SMcG0007041	hox4b	h1SMcG0023145		0.913841	0.978312	#9ECAE1	eep hox4b
eep	h1SMcG0007041	hox4b	h1SMnG0000347		0.89757	0.0842438	#9ECAE1	eep hox4b
eep	h1SMcG0007041	hox4b	h1SMnG0000528		0.900646	0.253259	#9ECAE1	eep hox4b
eep	h1SMcG0007041	hox4b	h1SMnG0002740		0.899374	0.183373	#9ECAE1	eep hox4b
eep	h1SMcG0007041	hox4b	h1SMnG0004614		0.903184	0.392682	#9ECAE1	eep hox4b
eep	h1SMcG0007041	hox4b	h1SMnG0011777		0.905757	0.53408	#9ECAE1	eep hox4b
eep	h1SMcG0007041	hox4b	h1SMnG0021160		0.904055	0.440572	#9ECAE1	eep hox4b
eep	h1SMcG0007041	hox4b	h1SMnG0028320		0.899425	0.186137	#9ECAE1	eep hox4b
eep	h1SMcG0007041	hox4b	h1SMnG0029739		0.903892	0.431631	#9ECAE1	eep hox4b
eep	h1SMcG0007041	hox4b	h1SMnG0030401		0.900987	0.272003	#9ECAE1	eep hox4b
eep	h1SMcG0007041	hox4b	h1SMnG0032561		0.900217	0.229656	#9ECAE1	eep hox4b
eep	h1SMcG0007041	hox4b	h1SMnG0032688		0.90548	0.518894	#9ECAE1	eep hox4b
eep	h1SMcG0007041	hox4b	h1SMnG0032715		0.901157	0.281307	#9ECAE1	eep hox4b
eep	h1SMcG0007041	hox4b	h1SMnG0032836		0.90441	0.460073	#9ECAE1	eep hox4b
eep	h1SMcG0007041	hox4b	h1SMnG0032852		0.912266	0.891759	#9ECAE1	eep hox4b
eep	h1SMcG0007041	hox4b	h1SMnG0032853		0.906326	0.565351	#9ECAE1	eep hox4b
eep	h1SMcG0007041	hox4b	h1SMnG0034867		0.901626	0.307079	#9ECAE1	eep hox4b
eep	h1SMcG0007041	hox4b	h1SMnG0035607		0.908769	0.6996	#9ECAE1	eep hox4b
eep	h1SMcG0007041	hox4b	h1SMnG0035608		0.913625	0.966443	#9ECAE1	eep hox4b
eep	h1SMcG0007041	hox4b	h1SMnG0035609		0.905078	0.49677	#9ECAE1	eep hox4b
eep	h1SMcG0007041	hox4b	h1SMnG0035616		0.914236	1	#9ECAE1	eep hox4b
eep	h1SMcG0007041	hox4b	h1SMnG0035617		0.913502	0.959673	#9ECAE1	eep hox4b
eep	h1SMcG0007041	hox4b	h1SMnG0035618		0.911125	0.829033	#9ECAE1	eep hox4b
eep	h1SMcG0007041	hox4b	h1SMnG0035619		0.908842	0.703589	#9ECAE1	eep hox4b
eep	h1SMcG0008441	pax2/5/8-1	h1SMcG0000011	SHOC2	0.985997	0.619909	#9ECAE1	eep pax2/5/8-1
eep	h1SMcG0008441	pax2/5/8-1	h1SMcG0000014		0.979134	0.404676	#9ECAE1	eep pax2/5/8-1
eep	h1SMcG0008441	pax2/5/8-1	h1SMcG0000025		0.969223	0.0938302	#9ECAE1	eep pax2/5/8-1
eep	h1SMcG0008441	pax2/5/8-1	h1SMcG0000047		0.980189	0.437755	#9ECAE1	eep pax2/5/8-1
eep	h1SMcG0008441	pax2/5/8-1	h1SMcG0000079	mlxipl protein (mlxipl)	0.978851	0.395807	#9ECAE1	eep pax2/5/8-1
eep	h1SMcG0008441	pax2/5/8-1	h1SMcG0000090		0.996834	0.959797	#9ECAE1	eep pax2/5/8-1
eep	h1SMcG0008441	pax2/5/8-1	h1SMcG0000103		0.992426	0.821551	#9ECAE1	eep pax2/5/8-1
eep	h1SMcG0008441	pax2/5/8-1	h1SMcG0000105		0.967516	0.0402883	#9ECAE1	eep pax2/5/8-1
eep	h1SMcG0008441	pax2/5/8-1	h1SMcG0000188		0.977098	0.340826	#9ECAE1	eep pax2/5/8-1
eep	h1SMcG0008441	pax2/5/8-1	h1SMcG0000204		0.993697	0.861419	#9ECAE1	eep pax2/5/8-1
eep	h1SMcG0008441	pax2/5/8-1	h1SMcG0000205		0.987402	0.663993	#9ECAE1	eep pax2/5/8-1
eep	h1SMcG0008441	pax2/5/8-1	h1SMcG0000220		0.975761	0.298885	#9ECAE1	eep pax2/5/8-1
eep	h1SMcG0008441	pax2/5/8-1	h1SMcG0000234		0.979096	0.403488	#9ECAE1	eep pax2/5/8-1
eep	h1SMcG0008441	pax2/5/8-1	h1SMcG0000284		0.972159	0.185916	#9ECAE1	eep pax2/5/8-1
eep	h1SMcG0008441	pax2/5/8-1	h1SMcG0000285	creb3l-1	0.98821	0.689318	#9ECAE1	eep pax2/5/8-1
eep	h1SMcG0008441	pax2/5/8-1	h1SMcG0000288		0.969809	0.1122	#9ECAE1	eep pax2/5/8-1
eep	h1SMcG0008441	pax2/5/8-1	h1SMcG0000474		0.971808	0.174892	#9ECAE1	eep pax2/5/8-1
eep	h1SMcG0008441	pax2/5/8-1	h1SMcG0000500	egr*-2	0.979347	0.411335	#9ECAE1	eep pax2/5/8-1
eep	h1SMcG0008441	pax2/5/8-1	h1SMcG0000515		0.966233	4.20271e-05	#9ECAE1	eep pax2/5/8-1
eep	h1SMcG0008441	pax2/5/8-1	h1SMcG0000545		0.968313	0.0652768	#9ECAE1	eep pax2/5/8-1
eep	h1SMcG0008441	pax2/5/8-1	h1SMcG0000572		0.973283	0.22115	#9ECAE1	eep pax2/5/8-1
eep	h1SMcG0008441	pax2/5/8-1	h1SMcG0000574		0.970836	0.144423	#9ECAE1	eep pax2/5/8-1
eep	h1SMcG0008441	pax2/5/8-1	h1SMcG0000639		0.980713	0.454178	#9ECAE1	eep pax2/5/8-1
eep	h1SMcG0008441	pax2/5/8-1	h1SMcG0000698		0.9691	0.0899631	#9ECAE1	eep pax2/5/8-1
eep	h1SMcG0008441	pax2/5/8-1	h1SMcG0000757		0.972502	0.196676	#9ECAE1	eep pax2/5/8-1
eep	h1SMcG0008441	pax2/5/8-1	h1SMcG0000877	ybx1-2	0.978503	0.384893	#9ECAE1	eep pax2/5/8-1
eep	h1SMcG0008441	pax2/5/8-1	h1SMcG0000896	pumilio PUf family-like protein	0.978791	0.393921	#9ECAE1	eep pax2/5/8-1
eep	h1SMcG0008441	pax2/5/8-1	h1SMcG0000902		0.970562	0.135829	#9ECAE1	eep pax2/5/8-1
eep	h1SMcG0008441	pax2/5/8-1	h1SMcG0000988		0.975566	0.292758	#9ECAE1	eep pax2/5/8-1
eep	h1SMcG0008441	pax2/5/8-1	h1SMcG0001082		0.978395	0.381477	#9ECAE1	eep pax2/5/8-1
eep	h1SMcG0008441	pax2/5/8-1	h1SMcG0001103		0.966738	0.0158731	#9ECAE1	eep pax2/5/8-1
eep	h1SMcG0008441	pax2/5/8-1	h1SMcG0001144		0.973378	0.224147	#9ECAE1	eep pax2/5/8-1
eep	h1SMcG0008441	pax2/5/8-1	h1SMcG0001223	ski-8	0.980059	0.433663	#9ECAE1	eep pax2/5/8-1
eep	h1SMcG0008441	pax2/5/8-1	h1SMcG0001246		0.983534	0.542659	#9ECAE1	eep pax2/5/8-1
eep	h1SMcG0008441	pax2/5/8-1	h1SMcG0001314	slc3a-1 (slc3a-1)	0.966579	0.0108957	#9ECAE1	eep pax2/5/8-1
eep	h1SMcG0008441	pax2/5/8-1	h1SMcG0001396	hypothetical protein meis-2	0.979852	0.427176	#9ECAE1	eep pax2/5/8-1
eep	h1SMcG0008441	pax2/5/8-1	h1SMcG0001486	ybx3-1	0.996448	0.94771	#9ECAE1	eep pax2/5/8-1
eep	h1SMcG0008441	pax2/5/8-1	h1SMcG0001501		0.97535	0.285979	#9ECAE1	eep pax2/5/8-1
eep	h1SMcG0008441	pax2/5/8-1	h1SMcG0001653		0.971948	0.17928	#9ECAE1	eep pax2/5/8-1
eep	h1SMcG0008441	pax2/5/8-1	h1SMcG0001654		0.973169	0.217581	#9ECAE1	eep pax2/5/8-1
eep	h1SMcG0008441	pax2/5/8-1	h1SMcG0001859		0.978385	0.381183	#9ECAE1	eep pax2/5/8-1
eep	h1SMcG0008441	pax2/5/8-1	h1SMcG0001902		0.97601	0.306679	#9ECAE1	eep pax2/5/8-1
eep	h1SMcG0008441	pax2/5/8-1	h1SMcG0001915		0.966796	0.0177154	#9ECAE1	eep pax2/5/8-1
eep	h1SMcG0008441	pax2/5/8-1	h1SMcG0001924		0.984864	0.584377	#9ECAE1	eep pax2/5/8-1
eep	h1SMcG0008441	pax2/5/8-1	h1SMcG0001931	foxN2/3-3	0.978267	0.377482	#9ECAE1	eep pax2/5/8-1
eep	h1SMcG0008441	pax2/5/8-1	h1SMcG0001951		0.967124	0.0279841	#9ECAE1	eep pax2/5/8-1
eep	h1SMcG0008441	pax2/5/8-1	h1SMcG0001953		0.967441	0.0379341	#9ECAE1	eep pax2/5/8-1
eep	h1SMcG0008441	pax2/5/8-1	h1SMcG0002027		0.979478	0.415453	#9ECAE1	eep pax2/5/8-1
eep	h1SMcG0008441	pax2/5/8-1	h1SMcG0002038		0.974667	0.264576	#9ECAE1	eep pax2/5/8-1
eep	h1SMcG0008441	pax2/5/8-1	h1SMcG0002041		0.969168	0.0920958	#9ECAE1	eep pax2/5/8-1
eep	h1SMcG0008441	pax2/5/8-1	h1SMcG0002055		0.986951	0.649827	#9ECAE1	eep pax2/5/8-1
eep	h1SMcG0008441	pax2/5/8-1	h1SMcG0002108		0.982148	0.499188	#9ECAE1	eep pax2/5/8-1
eep	h1SMcG0008441	pax2/5/8-1	h1SMcG0002139	zfp354	0.983503	0.541681	#9ECAE1	eep pax2/5/8-1
eep	h1SMcG0008441	pax2/5/8-1	h1SMcG0002213		0.970822	0.143958	#9ECAE1	eep pax2/5/8-1
eep	h1SMcG0008441	pax2/5/8-1	h1SMcG0002215		0.96872	0.0780575	#9ECAE1	eep pax2/5/8-1
eep	h1SMcG0008441	pax2/5/8-1	h1SMcG0002260		0.967083	0.0267201	#9ECAE1	eep pax2/5/8-1
eep	h1SMcG0008441	pax2/5/8-1	h1SMcG0002314		0.968678	0.0767245	#9ECAE1	eep pax2/5/8-1
eep	h1SMcG0008441	pax2/5/8-1	h1SMcG0002337		0.972361	0.192234	#9ECAE1	eep pax2/5/8-1
eep	h1SMcG0008441	pax2/5/8-1	h1SMcG0002380	foxO	0.967094	0.0270636	#9ECAE1	eep pax2/5/8-1
eep	h1SMcG0008441	pax2/5/8-1	h1SMcG0002499		0.970904	0.14654	#9ECAE1	eep pax2/5/8-1
eep	h1SMcG0008441	pax2/5/8-1	h1SMcG0002591		0.982617	0.513907	#9ECAE1	eep pax2/5/8-1
eep	h1SMcG0008441	pax2/5/8-1	h1SMcG0002699		0.975761	0.298875	#9ECAE1	eep pax2/5/8-1
eep	h1SMcG0008441	pax2/5/8-1	h1SMcG0002703		0.973816	0.237887	#9ECAE1	eep pax2/5/8-1
eep	h1SMcG0008441	pax2/5/8-1	h1SMcG0002783		0.974449	0.257725	#9ECAE1	eep pax2/5/8-1
eep	h1SMcG0008441	pax2/5/8-1	h1SMcG0002790		0.979633	0.420304	#9ECAE1	eep pax2/5/8-1
eep	h1SMcG0008441	pax2/5/8-1	h1SMcG0003194		0.99122	0.783734	#9ECAE1	eep pax2/5/8-1
eep	h1SMcG0008441	pax2/5/8-1	h1SMcG0003298	nkx2-4	0.96817	0.0607825	#9ECAE1	eep pax2/5/8-1
eep	h1SMcG0008441	pax2/5/8-1	h1SMcG0003337		0.983285	0.534843	#9ECAE1	eep pax2/5/8-1
eep	h1SMcG0008441	pax2/5/8-1	h1SMcG0003445		0.98286	0.52154	#9ECAE1	eep pax2/5/8-1
eep	h1SMcG0008441	pax2/5/8-1	h1SMcG0003450		0.981273	0.471765	#9ECAE1	eep pax2/5/8-1
eep	h1SMcG0008441	pax2/5/8-1	h1SMcG0003578		0.981099	0.466295	#9ECAE1	eep pax2/5/8-1
eep	h1SMcG0008441	pax2/5/8-1	h1SMcG0003759	spdef-2	0.983983	0.556745	#9ECAE1	eep pax2/5/8-1
eep	h1SMcG0008441	pax2/5/8-1	h1SMcG0003798		0.986355	0.631151	#9ECAE1	eep pax2/5/8-1
eep	h1SMcG0008441	pax2/5/8-1	h1SMcG0003963		0.970643	0.138374	#9ECAE1	eep pax2/5/8-1
eep	h1SMcG0008441	pax2/5/8-1	h1SMcG0004074		0.972076	0.183298	#9ECAE1	eep pax2/5/8-1
eep	h1SMcG0008441	pax2/5/8-1	h1SMcG0004116		0.982891	0.522505	#9ECAE1	eep pax2/5/8-1
eep	h1SMcG0008441	pax2/5/8-1	h1SMcG0004179		0.97557	0.292901	#9ECAE1	eep pax2/5/8-1
eep	h1SMcG0008441	pax2/5/8-1	h1SMcG0004252		0.979733	0.423457	#9ECAE1	eep pax2/5/8-1
eep	h1SMcG0008441	pax2/5/8-1	h1SMcG0004269	alpha tubulin (Atub)	0.982746	0.517964	#9ECAE1	eep pax2/5/8-1
eep	h1SMcG0008441	pax2/5/8-1	h1SMcG0004270		0.966306	0.00235226	#9ECAE1	eep pax2/5/8-1
eep	h1SMcG0008441	pax2/5/8-1	h1SMcG0004290		0.987665	0.672223	#9ECAE1	eep pax2/5/8-1
eep	h1SMcG0008441	pax2/5/8-1	h1SMcG0004310		0.968589	0.0739379	#9ECAE1	eep pax2/5/8-1
eep	h1SMcG0008441	pax2/5/8-1	h1SMcG0004343		0.968666	0.0763544	#9ECAE1	eep pax2/5/8-1
eep	h1SMcG0008441	pax2/5/8-1	h1SMcG0004386		0.977768	0.361814	#9ECAE1	eep pax2/5/8-1
eep	h1SMcG0008441	pax2/5/8-1	h1SMcG0004485		0.98064	0.451912	#9ECAE1	eep pax2/5/8-1
eep	h1SMcG0008441	pax2/5/8-1	h1SMcG0004695	PREP homeodomain-like protein (prep)	0.979885	0.428218	#9ECAE1	eep pax2/5/8-1
eep	h1SMcG0008441	pax2/5/8-1	h1SMcG0004904		0.969113	0.0903739	#9ECAE1	eep pax2/5/8-1
eep	h1SMcG0008441	pax2/5/8-1	h1SMcG0004920		0.980146	0.436422	#9ECAE1	eep pax2/5/8-1
eep	h1SMcG0008441	pax2/5/8-1	h1SMcG0004945		0.987835	0.677549	#9ECAE1	eep pax2/5/8-1
eep	h1SMcG0008441	pax2/5/8-1	h1SMcG0004947		0.975398	0.2875	#9ECAE1	eep pax2/5/8-1
eep	h1SMcG0008441	pax2/5/8-1	h1SMcG0005030		0.969797	0.111816	#9ECAE1	eep pax2/5/8-1
eep	h1SMcG0008441	pax2/5/8-1	h1SMcG0005045		0.98117	0.468527	#9ECAE1	eep pax2/5/8-1
eep	h1SMcG0008441	pax2/5/8-1	h1SMcG0005340		0.975456	0.28932	#9ECAE1	eep pax2/5/8-1
eep	h1SMcG0008441	pax2/5/8-1	h1SMcG0005360		0.978665	0.389951	#9ECAE1	eep pax2/5/8-1
eep	h1SMcG0008441	pax2/5/8-1	h1SMcG0005400		0.972874	0.208328	#9ECAE1	eep pax2/5/8-1
eep	h1SMcG0008441	pax2/5/8-1	h1SMcG0005440		0.972404	0.193597	#9ECAE1	eep pax2/5/8-1
eep	h1SMcG0008441	pax2/5/8-1	h1SMcG0005506	l3mbtl4	0.973481	0.227363	#9ECAE1	eep pax2/5/8-1
eep	h1SMcG0008441	pax2/5/8-1	h1SMcG0005514		0.969913	0.115477	#9ECAE1	eep pax2/5/8-1
eep	h1SMcG0008441	pax2/5/8-1	h1SMcG0005525		0.969337	0.0973953	#9ECAE1	eep pax2/5/8-1
eep	h1SMcG0008441	pax2/5/8-1	h1SMcG0005534		0.986259	0.628142	#9ECAE1	eep pax2/5/8-1
eep	h1SMcG0008441	pax2/5/8-1	h1SMcG0005535		0.986408	0.632813	#9ECAE1	eep pax2/5/8-1
eep	h1SMcG0008441	pax2/5/8-1	h1SMcG0005537		0.98722	0.658285	#9ECAE1	eep pax2/5/8-1
eep	h1SMcG0008441	pax2/5/8-1	h1SMcG0005538		0.991573	0.794799	#9ECAE1	eep pax2/5/8-1
eep	h1SMcG0008441	pax2/5/8-1	h1SMcG0005539		0.992575	0.826235	#9ECAE1	eep pax2/5/8-1
eep	h1SMcG0008441	pax2/5/8-1	h1SMcG0005540		0.991337	0.787384	#9ECAE1	eep pax2/5/8-1
eep	h1SMcG0008441	pax2/5/8-1	h1SMcG0005541		0.98747	0.666114	#9ECAE1	eep pax2/5/8-1
eep	h1SMcG0008441	pax2/5/8-1	h1SMcG0005543		0.994211	0.877548	#9ECAE1	eep pax2/5/8-1
eep	h1SMcG0008441	pax2/5/8-1	h1SMcG0005547	Rac-1	0.96741	0.0369556	#9ECAE1	eep pax2/5/8-1
eep	h1SMcG0008441	pax2/5/8-1	h1SMcG0005567	NB.21.11E PROG-1	0.986222	0.626977	#9ECAE1	eep pax2/5/8-1
eep	h1SMcG0008441	pax2/5/8-1	h1SMcG0005568		0.985835	0.614833	#9ECAE1	eep pax2/5/8-1
eep	h1SMcG0008441	pax2/5/8-1	h1SMcG0005651		0.972831	0.206974	#9ECAE1	eep pax2/5/8-1
eep	h1SMcG0008441	pax2/5/8-1	h1SMcG0005736		0.983877	0.553426	#9ECAE1	eep pax2/5/8-1
eep	h1SMcG0008441	pax2/5/8-1	h1SMcG0005739		0.978927	0.398172	#9ECAE1	eep pax2/5/8-1
eep	h1SMcG0008441	pax2/5/8-1	h1SMcG0005740		0.970119	0.121932	#9ECAE1	eep pax2/5/8-1
eep	h1SMcG0008441	pax2/5/8-1	h1SMcG0005767		0.968755	0.079131	#9ECAE1	eep pax2/5/8-1
eep	h1SMcG0008441	pax2/5/8-1	h1SMcG0005822		0.984611	0.576456	#9ECAE1	eep pax2/5/8-1
eep	h1SMcG0008441	pax2/5/8-1	h1SMcG0005824		0.969818	0.112479	#9ECAE1	eep pax2/5/8-1
eep	h1SMcG0008441	pax2/5/8-1	h1SMcG0005844		0.967575	0.0421369	#9ECAE1	eep pax2/5/8-1
eep	h1SMcG0008441	pax2/5/8-1	h1SMcG0005864		0.970573	0.136174	#9ECAE1	eep pax2/5/8-1
eep	h1SMcG0008441	pax2/5/8-1	h1SMcG0005883		0.988993	0.713887	#9ECAE1	eep pax2/5/8-1
eep	h1SMcG0008441	pax2/5/8-1	h1SMcG0005933		0.970516	0.134367	#9ECAE1	eep pax2/5/8-1
eep	h1SMcG0008441	pax2/5/8-1	h1SMcG0006170		0.966646	0.0129876	#9ECAE1	eep pax2/5/8-1
eep	h1SMcG0008441	pax2/5/8-1	h1SMcG0006239		0.972018	0.181478	#9ECAE1	eep pax2/5/8-1
eep	h1SMcG0008441	pax2/5/8-1	h1SMcG0006277		0.985391	0.600925	#9ECAE1	eep pax2/5/8-1
eep	h1SMcG0008441	pax2/5/8-1	h1SMcG0006438		0.990533	0.762174	#9ECAE1	eep pax2/5/8-1
eep	h1SMcG0008441	pax2/5/8-1	h1SMcG0006495		0.966342	0.00347978	#9ECAE1	eep pax2/5/8-1
eep	h1SMcG0008441	pax2/5/8-1	h1SMcG0006548		0.980543	0.448872	#9ECAE1	eep pax2/5/8-1
eep	h1SMcG0008441	pax2/5/8-1	h1SMcG0006635		0.975362	0.286364	#9ECAE1	eep pax2/5/8-1
eep	h1SMcG0008441	pax2/5/8-1	h1SMcG0006644		0.978238	0.376567	#9ECAE1	eep pax2/5/8-1
eep	h1SMcG0008441	pax2/5/8-1	h1SMcG0006701		0.992953	0.838086	#9ECAE1	eep pax2/5/8-1
eep	h1SMcG0008441	pax2/5/8-1	h1SMcG0006702		0.979829	0.426465	#9ECAE1	eep pax2/5/8-1
eep	h1SMcG0008441	pax2/5/8-1	h1SMcG0006754		0.972216	0.187679	#9ECAE1	eep pax2/5/8-1
eep	h1SMcG0008441	pax2/5/8-1	h1SMcG0006857		0.966538	0.00962232	#9ECAE1	eep pax2/5/8-1
eep	h1SMcG0008441	pax2/5/8-1	h1SMcG0006877		0.971491	0.164972	#9ECAE1	eep pax2/5/8-1
eep	h1SMcG0008441	pax2/5/8-1	h1SMcG0006885	slc35c-3 (slc35c-3)	0.977506	0.353609	#9ECAE1	eep pax2/5/8-1
eep	h1SMcG0008441	pax2/5/8-1	h1SMcG0006886	hnf6	0.966277	0.0014239	#9ECAE1	eep pax2/5/8-1
eep	h1SMcG0008441	pax2/5/8-1	h1SMcG0006940		0.976022	0.307067	#9ECAE1	eep pax2/5/8-1
eep	h1SMcG0008441	pax2/5/8-1	h1SMcG0007041	HoxD-like protein (hoxD)	0.9729	0.209154	#9ECAE1	eep pax2/5/8-1
eep	h1SMcG0008441	pax2/5/8-1	h1SMcG0007050		0.976656	0.326949	#9ECAE1	eep pax2/5/8-1
eep	h1SMcG0008441	pax2/5/8-1	h1SMcG0007175	serrate RNA effector molecule	0.967189	0.0300368	#9ECAE1	eep pax2/5/8-1
eep	h1SMcG0008441	pax2/5/8-1	h1SMcG0007215		0.978071	0.371316	#9ECAE1	eep pax2/5/8-1
eep	h1SMcG0008441	pax2/5/8-1	h1SMcG0007234		0.977138	0.342079	#9ECAE1	eep pax2/5/8-1
eep	h1SMcG0008441	pax2/5/8-1	h1SMcG0007346		0.973194	0.21838	#9ECAE1	eep pax2/5/8-1
eep	h1SMcG0008441	pax2/5/8-1	h1SMcG0007387		0.986308	0.629669	#9ECAE1	eep pax2/5/8-1
eep	h1SMcG0008441	pax2/5/8-1	h1SMcG0007392		0.979215	0.407202	#9ECAE1	eep pax2/5/8-1
eep	h1SMcG0008441	pax2/5/8-1	h1SMcG0007404		0.990987	0.776412	#9ECAE1	eep pax2/5/8-1
eep	h1SMcG0008441	pax2/5/8-1	h1SMcG0007433		0.968543	0.0724945	#9ECAE1	eep pax2/5/8-1
eep	h1SMcG0008441	pax2/5/8-1	h1SMcG0007504		0.986738	0.643146	#9ECAE1	eep pax2/5/8-1
eep	h1SMcG0008441	pax2/5/8-1	h1SMcG0007526		0.973032	0.2133	#9ECAE1	eep pax2/5/8-1
eep	h1SMcG0008441	pax2/5/8-1	h1SMcG0007636		0.966617	0.0120875	#9ECAE1	eep pax2/5/8-1
eep	h1SMcG0008441	pax2/5/8-1	h1SMcG0007756		0.987605	0.670354	#9ECAE1	eep pax2/5/8-1
eep	h1SMcG0008441	pax2/5/8-1	h1SMcG0007757		0.980797	0.456836	#9ECAE1	eep pax2/5/8-1
eep	h1SMcG0008441	pax2/5/8-1	h1SMcG0007783		0.968404	0.0681247	#9ECAE1	eep pax2/5/8-1
eep	h1SMcG0008441	pax2/5/8-1	h1SMcG0007797		0.967986	0.0550116	#9ECAE1	eep pax2/5/8-1
eep	h1SMcG0008441	pax2/5/8-1	h1SMcG0008125		0.98122	0.470081	#9ECAE1	eep pax2/5/8-1
eep	h1SMcG0008441	pax2/5/8-1	h1SMcG0008185		0.990693	0.767209	#9ECAE1	eep pax2/5/8-1
eep	h1SMcG0008441	pax2/5/8-1	h1SMcG0008205		0.975526	0.291517	#9ECAE1	eep pax2/5/8-1
eep	h1SMcG0008441	pax2/5/8-1	h1SMcG0008211		0.973553	0.22962	#9ECAE1	eep pax2/5/8-1
eep	h1SMcG0008441	pax2/5/8-1	h1SMcG0008274		0.973209	0.218834	#9ECAE1	eep pax2/5/8-1
eep	h1SMcG0008441	pax2/5/8-1	h1SMcG0008299		0.976029	0.307298	#9ECAE1	eep pax2/5/8-1
eep	h1SMcG0008441	pax2/5/8-1	h1SMcG0008441	pax2/5/8-1	0.996003	0.933752	#9ECAE1	eep pax2/5/8-1
eep	h1SMcG0008441	pax2/5/8-1	h1SMcG0008489	MBOAT2	0.971169	0.15485	#9ECAE1	eep pax2/5/8-1
eep	h1SMcG0008441	pax2/5/8-1	h1SMcG0008492		0.967493	0.0395575	#9ECAE1	eep pax2/5/8-1
eep	h1SMcG0008441	pax2/5/8-1	h1SMcG0008497		0.977391	0.350003	#9ECAE1	eep pax2/5/8-1
eep	h1SMcG0008441	pax2/5/8-1	h1SMcG0008525		0.98262	0.514013	#9ECAE1	eep pax2/5/8-1
eep	h1SMcG0008441	pax2/5/8-1	h1SMcG0008620		0.978569	0.386944	#9ECAE1	eep pax2/5/8-1
eep	h1SMcG0008441	pax2/5/8-1	h1SMcG0008649	slc30a-10 (slc30a-10)	0.980538	0.448708	#9ECAE1	eep pax2/5/8-1
eep	h1SMcG0008441	pax2/5/8-1	h1SMcG0008650		0.98308	0.528433	#9ECAE1	eep pax2/5/8-1
eep	h1SMcG0008441	pax2/5/8-1	h1SMcG0008668		0.977749	0.361235	#9ECAE1	eep pax2/5/8-1
eep	h1SMcG0008441	pax2/5/8-1	h1SMcG0008691		0.975846	0.301557	#9ECAE1	eep pax2/5/8-1
eep	h1SMcG0008441	pax2/5/8-1	h1SMcG0008722		0.992329	0.818525	#9ECAE1	eep pax2/5/8-1
eep	h1SMcG0008441	pax2/5/8-1	h1SMcG0008794		0.984014	0.557717	#9ECAE1	eep pax2/5/8-1
eep	h1SMcG0008441	pax2/5/8-1	h1SMcG0008834		0.986398	0.632488	#9ECAE1	eep pax2/5/8-1
eep	h1SMcG0008441	pax2/5/8-1	h1SMcG0008901		0.979419	0.413621	#9ECAE1	eep pax2/5/8-1
eep	h1SMcG0008441	pax2/5/8-1	h1SMcG0008903		0.971807	0.17487	#9ECAE1	eep pax2/5/8-1
eep	h1SMcG0008441	pax2/5/8-1	h1SMcG0008947		0.978801	0.394228	#9ECAE1	eep pax2/5/8-1
eep	h1SMcG0008441	pax2/5/8-1	h1SMcG0008951		0.982778	0.518962	#9ECAE1	eep pax2/5/8-1
eep	h1SMcG0008441	pax2/5/8-1	h1SMcG0008954		0.992569	0.826027	#9ECAE1	eep pax2/5/8-1
eep	h1SMcG0008441	pax2/5/8-1	h1SMcG0008965		0.96872	0.0780525	#9ECAE1	eep pax2/5/8-1
eep	h1SMcG0008441	pax2/5/8-1	h1SMcG0008988		0.980623	0.451361	#9ECAE1	eep pax2/5/8-1
eep	h1SMcG0008441	pax2/5/8-1	h1SMcG0009013		0.984309	0.566987	#9ECAE1	eep pax2/5/8-1
eep	h1SMcG0008441	pax2/5/8-1	h1SMcG0009015		0.982013	0.494977	#9ECAE1	eep pax2/5/8-1
eep	h1SMcG0008441	pax2/5/8-1	h1SMcG0009017		0.96643	0.00623193	#9ECAE1	eep pax2/5/8-1
eep	h1SMcG0008441	pax2/5/8-1	h1SMcG0009022		0.971504	0.165369	#9ECAE1	eep pax2/5/8-1
eep	h1SMcG0008441	pax2/5/8-1	h1SMcG0009099		0.971436	0.163228	#9ECAE1	eep pax2/5/8-1
eep	h1SMcG0008441	pax2/5/8-1	h1SMcG0009101		0.984846	0.583831	#9ECAE1	eep pax2/5/8-1
eep	h1SMcG0008441	pax2/5/8-1	h1SMcG0009139	dishevelled-like protein (Dvl-a)	0.979055	0.402178	#9ECAE1	eep pax2/5/8-1
eep	h1SMcG0008441	pax2/5/8-1	h1SMcG0009230		0.992449	0.822268	#9ECAE1	eep pax2/5/8-1
eep	h1SMcG0008441	pax2/5/8-1	h1SMcG0009296		0.969386	0.0989487	#9ECAE1	eep pax2/5/8-1
eep	h1SMcG0008441	pax2/5/8-1	h1SMcG0009334		0.972013	0.181325	#9ECAE1	eep pax2/5/8-1
eep	h1SMcG0008441	pax2/5/8-1	h1SMcG0009338		0.975995	0.306224	#9ECAE1	eep pax2/5/8-1
eep	h1SMcG0008441	pax2/5/8-1	h1SMcG0009339		0.985363	0.600034	#9ECAE1	eep pax2/5/8-1
eep	h1SMcG0008441	pax2/5/8-1	h1SMcG0009343		0.970199	0.124432	#9ECAE1	eep pax2/5/8-1
eep	h1SMcG0008441	pax2/5/8-1	h1SMcG0009353	NBE.7.07G	0.989676	0.735309	#9ECAE1	eep pax2/5/8-1
eep	h1SMcG0008441	pax2/5/8-1	h1SMcG0009354		0.992243	0.815805	#9ECAE1	eep pax2/5/8-1
eep	h1SMcG0008441	pax2/5/8-1	h1SMcG0009355		0.98948	0.729142	#9ECAE1	eep pax2/5/8-1
eep	h1SMcG0008441	pax2/5/8-1	h1SMcG0009372		0.978117	0.372783	#9ECAE1	eep pax2/5/8-1
eep	h1SMcG0008441	pax2/5/8-1	h1SMcG0009391		0.981365	0.474643	#9ECAE1	eep pax2/5/8-1
eep	h1SMcG0008441	pax2/5/8-1	h1SMcG0009392		0.972958	0.210966	#9ECAE1	eep pax2/5/8-1
eep	h1SMcG0008441	pax2/5/8-1	h1SMcG0009434		0.982017	0.49508	#9ECAE1	eep pax2/5/8-1
eep	h1SMcG0008441	pax2/5/8-1	h1SMcG0009440		0.969695	0.108613	#9ECAE1	eep pax2/5/8-1
eep	h1SMcG0008441	pax2/5/8-1	h1SMcG0009479		0.995981	0.933058	#9ECAE1	eep pax2/5/8-1
eep	h1SMcG0008441	pax2/5/8-1	h1SMcG0009480		0.996405	0.946337	#9ECAE1	eep pax2/5/8-1
eep	h1SMcG0008441	pax2/5/8-1	h1SMcG0009486		0.989487	0.729381	#9ECAE1	eep pax2/5/8-1
eep	h1SMcG0008441	pax2/5/8-1	h1SMcG0009496		0.976073	0.308661	#9ECAE1	eep pax2/5/8-1
eep	h1SMcG0008441	pax2/5/8-1	h1SMcG0009500		0.972691	0.202589	#9ECAE1	eep pax2/5/8-1
eep	h1SMcG0008441	pax2/5/8-1	h1SMcG0009524		0.982875	0.521986	#9ECAE1	eep pax2/5/8-1
eep	h1SMcG0008441	pax2/5/8-1	h1SMcG0009527		0.974875	0.271103	#9ECAE1	eep pax2/5/8-1
eep	h1SMcG0008441	pax2/5/8-1	h1SMcG0009561		0.996169	0.938942	#9ECAE1	eep pax2/5/8-1
eep	h1SMcG0008441	pax2/5/8-1	h1SMcG0009562		0.970524	0.134636	#9ECAE1	eep pax2/5/8-1
eep	h1SMcG0008441	pax2/5/8-1	h1SMcG0009563		0.968865	0.0825958	#9ECAE1	eep pax2/5/8-1
eep	h1SMcG0008441	pax2/5/8-1	h1SMcG0009587		0.971548	0.166728	#9ECAE1	eep pax2/5/8-1
eep	h1SMcG0008441	pax2/5/8-1	h1SMcG0009616		0.972595	0.199573	#9ECAE1	eep pax2/5/8-1
eep	h1SMcG0008441	pax2/5/8-1	h1SMcG0009792		0.979032	0.401472	#9ECAE1	eep pax2/5/8-1
eep	h1SMcG0008441	pax2/5/8-1	h1SMcG0009794		0.977779	0.36217	#9ECAE1	eep pax2/5/8-1
eep	h1SMcG0008441	pax2/5/8-1	h1SMcG0009922		0.966817	0.0183759	#9ECAE1	eep pax2/5/8-1
eep	h1SMcG0008441	pax2/5/8-1	h1SMcG0010014		0.969881	0.114449	#9ECAE1	eep pax2/5/8-1
eep	h1SMcG0008441	pax2/5/8-1	h1SMcG0010163		0.989642	0.734223	#9ECAE1	eep pax2/5/8-1
eep	h1SMcG0008441	pax2/5/8-1	h1SMcG0010190	zfhx3	0.991328	0.787112	#9ECAE1	eep pax2/5/8-1
eep	h1SMcG0008441	pax2/5/8-1	h1SMcG0010201		0.977621	0.3572	#9ECAE1	eep pax2/5/8-1
eep	h1SMcG0008441	pax2/5/8-1	h1SMcG0010355		0.971359	0.160815	#9ECAE1	eep pax2/5/8-1
eep	h1SMcG0008441	pax2/5/8-1	h1SMcG0010426		0.986186	0.625827	#9ECAE1	eep pax2/5/8-1
eep	h1SMcG0008441	pax2/5/8-1	h1SMcG0010492		0.971321	0.159615	#9ECAE1	eep pax2/5/8-1
eep	h1SMcG0008441	pax2/5/8-1	h1SMcG0010522		0.986703	0.64207	#9ECAE1	eep pax2/5/8-1
eep	h1SMcG0008441	pax2/5/8-1	h1SMcG0010530		0.985726	0.611409	#9ECAE1	eep pax2/5/8-1
eep	h1SMcG0008441	pax2/5/8-1	h1SMcG0010600		0.966609	0.0118272	#9ECAE1	eep pax2/5/8-1
eep	h1SMcG0008441	pax2/5/8-1	h1SMcG0010668	axis inhibition protein A (axinA)	0.986053	0.621665	#9ECAE1	eep pax2/5/8-1
eep	h1SMcG0008441	pax2/5/8-1	h1SMcG0010674	slc15a-1 (slc15a-1)	0.977842	0.364152	#9ECAE1	eep pax2/5/8-1
eep	h1SMcG0008441	pax2/5/8-1	h1SMcG0010796		0.987027	0.652225	#9ECAE1	eep pax2/5/8-1
eep	h1SMcG0008441	pax2/5/8-1	h1SMcG0010797		0.993909	0.868069	#9ECAE1	eep pax2/5/8-1
eep	h1SMcG0008441	pax2/5/8-1	h1SMcG0010798		0.984709	0.57951	#9ECAE1	eep pax2/5/8-1
eep	h1SMcG0008441	pax2/5/8-1	h1SMcG0010860	tbx-2/3c	0.967228	0.0312424	#9ECAE1	eep pax2/5/8-1
eep	h1SMcG0008441	pax2/5/8-1	h1SMcG0010939		0.975752	0.298599	#9ECAE1	eep pax2/5/8-1
eep	h1SMcG0008441	pax2/5/8-1	h1SMcG0010980		0.969935	0.116162	#9ECAE1	eep pax2/5/8-1
eep	h1SMcG0008441	pax2/5/8-1	h1SMcG0011027		0.987455	0.665653	#9ECAE1	eep pax2/5/8-1
eep	h1SMcG0008441	pax2/5/8-1	h1SMcG0011114		0.968045	0.0568777	#9ECAE1	eep pax2/5/8-1
eep	h1SMcG0008441	pax2/5/8-1	h1SMcG0011123	Albino	0.985479	0.603675	#9ECAE1	eep pax2/5/8-1
eep	h1SMcG0008441	pax2/5/8-1	h1SMcG0011241		0.972242	0.188523	#9ECAE1	eep pax2/5/8-1
eep	h1SMcG0008441	pax2/5/8-1	h1SMcG0011263	NDL-1 (ndl-1)	0.971702	0.171587	#9ECAE1	eep pax2/5/8-1
eep	h1SMcG0008441	pax2/5/8-1	h1SMcG0011264		0.97932	0.410511	#9ECAE1	eep pax2/5/8-1
eep	h1SMcG0008441	pax2/5/8-1	h1SMcG0011360		0.966739	0.0159295	#9ECAE1	eep pax2/5/8-1
eep	h1SMcG0008441	pax2/5/8-1	h1SMcG0011381		0.993522	0.855932	#9ECAE1	eep pax2/5/8-1
eep	h1SMcG0008441	pax2/5/8-1	h1SMcG0011382		0.993411	0.852437	#9ECAE1	eep pax2/5/8-1
eep	h1SMcG0008441	pax2/5/8-1	h1SMcG0011442		0.966243	0.000354408	#9ECAE1	eep pax2/5/8-1
eep	h1SMcG0008441	pax2/5/8-1	h1SMcG0011464		0.977548	0.354919	#9ECAE1	eep pax2/5/8-1
eep	h1SMcG0008441	pax2/5/8-1	h1SMcG0011536		0.990892	0.77343	#9ECAE1	eep pax2/5/8-1
eep	h1SMcG0008441	pax2/5/8-1	h1SMcG0011556		0.972111	0.184408	#9ECAE1	eep pax2/5/8-1
eep	h1SMcG0008441	pax2/5/8-1	h1SMcG0011580		0.976981	0.337158	#9ECAE1	eep pax2/5/8-1
eep	h1SMcG0008441	pax2/5/8-1	h1SMcG0011666	epidermal growth factor receptor 1 (egfr-1)	0.981214	0.469891	#9ECAE1	eep pax2/5/8-1
eep	h1SMcG0008441	pax2/5/8-1	h1SMcG0011749	nou darake like-5	0.969564	0.104527	#9ECAE1	eep pax2/5/8-1
eep	h1SMcG0008441	pax2/5/8-1	h1SMcG0011857		0.970318	0.12817	#9ECAE1	eep pax2/5/8-1
eep	h1SMcG0008441	pax2/5/8-1	h1SMcG0011900		0.966877	0.0202577	#9ECAE1	eep pax2/5/8-1
eep	h1SMcG0008441	pax2/5/8-1	h1SMcG0011943	tbx-2/3a	0.975218	0.281857	#9ECAE1	eep pax2/5/8-1
eep	h1SMcG0008441	pax2/5/8-1	h1SMcG0011962		0.977543	0.354771	#9ECAE1	eep pax2/5/8-1
eep	h1SMcG0008441	pax2/5/8-1	h1SMcG0012050		0.970796	0.143143	#9ECAE1	eep pax2/5/8-1
eep	h1SMcG0008441	pax2/5/8-1	h1SMcG0012090		0.980845	0.458337	#9ECAE1	eep pax2/5/8-1
eep	h1SMcG0008441	pax2/5/8-1	h1SMcG0012210		0.987754	0.675024	#9ECAE1	eep pax2/5/8-1
eep	h1SMcG0008441	pax2/5/8-1	h1SMcG0012320		0.971066	0.15163	#9ECAE1	eep pax2/5/8-1
eep	h1SMcG0008441	pax2/5/8-1	h1SMcG0012464		0.973057	0.214081	#9ECAE1	eep pax2/5/8-1
eep	h1SMcG0008441	pax2/5/8-1	h1SMcG0012664		0.972061	0.182844	#9ECAE1	eep pax2/5/8-1
eep	h1SMcG0008441	pax2/5/8-1	h1SMcG0012716		0.975136	0.279273	#9ECAE1	eep pax2/5/8-1
eep	h1SMcG0008441	pax2/5/8-1	h1SMcG0012720		0.966843	0.0191734	#9ECAE1	eep pax2/5/8-1
eep	h1SMcG0008441	pax2/5/8-1	h1SMcG0012827		0.971292	0.158728	#9ECAE1	eep pax2/5/8-1
eep	h1SMcG0008441	pax2/5/8-1	h1SMcG0012833		0.982574	0.512567	#9ECAE1	eep pax2/5/8-1
eep	h1SMcG0008441	pax2/5/8-1	h1SMcG0012870	NBE.2.03E	0.987235	0.658743	#9ECAE1	eep pax2/5/8-1
eep	h1SMcG0008441	pax2/5/8-1	h1SMcG0012944	not6	0.987627	0.671053	#9ECAE1	eep pax2/5/8-1
eep	h1SMcG0008441	pax2/5/8-1	h1SMcG0013161		0.969902	0.115125	#9ECAE1	eep pax2/5/8-1
eep	h1SMcG0008441	pax2/5/8-1	h1SMcG0013223		0.975258	0.283103	#9ECAE1	eep pax2/5/8-1
eep	h1SMcG0008441	pax2/5/8-1	h1SMcG0013300		0.976205	0.312791	#9ECAE1	eep pax2/5/8-1
eep	h1SMcG0008441	pax2/5/8-1	h1SMcG0013309		0.967397	0.0365542	#9ECAE1	eep pax2/5/8-1
eep	h1SMcG0008441	pax2/5/8-1	h1SMcG0013335		0.972062	0.182853	#9ECAE1	eep pax2/5/8-1
eep	h1SMcG0008441	pax2/5/8-1	h1SMcG0013369		0.979641	0.420583	#9ECAE1	eep pax2/5/8-1
eep	h1SMcG0008441	pax2/5/8-1	h1SMcG0013497		0.994009	0.871193	#9ECAE1	eep pax2/5/8-1
eep	h1SMcG0008441	pax2/5/8-1	h1SMcG0013595		0.981351	0.474185	#9ECAE1	eep pax2/5/8-1
eep	h1SMcG0008441	pax2/5/8-1	h1SMcG0013596		0.981279	0.471927	#9ECAE1	eep pax2/5/8-1
eep	h1SMcG0008441	pax2/5/8-1	h1SMcG0013609		0.990159	0.750459	#9ECAE1	eep pax2/5/8-1
eep	h1SMcG0008441	pax2/5/8-1	h1SMcG0013615		0.986106	0.62334	#9ECAE1	eep pax2/5/8-1
eep	h1SMcG0008441	pax2/5/8-1	h1SMcG0013719		0.969852	0.113537	#9ECAE1	eep pax2/5/8-1
eep	h1SMcG0008441	pax2/5/8-1	h1SMcG0013773		0.973851	0.23896	#9ECAE1	eep pax2/5/8-1
eep	h1SMcG0008441	pax2/5/8-1	h1SMcG0013805		0.967939	0.0535469	#9ECAE1	eep pax2/5/8-1
eep	h1SMcG0008441	pax2/5/8-1	h1SMcG0013806		0.968284	0.0643814	#9ECAE1	eep pax2/5/8-1
eep	h1SMcG0008441	pax2/5/8-1	h1SMcG0013894		0.97396	0.242405	#9ECAE1	eep pax2/5/8-1
eep	h1SMcG0008441	pax2/5/8-1	h1SMcG0013956	FGFR1	0.985009	0.588936	#9ECAE1	eep pax2/5/8-1
eep	h1SMcG0008441	pax2/5/8-1	h1SMcG0014039		0.976377	0.31821	#9ECAE1	eep pax2/5/8-1
eep	h1SMcG0008441	pax2/5/8-1	h1SMcG0014091		0.977358	0.348972	#9ECAE1	eep pax2/5/8-1
eep	h1SMcG0008441	pax2/5/8-1	h1SMcG0014249		0.968098	0.05854	#9ECAE1	eep pax2/5/8-1
eep	h1SMcG0008441	pax2/5/8-1	h1SMcG0014251		0.992614	0.827444	#9ECAE1	eep pax2/5/8-1
eep	h1SMcG0008441	pax2/5/8-1	h1SMcG0014372		0.98096	0.461936	#9ECAE1	eep pax2/5/8-1
eep	h1SMcG0008441	pax2/5/8-1	h1SMcG0014430		0.985508	0.604574	#9ECAE1	eep pax2/5/8-1
eep	h1SMcG0008441	pax2/5/8-1	h1SMcG0014558	Teashirt	0.983788	0.550633	#9ECAE1	eep pax2/5/8-1
eep	h1SMcG0008441	pax2/5/8-1	h1SMcG0014569	calreticulin-1	0.966546	0.00986382	#9ECAE1	eep pax2/5/8-1
eep	h1SMcG0008441	pax2/5/8-1	h1SMcG0014614		0.972363	0.192308	#9ECAE1	eep pax2/5/8-1
eep	h1SMcG0008441	pax2/5/8-1	h1SMcG0014666	slc39a-2 (slc39a-2)	0.971627	0.169222	#9ECAE1	eep pax2/5/8-1
eep	h1SMcG0008441	pax2/5/8-1	h1SMcG0014745	NBE.2.09B	0.984191	0.563288	#9ECAE1	eep pax2/5/8-1
eep	h1SMcG0008441	pax2/5/8-1	h1SMcG0014748		0.978332	0.379519	#9ECAE1	eep pax2/5/8-1
eep	h1SMcG0008441	pax2/5/8-1	h1SMcG0014805	rest-1	0.976866	0.333548	#9ECAE1	eep pax2/5/8-1
eep	h1SMcG0008441	pax2/5/8-1	h1SMcG0014846		0.974828	0.26961	#9ECAE1	eep pax2/5/8-1
eep	h1SMcG0008441	pax2/5/8-1	h1SMcG0014850		0.98742	0.664535	#9ECAE1	eep pax2/5/8-1
eep	h1SMcG0008441	pax2/5/8-1	h1SMcG0014926		0.976395	0.318771	#9ECAE1	eep pax2/5/8-1
eep	h1SMcG0008441	pax2/5/8-1	h1SMcG0015045		0.972012	0.181283	#9ECAE1	eep pax2/5/8-1
eep	h1SMcG0008441	pax2/5/8-1	h1SMcG0015064		0.987814	0.676892	#9ECAE1	eep pax2/5/8-1
eep	h1SMcG0008441	pax2/5/8-1	h1SMcG0015128		0.977947	0.367433	#9ECAE1	eep pax2/5/8-1
eep	h1SMcG0008441	pax2/5/8-1	h1SMcG0015174	bruno-like (bruli)	0.969893	0.11485	#9ECAE1	eep pax2/5/8-1
eep	h1SMcG0008441	pax2/5/8-1	h1SMcG0015294	SD2 (sd2)	0.970376	0.12999	#9ECAE1	eep pax2/5/8-1
eep	h1SMcG0008441	pax2/5/8-1	h1SMcG0015330		0.969721	0.109443	#9ECAE1	eep pax2/5/8-1
eep	h1SMcG0008441	pax2/5/8-1	h1SMcG0015377		0.984607	0.576312	#9ECAE1	eep pax2/5/8-1
eep	h1SMcG0008441	pax2/5/8-1	h1SMcG0015397		0.969072	0.0890987	#9ECAE1	eep pax2/5/8-1
eep	h1SMcG0008441	pax2/5/8-1	h1SMcG0015403		0.972526	0.197407	#9ECAE1	eep pax2/5/8-1
eep	h1SMcG0008441	pax2/5/8-1	h1SMcG0015422		0.966365	0.00419016	#9ECAE1	eep pax2/5/8-1
eep	h1SMcG0008441	pax2/5/8-1	h1SMcG0015433		0.9734	0.224842	#9ECAE1	eep pax2/5/8-1
eep	h1SMcG0008441	pax2/5/8-1	h1SMcG0015585		0.979716	0.422914	#9ECAE1	eep pax2/5/8-1
eep	h1SMcG0008441	pax2/5/8-1	h1SMcG0015623		0.974762	0.267537	#9ECAE1	eep pax2/5/8-1
eep	h1SMcG0008441	pax2/5/8-1	h1SMcG0015742		0.97396	0.242405	#9ECAE1	eep pax2/5/8-1
eep	h1SMcG0008441	pax2/5/8-1	h1SMcG0015751		0.976256	0.314419	#9ECAE1	eep pax2/5/8-1
eep	h1SMcG0008441	pax2/5/8-1	h1SMcG0015787		0.966591	0.0112814	#9ECAE1	eep pax2/5/8-1
eep	h1SMcG0008441	pax2/5/8-1	h1SMcG0015826		0.97141	0.162413	#9ECAE1	eep pax2/5/8-1
eep	h1SMcG0008441	pax2/5/8-1	h1SMcG0015867		0.985009	0.588922	#9ECAE1	eep pax2/5/8-1
eep	h1SMcG0008441	pax2/5/8-1	h1SMcG0016018		0.974378	0.255493	#9ECAE1	eep pax2/5/8-1
eep	h1SMcG0008441	pax2/5/8-1	h1SMcG0016189		0.98034	0.442479	#9ECAE1	eep pax2/5/8-1
eep	h1SMcG0008441	pax2/5/8-1	h1SMcG0016199		0.967314	0.0339478	#9ECAE1	eep pax2/5/8-1
eep	h1SMcG0008441	pax2/5/8-1	h1SMcG0016202		0.987119	0.655105	#9ECAE1	eep pax2/5/8-1
eep	h1SMcG0008441	pax2/5/8-1	h1SMcG0016233		0.98847	0.697485	#9ECAE1	eep pax2/5/8-1
eep	h1SMcG0008441	pax2/5/8-1	h1SMcG0016237		0.974083	0.246244	#9ECAE1	eep pax2/5/8-1
eep	h1SMcG0008441	pax2/5/8-1	h1SMcG0016247		0.969843	0.11326	#9ECAE1	eep pax2/5/8-1
eep	h1SMcG0008441	pax2/5/8-1	h1SMcG0016250		0.97843	0.382574	#9ECAE1	eep pax2/5/8-1
eep	h1SMcG0008441	pax2/5/8-1	h1SMcG0016307		0.984806	0.582561	#9ECAE1	eep pax2/5/8-1
eep	h1SMcG0008441	pax2/5/8-1	h1SMcG0016365		0.977393	0.350061	#9ECAE1	eep pax2/5/8-1
eep	h1SMcG0008441	pax2/5/8-1	h1SMcG0016397		0.977961	0.367871	#9ECAE1	eep pax2/5/8-1
eep	h1SMcG0008441	pax2/5/8-1	h1SMcG0016404		0.975389	0.287224	#9ECAE1	eep pax2/5/8-1
eep	h1SMcG0008441	pax2/5/8-1	h1SMcG0016412		0.997188	0.970888	#9ECAE1	eep pax2/5/8-1
eep	h1SMcG0008441	pax2/5/8-1	h1SMcG0016448		0.989943	0.743685	#9ECAE1	eep pax2/5/8-1
eep	h1SMcG0008441	pax2/5/8-1	h1SMcG0016468		0.993063	0.841527	#9ECAE1	eep pax2/5/8-1
eep	h1SMcG0008441	pax2/5/8-1	h1SMcG0016471		0.967806	0.0493963	#9ECAE1	eep pax2/5/8-1
eep	h1SMcG0008441	pax2/5/8-1	h1SMcG0016482		0.987054	0.653076	#9ECAE1	eep pax2/5/8-1
eep	h1SMcG0008441	pax2/5/8-1	h1SMcG0016489	LPT (LPT)	0.988678	0.704002	#9ECAE1	eep pax2/5/8-1
eep	h1SMcG0008441	pax2/5/8-1	h1SMcG0016500	pescadillo-1	0.971916	0.1783	#9ECAE1	eep pax2/5/8-1
eep	h1SMcG0008441	pax2/5/8-1	h1SMcG0016518		0.983793	0.550799	#9ECAE1	eep pax2/5/8-1
eep	h1SMcG0008441	pax2/5/8-1	h1SMcG0016519		0.980032	0.432835	#9ECAE1	eep pax2/5/8-1
eep	h1SMcG0008441	pax2/5/8-1	h1SMcG0016531		0.97288	0.20852	#9ECAE1	eep pax2/5/8-1
eep	h1SMcG0008441	pax2/5/8-1	h1SMcG0016532		0.991772	0.80103	#9ECAE1	eep pax2/5/8-1
eep	h1SMcG0008441	pax2/5/8-1	h1SMcG0016548		0.978923	0.398047	#9ECAE1	eep pax2/5/8-1
eep	h1SMcG0008441	pax2/5/8-1	h1SMcG0016568		0.981179	0.468812	#9ECAE1	eep pax2/5/8-1
eep	h1SMcG0008441	pax2/5/8-1	h1SMcG0016574		0.974346	0.254502	#9ECAE1	eep pax2/5/8-1
eep	h1SMcG0008441	pax2/5/8-1	h1SMcG0016579		0.974582	0.261901	#9ECAE1	eep pax2/5/8-1
eep	h1SMcG0008441	pax2/5/8-1	h1SMcG0016802	cyclinG-like protein	0.981667	0.484105	#9ECAE1	eep pax2/5/8-1
eep	h1SMcG0008441	pax2/5/8-1	h1SMcG0016863		0.991696	0.798671	#9ECAE1	eep pax2/5/8-1
eep	h1SMcG0008441	pax2/5/8-1	h1SMcG0016868	H.112.3g(T3) SMED-P53	0.992842	0.834595	#9ECAE1	eep pax2/5/8-1
eep	h1SMcG0008441	pax2/5/8-1	h1SMcG0016982		0.992319	0.818183	#9ECAE1	eep pax2/5/8-1
eep	h1SMcG0008441	pax2/5/8-1	h1SMcG0016998		0.975097	0.278041	#9ECAE1	eep pax2/5/8-1
eep	h1SMcG0008441	pax2/5/8-1	h1SMcG0017076		0.973233	0.219585	#9ECAE1	eep pax2/5/8-1
eep	h1SMcG0008441	pax2/5/8-1	h1SMcG0017159		0.988278	0.691468	#9ECAE1	eep pax2/5/8-1
eep	h1SMcG0008441	pax2/5/8-1	h1SMcG0017172		0.968225	0.0625294	#9ECAE1	eep pax2/5/8-1
eep	h1SMcG0008441	pax2/5/8-1	h1SMcG0017204		0.983935	0.555228	#9ECAE1	eep pax2/5/8-1
eep	h1SMcG0008441	pax2/5/8-1	h1SMcG0017230		0.974688	0.265218	#9ECAE1	eep pax2/5/8-1
eep	h1SMcG0008441	pax2/5/8-1	h1SMcG0017267		0.993654	0.860062	#9ECAE1	eep pax2/5/8-1
eep	h1SMcG0008441	pax2/5/8-1	h1SMcG0017294		0.985795	0.61358	#9ECAE1	eep pax2/5/8-1
eep	h1SMcG0008441	pax2/5/8-1	h1SMcG0017306	EGR-1	0.976334	0.316865	#9ECAE1	eep pax2/5/8-1
eep	h1SMcG0008441	pax2/5/8-1	h1SMcG0017484		0.98291	0.523087	#9ECAE1	eep pax2/5/8-1
eep	h1SMcG0008441	pax2/5/8-1	h1SMcG0017491		0.977685	0.359232	#9ECAE1	eep pax2/5/8-1
eep	h1SMcG0008441	pax2/5/8-1	h1SMcG0017538		0.973034	0.213347	#9ECAE1	eep pax2/5/8-1
eep	h1SMcG0008441	pax2/5/8-1	h1SMcG0017549		0.988612	0.701924	#9ECAE1	eep pax2/5/8-1
eep	h1SMcG0008441	pax2/5/8-1	h1SMcG0017553		0.986045	0.621419	#9ECAE1	eep pax2/5/8-1
eep	h1SMcG0008441	pax2/5/8-1	h1SMcG0017554		0.988427	0.696115	#9ECAE1	eep pax2/5/8-1
eep	h1SMcG0008441	pax2/5/8-1	h1SMcG0017575		0.989816	0.739689	#9ECAE1	eep pax2/5/8-1
eep	h1SMcG0008441	pax2/5/8-1	h1SMcG0017649		0.976925	0.335371	#9ECAE1	eep pax2/5/8-1
eep	h1SMcG0008441	pax2/5/8-1	h1SMcG0017696		0.970172	0.123575	#9ECAE1	eep pax2/5/8-1
eep	h1SMcG0008441	pax2/5/8-1	h1SMcG0017715		0.979067	0.402566	#9ECAE1	eep pax2/5/8-1
eep	h1SMcG0008441	pax2/5/8-1	h1SMcG0017720		0.988236	0.690146	#9ECAE1	eep pax2/5/8-1
eep	h1SMcG0008441	pax2/5/8-1	h1SMcG0017758		0.973555	0.229695	#9ECAE1	eep pax2/5/8-1
eep	h1SMcG0008441	pax2/5/8-1	h1SMcG0017774		0.991785	0.801452	#9ECAE1	eep pax2/5/8-1
eep	h1SMcG0008441	pax2/5/8-1	h1SMcG0017836		0.976454	0.320599	#9ECAE1	eep pax2/5/8-1
eep	h1SMcG0008441	pax2/5/8-1	h1SMcG0017837		0.996901	0.961898	#9ECAE1	eep pax2/5/8-1
eep	h1SMcG0008441	pax2/5/8-1	h1SMcG0017864		0.978549	0.386314	#9ECAE1	eep pax2/5/8-1
eep	h1SMcG0008441	pax2/5/8-1	h1SMcG0017911		0.982311	0.504304	#9ECAE1	eep pax2/5/8-1
eep	h1SMcG0008441	pax2/5/8-1	h1SMcG0017918		0.97228	0.189715	#9ECAE1	eep pax2/5/8-1
eep	h1SMcG0008441	pax2/5/8-1	h1SMcG0017959	utx	0.976733	0.32935	#9ECAE1	eep pax2/5/8-1
eep	h1SMcG0008441	pax2/5/8-1	h1SMcG0017971		0.969728	0.109651	#9ECAE1	eep pax2/5/8-1
eep	h1SMcG0008441	pax2/5/8-1	h1SMcG0018012		0.966543	0.00977412	#9ECAE1	eep pax2/5/8-1
eep	h1SMcG0008441	pax2/5/8-1	h1SMcG0018016		0.975549	0.292233	#9ECAE1	eep pax2/5/8-1
eep	h1SMcG0008441	pax2/5/8-1	h1SMcG0018017		0.973089	0.215086	#9ECAE1	eep pax2/5/8-1
eep	h1SMcG0008441	pax2/5/8-1	h1SMcG0018026		0.984358	0.568501	#9ECAE1	eep pax2/5/8-1
eep	h1SMcG0008441	pax2/5/8-1	h1SMcG0018103		0.967949	0.0538543	#9ECAE1	eep pax2/5/8-1
eep	h1SMcG0008441	pax2/5/8-1	h1SMcG0018179		0.978966	0.399397	#9ECAE1	eep pax2/5/8-1
eep	h1SMcG0008441	pax2/5/8-1	h1SMcG0018180		0.976325	0.316571	#9ECAE1	eep pax2/5/8-1
eep	h1SMcG0008441	pax2/5/8-1	h1SMcG0018207		0.982643	0.514711	#9ECAE1	eep pax2/5/8-1
eep	h1SMcG0008441	pax2/5/8-1	h1SMcG0018209		0.968197	0.0616409	#9ECAE1	eep pax2/5/8-1
eep	h1SMcG0008441	pax2/5/8-1	h1SMcG0018316		0.969973	0.117346	#9ECAE1	eep pax2/5/8-1
eep	h1SMcG0008441	pax2/5/8-1	h1SMcG0018534	slc25a-27 (slc25a-27)	0.978427	0.382508	#9ECAE1	eep pax2/5/8-1
eep	h1SMcG0008441	pax2/5/8-1	h1SMcG0018535		0.967414	0.0370936	#9ECAE1	eep pax2/5/8-1
eep	h1SMcG0008441	pax2/5/8-1	h1SMcG0018537		0.970766	0.142211	#9ECAE1	eep pax2/5/8-1
eep	h1SMcG0008441	pax2/5/8-1	h1SMcG0018574		0.994644	0.8911	#9ECAE1	eep pax2/5/8-1
eep	h1SMcG0008441	pax2/5/8-1	h1SMcG0018575		0.966914	0.0214075	#9ECAE1	eep pax2/5/8-1
eep	h1SMcG0008441	pax2/5/8-1	h1SMcG0018577		0.970503	0.133979	#9ECAE1	eep pax2/5/8-1
eep	h1SMcG0008441	pax2/5/8-1	h1SMcG0018597		0.979677	0.42171	#9ECAE1	eep pax2/5/8-1
eep	h1SMcG0008441	pax2/5/8-1	h1SMcG0018635		0.982253	0.502487	#9ECAE1	eep pax2/5/8-1
eep	h1SMcG0008441	pax2/5/8-1	h1SMcG0018636		0.967435	0.0377554	#9ECAE1	eep pax2/5/8-1
eep	h1SMcG0008441	pax2/5/8-1	h1SMcG0018648		0.96664	0.0128101	#9ECAE1	eep pax2/5/8-1
eep	h1SMcG0008441	pax2/5/8-1	h1SMcG0018681	pdp1	0.971667	0.170467	#9ECAE1	eep pax2/5/8-1
eep	h1SMcG0008441	pax2/5/8-1	h1SMcG0018699		0.969795	0.111776	#9ECAE1	eep pax2/5/8-1
eep	h1SMcG0008441	pax2/5/8-1	h1SMcG0018721		0.967855	0.0509218	#9ECAE1	eep pax2/5/8-1
eep	h1SMcG0008441	pax2/5/8-1	h1SMcG0018728		0.972105	0.18422	#9ECAE1	eep pax2/5/8-1
eep	h1SMcG0008441	pax2/5/8-1	h1SMcG0018748	axis inhibition protein B (axinB)	0.980261	0.440013	#9ECAE1	eep pax2/5/8-1
eep	h1SMcG0008441	pax2/5/8-1	h1SMcG0018818		0.990827	0.771417	#9ECAE1	eep pax2/5/8-1
eep	h1SMcG0008441	pax2/5/8-1	h1SMcG0018883		0.975834	0.301168	#9ECAE1	eep pax2/5/8-1
eep	h1SMcG0008441	pax2/5/8-1	h1SMcG0018886		0.996974	0.964183	#9ECAE1	eep pax2/5/8-1
eep	h1SMcG0008441	pax2/5/8-1	h1SMcG0018889		0.975734	0.29802	#9ECAE1	eep pax2/5/8-1
eep	h1SMcG0008441	pax2/5/8-1	h1SMcG0018944		0.968109	0.0588881	#9ECAE1	eep pax2/5/8-1
eep	h1SMcG0008441	pax2/5/8-1	h1SMcG0018966		0.984606	0.576301	#9ECAE1	eep pax2/5/8-1
eep	h1SMcG0008441	pax2/5/8-1	h1SMcG0018997		0.980314	0.441692	#9ECAE1	eep pax2/5/8-1
eep	h1SMcG0008441	pax2/5/8-1	h1SMcG0019043		0.975326	0.285233	#9ECAE1	eep pax2/5/8-1
eep	h1SMcG0008441	pax2/5/8-1	h1SMcG0019060		0.969822	0.112608	#9ECAE1	eep pax2/5/8-1
eep	h1SMcG0008441	pax2/5/8-1	h1SMcG0019068	zf-6	0.990371	0.757093	#9ECAE1	eep pax2/5/8-1
eep	h1SMcG0008441	pax2/5/8-1	h1SMcG0019076		0.985169	0.593946	#9ECAE1	eep pax2/5/8-1
eep	h1SMcG0008441	pax2/5/8-1	h1SMcG0019136		0.97728	0.346524	#9ECAE1	eep pax2/5/8-1
eep	h1SMcG0008441	pax2/5/8-1	h1SMcG0019156		0.979729	0.423335	#9ECAE1	eep pax2/5/8-1
eep	h1SMcG0008441	pax2/5/8-1	h1SMcG0019228		0.98492	0.586132	#9ECAE1	eep pax2/5/8-1
eep	h1SMcG0008441	pax2/5/8-1	h1SMcG0019237	slc2a-11 (slc2a-11)	0.969386	0.0989468	#9ECAE1	eep pax2/5/8-1
eep	h1SMcG0008441	pax2/5/8-1	h1SMcG0019248		0.975505	0.290847	#9ECAE1	eep pax2/5/8-1
eep	h1SMcG0008441	pax2/5/8-1	h1SMcG0019322	chaperonin containing TCP1 subunit 3A	0.981874	0.490605	#9ECAE1	eep pax2/5/8-1
eep	h1SMcG0008441	pax2/5/8-1	h1SMcG0019427		0.968161	0.0605127	#9ECAE1	eep pax2/5/8-1
eep	h1SMcG0008441	pax2/5/8-1	h1SMcG0019434		0.968962	0.0856236	#9ECAE1	eep pax2/5/8-1
eep	h1SMcG0008441	pax2/5/8-1	h1SMcG0019458		0.979652	0.420904	#9ECAE1	eep pax2/5/8-1
eep	h1SMcG0008441	pax2/5/8-1	h1SMcG0019471		0.987883	0.67907	#9ECAE1	eep pax2/5/8-1
eep	h1SMcG0008441	pax2/5/8-1	h1SMcG0019482		0.974658	0.2643	#9ECAE1	eep pax2/5/8-1
eep	h1SMcG0008441	pax2/5/8-1	h1SMcG0019514	FERM domain containing-1	0.990918	0.77426	#9ECAE1	eep pax2/5/8-1
eep	h1SMcG0008441	pax2/5/8-1	h1SMcG0019561	kdm5b	0.980939	0.461274	#9ECAE1	eep pax2/5/8-1
eep	h1SMcG0008441	pax2/5/8-1	h1SMcG0019577		0.972527	0.197461	#9ECAE1	eep pax2/5/8-1
eep	h1SMcG0008441	pax2/5/8-1	h1SMcG0019630		0.990529	0.762055	#9ECAE1	eep pax2/5/8-1
eep	h1SMcG0008441	pax2/5/8-1	h1SMcG0019731	slc39a-6 (slc39a-6)	0.967345	0.0349107	#9ECAE1	eep pax2/5/8-1
eep	h1SMcG0008441	pax2/5/8-1	h1SMcG0019754	hypothetical protein fzd-4-4	0.975313	0.284815	#9ECAE1	eep pax2/5/8-1
eep	h1SMcG0008441	pax2/5/8-1	h1SMcG0019758		0.989226	0.721184	#9ECAE1	eep pax2/5/8-1
eep	h1SMcG0008441	pax2/5/8-1	h1SMcG0019801		0.986272	0.628534	#9ECAE1	eep pax2/5/8-1
eep	h1SMcG0008441	pax2/5/8-1	h1SMcG0019853	Ptk7	0.974745	0.267016	#9ECAE1	eep pax2/5/8-1
eep	h1SMcG0008441	pax2/5/8-1	h1SMcG0019972		0.975377	0.286825	#9ECAE1	eep pax2/5/8-1
eep	h1SMcG0008441	pax2/5/8-1	h1SMcG0019973		0.970181	0.123883	#9ECAE1	eep pax2/5/8-1
eep	h1SMcG0008441	pax2/5/8-1	h1SMcG0020082		0.974976	0.274256	#9ECAE1	eep pax2/5/8-1
eep	h1SMcG0008441	pax2/5/8-1	h1SMcG0020145	reticulocalbin-1	0.988754	0.706387	#9ECAE1	eep pax2/5/8-1
eep	h1SMcG0008441	pax2/5/8-1	h1SMcG0020160		0.973072	0.214545	#9ECAE1	eep pax2/5/8-1
eep	h1SMcG0008441	pax2/5/8-1	h1SMcG0020176	clathrin heavy chain-1	0.996294	0.942864	#9ECAE1	eep pax2/5/8-1
eep	h1SMcG0008441	pax2/5/8-1	h1SMcG0020177		0.976426	0.319724	#9ECAE1	eep pax2/5/8-1
eep	h1SMcG0008441	pax2/5/8-1	h1SMcG0020197		0.97872	0.391672	#9ECAE1	eep pax2/5/8-1
eep	h1SMcG0008441	pax2/5/8-1	h1SMcG0020247		0.971374	0.161281	#9ECAE1	eep pax2/5/8-1
eep	h1SMcG0008441	pax2/5/8-1	h1SMcG0020248		0.991977	0.807461	#9ECAE1	eep pax2/5/8-1
eep	h1SMcG0008441	pax2/5/8-1	h1SMcG0020275		0.991131	0.780947	#9ECAE1	eep pax2/5/8-1
eep	h1SMcG0008441	pax2/5/8-1	h1SMcG0020334		0.982197	0.500731	#9ECAE1	eep pax2/5/8-1
eep	h1SMcG0008441	pax2/5/8-1	h1SMcG0020374		0.990461	0.759914	#9ECAE1	eep pax2/5/8-1
eep	h1SMcG0008441	pax2/5/8-1	h1SMcG0020384		0.990015	0.745937	#9ECAE1	eep pax2/5/8-1
eep	h1SMcG0008441	pax2/5/8-1	h1SMcG0020385		0.983891	0.553873	#9ECAE1	eep pax2/5/8-1
eep	h1SMcG0008441	pax2/5/8-1	h1SMcG0020403		0.979287	0.409465	#9ECAE1	eep pax2/5/8-1
eep	h1SMcG0008441	pax2/5/8-1	h1SMcG0020405		0.977465	0.352314	#9ECAE1	eep pax2/5/8-1
eep	h1SMcG0008441	pax2/5/8-1	h1SMcG0020414		0.966415	0.00576963	#9ECAE1	eep pax2/5/8-1
eep	h1SMcG0008441	pax2/5/8-1	h1SMcG0020431		0.970336	0.128738	#9ECAE1	eep pax2/5/8-1
eep	h1SMcG0008441	pax2/5/8-1	h1SMcG0020458		0.969035	0.087915	#9ECAE1	eep pax2/5/8-1
eep	h1SMcG0008441	pax2/5/8-1	h1SMcG0020459		0.97507	0.2772	#9ECAE1	eep pax2/5/8-1
eep	h1SMcG0008441	pax2/5/8-1	h1SMcG0020473		0.98606	0.621901	#9ECAE1	eep pax2/5/8-1
eep	h1SMcG0008441	pax2/5/8-1	h1SMcG0020481		0.973897	0.240431	#9ECAE1	eep pax2/5/8-1
eep	h1SMcG0008441	pax2/5/8-1	h1SMcG0020490		0.976572	0.32431	#9ECAE1	eep pax2/5/8-1
eep	h1SMcG0008441	pax2/5/8-1	h1SMcG0020510		0.990603	0.764391	#9ECAE1	eep pax2/5/8-1
eep	h1SMcG0008441	pax2/5/8-1	h1SMcG0020550		0.969962	0.117002	#9ECAE1	eep pax2/5/8-1
eep	h1SMcG0008441	pax2/5/8-1	h1SMcG0020592	hypothetical protein rpb1	0.966928	0.0218572	#9ECAE1	eep pax2/5/8-1
eep	h1SMcG0008441	pax2/5/8-1	h1SMcG0020613		0.969338	0.0974432	#9ECAE1	eep pax2/5/8-1
eep	h1SMcG0008441	pax2/5/8-1	h1SMcG0020636		0.966359	0.00398442	#9ECAE1	eep pax2/5/8-1
eep	h1SMcG0008441	pax2/5/8-1	h1SMcG0020637		0.973181	0.217963	#9ECAE1	eep pax2/5/8-1
eep	h1SMcG0008441	pax2/5/8-1	h1SMcG0020652		0.985131	0.59274	#9ECAE1	eep pax2/5/8-1
eep	h1SMcG0008441	pax2/5/8-1	h1SMcG0020661		0.986884	0.647742	#9ECAE1	eep pax2/5/8-1
eep	h1SMcG0008441	pax2/5/8-1	h1SMcG0020664		0.972641	0.201009	#9ECAE1	eep pax2/5/8-1
eep	h1SMcG0008441	pax2/5/8-1	h1SMcG0020666		0.975107	0.278376	#9ECAE1	eep pax2/5/8-1
eep	h1SMcG0008441	pax2/5/8-1	h1SMcG0020690		0.974104	0.246903	#9ECAE1	eep pax2/5/8-1
eep	h1SMcG0008441	pax2/5/8-1	h1SMcG0020697		0.982614	0.513827	#9ECAE1	eep pax2/5/8-1
eep	h1SMcG0008441	pax2/5/8-1	h1SMcG0020699		0.971472	0.164354	#9ECAE1	eep pax2/5/8-1
eep	h1SMcG0008441	pax2/5/8-1	h1SMcG0020707		0.976707	0.328544	#9ECAE1	eep pax2/5/8-1
eep	h1SMcG0008441	pax2/5/8-1	h1SMcG0020710		0.967141	0.0285251	#9ECAE1	eep pax2/5/8-1
eep	h1SMcG0008441	pax2/5/8-1	h1SMcG0020717		0.992955	0.838149	#9ECAE1	eep pax2/5/8-1
eep	h1SMcG0008441	pax2/5/8-1	h1SMcG0020718		0.975647	0.29529	#9ECAE1	eep pax2/5/8-1
eep	h1SMcG0008441	pax2/5/8-1	h1SMcG0020719		0.980866	0.458975	#9ECAE1	eep pax2/5/8-1
eep	h1SMcG0008441	pax2/5/8-1	h1SMcG0020724		0.978851	0.395787	#9ECAE1	eep pax2/5/8-1
eep	h1SMcG0008441	pax2/5/8-1	h1SMcG0020751		0.97477	0.267791	#9ECAE1	eep pax2/5/8-1
eep	h1SMcG0008441	pax2/5/8-1	h1SMcG0020758		0.972659	0.201579	#9ECAE1	eep pax2/5/8-1
eep	h1SMcG0008441	pax2/5/8-1	h1SMcG0020760		0.984862	0.584313	#9ECAE1	eep pax2/5/8-1
eep	h1SMcG0008441	pax2/5/8-1	h1SMcG0020804		0.974335	0.254148	#9ECAE1	eep pax2/5/8-1
eep	h1SMcG0008441	pax2/5/8-1	h1SMcG0020809		0.99557	0.920155	#9ECAE1	eep pax2/5/8-1
eep	h1SMcG0008441	pax2/5/8-1	h1SMcG0020811		0.994131	0.875031	#9ECAE1	eep pax2/5/8-1
eep	h1SMcG0008441	pax2/5/8-1	h1SMcG0020825		0.969132	0.0909604	#9ECAE1	eep pax2/5/8-1
eep	h1SMcG0008441	pax2/5/8-1	h1SMcG0020829		0.969455	0.101103	#9ECAE1	eep pax2/5/8-1
eep	h1SMcG0008441	pax2/5/8-1	h1SMcG0020852		0.967962	0.0542642	#9ECAE1	eep pax2/5/8-1
eep	h1SMcG0008441	pax2/5/8-1	h1SMcG0020886		0.981826	0.489089	#9ECAE1	eep pax2/5/8-1
eep	h1SMcG0008441	pax2/5/8-1	h1SMcG0020895		0.990348	0.756383	#9ECAE1	eep pax2/5/8-1
eep	h1SMcG0008441	pax2/5/8-1	h1SMcG0020908		0.982089	0.49735	#9ECAE1	eep pax2/5/8-1
eep	h1SMcG0008441	pax2/5/8-1	h1SMcG0020916	myb-1	0.992551	0.825486	#9ECAE1	eep pax2/5/8-1
eep	h1SMcG0008441	pax2/5/8-1	h1SMcG0020941		0.993209	0.846099	#9ECAE1	eep pax2/5/8-1
eep	h1SMcG0008441	pax2/5/8-1	h1SMcG0020946		0.988846	0.709281	#9ECAE1	eep pax2/5/8-1
eep	h1SMcG0008441	pax2/5/8-1	h1SMcG0020948		0.984951	0.587123	#9ECAE1	eep pax2/5/8-1
eep	h1SMcG0008441	pax2/5/8-1	h1SMcG0020958		0.994112	0.874436	#9ECAE1	eep pax2/5/8-1
eep	h1SMcG0008441	pax2/5/8-1	h1SMcG0020963		0.976751	0.329944	#9ECAE1	eep pax2/5/8-1
eep	h1SMcG0008441	pax2/5/8-1	h1SMcG0021000		0.983605	0.544897	#9ECAE1	eep pax2/5/8-1
eep	h1SMcG0008441	pax2/5/8-1	h1SMcG0021055		0.969695	0.108612	#9ECAE1	eep pax2/5/8-1
eep	h1SMcG0008441	pax2/5/8-1	h1SMcG0021056		0.981189	0.469105	#9ECAE1	eep pax2/5/8-1
eep	h1SMcG0008441	pax2/5/8-1	h1SMcG0021058		0.966546	0.00987511	#9ECAE1	eep pax2/5/8-1
eep	h1SMcG0008441	pax2/5/8-1	h1SMcG0021065		0.971121	0.153349	#9ECAE1	eep pax2/5/8-1
eep	h1SMcG0008441	pax2/5/8-1	h1SMcG0021085		0.990687	0.767023	#9ECAE1	eep pax2/5/8-1
eep	h1SMcG0008441	pax2/5/8-1	h1SMcG0021127		0.982312	0.504338	#9ECAE1	eep pax2/5/8-1
eep	h1SMcG0008441	pax2/5/8-1	h1SMcG0021178		0.973121	0.216065	#9ECAE1	eep pax2/5/8-1
eep	h1SMcG0008441	pax2/5/8-1	h1SMcG0021179		0.978173	0.374533	#9ECAE1	eep pax2/5/8-1
eep	h1SMcG0008441	pax2/5/8-1	h1SMcG0021182		0.968889	0.0833454	#9ECAE1	eep pax2/5/8-1
eep	h1SMcG0008441	pax2/5/8-1	h1SMcG0021243		0.975494	0.290517	#9ECAE1	eep pax2/5/8-1
eep	h1SMcG0008441	pax2/5/8-1	h1SMcG0021259		0.978103	0.372322	#9ECAE1	eep pax2/5/8-1
eep	h1SMcG0008441	pax2/5/8-1	h1SMcG0021276		0.970219	0.125071	#9ECAE1	eep pax2/5/8-1
eep	h1SMcG0008441	pax2/5/8-1	h1SMcG0021280		0.982772	0.518783	#9ECAE1	eep pax2/5/8-1
eep	h1SMcG0008441	pax2/5/8-1	h1SMcG0021543		0.974336	0.254181	#9ECAE1	eep pax2/5/8-1
eep	h1SMcG0008441	pax2/5/8-1	h1SMcG0021544		0.98086	0.458792	#9ECAE1	eep pax2/5/8-1
eep	h1SMcG0008441	pax2/5/8-1	h1SMcG0021664		0.980351	0.442824	#9ECAE1	eep pax2/5/8-1
eep	h1SMcG0008441	pax2/5/8-1	h1SMcG0021793		0.969134	0.091042	#9ECAE1	eep pax2/5/8-1
eep	h1SMcG0008441	pax2/5/8-1	h1SMcG0021969		0.980107	0.435178	#9ECAE1	eep pax2/5/8-1
eep	h1SMcG0008441	pax2/5/8-1	h1SMcG0022057		0.966232	0	#9ECAE1	eep pax2/5/8-1
eep	h1SMcG0008441	pax2/5/8-1	h1SMcG0022100	zf-7	0.984465	0.571882	#9ECAE1	eep pax2/5/8-1
eep	h1SMcG0008441	pax2/5/8-1	h1SMcG0022103	hypothetical protein rpl3	0.972605	0.199895	#9ECAE1	eep pax2/5/8-1
eep	h1SMcG0008441	pax2/5/8-1	h1SMcG0022104	alpha-int-1	0.991154	0.781663	#9ECAE1	eep pax2/5/8-1
eep	h1SMcG0008441	pax2/5/8-1	h1SMcG0022220		0.972605	0.199895	#9ECAE1	eep pax2/5/8-1
eep	h1SMcG0008441	pax2/5/8-1	h1SMcG0022223		0.979675	0.421623	#9ECAE1	eep pax2/5/8-1
eep	h1SMcG0008441	pax2/5/8-1	h1SMcG0022250		0.969827	0.112761	#9ECAE1	eep pax2/5/8-1
eep	h1SMcG0008441	pax2/5/8-1	h1SMcG0022252		0.96778	0.0485736	#9ECAE1	eep pax2/5/8-1
eep	h1SMcG0008441	pax2/5/8-1	h1SMcG0022278		0.970252	0.126081	#9ECAE1	eep pax2/5/8-1
eep	h1SMcG0008441	pax2/5/8-1	h1SMcG0022281		0.97519	0.280986	#9ECAE1	eep pax2/5/8-1
eep	h1SMcG0008441	pax2/5/8-1	h1SMcG0022318		0.970512	0.134258	#9ECAE1	eep pax2/5/8-1
eep	h1SMcG0008441	pax2/5/8-1	h1SMcG0022319		0.992279	0.816952	#9ECAE1	eep pax2/5/8-1
eep	h1SMcG0008441	pax2/5/8-1	h1SMcG0022335		0.983803	0.551113	#9ECAE1	eep pax2/5/8-1
eep	h1SMcG0008441	pax2/5/8-1	h1SMcG0022390		0.986357	0.631219	#9ECAE1	eep pax2/5/8-1
eep	h1SMcG0008441	pax2/5/8-1	h1SMcG0022397		0.971355	0.160686	#9ECAE1	eep pax2/5/8-1
eep	h1SMcG0008441	pax2/5/8-1	h1SMcG0022406		0.977548	0.354919	#9ECAE1	eep pax2/5/8-1
eep	h1SMcG0008441	pax2/5/8-1	h1SMcG0022452		0.99326	0.847716	#9ECAE1	eep pax2/5/8-1
eep	h1SMcG0008441	pax2/5/8-1	h1SMcG0022453		0.969291	0.0959692	#9ECAE1	eep pax2/5/8-1
eep	h1SMcG0008441	pax2/5/8-1	h1SMcG0022454		0.974087	0.246383	#9ECAE1	eep pax2/5/8-1
eep	h1SMcG0008441	pax2/5/8-1	h1SMcG0022464		0.969491	0.102222	#9ECAE1	eep pax2/5/8-1
eep	h1SMcG0008441	pax2/5/8-1	h1SMcG0022490		0.991166	0.782026	#9ECAE1	eep pax2/5/8-1
eep	h1SMcG0008441	pax2/5/8-1	h1SMcG0022513	lmpt-3	0.975533	0.291718	#9ECAE1	eep pax2/5/8-1
eep	h1SMcG0008441	pax2/5/8-1	h1SMcG0022515		0.992773	0.832428	#9ECAE1	eep pax2/5/8-1
eep	h1SMcG0008441	pax2/5/8-1	h1SMcG0022555		0.975413	0.287951	#9ECAE1	eep pax2/5/8-1
eep	h1SMcG0008441	pax2/5/8-1	h1SMcG0022562		0.992959	0.838274	#9ECAE1	eep pax2/5/8-1
eep	h1SMcG0008441	pax2/5/8-1	h1SMcG0022565		0.993708	0.861763	#9ECAE1	eep pax2/5/8-1
eep	h1SMcG0008441	pax2/5/8-1	h1SMcG0022604		0.968378	0.0673155	#9ECAE1	eep pax2/5/8-1
eep	h1SMcG0008441	pax2/5/8-1	h1SMcG0022605		0.968705	0.0775651	#9ECAE1	eep pax2/5/8-1
eep	h1SMcG0008441	pax2/5/8-1	h1SMcG0022612		0.967271	0.0325939	#9ECAE1	eep pax2/5/8-1
eep	h1SMcG0008441	pax2/5/8-1	h1SMcG0022624		0.990503	0.761238	#9ECAE1	eep pax2/5/8-1
eep	h1SMcG0008441	pax2/5/8-1	h1SMcG0022628		0.979443	0.414349	#9ECAE1	eep pax2/5/8-1
eep	h1SMcG0008441	pax2/5/8-1	h1SMcG0022639		0.975913	0.30366	#9ECAE1	eep pax2/5/8-1
eep	h1SMcG0008441	pax2/5/8-1	h1SMcG0022666		0.974469	0.258364	#9ECAE1	eep pax2/5/8-1
eep	h1SMcG0008441	pax2/5/8-1	h1SMcG0022667		0.989336	0.724622	#9ECAE1	eep pax2/5/8-1
eep	h1SMcG0008441	pax2/5/8-1	h1SMcG0023142		0.986312	0.629796	#9ECAE1	eep pax2/5/8-1
eep	h1SMcG0008441	pax2/5/8-1	h1SMcG0023143		0.995712	0.924613	#9ECAE1	eep pax2/5/8-1
eep	h1SMcG0008441	pax2/5/8-1	h1SMcG0023144		0.996175	0.939125	#9ECAE1	eep pax2/5/8-1
eep	h1SMcG0008441	pax2/5/8-1	h1SMcG0023145		0.997716	0.987449	#9ECAE1	eep pax2/5/8-1
eep	h1SMcG0008441	pax2/5/8-1	h1SMnG0000109		0.972999	0.212252	#9ECAE1	eep pax2/5/8-1
eep	h1SMcG0008441	pax2/5/8-1	h1SMnG0000347		0.978018	0.369677	#9ECAE1	eep pax2/5/8-1
eep	h1SMcG0008441	pax2/5/8-1	h1SMnG0000361		0.969553	0.104172	#9ECAE1	eep pax2/5/8-1
eep	h1SMcG0008441	pax2/5/8-1	h1SMnG0000528		0.98191	0.491739	#9ECAE1	eep pax2/5/8-1
eep	h1SMcG0008441	pax2/5/8-1	h1SMnG0002199		0.974641	0.263736	#9ECAE1	eep pax2/5/8-1
eep	h1SMcG0008441	pax2/5/8-1	h1SMnG0002740		0.977249	0.34556	#9ECAE1	eep pax2/5/8-1
eep	h1SMcG0008441	pax2/5/8-1	h1SMnG0003528		0.973112	0.215793	#9ECAE1	eep pax2/5/8-1
eep	h1SMcG0008441	pax2/5/8-1	h1SMnG0003529		0.973862	0.239308	#9ECAE1	eep pax2/5/8-1
eep	h1SMcG0008441	pax2/5/8-1	h1SMnG0004614		0.985413	0.601607	#9ECAE1	eep pax2/5/8-1
eep	h1SMcG0008441	pax2/5/8-1	h1SMnG0007393		0.967732	0.0470672	#9ECAE1	eep pax2/5/8-1
eep	h1SMcG0008441	pax2/5/8-1	h1SMnG0008775		0.967536	0.0408999	#9ECAE1	eep pax2/5/8-1
eep	h1SMcG0008441	pax2/5/8-1	h1SMnG0008822		0.971847	0.176112	#9ECAE1	eep pax2/5/8-1
eep	h1SMcG0008441	pax2/5/8-1	h1SMnG0011019		0.970871	0.145525	#9ECAE1	eep pax2/5/8-1
eep	h1SMcG0008441	pax2/5/8-1	h1SMnG0011777		0.989649	0.734464	#9ECAE1	eep pax2/5/8-1
eep	h1SMcG0008441	pax2/5/8-1	h1SMnG0012553		0.967414	0.0370861	#9ECAE1	eep pax2/5/8-1
eep	h1SMcG0008441	pax2/5/8-1	h1SMnG0014102		0.97797	0.368151	#9ECAE1	eep pax2/5/8-1
eep	h1SMcG0008441	pax2/5/8-1	h1SMnG0014507		0.97536	0.286317	#9ECAE1	eep pax2/5/8-1
eep	h1SMcG0008441	pax2/5/8-1	h1SMnG0014934		0.975739	0.29819	#9ECAE1	eep pax2/5/8-1
eep	h1SMcG0008441	pax2/5/8-1	h1SMnG0015587		0.970057	0.119979	#9ECAE1	eep pax2/5/8-1
eep	h1SMcG0008441	pax2/5/8-1	h1SMnG0018120		0.968245	0.0631457	#9ECAE1	eep pax2/5/8-1
eep	h1SMcG0008441	pax2/5/8-1	h1SMnG0021160		0.987936	0.680726	#9ECAE1	eep pax2/5/8-1
eep	h1SMcG0008441	pax2/5/8-1	h1SMnG0022850		0.973377	0.224123	#9ECAE1	eep pax2/5/8-1
eep	h1SMcG0008441	pax2/5/8-1	h1SMnG0024207		0.968165	0.0606426	#9ECAE1	eep pax2/5/8-1
eep	h1SMcG0008441	pax2/5/8-1	h1SMnG0026055		0.970115	0.121797	#9ECAE1	eep pax2/5/8-1
eep	h1SMcG0008441	pax2/5/8-1	h1SMnG0026261		0.969194	0.0929144	#9ECAE1	eep pax2/5/8-1
eep	h1SMcG0008441	pax2/5/8-1	h1SMnG0026600		0.9763	0.315785	#9ECAE1	eep pax2/5/8-1
eep	h1SMcG0008441	pax2/5/8-1	h1SMnG0028320		0.986669	0.640999	#9ECAE1	eep pax2/5/8-1
eep	h1SMcG0008441	pax2/5/8-1	h1SMnG0028577		0.973888	0.240131	#9ECAE1	eep pax2/5/8-1
eep	h1SMcG0008441	pax2/5/8-1	h1SMnG0029739		0.98809	0.685546	#9ECAE1	eep pax2/5/8-1
eep	h1SMcG0008441	pax2/5/8-1	h1SMnG0030173		0.972655	0.201457	#9ECAE1	eep pax2/5/8-1
eep	h1SMcG0008441	pax2/5/8-1	h1SMnG0030401		0.984717	0.579773	#9ECAE1	eep pax2/5/8-1
eep	h1SMcG0008441	pax2/5/8-1	h1SMnG0030621		0.971065	0.151592	#9ECAE1	eep pax2/5/8-1
eep	h1SMcG0008441	pax2/5/8-1	h1SMnG0030836		0.968139	0.0598133	#9ECAE1	eep pax2/5/8-1
eep	h1SMcG0008441	pax2/5/8-1	h1SMnG0032561		0.983554	0.543285	#9ECAE1	eep pax2/5/8-1
eep	h1SMcG0008441	pax2/5/8-1	h1SMnG0032688		0.990205	0.751885	#9ECAE1	eep pax2/5/8-1
eep	h1SMcG0008441	pax2/5/8-1	h1SMnG0032715		0.98524	0.59616	#9ECAE1	eep pax2/5/8-1
eep	h1SMcG0008441	pax2/5/8-1	h1SMnG0032716		0.977994	0.368916	#9ECAE1	eep pax2/5/8-1
eep	h1SMcG0008441	pax2/5/8-1	h1SMnG0032836		0.992476	0.823129	#9ECAE1	eep pax2/5/8-1
eep	h1SMcG0008441	pax2/5/8-1	h1SMnG0032852		0.99484	0.897276	#9ECAE1	eep pax2/5/8-1
eep	h1SMcG0008441	pax2/5/8-1	h1SMnG0032853		0.988589	0.701224	#9ECAE1	eep pax2/5/8-1
eep	h1SMcG0008441	pax2/5/8-1	h1SMnG0033015		0.974619	0.263052	#9ECAE1	eep pax2/5/8-1
eep	h1SMcG0008441	pax2/5/8-1	h1SMnG0033229		0.974087	0.246367	#9ECAE1	eep pax2/5/8-1
eep	h1SMcG0008441	pax2/5/8-1	h1SMnG0033370		0.967733	0.0470876	#9ECAE1	eep pax2/5/8-1
eep	h1SMcG0008441	pax2/5/8-1	h1SMnG0034694		0.966362	0.00410423	#9ECAE1	eep pax2/5/8-1
eep	h1SMcG0008441	pax2/5/8-1	h1SMnG0034746		0.968991	0.0865413	#9ECAE1	eep pax2/5/8-1
eep	h1SMcG0008441	pax2/5/8-1	h1SMnG0034761		0.978904	0.39746	#9ECAE1	eep pax2/5/8-1
eep	h1SMcG0008441	pax2/5/8-1	h1SMnG0034867		0.981761	0.487055	#9ECAE1	eep pax2/5/8-1
eep	h1SMcG0008441	pax2/5/8-1	h1SMnG0035606		0.975573	0.292998	#9ECAE1	eep pax2/5/8-1
eep	h1SMcG0008441	pax2/5/8-1	h1SMnG0035607		0.991584	0.795151	#9ECAE1	eep pax2/5/8-1
eep	h1SMcG0008441	pax2/5/8-1	h1SMnG0035608		0.997344	0.975784	#9ECAE1	eep pax2/5/8-1
eep	h1SMcG0008441	pax2/5/8-1	h1SMnG0035609		0.988861	0.70973	#9ECAE1	eep pax2/5/8-1
eep	h1SMcG0008441	pax2/5/8-1	h1SMnG0035610		0.975012	0.275384	#9ECAE1	eep pax2/5/8-1
eep	h1SMcG0008441	pax2/5/8-1	h1SMnG0035614		0.97915	0.405166	#9ECAE1	eep pax2/5/8-1
eep	h1SMcG0008441	pax2/5/8-1	h1SMnG0035616		0.998116	1	#9ECAE1	eep pax2/5/8-1
eep	h1SMcG0008441	pax2/5/8-1	h1SMnG0035617		0.997383	0.977023	#9ECAE1	eep pax2/5/8-1
eep	h1SMcG0008441	pax2/5/8-1	h1SMnG0035618		0.99463	0.890662	#9ECAE1	eep pax2/5/8-1
eep	h1SMcG0008441	pax2/5/8-1	h1SMnG0035619		0.992136	0.812449	#9ECAE1	eep pax2/5/8-1
eep	h1SMcG0011943	tbx-2/3a	h1SMcG0000011	SHOC2	0.882571	0.19091	#9ECAE1	eep tbx-2/3a
eep	h1SMcG0011943	tbx-2/3a	h1SMcG0000090		0.893077	0.892915	#9ECAE1	eep tbx-2/3a
eep	h1SMcG0011943	tbx-2/3a	h1SMcG0000103		0.889129	0.629104	#9ECAE1	eep tbx-2/3a
eep	h1SMcG0011943	tbx-2/3a	h1SMcG0000204		0.890481	0.719465	#9ECAE1	eep tbx-2/3a
eep	h1SMcG0011943	tbx-2/3a	h1SMcG0000205		0.887038	0.48939	#9ECAE1	eep tbx-2/3a
eep	h1SMcG0011943	tbx-2/3a	h1SMcG0000285	creb3l-1	0.884716	0.334219	#9ECAE1	eep tbx-2/3a
eep	h1SMcG0011943	tbx-2/3a	h1SMcG0000639		0.882389	0.178702	#9ECAE1	eep tbx-2/3a
eep	h1SMcG0011943	tbx-2/3a	h1SMcG0001486	ybx3-1	0.892646	0.864123	#9ECAE1	eep tbx-2/3a
eep	h1SMcG0011943	tbx-2/3a	h1SMcG0001924		0.880785	0.0715509	#9ECAE1	eep tbx-2/3a
eep	h1SMcG0011943	tbx-2/3a	h1SMcG0002055		0.880825	0.0742124	#9ECAE1	eep tbx-2/3a
eep	h1SMcG0011943	tbx-2/3a	h1SMcG0002591		0.881763	0.136871	#9ECAE1	eep tbx-2/3a
eep	h1SMcG0011943	tbx-2/3a	h1SMcG0003194		0.886979	0.485428	#9ECAE1	eep tbx-2/3a
eep	h1SMcG0011943	tbx-2/3a	h1SMcG0003445		0.88089	0.0785759	#9ECAE1	eep tbx-2/3a
eep	h1SMcG0011943	tbx-2/3a	h1SMcG0003759	spdef-2	0.881275	0.104266	#9ECAE1	eep tbx-2/3a
eep	h1SMcG0011943	tbx-2/3a	h1SMcG0003798		0.881782	0.138137	#9ECAE1	eep tbx-2/3a
eep	h1SMcG0011943	tbx-2/3a	h1SMcG0004290		0.885451	0.38332	#9ECAE1	eep tbx-2/3a
eep	h1SMcG0011943	tbx-2/3a	h1SMcG0004945		0.884433	0.315326	#9ECAE1	eep tbx-2/3a
eep	h1SMcG0011943	tbx-2/3a	h1SMcG0005537		0.883876	0.278053	#9ECAE1	eep tbx-2/3a
eep	h1SMcG0011943	tbx-2/3a	h1SMcG0005538		0.887771	0.538382	#9ECAE1	eep tbx-2/3a
eep	h1SMcG0011943	tbx-2/3a	h1SMcG0005539		0.887787	0.539398	#9ECAE1	eep tbx-2/3a
eep	h1SMcG0011943	tbx-2/3a	h1SMcG0005540		0.886567	0.457877	#9ECAE1	eep tbx-2/3a
eep	h1SMcG0011943	tbx-2/3a	h1SMcG0005541		0.883865	0.277358	#9ECAE1	eep tbx-2/3a
eep	h1SMcG0011943	tbx-2/3a	h1SMcG0005543		0.891197	0.767296	#9ECAE1	eep tbx-2/3a
eep	h1SMcG0011943	tbx-2/3a	h1SMcG0005567	NB.21.11E PROG-1	0.881609	0.126601	#9ECAE1	eep tbx-2/3a
eep	h1SMcG0011943	tbx-2/3a	h1SMcG0005568		0.881191	0.0986692	#9ECAE1	eep tbx-2/3a
eep	h1SMcG0011943	tbx-2/3a	h1SMcG0005822		0.880738	0.0684083	#9ECAE1	eep tbx-2/3a
eep	h1SMcG0011943	tbx-2/3a	h1SMcG0005883		0.889101	0.627217	#9ECAE1	eep tbx-2/3a
eep	h1SMcG0011943	tbx-2/3a	h1SMcG0006277		0.882974	0.217795	#9ECAE1	eep tbx-2/3a
eep	h1SMcG0011943	tbx-2/3a	h1SMcG0006438		0.889225	0.63551	#9ECAE1	eep tbx-2/3a
eep	h1SMcG0011943	tbx-2/3a	h1SMcG0006701		0.888616	0.594829	#9ECAE1	eep tbx-2/3a
eep	h1SMcG0011943	tbx-2/3a	h1SMcG0007387		0.881489	0.118602	#9ECAE1	eep tbx-2/3a
eep	h1SMcG0011943	tbx-2/3a	h1SMcG0007404		0.887254	0.50379	#9ECAE1	eep tbx-2/3a
eep	h1SMcG0011943	tbx-2/3a	h1SMcG0007504		0.883511	0.253709	#9ECAE1	eep tbx-2/3a
eep	h1SMcG0011943	tbx-2/3a	h1SMcG0007756		0.885852	0.410129	#9ECAE1	eep tbx-2/3a
eep	h1SMcG0011943	tbx-2/3a	h1SMcG0008185		0.887242	0.503026	#9ECAE1	eep tbx-2/3a
eep	h1SMcG0011943	tbx-2/3a	h1SMcG0008441	pax2/5/8-1	0.892111	0.828338	#9ECAE1	eep tbx-2/3a
eep	h1SMcG0011943	tbx-2/3a	h1SMcG0008722		0.888744	0.603362	#9ECAE1	eep tbx-2/3a
eep	h1SMcG0011943	tbx-2/3a	h1SMcG0008794		0.879977	0.0175675	#9ECAE1	eep tbx-2/3a
eep	h1SMcG0011943	tbx-2/3a	h1SMcG0008834		0.883642	0.262419	#9ECAE1	eep tbx-2/3a
eep	h1SMcG0011943	tbx-2/3a	h1SMcG0008954		0.88899	0.6198	#9ECAE1	eep tbx-2/3a
eep	h1SMcG0011943	tbx-2/3a	h1SMcG0009013		0.881717	0.133804	#9ECAE1	eep tbx-2/3a
eep	h1SMcG0011943	tbx-2/3a	h1SMcG0009101		0.881237	0.101743	#9ECAE1	eep tbx-2/3a
eep	h1SMcG0011943	tbx-2/3a	h1SMcG0009230		0.888366	0.578088	#9ECAE1	eep tbx-2/3a
eep	h1SMcG0011943	tbx-2/3a	h1SMcG0009339		0.881641	0.128741	#9ECAE1	eep tbx-2/3a
eep	h1SMcG0011943	tbx-2/3a	h1SMcG0009353	NBE.7.07G	0.887816	0.541381	#9ECAE1	eep tbx-2/3a
eep	h1SMcG0011943	tbx-2/3a	h1SMcG0009354		0.890626	0.729163	#9ECAE1	eep tbx-2/3a
eep	h1SMcG0011943	tbx-2/3a	h1SMcG0009355		0.88736	0.510907	#9ECAE1	eep tbx-2/3a
eep	h1SMcG0011943	tbx-2/3a	h1SMcG0009479		0.892056	0.824709	#9ECAE1	eep tbx-2/3a
eep	h1SMcG0011943	tbx-2/3a	h1SMcG0009480		0.892516	0.855441	#9ECAE1	eep tbx-2/3a
eep	h1SMcG0011943	tbx-2/3a	h1SMcG0009486		0.88485	0.343151	#9ECAE1	eep tbx-2/3a
eep	h1SMcG0011943	tbx-2/3a	h1SMcG0009561		0.892365	0.845337	#9ECAE1	eep tbx-2/3a
eep	h1SMcG0011943	tbx-2/3a	h1SMcG0010163		0.888234	0.569289	#9ECAE1	eep tbx-2/3a
eep	h1SMcG0011943	tbx-2/3a	h1SMcG0010190	zfhx3	0.887697	0.533426	#9ECAE1	eep tbx-2/3a
eep	h1SMcG0011943	tbx-2/3a	h1SMcG0010426		0.884344	0.309372	#9ECAE1	eep tbx-2/3a
eep	h1SMcG0011943	tbx-2/3a	h1SMcG0010522		0.882728	0.201357	#9ECAE1	eep tbx-2/3a
eep	h1SMcG0011943	tbx-2/3a	h1SMcG0010530		0.883858	0.276857	#9ECAE1	eep tbx-2/3a
eep	h1SMcG0011943	tbx-2/3a	h1SMcG0010668	axis inhibition protein A (axinA)	0.882185	0.165101	#9ECAE1	eep tbx-2/3a
eep	h1SMcG0011943	tbx-2/3a	h1SMcG0010796		0.883076	0.224622	#9ECAE1	eep tbx-2/3a
eep	h1SMcG0011943	tbx-2/3a	h1SMcG0010797		0.890277	0.705843	#9ECAE1	eep tbx-2/3a
eep	h1SMcG0011943	tbx-2/3a	h1SMcG0010798		0.881211	0.100008	#9ECAE1	eep tbx-2/3a
eep	h1SMcG0011943	tbx-2/3a	h1SMcG0011027		0.888175	0.565378	#9ECAE1	eep tbx-2/3a
eep	h1SMcG0011943	tbx-2/3a	h1SMcG0011381		0.889904	0.680882	#9ECAE1	eep tbx-2/3a
eep	h1SMcG0011943	tbx-2/3a	h1SMcG0011382		0.889504	0.654189	#9ECAE1	eep tbx-2/3a
eep	h1SMcG0011943	tbx-2/3a	h1SMcG0011536		0.887469	0.518161	#9ECAE1	eep tbx-2/3a
eep	h1SMcG0011943	tbx-2/3a	h1SMcG0012833		0.880155	0.0294284	#9ECAE1	eep tbx-2/3a
eep	h1SMcG0011943	tbx-2/3a	h1SMcG0012870	NBE.2.03E	0.884195	0.299389	#9ECAE1	eep tbx-2/3a
eep	h1SMcG0011943	tbx-2/3a	h1SMcG0012944	not6	0.884816	0.340894	#9ECAE1	eep tbx-2/3a
eep	h1SMcG0011943	tbx-2/3a	h1SMcG0013369		0.88226	0.170115	#9ECAE1	eep tbx-2/3a
eep	h1SMcG0011943	tbx-2/3a	h1SMcG0013497		0.890109	0.694607	#9ECAE1	eep tbx-2/3a
eep	h1SMcG0011943	tbx-2/3a	h1SMcG0013596		0.882418	0.180662	#9ECAE1	eep tbx-2/3a
eep	h1SMcG0011943	tbx-2/3a	h1SMcG0013609		0.884074	0.291319	#9ECAE1	eep tbx-2/3a
eep	h1SMcG0011943	tbx-2/3a	h1SMcG0013615		0.881981	0.151432	#9ECAE1	eep tbx-2/3a
eep	h1SMcG0011943	tbx-2/3a	h1SMcG0013956	FGFR1	0.880339	0.0417503	#9ECAE1	eep tbx-2/3a
eep	h1SMcG0011943	tbx-2/3a	h1SMcG0014251		0.889499	0.65383	#9ECAE1	eep tbx-2/3a
eep	h1SMcG0011943	tbx-2/3a	h1SMcG0014430		0.880533	0.0547271	#9ECAE1	eep tbx-2/3a
eep	h1SMcG0011943	tbx-2/3a	h1SMcG0014558	Teashirt	0.880753	0.0693839	#9ECAE1	eep tbx-2/3a
eep	h1SMcG0011943	tbx-2/3a	h1SMcG0014850		0.884339	0.308998	#9ECAE1	eep tbx-2/3a
eep	h1SMcG0011943	tbx-2/3a	h1SMcG0015064		0.883824	0.274605	#9ECAE1	eep tbx-2/3a
eep	h1SMcG0011943	tbx-2/3a	h1SMcG0015377		0.880442	0.0485996	#9ECAE1	eep tbx-2/3a
eep	h1SMcG0011943	tbx-2/3a	h1SMcG0015867		0.881435	0.114947	#9ECAE1	eep tbx-2/3a
eep	h1SMcG0011943	tbx-2/3a	h1SMcG0016202		0.882727	0.201326	#9ECAE1	eep tbx-2/3a
eep	h1SMcG0011943	tbx-2/3a	h1SMcG0016233		0.886139	0.429291	#9ECAE1	eep tbx-2/3a
eep	h1SMcG0011943	tbx-2/3a	h1SMcG0016307		0.881604	0.126295	#9ECAE1	eep tbx-2/3a
eep	h1SMcG0011943	tbx-2/3a	h1SMcG0016412		0.893459	0.918454	#9ECAE1	eep tbx-2/3a
eep	h1SMcG0011943	tbx-2/3a	h1SMcG0016448		0.885027	0.354978	#9ECAE1	eep tbx-2/3a
eep	h1SMcG0011943	tbx-2/3a	h1SMcG0016468		0.889427	0.649039	#9ECAE1	eep tbx-2/3a
eep	h1SMcG0011943	tbx-2/3a	h1SMcG0016482		0.885567	0.391089	#9ECAE1	eep tbx-2/3a
eep	h1SMcG0011943	tbx-2/3a	h1SMcG0016489	LPT (LPT)	0.885108	0.360431	#9ECAE1	eep tbx-2/3a
eep	h1SMcG0011943	tbx-2/3a	h1SMcG0016518		0.880229	0.0343705	#9ECAE1	eep tbx-2/3a
eep	h1SMcG0011943	tbx-2/3a	h1SMcG0016532		0.887335	0.509239	#9ECAE1	eep tbx-2/3a
eep	h1SMcG0011943	tbx-2/3a	h1SMcG0016863		0.885941	0.416055	#9ECAE1	eep tbx-2/3a
eep	h1SMcG0011943	tbx-2/3a	h1SMcG0016868	H.112.3g(T3) SMED-P53	0.888483	0.585958	#9ECAE1	eep tbx-2/3a
eep	h1SMcG0011943	tbx-2/3a	h1SMcG0016982		0.884494	0.319349	#9ECAE1	eep tbx-2/3a
eep	h1SMcG0011943	tbx-2/3a	h1SMcG0017159		0.887794	0.539908	#9ECAE1	eep tbx-2/3a
eep	h1SMcG0011943	tbx-2/3a	h1SMcG0017204		0.880027	0.0208952	#9ECAE1	eep tbx-2/3a
eep	h1SMcG0011943	tbx-2/3a	h1SMcG0017267		0.890079	0.692612	#9ECAE1	eep tbx-2/3a
eep	h1SMcG0011943	tbx-2/3a	h1SMcG0017294		0.881322	0.10741	#9ECAE1	eep tbx-2/3a
eep	h1SMcG0011943	tbx-2/3a	h1SMcG0017549		0.880483	0.051346	#9ECAE1	eep tbx-2/3a
eep	h1SMcG0011943	tbx-2/3a	h1SMcG0017553		0.882281	0.171505	#9ECAE1	eep tbx-2/3a
eep	h1SMcG0011943	tbx-2/3a	h1SMcG0017554		0.884941	0.349245	#9ECAE1	eep tbx-2/3a
eep	h1SMcG0011943	tbx-2/3a	h1SMcG0017575		0.885821	0.408038	#9ECAE1	eep tbx-2/3a
eep	h1SMcG0011943	tbx-2/3a	h1SMcG0017720		0.885329	0.375152	#9ECAE1	eep tbx-2/3a
eep	h1SMcG0011943	tbx-2/3a	h1SMcG0017774		0.886905	0.480486	#9ECAE1	eep tbx-2/3a
eep	h1SMcG0011943	tbx-2/3a	h1SMcG0017837		0.893342	0.910592	#9ECAE1	eep tbx-2/3a
eep	h1SMcG0011943	tbx-2/3a	h1SMcG0018207		0.881907	0.14648	#9ECAE1	eep tbx-2/3a
eep	h1SMcG0011943	tbx-2/3a	h1SMcG0018574		0.890937	0.749929	#9ECAE1	eep tbx-2/3a
eep	h1SMcG0011943	tbx-2/3a	h1SMcG0018635		0.880015	0.0200733	#9ECAE1	eep tbx-2/3a
eep	h1SMcG0011943	tbx-2/3a	h1SMcG0018818		0.886833	0.475665	#9ECAE1	eep tbx-2/3a
eep	h1SMcG0011943	tbx-2/3a	h1SMcG0018886		0.893358	0.911691	#9ECAE1	eep tbx-2/3a
eep	h1SMcG0011943	tbx-2/3a	h1SMcG0019068	zf-6	0.886824	0.475097	#9ECAE1	eep tbx-2/3a
eep	h1SMcG0011943	tbx-2/3a	h1SMcG0019076		0.881451	0.116036	#9ECAE1	eep tbx-2/3a
eep	h1SMcG0011943	tbx-2/3a	h1SMcG0019136		0.880351	0.0425121	#9ECAE1	eep tbx-2/3a
eep	h1SMcG0011943	tbx-2/3a	h1SMcG0019228		0.880591	0.0585627	#9ECAE1	eep tbx-2/3a
eep	h1SMcG0011943	tbx-2/3a	h1SMcG0019471		0.886292	0.439559	#9ECAE1	eep tbx-2/3a
eep	h1SMcG0011943	tbx-2/3a	h1SMcG0019514	FERM domain containing-1	0.887832	0.542447	#9ECAE1	eep tbx-2/3a
eep	h1SMcG0011943	tbx-2/3a	h1SMcG0019561	kdm5b	0.880138	0.0283084	#9ECAE1	eep tbx-2/3a
eep	h1SMcG0011943	tbx-2/3a	h1SMcG0019630		0.887077	0.49195	#9ECAE1	eep tbx-2/3a
eep	h1SMcG0011943	tbx-2/3a	h1SMcG0019758		0.88746	0.517571	#9ECAE1	eep tbx-2/3a
eep	h1SMcG0011943	tbx-2/3a	h1SMcG0019801		0.881041	0.0886259	#9ECAE1	eep tbx-2/3a
eep	h1SMcG0011943	tbx-2/3a	h1SMcG0020082		0.880452	0.0492878	#9ECAE1	eep tbx-2/3a
eep	h1SMcG0011943	tbx-2/3a	h1SMcG0020145	reticulocalbin-1	0.884021	0.287769	#9ECAE1	eep tbx-2/3a
eep	h1SMcG0011943	tbx-2/3a	h1SMcG0020176	clathrin heavy chain-1	0.89232	0.842321	#9ECAE1	eep tbx-2/3a
eep	h1SMcG0011943	tbx-2/3a	h1SMcG0020248		0.888343	0.57661	#9ECAE1	eep tbx-2/3a
eep	h1SMcG0011943	tbx-2/3a	h1SMcG0020275		0.88723	0.502207	#9ECAE1	eep tbx-2/3a
eep	h1SMcG0011943	tbx-2/3a	h1SMcG0020374		0.887729	0.535534	#9ECAE1	eep tbx-2/3a
eep	h1SMcG0011943	tbx-2/3a	h1SMcG0020384		0.886086	0.425783	#9ECAE1	eep tbx-2/3a
eep	h1SMcG0011943	tbx-2/3a	h1SMcG0020385		0.879714	0	#9ECAE1	eep tbx-2/3a
eep	h1SMcG0011943	tbx-2/3a	h1SMcG0020473		0.880072	0.0239022	#9ECAE1	eep tbx-2/3a
eep	h1SMcG0011943	tbx-2/3a	h1SMcG0020510		0.884631	0.328527	#9ECAE1	eep tbx-2/3a
eep	h1SMcG0011943	tbx-2/3a	h1SMcG0020652		0.881578	0.124543	#9ECAE1	eep tbx-2/3a
eep	h1SMcG0011943	tbx-2/3a	h1SMcG0020661		0.883796	0.272767	#9ECAE1	eep tbx-2/3a
eep	h1SMcG0011943	tbx-2/3a	h1SMcG0020697		0.879715	6.94948e-05	#9ECAE1	eep tbx-2/3a
eep	h1SMcG0011943	tbx-2/3a	h1SMcG0020717		0.889871	0.678677	#9ECAE1	eep tbx-2/3a
eep	h1SMcG0011943	tbx-2/3a	h1SMcG0020760		0.881082	0.0913923	#9ECAE1	eep tbx-2/3a
eep	h1SMcG0011943	tbx-2/3a	h1SMcG0020809		0.892791	0.873837	#9ECAE1	eep tbx-2/3a
eep	h1SMcG0011943	tbx-2/3a	h1SMcG0020811		0.891016	0.755188	#9ECAE1	eep tbx-2/3a
eep	h1SMcG0011943	tbx-2/3a	h1SMcG0020895		0.886744	0.469749	#9ECAE1	eep tbx-2/3a
eep	h1SMcG0011943	tbx-2/3a	h1SMcG0020916	myb-1	0.888831	0.609175	#9ECAE1	eep tbx-2/3a
eep	h1SMcG0011943	tbx-2/3a	h1SMcG0020941		0.889732	0.669395	#9ECAE1	eep tbx-2/3a
eep	h1SMcG0011943	tbx-2/3a	h1SMcG0020946		0.885807	0.407153	#9ECAE1	eep tbx-2/3a
eep	h1SMcG0011943	tbx-2/3a	h1SMcG0020948		0.881479	0.117907	#9ECAE1	eep tbx-2/3a
eep	h1SMcG0011943	tbx-2/3a	h1SMcG0020958		0.889616	0.661664	#9ECAE1	eep tbx-2/3a
eep	h1SMcG0011943	tbx-2/3a	h1SMcG0021000		0.879817	0.00682252	#9ECAE1	eep tbx-2/3a
eep	h1SMcG0011943	tbx-2/3a	h1SMcG0021085		0.889977	0.685749	#9ECAE1	eep tbx-2/3a
eep	h1SMcG0011943	tbx-2/3a	h1SMcG0021127		0.882003	0.152942	#9ECAE1	eep tbx-2/3a
eep	h1SMcG0011943	tbx-2/3a	h1SMcG0021280		0.881315	0.106935	#9ECAE1	eep tbx-2/3a
eep	h1SMcG0011943	tbx-2/3a	h1SMcG0021544		0.882054	0.15637	#9ECAE1	eep tbx-2/3a
eep	h1SMcG0011943	tbx-2/3a	h1SMcG0022104	alpha-int-1	0.885034	0.355493	#9ECAE1	eep tbx-2/3a
eep	h1SMcG0011943	tbx-2/3a	h1SMcG0022319		0.889491	0.653325	#9ECAE1	eep tbx-2/3a
eep	h1SMcG0011943	tbx-2/3a	h1SMcG0022390		0.887207	0.500672	#9ECAE1	eep tbx-2/3a
eep	h1SMcG0011943	tbx-2/3a	h1SMcG0022452		0.889326	0.642259	#9ECAE1	eep tbx-2/3a
eep	h1SMcG0011943	tbx-2/3a	h1SMcG0022490		0.888764	0.604698	#9ECAE1	eep tbx-2/3a
eep	h1SMcG0011943	tbx-2/3a	h1SMcG0022515		0.891112	0.761636	#9ECAE1	eep tbx-2/3a
eep	h1SMcG0011943	tbx-2/3a	h1SMcG0022562		0.889825	0.675623	#9ECAE1	eep tbx-2/3a
eep	h1SMcG0011943	tbx-2/3a	h1SMcG0022565		0.890003	0.687521	#9ECAE1	eep tbx-2/3a
eep	h1SMcG0011943	tbx-2/3a	h1SMcG0022624		0.884949	0.349766	#9ECAE1	eep tbx-2/3a
eep	h1SMcG0011943	tbx-2/3a	h1SMcG0022667		0.880252	0.0359195	#9ECAE1	eep tbx-2/3a
eep	h1SMcG0011943	tbx-2/3a	h1SMcG0023142		0.886467	0.451232	#9ECAE1	eep tbx-2/3a
eep	h1SMcG0011943	tbx-2/3a	h1SMcG0023143		0.893115	0.895464	#9ECAE1	eep tbx-2/3a
eep	h1SMcG0011943	tbx-2/3a	h1SMcG0023144		0.893311	0.908571	#9ECAE1	eep tbx-2/3a
eep	h1SMcG0011943	tbx-2/3a	h1SMcG0023145		0.89429	0.973949	#9ECAE1	eep tbx-2/3a
eep	h1SMcG0011943	tbx-2/3a	h1SMnG0004614		0.883317	0.240719	#9ECAE1	eep tbx-2/3a
eep	h1SMcG0011943	tbx-2/3a	h1SMnG0011777		0.885871	0.411416	#9ECAE1	eep tbx-2/3a
eep	h1SMcG0011943	tbx-2/3a	h1SMnG0021160		0.884146	0.296141	#9ECAE1	eep tbx-2/3a
eep	h1SMcG0011943	tbx-2/3a	h1SMnG0028320		0.882049	0.155996	#9ECAE1	eep tbx-2/3a
eep	h1SMcG0011943	tbx-2/3a	h1SMnG0029739		0.884509	0.320402	#9ECAE1	eep tbx-2/3a
eep	h1SMcG0011943	tbx-2/3a	h1SMnG0030401		0.881171	0.0973361	#9ECAE1	eep tbx-2/3a
eep	h1SMcG0011943	tbx-2/3a	h1SMnG0032561		0.880484	0.0514462	#9ECAE1	eep tbx-2/3a
eep	h1SMcG0011943	tbx-2/3a	h1SMnG0032688		0.885637	0.39577	#9ECAE1	eep tbx-2/3a
eep	h1SMcG0011943	tbx-2/3a	h1SMnG0032715		0.88156	0.123347	#9ECAE1	eep tbx-2/3a
eep	h1SMcG0011943	tbx-2/3a	h1SMnG0032836		0.887708	0.534134	#9ECAE1	eep tbx-2/3a
eep	h1SMcG0011943	tbx-2/3a	h1SMnG0032852		0.89105	0.75748	#9ECAE1	eep tbx-2/3a
eep	h1SMcG0011943	tbx-2/3a	h1SMnG0032853		0.88457	0.324474	#9ECAE1	eep tbx-2/3a
eep	h1SMcG0011943	tbx-2/3a	h1SMnG0034761		0.881292	0.105422	#9ECAE1	eep tbx-2/3a
eep	h1SMcG0011943	tbx-2/3a	h1SMnG0035607		0.890266	0.705074	#9ECAE1	eep tbx-2/3a
eep	h1SMcG0011943	tbx-2/3a	h1SMnG0035608		0.894223	0.969475	#9ECAE1	eep tbx-2/3a
eep	h1SMcG0011943	tbx-2/3a	h1SMnG0035609		0.885595	0.39297	#9ECAE1	eep tbx-2/3a
eep	h1SMcG0011943	tbx-2/3a	h1SMnG0035616		0.89468	1	#9ECAE1	eep tbx-2/3a
eep	h1SMcG0011943	tbx-2/3a	h1SMnG0035617		0.893953	0.95148	#9ECAE1	eep tbx-2/3a
eep	h1SMcG0011943	tbx-2/3a	h1SMnG0035618		0.89185	0.810904	#9ECAE1	eep tbx-2/3a
eep	h1SMcG0011943	tbx-2/3a	h1SMnG0035619		0.889711	0.667999	#9ECAE1	eep tbx-2/3a
eep	h1SMcG0019068	zf-6	h1SMcG0000090		0.858388	0.802321	#9ECAE1	eep zf-6
eep	h1SMcG0019068	zf-6	h1SMcG0000103		0.854826	0.382639	#9ECAE1	eep zf-6
eep	h1SMcG0019068	zf-6	h1SMcG0000204		0.856641	0.596472	#9ECAE1	eep zf-6
eep	h1SMcG0019068	zf-6	h1SMcG0000639		0.851578	0	#9ECAE1	eep zf-6
eep	h1SMcG0019068	zf-6	h1SMcG0001486	ybx3-1	0.857059	0.645724	#9ECAE1	eep zf-6
eep	h1SMcG0019068	zf-6	h1SMcG0003194		0.853502	0.226673	#9ECAE1	eep zf-6
eep	h1SMcG0019068	zf-6	h1SMcG0004116		0.851934	0.0419652	#9ECAE1	eep zf-6
eep	h1SMcG0019068	zf-6	h1SMcG0005534		0.852178	0.0706313	#9ECAE1	eep zf-6
eep	h1SMcG0019068	zf-6	h1SMcG0005535		0.852312	0.0865059	#9ECAE1	eep zf-6
eep	h1SMcG0019068	zf-6	h1SMcG0005538		0.854433	0.336408	#9ECAE1	eep zf-6
eep	h1SMcG0019068	zf-6	h1SMcG0005539		0.853222	0.193728	#9ECAE1	eep zf-6
eep	h1SMcG0019068	zf-6	h1SMcG0005540		0.852089	0.060168	#9ECAE1	eep zf-6
eep	h1SMcG0019068	zf-6	h1SMcG0005543		0.856001	0.521109	#9ECAE1	eep zf-6
eep	h1SMcG0019068	zf-6	h1SMcG0006701		0.853377	0.211965	#9ECAE1	eep zf-6
eep	h1SMcG0019068	zf-6	h1SMcG0007404		0.85192	0.0402628	#9ECAE1	eep zf-6
eep	h1SMcG0019068	zf-6	h1SMcG0008185		0.852776	0.141138	#9ECAE1	eep zf-6
eep	h1SMcG0019068	zf-6	h1SMcG0008441	pax2/5/8-1	0.857424	0.688716	#9ECAE1	eep zf-6
eep	h1SMcG0019068	zf-6	h1SMcG0008722		0.853905	0.27413	#9ECAE1	eep zf-6
eep	h1SMcG0019068	zf-6	h1SMcG0008954		0.854371	0.32905	#9ECAE1	eep zf-6
eep	h1SMcG0019068	zf-6	h1SMcG0009230		0.853514	0.228063	#9ECAE1	eep zf-6
eep	h1SMcG0019068	zf-6	h1SMcG0009353	NBE.7.07G	0.853969	0.281712	#9ECAE1	eep zf-6
eep	h1SMcG0019068	zf-6	h1SMcG0009354		0.855221	0.4292	#9ECAE1	eep zf-6
eep	h1SMcG0019068	zf-6	h1SMcG0009355		0.852593	0.119542	#9ECAE1	eep zf-6
eep	h1SMcG0019068	zf-6	h1SMcG0009479		0.855996	0.520556	#9ECAE1	eep zf-6
eep	h1SMcG0019068	zf-6	h1SMcG0009480		0.856657	0.598403	#9ECAE1	eep zf-6
eep	h1SMcG0019068	zf-6	h1SMcG0009486		0.853272	0.199535	#9ECAE1	eep zf-6
eep	h1SMcG0019068	zf-6	h1SMcG0009561		0.857593	0.708639	#9ECAE1	eep zf-6
eep	h1SMcG0019068	zf-6	h1SMcG0010163		0.853312	0.204252	#9ECAE1	eep zf-6
eep	h1SMcG0019068	zf-6	h1SMcG0010190	zfhx3	0.85268	0.129859	#9ECAE1	eep zf-6
eep	h1SMcG0019068	zf-6	h1SMcG0010797		0.855746	0.491101	#9ECAE1	eep zf-6
eep	h1SMcG0019068	zf-6	h1SMcG0011381		0.856055	0.527424	#9ECAE1	eep zf-6
eep	h1SMcG0019068	zf-6	h1SMcG0011382		0.855954	0.515501	#9ECAE1	eep zf-6
eep	h1SMcG0019068	zf-6	h1SMcG0011536		0.852349	0.090884	#9ECAE1	eep zf-6
eep	h1SMcG0019068	zf-6	h1SMcG0013497		0.85699	0.637642	#9ECAE1	eep zf-6
eep	h1SMcG0019068	zf-6	h1SMcG0014251		0.853523	0.229171	#9ECAE1	eep zf-6
eep	h1SMcG0019068	zf-6	h1SMcG0014850		0.851703	0.0147047	#9ECAE1	eep zf-6
eep	h1SMcG0019068	zf-6	h1SMcG0016412		0.858916	0.864505	#9ECAE1	eep zf-6
eep	h1SMcG0019068	zf-6	h1SMcG0016448		0.85254	0.113321	#9ECAE1	eep zf-6
eep	h1SMcG0019068	zf-6	h1SMcG0016468		0.854632	0.359782	#9ECAE1	eep zf-6
eep	h1SMcG0019068	zf-6	h1SMcG0016532		0.852219	0.0754783	#9ECAE1	eep zf-6
eep	h1SMcG0019068	zf-6	h1SMcG0016863		0.854301	0.32075	#9ECAE1	eep zf-6
eep	h1SMcG0019068	zf-6	h1SMcG0016868	H.112.3g(T3) SMED-P53	0.855397	0.449921	#9ECAE1	eep zf-6
eep	h1SMcG0019068	zf-6	h1SMcG0016982		0.854744	0.373032	#9ECAE1	eep zf-6
eep	h1SMcG0019068	zf-6	h1SMcG0017267		0.855534	0.46603	#9ECAE1	eep zf-6
eep	h1SMcG0019068	zf-6	h1SMcG0017549		0.853955	0.280056	#9ECAE1	eep zf-6
eep	h1SMcG0019068	zf-6	h1SMcG0017837		0.858684	0.837189	#9ECAE1	eep zf-6
eep	h1SMcG0019068	zf-6	h1SMcG0018574		0.855081	0.412729	#9ECAE1	eep zf-6
eep	h1SMcG0019068	zf-6	h1SMcG0018818		0.852881	0.153556	#9ECAE1	eep zf-6
eep	h1SMcG0019068	zf-6	h1SMcG0018886		0.858922	0.865283	#9ECAE1	eep zf-6
eep	h1SMcG0019068	zf-6	h1SMcG0019068	zf-6	0.85238	0.0944586	#9ECAE1	eep zf-6
eep	h1SMcG0019068	zf-6	h1SMcG0019471		0.854659	0.363018	#9ECAE1	eep zf-6
eep	h1SMcG0019068	zf-6	h1SMcG0019514	FERM domain containing-1	0.851947	0.043491	#9ECAE1	eep zf-6
eep	h1SMcG0019068	zf-6	h1SMcG0019561	kdm5b	0.851728	0.0176254	#9ECAE1	eep zf-6
eep	h1SMcG0019068	zf-6	h1SMcG0019630		0.852534	0.112579	#9ECAE1	eep zf-6
eep	h1SMcG0019068	zf-6	h1SMcG0020145	reticulocalbin-1	0.852046	0.0550771	#9ECAE1	eep zf-6
eep	h1SMcG0019068	zf-6	h1SMcG0020176	clathrin heavy chain-1	0.857118	0.652664	#9ECAE1	eep zf-6
eep	h1SMcG0019068	zf-6	h1SMcG0020248		0.853768	0.258012	#9ECAE1	eep zf-6
eep	h1SMcG0019068	zf-6	h1SMcG0020275		0.85255	0.11457	#9ECAE1	eep zf-6
eep	h1SMcG0019068	zf-6	h1SMcG0020374		0.85208	0.0591783	#9ECAE1	eep zf-6
eep	h1SMcG0019068	zf-6	h1SMcG0020384		0.853945	0.278854	#9ECAE1	eep zf-6
eep	h1SMcG0019068	zf-6	h1SMcG0020473		0.851702	0.014614	#9ECAE1	eep zf-6
eep	h1SMcG0019068	zf-6	h1SMcG0020717		0.853333	0.206719	#9ECAE1	eep zf-6
eep	h1SMcG0019068	zf-6	h1SMcG0020809		0.858384	0.80182	#9ECAE1	eep zf-6
eep	h1SMcG0019068	zf-6	h1SMcG0020811		0.857568	0.705664	#9ECAE1	eep zf-6
eep	h1SMcG0019068	zf-6	h1SMcG0020895		0.852328	0.0883439	#9ECAE1	eep zf-6
eep	h1SMcG0019068	zf-6	h1SMcG0020916	myb-1	0.853917	0.275595	#9ECAE1	eep zf-6
eep	h1SMcG0019068	zf-6	h1SMcG0020941		0.854928	0.39468	#9ECAE1	eep zf-6
eep	h1SMcG0019068	zf-6	h1SMcG0020946		0.854259	0.315872	#9ECAE1	eep zf-6
eep	h1SMcG0019068	zf-6	h1SMcG0020958		0.855543	0.46709	#9ECAE1	eep zf-6
eep	h1SMcG0019068	zf-6	h1SMcG0022319		0.856846	0.620653	#9ECAE1	eep zf-6
eep	h1SMcG0019068	zf-6	h1SMcG0022452		0.85372	0.25231	#9ECAE1	eep zf-6
eep	h1SMcG0019068	zf-6	h1SMcG0022490		0.8542	0.308917	#9ECAE1	eep zf-6
eep	h1SMcG0019068	zf-6	h1SMcG0022515		0.855765	0.493263	#9ECAE1	eep zf-6
eep	h1SMcG0019068	zf-6	h1SMcG0022562		0.854662	0.363333	#9ECAE1	eep zf-6
eep	h1SMcG0019068	zf-6	h1SMcG0022565		0.855032	0.406956	#9ECAE1	eep zf-6
eep	h1SMcG0019068	zf-6	h1SMcG0023142		0.852021	0.0521906	#9ECAE1	eep zf-6
eep	h1SMcG0019068	zf-6	h1SMcG0023143		0.858544	0.820761	#9ECAE1	eep zf-6
eep	h1SMcG0019068	zf-6	h1SMcG0023144		0.858742	0.844022	#9ECAE1	eep zf-6
eep	h1SMcG0019068	zf-6	h1SMcG0023145		0.859684	0.955073	#9ECAE1	eep zf-6
eep	h1SMcG0019068	zf-6	h1SMnG0011777		0.851981	0.0474225	#9ECAE1	eep zf-6
eep	h1SMcG0019068	zf-6	h1SMnG0032836		0.857111	0.651921	#9ECAE1	eep zf-6
eep	h1SMcG0019068	zf-6	h1SMnG0032852		0.853969	0.281729	#9ECAE1	eep zf-6
eep	h1SMcG0019068	zf-6	h1SMnG0035607		0.85575	0.49149	#9ECAE1	eep zf-6
eep	h1SMcG0019068	zf-6	h1SMnG0035608		0.859634	0.949091	#9ECAE1	eep zf-6
eep	h1SMcG0019068	zf-6	h1SMnG0035616		0.860066	1	#9ECAE1	eep zf-6
eep	h1SMcG0019068	zf-6	h1SMnG0035617		0.859345	0.91503	#9ECAE1	eep zf-6
eep	h1SMcG0019068	zf-6	h1SMnG0035618		0.857354	0.680509	#9ECAE1	eep zf-6
eep	h1SMcG0019068	zf-6	h1SMnG0035619		0.855284	0.436587	#9ECAE1	eep zf-6
epidermis	h1SMcG0002849	soxB1-2	h1SMcG0000011	SHOC2	0.882282	0.451336	#2171B5	epidermis soxB1-2
epidermis	h1SMcG0002849	soxB1-2	h1SMcG0000014		0.876754	0.0630603	#2171B5	epidermis soxB1-2
epidermis	h1SMcG0002849	soxB1-2	h1SMcG0000090		0.889241	0.940078	#2171B5	epidermis soxB1-2
epidermis	h1SMcG0002849	soxB1-2	h1SMcG0000188		0.886025	0.714217	#2171B5	epidermis soxB1-2
epidermis	h1SMcG0002849	soxB1-2	h1SMcG0000205		0.877278	0.0998739	#2171B5	epidermis soxB1-2
epidermis	h1SMcG0002849	soxB1-2	h1SMcG0000979		0.878069	0.155458	#2171B5	epidermis soxB1-2
epidermis	h1SMcG0002849	soxB1-2	h1SMcG0001396	hypothetical protein meis-2	0.876131	0.0193384	#2171B5	epidermis soxB1-2
epidermis	h1SMcG0002849	soxB1-2	h1SMcG0001486	ybx3-1	0.887117	0.790914	#2171B5	epidermis soxB1-2
epidermis	h1SMcG0002849	soxB1-2	h1SMcG0001653		0.877215	0.095435	#2171B5	epidermis soxB1-2
epidermis	h1SMcG0002849	soxB1-2	h1SMcG0002027		0.886405	0.740926	#2171B5	epidermis soxB1-2
epidermis	h1SMcG0002849	soxB1-2	h1SMcG0002326		0.884285	0.592023	#2171B5	epidermis soxB1-2
epidermis	h1SMcG0002849	soxB1-2	h1SMcG0003194		0.885568	0.682096	#2171B5	epidermis soxB1-2
epidermis	h1SMcG0002849	soxB1-2	h1SMcG0003759	spdef-2	0.882847	0.49099	#2171B5	epidermis soxB1-2
epidermis	h1SMcG0002849	soxB1-2	h1SMcG0004252		0.884127	0.580954	#2171B5	epidermis soxB1-2
epidermis	h1SMcG0002849	soxB1-2	h1SMcG0004485		0.885449	0.673741	#2171B5	epidermis soxB1-2
epidermis	h1SMcG0002849	soxB1-2	h1SMcG0004848		0.877321	0.102929	#2171B5	epidermis soxB1-2
epidermis	h1SMcG0002849	soxB1-2	h1SMcG0004945		0.879653	0.266674	#2171B5	epidermis soxB1-2
epidermis	h1SMcG0002849	soxB1-2	h1SMcG0005162		0.876894	0.0729318	#2171B5	epidermis soxB1-2
epidermis	h1SMcG0002849	soxB1-2	h1SMcG0005541		0.877129	0.0894159	#2171B5	epidermis soxB1-2
epidermis	h1SMcG0002849	soxB1-2	h1SMcG0005883		0.88668	0.760195	#2171B5	epidermis soxB1-2
epidermis	h1SMcG0002849	soxB1-2	h1SMcG0006269		0.877878	0.141997	#2171B5	epidermis soxB1-2
epidermis	h1SMcG0002849	soxB1-2	h1SMcG0006438		0.876379	0.0367279	#2171B5	epidermis soxB1-2
epidermis	h1SMcG0002849	soxB1-2	h1SMcG0007178		0.887373	0.808894	#2171B5	epidermis soxB1-2
epidermis	h1SMcG0002849	soxB1-2	h1SMcG0007180		0.885479	0.675908	#2171B5	epidermis soxB1-2
epidermis	h1SMcG0002849	soxB1-2	h1SMcG0007346		0.879254	0.238689	#2171B5	epidermis soxB1-2
epidermis	h1SMcG0002849	soxB1-2	h1SMcG0007392		0.88514	0.652041	#2171B5	epidermis soxB1-2
epidermis	h1SMcG0002849	soxB1-2	h1SMcG0007404		0.881886	0.42354	#2171B5	epidermis soxB1-2
epidermis	h1SMcG0002849	soxB1-2	h1SMcG0007502		0.877316	0.102567	#2171B5	epidermis soxB1-2
epidermis	h1SMcG0002849	soxB1-2	h1SMcG0007504		0.879315	0.24297	#2171B5	epidermis soxB1-2
epidermis	h1SMcG0002849	soxB1-2	h1SMcG0007525		0.889328	0.946245	#2171B5	epidermis soxB1-2
epidermis	h1SMcG0002849	soxB1-2	h1SMcG0007526		0.87689	0.0726466	#2171B5	epidermis soxB1-2
epidermis	h1SMcG0002849	soxB1-2	h1SMcG0007756		0.881448	0.39276	#2171B5	epidermis soxB1-2
epidermis	h1SMcG0002849	soxB1-2	h1SMcG0008274		0.877269	0.0992593	#2171B5	epidermis soxB1-2
epidermis	h1SMcG0002849	soxB1-2	h1SMcG0008441	pax2/5/8-1	0.881797	0.417251	#2171B5	epidermis soxB1-2
epidermis	h1SMcG0002849	soxB1-2	h1SMcG0008492		0.879137	0.230475	#2171B5	epidermis soxB1-2
epidermis	h1SMcG0002849	soxB1-2	h1SMcG0008620		0.878013	0.151534	#2171B5	epidermis soxB1-2
epidermis	h1SMcG0002849	soxB1-2	h1SMcG0008650		0.886281	0.732172	#2171B5	epidermis soxB1-2
epidermis	h1SMcG0002849	soxB1-2	h1SMcG0008722		0.887027	0.784572	#2171B5	epidermis soxB1-2
epidermis	h1SMcG0002849	soxB1-2	h1SMcG0008794		0.877358	0.105531	#2171B5	epidermis soxB1-2
epidermis	h1SMcG0002849	soxB1-2	h1SMcG0008944		0.887917	0.84712	#2171B5	epidermis soxB1-2
epidermis	h1SMcG0002849	soxB1-2	h1SMcG0008945		0.879603	0.263198	#2171B5	epidermis soxB1-2
epidermis	h1SMcG0002849	soxB1-2	h1SMcG0008972		0.878861	0.211059	#2171B5	epidermis soxB1-2
epidermis	h1SMcG0002849	soxB1-2	h1SMcG0009022		0.879176	0.233172	#2171B5	epidermis soxB1-2
epidermis	h1SMcG0002849	soxB1-2	h1SMcG0009137		0.88513	0.651364	#2171B5	epidermis soxB1-2
epidermis	h1SMcG0002849	soxB1-2	h1SMcG0009230		0.88382	0.559385	#2171B5	epidermis soxB1-2
epidermis	h1SMcG0002849	soxB1-2	h1SMcG0009339		0.884916	0.636301	#2171B5	epidermis soxB1-2
epidermis	h1SMcG0002849	soxB1-2	h1SMcG0009354		0.886264	0.730997	#2171B5	epidermis soxB1-2
epidermis	h1SMcG0002849	soxB1-2	h1SMcG0009355		0.884116	0.580132	#2171B5	epidermis soxB1-2
epidermis	h1SMcG0002849	soxB1-2	h1SMcG0009561		0.886586	0.753612	#2171B5	epidermis soxB1-2
epidermis	h1SMcG0002849	soxB1-2	h1SMcG0009792		0.882136	0.441093	#2171B5	epidermis soxB1-2
epidermis	h1SMcG0002849	soxB1-2	h1SMcG0010163		0.886424	0.742248	#2171B5	epidermis soxB1-2
epidermis	h1SMcG0002849	soxB1-2	h1SMcG0010426		0.886134	0.721861	#2171B5	epidermis soxB1-2
epidermis	h1SMcG0002849	soxB1-2	h1SMcG0010522		0.88384	0.56079	#2171B5	epidermis soxB1-2
epidermis	h1SMcG0002849	soxB1-2	h1SMcG0010796		0.880267	0.309841	#2171B5	epidermis soxB1-2
epidermis	h1SMcG0002849	soxB1-2	h1SMcG0010797		0.885597	0.68415	#2171B5	epidermis soxB1-2
epidermis	h1SMcG0002849	soxB1-2	h1SMcG0010798		0.878662	0.197068	#2171B5	epidermis soxB1-2
epidermis	h1SMcG0002849	soxB1-2	h1SMcG0010971		0.878263	0.169041	#2171B5	epidermis soxB1-2
epidermis	h1SMcG0002849	soxB1-2	h1SMcG0011282		0.876009	0.0107354	#2171B5	epidermis soxB1-2
epidermis	h1SMcG0002849	soxB1-2	h1SMcG0011381		0.879145	0.23102	#2171B5	epidermis soxB1-2
epidermis	h1SMcG0002849	soxB1-2	h1SMcG0011536		0.882494	0.466225	#2171B5	epidermis soxB1-2
epidermis	h1SMcG0002849	soxB1-2	h1SMcG0013037		0.876705	0.0596574	#2171B5	epidermis soxB1-2
epidermis	h1SMcG0002849	soxB1-2	h1SMcG0013156	GCR052 (gcr052)	0.8795	0.255936	#2171B5	epidermis soxB1-2
epidermis	h1SMcG0002849	soxB1-2	h1SMcG0014039		0.879741	0.272855	#2171B5	epidermis soxB1-2
epidermis	h1SMcG0002849	soxB1-2	h1SMcG0014157		0.879701	0.270057	#2171B5	epidermis soxB1-2
epidermis	h1SMcG0002849	soxB1-2	h1SMcG0014251		0.87957	0.260852	#2171B5	epidermis soxB1-2
epidermis	h1SMcG0002849	soxB1-2	h1SMcG0014886		0.88748	0.816447	#2171B5	epidermis soxB1-2
epidermis	h1SMcG0002849	soxB1-2	h1SMcG0015623		0.880653	0.336937	#2171B5	epidermis soxB1-2
epidermis	h1SMcG0002849	soxB1-2	h1SMcG0015742		0.876413	0.0391187	#2171B5	epidermis soxB1-2
epidermis	h1SMcG0002849	soxB1-2	h1SMcG0016412		0.884338	0.59571	#2171B5	epidermis soxB1-2
epidermis	h1SMcG0002849	soxB1-2	h1SMcG0016448		0.888735	0.904533	#2171B5	epidermis soxB1-2
epidermis	h1SMcG0002849	soxB1-2	h1SMcG0016468		0.885598	0.68426	#2171B5	epidermis soxB1-2
epidermis	h1SMcG0002849	soxB1-2	h1SMcG0016482		0.883741	0.553797	#2171B5	epidermis soxB1-2
epidermis	h1SMcG0002849	soxB1-2	h1SMcG0016548		0.879098	0.227712	#2171B5	epidermis soxB1-2
epidermis	h1SMcG0002849	soxB1-2	h1SMcG0016568		0.876725	0.0610509	#2171B5	epidermis soxB1-2
epidermis	h1SMcG0002849	soxB1-2	h1SMcG0017152		0.87941	0.24965	#2171B5	epidermis soxB1-2
epidermis	h1SMcG0002849	soxB1-2	h1SMcG0017159		0.884326	0.594877	#2171B5	epidermis soxB1-2
epidermis	h1SMcG0002849	soxB1-2	h1SMcG0017554		0.875856	0	#2171B5	epidermis soxB1-2
epidermis	h1SMcG0002849	soxB1-2	h1SMcG0017575		0.884577	0.612518	#2171B5	epidermis soxB1-2
epidermis	h1SMcG0002849	soxB1-2	h1SMcG0017720		0.878824	0.20845	#2171B5	epidermis soxB1-2
epidermis	h1SMcG0002849	soxB1-2	h1SMcG0017749		0.877457	0.112442	#2171B5	epidermis soxB1-2
epidermis	h1SMcG0002849	soxB1-2	h1SMcG0017911		0.87968	0.268575	#2171B5	epidermis soxB1-2
epidermis	h1SMcG0002849	soxB1-2	h1SMcG0017918		0.878125	0.159337	#2171B5	epidermis soxB1-2
epidermis	h1SMcG0002849	soxB1-2	h1SMcG0018081		0.876406	0.0386291	#2171B5	epidermis soxB1-2
epidermis	h1SMcG0002849	soxB1-2	h1SMcG0018534	slc25a-27 (slc25a-27)	0.876837	0.0689165	#2171B5	epidermis soxB1-2
epidermis	h1SMcG0002849	soxB1-2	h1SMcG0018574		0.886922	0.777246	#2171B5	epidermis soxB1-2
epidermis	h1SMcG0002849	soxB1-2	h1SMcG0018597		0.876719	0.0606449	#2171B5	epidermis soxB1-2
epidermis	h1SMcG0002849	soxB1-2	h1SMcG0018636		0.880681	0.33889	#2171B5	epidermis soxB1-2
epidermis	h1SMcG0002849	soxB1-2	h1SMcG0018728		0.881182	0.374066	#2171B5	epidermis soxB1-2
epidermis	h1SMcG0002849	soxB1-2	h1SMcG0018748	axis inhibition protein B (axinB)	0.879672	0.26803	#2171B5	epidermis soxB1-2
epidermis	h1SMcG0002849	soxB1-2	h1SMcG0018818		0.878671	0.19769	#2171B5	epidermis soxB1-2
epidermis	h1SMcG0002849	soxB1-2	h1SMcG0018966		0.884519	0.608437	#2171B5	epidermis soxB1-2
epidermis	h1SMcG0002849	soxB1-2	h1SMcG0019077		0.879003	0.22101	#2171B5	epidermis soxB1-2
epidermis	h1SMcG0002849	soxB1-2	h1SMcG0019156		0.878327	0.173564	#2171B5	epidermis soxB1-2
epidermis	h1SMcG0002849	soxB1-2	h1SMcG0019228		0.883188	0.514994	#2171B5	epidermis soxB1-2
epidermis	h1SMcG0002849	soxB1-2	h1SMcG0019498		0.888514	0.88905	#2171B5	epidermis soxB1-2
epidermis	h1SMcG0002849	soxB1-2	h1SMcG0019514	FERM domain containing-1	0.884966	0.639856	#2171B5	epidermis soxB1-2
epidermis	h1SMcG0002849	soxB1-2	h1SMcG0019758		0.876338	0.0338461	#2171B5	epidermis soxB1-2
epidermis	h1SMcG0002849	soxB1-2	h1SMcG0020176	clathrin heavy chain-1	0.885522	0.678925	#2171B5	epidermis soxB1-2
epidermis	h1SMcG0002849	soxB1-2	h1SMcG0020273		0.889713	0.973229	#2171B5	epidermis soxB1-2
epidermis	h1SMcG0002849	soxB1-2	h1SMcG0020384		0.876727	0.0612138	#2171B5	epidermis soxB1-2
epidermis	h1SMcG0002849	soxB1-2	h1SMcG0020385		0.880054	0.294881	#2171B5	epidermis soxB1-2
epidermis	h1SMcG0002849	soxB1-2	h1SMcG0020414		0.879777	0.275365	#2171B5	epidermis soxB1-2
epidermis	h1SMcG0002849	soxB1-2	h1SMcG0020604		0.876775	0.0645247	#2171B5	epidermis soxB1-2
epidermis	h1SMcG0002849	soxB1-2	h1SMcG0020629		0.884886	0.634199	#2171B5	epidermis soxB1-2
epidermis	h1SMcG0002849	soxB1-2	h1SMcG0020637		0.880195	0.304753	#2171B5	epidermis soxB1-2
epidermis	h1SMcG0002849	soxB1-2	h1SMcG0020639		0.877547	0.118781	#2171B5	epidermis soxB1-2
epidermis	h1SMcG0002849	soxB1-2	h1SMcG0020696		0.886848	0.772035	#2171B5	epidermis soxB1-2
epidermis	h1SMcG0002849	soxB1-2	h1SMcG0020697		0.883743	0.553961	#2171B5	epidermis soxB1-2
epidermis	h1SMcG0002849	soxB1-2	h1SMcG0020699		0.887483	0.816599	#2171B5	epidermis soxB1-2
epidermis	h1SMcG0002849	soxB1-2	h1SMcG0020710		0.879732	0.272234	#2171B5	epidermis soxB1-2
epidermis	h1SMcG0002849	soxB1-2	h1SMcG0020717		0.885504	0.677599	#2171B5	epidermis soxB1-2
epidermis	h1SMcG0002849	soxB1-2	h1SMcG0020718		0.879198	0.234732	#2171B5	epidermis soxB1-2
epidermis	h1SMcG0002849	soxB1-2	h1SMcG0020719		0.883503	0.537092	#2171B5	epidermis soxB1-2
epidermis	h1SMcG0002849	soxB1-2	h1SMcG0020724		0.881887	0.423561	#2171B5	epidermis soxB1-2
epidermis	h1SMcG0002849	soxB1-2	h1SMcG0020758		0.87596	0.00733251	#2171B5	epidermis soxB1-2
epidermis	h1SMcG0002849	soxB1-2	h1SMcG0020809		0.887122	0.791293	#2171B5	epidermis soxB1-2
epidermis	h1SMcG0002849	soxB1-2	h1SMcG0020811		0.884419	0.601399	#2171B5	epidermis soxB1-2
epidermis	h1SMcG0002849	soxB1-2	h1SMcG0020895		0.877383	0.107239	#2171B5	epidermis soxB1-2
epidermis	h1SMcG0002849	soxB1-2	h1SMcG0020941		0.883969	0.569839	#2171B5	epidermis soxB1-2
epidermis	h1SMcG0002849	soxB1-2	h1SMcG0020958		0.886763	0.766086	#2171B5	epidermis soxB1-2
epidermis	h1SMcG0002849	soxB1-2	h1SMcG0021000		0.883184	0.514673	#2171B5	epidermis soxB1-2
epidermis	h1SMcG0002849	soxB1-2	h1SMcG0021057		0.885471	0.6753	#2171B5	epidermis soxB1-2
epidermis	h1SMcG0002849	soxB1-2	h1SMcG0021543		0.876933	0.0756822	#2171B5	epidermis soxB1-2
epidermis	h1SMcG0002849	soxB1-2	h1SMcG0021544		0.885248	0.659628	#2171B5	epidermis soxB1-2
epidermis	h1SMcG0002849	soxB1-2	h1SMcG0021815		0.879844	0.28007	#2171B5	epidermis soxB1-2
epidermis	h1SMcG0002849	soxB1-2	h1SMcG0022166		0.879262	0.239262	#2171B5	epidermis soxB1-2
epidermis	h1SMcG0002849	soxB1-2	h1SMcG0022250		0.886347	0.736826	#2171B5	epidermis soxB1-2
epidermis	h1SMcG0002849	soxB1-2	h1SMcG0022251		0.879991	0.290411	#2171B5	epidermis soxB1-2
epidermis	h1SMcG0002849	soxB1-2	h1SMcG0022252		0.879167	0.23254	#2171B5	epidermis soxB1-2
epidermis	h1SMcG0002849	soxB1-2	h1SMcG0022281		0.877073	0.0854947	#2171B5	epidermis soxB1-2
epidermis	h1SMcG0002849	soxB1-2	h1SMcG0022452		0.87886	0.210957	#2171B5	epidermis soxB1-2
epidermis	h1SMcG0002849	soxB1-2	h1SMcG0022490		0.882445	0.462784	#2171B5	epidermis soxB1-2
epidermis	h1SMcG0002849	soxB1-2	h1SMcG0022515		0.878042	0.153547	#2171B5	epidermis soxB1-2
epidermis	h1SMcG0002849	soxB1-2	h1SMcG0022555		0.876208	0.0247472	#2171B5	epidermis soxB1-2
epidermis	h1SMcG0002849	soxB1-2	h1SMcG0022562		0.884079	0.57755	#2171B5	epidermis soxB1-2
epidermis	h1SMcG0002849	soxB1-2	h1SMcG0022565		0.882058	0.435603	#2171B5	epidermis soxB1-2
epidermis	h1SMcG0002849	soxB1-2	h1SMcG0022604		0.885882	0.704188	#2171B5	epidermis soxB1-2
epidermis	h1SMcG0002849	soxB1-2	h1SMcG0022667		0.884116	0.580129	#2171B5	epidermis soxB1-2
epidermis	h1SMcG0002849	soxB1-2	h1SMcG0023142		0.883553	0.540615	#2171B5	epidermis soxB1-2
epidermis	h1SMcG0002849	soxB1-2	h1SMcG0023143		0.888805	0.909509	#2171B5	epidermis soxB1-2
epidermis	h1SMcG0002849	soxB1-2	h1SMcG0023144		0.887921	0.847392	#2171B5	epidermis soxB1-2
epidermis	h1SMcG0002849	soxB1-2	h1SMcG0023145		0.889459	0.955383	#2171B5	epidermis soxB1-2
epidermis	h1SMcG0002849	soxB1-2	h1SMnG0003524		0.885986	0.711478	#2171B5	epidermis soxB1-2
epidermis	h1SMcG0002849	soxB1-2	h1SMnG0003528		0.884259	0.590172	#2171B5	epidermis soxB1-2
epidermis	h1SMcG0002849	soxB1-2	h1SMnG0003529		0.883012	0.502642	#2171B5	epidermis soxB1-2
epidermis	h1SMcG0002849	soxB1-2	h1SMnG0004614		0.879688	0.26914	#2171B5	epidermis soxB1-2
epidermis	h1SMcG0002849	soxB1-2	h1SMnG0011777		0.880872	0.352333	#2171B5	epidermis soxB1-2
epidermis	h1SMcG0002849	soxB1-2	h1SMnG0011993		0.885262	0.660614	#2171B5	epidermis soxB1-2
epidermis	h1SMcG0002849	soxB1-2	h1SMnG0014102		0.875952	0.00672498	#2171B5	epidermis soxB1-2
epidermis	h1SMcG0002849	soxB1-2	h1SMnG0019466		0.877417	0.109665	#2171B5	epidermis soxB1-2
epidermis	h1SMcG0002849	soxB1-2	h1SMnG0021160		0.878262	0.168971	#2171B5	epidermis soxB1-2
epidermis	h1SMcG0002849	soxB1-2	h1SMnG0026118		0.877336	0.103919	#2171B5	epidermis soxB1-2
epidermis	h1SMcG0002849	soxB1-2	h1SMnG0029739		0.877826	0.138348	#2171B5	epidermis soxB1-2
epidermis	h1SMcG0002849	soxB1-2	h1SMnG0032141		0.87675	0.0627794	#2171B5	epidermis soxB1-2
epidermis	h1SMcG0002849	soxB1-2	h1SMnG0032715		0.889044	0.926233	#2171B5	epidermis soxB1-2
epidermis	h1SMcG0002849	soxB1-2	h1SMnG0032716		0.883386	0.528868	#2171B5	epidermis soxB1-2
epidermis	h1SMcG0002849	soxB1-2	h1SMnG0032836		0.877109	0.0880112	#2171B5	epidermis soxB1-2
epidermis	h1SMcG0002849	soxB1-2	h1SMnG0032852		0.885378	0.66879	#2171B5	epidermis soxB1-2
epidermis	h1SMcG0002849	soxB1-2	h1SMnG0032853		0.882732	0.482962	#2171B5	epidermis soxB1-2
epidermis	h1SMcG0002849	soxB1-2	h1SMnG0034496		0.884162	0.583344	#2171B5	epidermis soxB1-2
epidermis	h1SMcG0002849	soxB1-2	h1SMnG0035606		0.876033	0.0124224	#2171B5	epidermis soxB1-2
epidermis	h1SMcG0002849	soxB1-2	h1SMnG0035607		0.886132	0.721744	#2171B5	epidermis soxB1-2
epidermis	h1SMcG0002849	soxB1-2	h1SMnG0035608		0.889736	0.97487	#2171B5	epidermis soxB1-2
epidermis	h1SMcG0002849	soxB1-2	h1SMnG0035609		0.88008	0.296651	#2171B5	epidermis soxB1-2
epidermis	h1SMcG0002849	soxB1-2	h1SMnG0035616		0.890094	1	#2171B5	epidermis soxB1-2
epidermis	h1SMcG0002849	soxB1-2	h1SMnG0035617		0.889107	0.930716	#2171B5	epidermis soxB1-2
epidermis	h1SMcG0002849	soxB1-2	h1SMnG0035618		0.887065	0.78729	#2171B5	epidermis soxB1-2
epidermis	h1SMcG0002849	soxB1-2	h1SMnG0035619		0.884923	0.636798	#2171B5	epidermis soxB1-2
epidermis	h1SMcG0008441	pax2/5/8-1	h1SMcG0000011	SHOC2	0.987809	0.760028	#2171B5	epidermis pax2/5/8-1
epidermis	h1SMcG0008441	pax2/5/8-1	h1SMcG0000013		0.979308	0.499077	#2171B5	epidermis pax2/5/8-1
epidermis	h1SMcG0008441	pax2/5/8-1	h1SMcG0000014		0.98252	0.597678	#2171B5	epidermis pax2/5/8-1
epidermis	h1SMcG0008441	pax2/5/8-1	h1SMcG0000025		0.966433	0.103847	#2171B5	epidermis pax2/5/8-1
epidermis	h1SMcG0008441	pax2/5/8-1	h1SMcG0000079	mlxipl protein (mlxipl)	0.973558	0.322556	#2171B5	epidermis pax2/5/8-1
epidermis	h1SMcG0008441	pax2/5/8-1	h1SMcG0000090		0.995213	0.987296	#2171B5	epidermis pax2/5/8-1
epidermis	h1SMcG0008441	pax2/5/8-1	h1SMcG0000103		0.968745	0.174801	#2171B5	epidermis pax2/5/8-1
epidermis	h1SMcG0008441	pax2/5/8-1	h1SMcG0000188		0.990747	0.850199	#2171B5	epidermis pax2/5/8-1
epidermis	h1SMcG0008441	pax2/5/8-1	h1SMcG0000204		0.977457	0.442239	#2171B5	epidermis pax2/5/8-1
epidermis	h1SMcG0008441	pax2/5/8-1	h1SMcG0000205		0.982786	0.605842	#2171B5	epidermis pax2/5/8-1
epidermis	h1SMcG0008441	pax2/5/8-1	h1SMcG0000220		0.978054	0.460577	#2171B5	epidermis pax2/5/8-1
epidermis	h1SMcG0008441	pax2/5/8-1	h1SMcG0000234		0.97376	0.328753	#2171B5	epidermis pax2/5/8-1
epidermis	h1SMcG0008441	pax2/5/8-1	h1SMcG0000235		0.982247	0.589276	#2171B5	epidermis pax2/5/8-1
epidermis	h1SMcG0008441	pax2/5/8-1	h1SMcG0000284		0.971226	0.250974	#2171B5	epidermis pax2/5/8-1
epidermis	h1SMcG0008441	pax2/5/8-1	h1SMcG0000553		0.96453	0.0454177	#2171B5	epidermis pax2/5/8-1
epidermis	h1SMcG0008441	pax2/5/8-1	h1SMcG0000572		0.970759	0.236634	#2171B5	epidermis pax2/5/8-1
epidermis	h1SMcG0008441	pax2/5/8-1	h1SMcG0000639		0.976159	0.402397	#2171B5	epidermis pax2/5/8-1
epidermis	h1SMcG0008441	pax2/5/8-1	h1SMcG0000979		0.983056	0.614121	#2171B5	epidermis pax2/5/8-1
epidermis	h1SMcG0008441	pax2/5/8-1	h1SMcG0000988		0.984489	0.658112	#2171B5	epidermis pax2/5/8-1
epidermis	h1SMcG0008441	pax2/5/8-1	h1SMcG0001082		0.983484	0.627248	#2171B5	epidermis pax2/5/8-1
epidermis	h1SMcG0008441	pax2/5/8-1	h1SMcG0001122		0.965558	0.0769757	#2171B5	epidermis pax2/5/8-1
epidermis	h1SMcG0008441	pax2/5/8-1	h1SMcG0001133		0.978444	0.472544	#2171B5	epidermis pax2/5/8-1
epidermis	h1SMcG0008441	pax2/5/8-1	h1SMcG0001223	ski-8	0.972846	0.300701	#2171B5	epidermis pax2/5/8-1
epidermis	h1SMcG0008441	pax2/5/8-1	h1SMcG0001314	slc3a-1 (slc3a-1)	0.96384	0.0242567	#2171B5	epidermis pax2/5/8-1
epidermis	h1SMcG0008441	pax2/5/8-1	h1SMcG0001396	hypothetical protein meis-2	0.981915	0.57908	#2171B5	epidermis pax2/5/8-1
epidermis	h1SMcG0008441	pax2/5/8-1	h1SMcG0001486	ybx3-1	0.993062	0.92127	#2171B5	epidermis pax2/5/8-1
epidermis	h1SMcG0008441	pax2/5/8-1	h1SMcG0001497		0.973001	0.305449	#2171B5	epidermis pax2/5/8-1
epidermis	h1SMcG0008441	pax2/5/8-1	h1SMcG0001557		0.96842	0.164827	#2171B5	epidermis pax2/5/8-1
epidermis	h1SMcG0008441	pax2/5/8-1	h1SMcG0001653		0.982584	0.599619	#2171B5	epidermis pax2/5/8-1
epidermis	h1SMcG0008441	pax2/5/8-1	h1SMcG0001759		0.966665	0.110979	#2171B5	epidermis pax2/5/8-1
epidermis	h1SMcG0008441	pax2/5/8-1	h1SMcG0001859		0.97762	0.447255	#2171B5	epidermis pax2/5/8-1
epidermis	h1SMcG0008441	pax2/5/8-1	h1SMcG0001866		0.972884	0.301875	#2171B5	epidermis pax2/5/8-1
epidermis	h1SMcG0008441	pax2/5/8-1	h1SMcG0001924		0.967226	0.128176	#2171B5	epidermis pax2/5/8-1
epidermis	h1SMcG0008441	pax2/5/8-1	h1SMcG0001931	foxN2/3-3	0.965151	0.064483	#2171B5	epidermis pax2/5/8-1
epidermis	h1SMcG0008441	pax2/5/8-1	h1SMcG0001951		0.969918	0.210808	#2171B5	epidermis pax2/5/8-1
epidermis	h1SMcG0008441	pax2/5/8-1	h1SMcG0001953		0.980637	0.539862	#2171B5	epidermis pax2/5/8-1
epidermis	h1SMcG0008441	pax2/5/8-1	h1SMcG0001994		0.97534	0.377249	#2171B5	epidermis pax2/5/8-1
epidermis	h1SMcG0008441	pax2/5/8-1	h1SMcG0002005		0.973913	0.333464	#2171B5	epidermis pax2/5/8-1
epidermis	h1SMcG0008441	pax2/5/8-1	h1SMcG0002027		0.992076	0.891004	#2171B5	epidermis pax2/5/8-1
epidermis	h1SMcG0008441	pax2/5/8-1	h1SMcG0002055		0.978541	0.475507	#2171B5	epidermis pax2/5/8-1
epidermis	h1SMcG0008441	pax2/5/8-1	h1SMcG0002065	NBE.8.03C	0.969247	0.190215	#2171B5	epidermis pax2/5/8-1
epidermis	h1SMcG0008441	pax2/5/8-1	h1SMcG0002213		0.978997	0.489511	#2171B5	epidermis pax2/5/8-1
epidermis	h1SMcG0008441	pax2/5/8-1	h1SMcG0002215		0.966919	0.118753	#2171B5	epidermis pax2/5/8-1
epidermis	h1SMcG0008441	pax2/5/8-1	h1SMcG0002259		0.970182	0.218917	#2171B5	epidermis pax2/5/8-1
epidermis	h1SMcG0008441	pax2/5/8-1	h1SMcG0002260		0.967574	0.13887	#2171B5	epidermis pax2/5/8-1
epidermis	h1SMcG0008441	pax2/5/8-1	h1SMcG0002326		0.989897	0.824128	#2171B5	epidermis pax2/5/8-1
epidermis	h1SMcG0008441	pax2/5/8-1	h1SMcG0002337		0.976734	0.420047	#2171B5	epidermis pax2/5/8-1
epidermis	h1SMcG0008441	pax2/5/8-1	h1SMcG0002424		0.967489	0.136245	#2171B5	epidermis pax2/5/8-1
epidermis	h1SMcG0008441	pax2/5/8-1	h1SMcG0002449		0.970843	0.239223	#2171B5	epidermis pax2/5/8-1
epidermis	h1SMcG0008441	pax2/5/8-1	h1SMcG0002499		0.980245	0.527819	#2171B5	epidermis pax2/5/8-1
epidermis	h1SMcG0008441	pax2/5/8-1	h1SMcG0002699		0.968741	0.174689	#2171B5	epidermis pax2/5/8-1
epidermis	h1SMcG0008441	pax2/5/8-1	h1SMcG0002752		0.97097	0.243105	#2171B5	epidermis pax2/5/8-1
epidermis	h1SMcG0008441	pax2/5/8-1	h1SMcG0002790		0.971866	0.270625	#2171B5	epidermis pax2/5/8-1
epidermis	h1SMcG0008441	pax2/5/8-1	h1SMcG0002804		0.978547	0.475693	#2171B5	epidermis pax2/5/8-1
epidermis	h1SMcG0008441	pax2/5/8-1	h1SMcG0002848		0.977747	0.451135	#2171B5	epidermis pax2/5/8-1
epidermis	h1SMcG0008441	pax2/5/8-1	h1SMcG0003136		0.971308	0.25348	#2171B5	epidermis pax2/5/8-1
epidermis	h1SMcG0008441	pax2/5/8-1	h1SMcG0003194		0.990411	0.839908	#2171B5	epidermis pax2/5/8-1
epidermis	h1SMcG0008441	pax2/5/8-1	h1SMcG0003337		0.969473	0.19717	#2171B5	epidermis pax2/5/8-1
epidermis	h1SMcG0008441	pax2/5/8-1	h1SMcG0003416		0.97916	0.494519	#2171B5	epidermis pax2/5/8-1
epidermis	h1SMcG0008441	pax2/5/8-1	h1SMcG0003445		0.978845	0.484846	#2171B5	epidermis pax2/5/8-1
epidermis	h1SMcG0008441	pax2/5/8-1	h1SMcG0003450		0.980563	0.537575	#2171B5	epidermis pax2/5/8-1
epidermis	h1SMcG0008441	pax2/5/8-1	h1SMcG0003466		0.978263	0.466996	#2171B5	epidermis pax2/5/8-1
epidermis	h1SMcG0008441	pax2/5/8-1	h1SMcG0003556		0.963587	0.0164886	#2171B5	epidermis pax2/5/8-1
epidermis	h1SMcG0008441	pax2/5/8-1	h1SMcG0003578		0.9782	0.465052	#2171B5	epidermis pax2/5/8-1
epidermis	h1SMcG0008441	pax2/5/8-1	h1SMcG0003759	spdef-2	0.986714	0.72641	#2171B5	epidermis pax2/5/8-1
epidermis	h1SMcG0008441	pax2/5/8-1	h1SMcG0003963		0.97016	0.218265	#2171B5	epidermis pax2/5/8-1
epidermis	h1SMcG0008441	pax2/5/8-1	h1SMcG0004074		0.981602	0.569469	#2171B5	epidermis pax2/5/8-1
epidermis	h1SMcG0008441	pax2/5/8-1	h1SMcG0004116		0.96857	0.169444	#2171B5	epidermis pax2/5/8-1
epidermis	h1SMcG0008441	pax2/5/8-1	h1SMcG0004179		0.983049	0.613895	#2171B5	epidermis pax2/5/8-1
epidermis	h1SMcG0008441	pax2/5/8-1	h1SMcG0004252		0.991158	0.862827	#2171B5	epidermis pax2/5/8-1
epidermis	h1SMcG0008441	pax2/5/8-1	h1SMcG0004269	alpha tubulin (Atub)	0.970319	0.223135	#2171B5	epidermis pax2/5/8-1
epidermis	h1SMcG0008441	pax2/5/8-1	h1SMcG0004323		0.963138	0.00269519	#2171B5	epidermis pax2/5/8-1
epidermis	h1SMcG0008441	pax2/5/8-1	h1SMcG0004352	rar-b	0.971369	0.255356	#2171B5	epidermis pax2/5/8-1
epidermis	h1SMcG0008441	pax2/5/8-1	h1SMcG0004439	hypothetical protein vldlr	0.967213	0.127782	#2171B5	epidermis pax2/5/8-1
epidermis	h1SMcG0008441	pax2/5/8-1	h1SMcG0004473		0.96305	0	#2171B5	epidermis pax2/5/8-1
epidermis	h1SMcG0008441	pax2/5/8-1	h1SMcG0004485		0.989469	0.810968	#2171B5	epidermis pax2/5/8-1
epidermis	h1SMcG0008441	pax2/5/8-1	h1SMcG0004695	PREP homeodomain-like protein (prep)	0.963104	0.00163922	#2171B5	epidermis pax2/5/8-1
epidermis	h1SMcG0008441	pax2/5/8-1	h1SMcG0004832		0.963218	0.00513745	#2171B5	epidermis pax2/5/8-1
epidermis	h1SMcG0008441	pax2/5/8-1	h1SMcG0004848		0.980696	0.541659	#2171B5	epidermis pax2/5/8-1
epidermis	h1SMcG0008441	pax2/5/8-1	h1SMcG0004907		0.968622	0.171028	#2171B5	epidermis pax2/5/8-1
epidermis	h1SMcG0008441	pax2/5/8-1	h1SMcG0004920		0.974919	0.364345	#2171B5	epidermis pax2/5/8-1
epidermis	h1SMcG0008441	pax2/5/8-1	h1SMcG0004938		0.975068	0.36891	#2171B5	epidermis pax2/5/8-1
epidermis	h1SMcG0008441	pax2/5/8-1	h1SMcG0004945		0.986303	0.713786	#2171B5	epidermis pax2/5/8-1
epidermis	h1SMcG0008441	pax2/5/8-1	h1SMcG0004947		0.975048	0.368305	#2171B5	epidermis pax2/5/8-1
epidermis	h1SMcG0008441	pax2/5/8-1	h1SMcG0005045		0.97323	0.312492	#2171B5	epidermis pax2/5/8-1
epidermis	h1SMcG0008441	pax2/5/8-1	h1SMcG0005053		0.980347	0.530964	#2171B5	epidermis pax2/5/8-1
epidermis	h1SMcG0008441	pax2/5/8-1	h1SMcG0005085		0.975237	0.374113	#2171B5	epidermis pax2/5/8-1
epidermis	h1SMcG0008441	pax2/5/8-1	h1SMcG0005162		0.982312	0.591274	#2171B5	epidermis pax2/5/8-1
epidermis	h1SMcG0008441	pax2/5/8-1	h1SMcG0005245		0.977317	0.43796	#2171B5	epidermis pax2/5/8-1
epidermis	h1SMcG0008441	pax2/5/8-1	h1SMcG0005281		0.963099	0.00149985	#2171B5	epidermis pax2/5/8-1
epidermis	h1SMcG0008441	pax2/5/8-1	h1SMcG0005340		0.977473	0.442742	#2171B5	epidermis pax2/5/8-1
epidermis	h1SMcG0008441	pax2/5/8-1	h1SMcG0005381		0.971056	0.245742	#2171B5	epidermis pax2/5/8-1
epidermis	h1SMcG0008441	pax2/5/8-1	h1SMcG0005440		0.978722	0.48108	#2171B5	epidermis pax2/5/8-1
epidermis	h1SMcG0008441	pax2/5/8-1	h1SMcG0005500		0.978139	0.463165	#2171B5	epidermis pax2/5/8-1
epidermis	h1SMcG0008441	pax2/5/8-1	h1SMcG0005541		0.983104	0.615605	#2171B5	epidermis pax2/5/8-1
epidermis	h1SMcG0008441	pax2/5/8-1	h1SMcG0005547	Rac-1	0.972658	0.294943	#2171B5	epidermis pax2/5/8-1
epidermis	h1SMcG0008441	pax2/5/8-1	h1SMcG0005592		0.969092	0.185454	#2171B5	epidermis pax2/5/8-1
epidermis	h1SMcG0008441	pax2/5/8-1	h1SMcG0005609		0.966092	0.0933627	#2171B5	epidermis pax2/5/8-1
epidermis	h1SMcG0008441	pax2/5/8-1	h1SMcG0005618		0.975405	0.37926	#2171B5	epidermis pax2/5/8-1
epidermis	h1SMcG0008441	pax2/5/8-1	h1SMcG0005651		0.976913	0.425546	#2171B5	epidermis pax2/5/8-1
epidermis	h1SMcG0008441	pax2/5/8-1	h1SMcG0005703		0.963418	0.0113026	#2171B5	epidermis pax2/5/8-1
epidermis	h1SMcG0008441	pax2/5/8-1	h1SMcG0005736		0.974525	0.352228	#2171B5	epidermis pax2/5/8-1
epidermis	h1SMcG0008441	pax2/5/8-1	h1SMcG0005739		0.966447	0.104271	#2171B5	epidermis pax2/5/8-1
epidermis	h1SMcG0008441	pax2/5/8-1	h1SMcG0005822		0.974059	0.337928	#2171B5	epidermis pax2/5/8-1
epidermis	h1SMcG0008441	pax2/5/8-1	h1SMcG0005823		0.970814	0.238322	#2171B5	epidermis pax2/5/8-1
epidermis	h1SMcG0008441	pax2/5/8-1	h1SMcG0005824		0.977664	0.448584	#2171B5	epidermis pax2/5/8-1
epidermis	h1SMcG0008441	pax2/5/8-1	h1SMcG0005864		0.976566	0.414902	#2171B5	epidermis pax2/5/8-1
epidermis	h1SMcG0008441	pax2/5/8-1	h1SMcG0005883		0.992432	0.90194	#2171B5	epidermis pax2/5/8-1
epidermis	h1SMcG0008441	pax2/5/8-1	h1SMcG0006000		0.973459	0.319521	#2171B5	epidermis pax2/5/8-1
epidermis	h1SMcG0008441	pax2/5/8-1	h1SMcG0006269		0.986506	0.720036	#2171B5	epidermis pax2/5/8-1
epidermis	h1SMcG0008441	pax2/5/8-1	h1SMcG0006277		0.963326	0.00847237	#2171B5	epidermis pax2/5/8-1
epidermis	h1SMcG0008441	pax2/5/8-1	h1SMcG0006377		0.966461	0.104694	#2171B5	epidermis pax2/5/8-1
epidermis	h1SMcG0008441	pax2/5/8-1	h1SMcG0006438		0.978513	0.474664	#2171B5	epidermis pax2/5/8-1
epidermis	h1SMcG0008441	pax2/5/8-1	h1SMcG0006635		0.963993	0.028938	#2171B5	epidermis pax2/5/8-1
epidermis	h1SMcG0008441	pax2/5/8-1	h1SMcG0006644		0.975353	0.377646	#2171B5	epidermis pax2/5/8-1
epidermis	h1SMcG0008441	pax2/5/8-1	h1SMcG0006679	ets-1	0.968764	0.175407	#2171B5	epidermis pax2/5/8-1
epidermis	h1SMcG0008441	pax2/5/8-1	h1SMcG0006701		0.975725	0.389072	#2171B5	epidermis pax2/5/8-1
epidermis	h1SMcG0008441	pax2/5/8-1	h1SMcG0006702		0.981489	0.566018	#2171B5	epidermis pax2/5/8-1
epidermis	h1SMcG0008441	pax2/5/8-1	h1SMcG0006765	bambi	0.965786	0.0839949	#2171B5	epidermis pax2/5/8-1
epidermis	h1SMcG0008441	pax2/5/8-1	h1SMcG0006877		0.969444	0.196273	#2171B5	epidermis pax2/5/8-1
epidermis	h1SMcG0008441	pax2/5/8-1	h1SMcG0007026		0.967899	0.148843	#2171B5	epidermis pax2/5/8-1
epidermis	h1SMcG0008441	pax2/5/8-1	h1SMcG0007177		0.975097	0.369791	#2171B5	epidermis pax2/5/8-1
epidermis	h1SMcG0008441	pax2/5/8-1	h1SMcG0007178		0.992597	0.907	#2171B5	epidermis pax2/5/8-1
epidermis	h1SMcG0008441	pax2/5/8-1	h1SMcG0007180		0.990494	0.842442	#2171B5	epidermis pax2/5/8-1
epidermis	h1SMcG0008441	pax2/5/8-1	h1SMcG0007190		0.966928	0.119049	#2171B5	epidermis pax2/5/8-1
epidermis	h1SMcG0008441	pax2/5/8-1	h1SMcG0007194		0.965775	0.0836379	#2171B5	epidermis pax2/5/8-1
epidermis	h1SMcG0008441	pax2/5/8-1	h1SMcG0007234		0.978706	0.480593	#2171B5	epidermis pax2/5/8-1
epidermis	h1SMcG0008441	pax2/5/8-1	h1SMcG0007255		0.982738	0.604364	#2171B5	epidermis pax2/5/8-1
epidermis	h1SMcG0008441	pax2/5/8-1	h1SMcG0007274		0.964372	0.0405661	#2171B5	epidermis pax2/5/8-1
epidermis	h1SMcG0008441	pax2/5/8-1	h1SMcG0007346		0.985839	0.699555	#2171B5	epidermis pax2/5/8-1
epidermis	h1SMcG0008441	pax2/5/8-1	h1SMcG0007372		0.96327	0.00675947	#2171B5	epidermis pax2/5/8-1
epidermis	h1SMcG0008441	pax2/5/8-1	h1SMcG0007387		0.973991	0.335862	#2171B5	epidermis pax2/5/8-1
epidermis	h1SMcG0008441	pax2/5/8-1	h1SMcG0007392		0.991505	0.87349	#2171B5	epidermis pax2/5/8-1
epidermis	h1SMcG0008441	pax2/5/8-1	h1SMcG0007404		0.986706	0.726174	#2171B5	epidermis pax2/5/8-1
epidermis	h1SMcG0008441	pax2/5/8-1	h1SMcG0007502		0.981971	0.580807	#2171B5	epidermis pax2/5/8-1
epidermis	h1SMcG0008441	pax2/5/8-1	h1SMcG0007504		0.984645	0.662881	#2171B5	epidermis pax2/5/8-1
epidermis	h1SMcG0008441	pax2/5/8-1	h1SMcG0007525		0.995039	0.981959	#2171B5	epidermis pax2/5/8-1
epidermis	h1SMcG0008441	pax2/5/8-1	h1SMcG0007526		0.982413	0.594377	#2171B5	epidermis pax2/5/8-1
epidermis	h1SMcG0008441	pax2/5/8-1	h1SMcG0007589	cytoplasmic polyadenylation element-binding protein 2	0.965728	0.0822108	#2171B5	epidermis pax2/5/8-1
epidermis	h1SMcG0008441	pax2/5/8-1	h1SMcG0007654		0.968147	0.156444	#2171B5	epidermis pax2/5/8-1
epidermis	h1SMcG0008441	pax2/5/8-1	h1SMcG0007725		0.97119	0.249863	#2171B5	epidermis pax2/5/8-1
epidermis	h1SMcG0008441	pax2/5/8-1	h1SMcG0007756		0.986706	0.726168	#2171B5	epidermis pax2/5/8-1
epidermis	h1SMcG0008441	pax2/5/8-1	h1SMcG0007757		0.969076	0.184968	#2171B5	epidermis pax2/5/8-1
epidermis	h1SMcG0008441	pax2/5/8-1	h1SMcG0007797		0.963741	0.0212024	#2171B5	epidermis pax2/5/8-1
epidermis	h1SMcG0008441	pax2/5/8-1	h1SMcG0007847		0.966469	0.104953	#2171B5	epidermis pax2/5/8-1
epidermis	h1SMcG0008441	pax2/5/8-1	h1SMcG0007902		0.963701	0.0199724	#2171B5	epidermis pax2/5/8-1
epidermis	h1SMcG0008441	pax2/5/8-1	h1SMcG0008185		0.972948	0.303818	#2171B5	epidermis pax2/5/8-1
epidermis	h1SMcG0008441	pax2/5/8-1	h1SMcG0008205		0.967702	0.142788	#2171B5	epidermis pax2/5/8-1
epidermis	h1SMcG0008441	pax2/5/8-1	h1SMcG0008274		0.982882	0.60879	#2171B5	epidermis pax2/5/8-1
epidermis	h1SMcG0008441	pax2/5/8-1	h1SMcG0008405		0.964082	0.0316842	#2171B5	epidermis pax2/5/8-1
epidermis	h1SMcG0008441	pax2/5/8-1	h1SMcG0008441	pax2/5/8-1	0.988937	0.794653	#2171B5	epidermis pax2/5/8-1
epidermis	h1SMcG0008441	pax2/5/8-1	h1SMcG0008492		0.985975	0.703712	#2171B5	epidermis pax2/5/8-1
epidermis	h1SMcG0008441	pax2/5/8-1	h1SMcG0008497		0.980053	0.521941	#2171B5	epidermis pax2/5/8-1
epidermis	h1SMcG0008441	pax2/5/8-1	h1SMcG0008525		0.976762	0.420903	#2171B5	epidermis pax2/5/8-1
epidermis	h1SMcG0008441	pax2/5/8-1	h1SMcG0008598		0.963679	0.019293	#2171B5	epidermis pax2/5/8-1
epidermis	h1SMcG0008441	pax2/5/8-1	h1SMcG0008604		0.98174	0.573728	#2171B5	epidermis pax2/5/8-1
epidermis	h1SMcG0008441	pax2/5/8-1	h1SMcG0008620		0.9811	0.554088	#2171B5	epidermis pax2/5/8-1
epidermis	h1SMcG0008441	pax2/5/8-1	h1SMcG0008636		0.967326	0.131266	#2171B5	epidermis pax2/5/8-1
epidermis	h1SMcG0008441	pax2/5/8-1	h1SMcG0008650		0.992099	0.891716	#2171B5	epidermis pax2/5/8-1
epidermis	h1SMcG0008441	pax2/5/8-1	h1SMcG0008651	multiple epidermal growth factor like domains protein-1	0.977486	0.443142	#2171B5	epidermis pax2/5/8-1
epidermis	h1SMcG0008441	pax2/5/8-1	h1SMcG0008668		0.966232	0.0976643	#2171B5	epidermis pax2/5/8-1
epidermis	h1SMcG0008441	pax2/5/8-1	h1SMcG0008722		0.992517	0.904534	#2171B5	epidermis pax2/5/8-1
epidermis	h1SMcG0008441	pax2/5/8-1	h1SMcG0008786		0.96592	0.0880804	#2171B5	epidermis pax2/5/8-1
epidermis	h1SMcG0008441	pax2/5/8-1	h1SMcG0008794		0.98663	0.723813	#2171B5	epidermis pax2/5/8-1
epidermis	h1SMcG0008441	pax2/5/8-1	h1SMcG0008828		0.967196	0.127251	#2171B5	epidermis pax2/5/8-1
epidermis	h1SMcG0008441	pax2/5/8-1	h1SMcG0008829		0.974119	0.339791	#2171B5	epidermis pax2/5/8-1
epidermis	h1SMcG0008441	pax2/5/8-1	h1SMcG0008834		0.965576	0.0775191	#2171B5	epidermis pax2/5/8-1
epidermis	h1SMcG0008441	pax2/5/8-1	h1SMcG0008890		0.971603	0.262548	#2171B5	epidermis pax2/5/8-1
epidermis	h1SMcG0008441	pax2/5/8-1	h1SMcG0008901		0.969938	0.211432	#2171B5	epidermis pax2/5/8-1
epidermis	h1SMcG0008441	pax2/5/8-1	h1SMcG0008903		0.971572	0.261606	#2171B5	epidermis pax2/5/8-1
epidermis	h1SMcG0008441	pax2/5/8-1	h1SMcG0008944		0.993583	0.937273	#2171B5	epidermis pax2/5/8-1
epidermis	h1SMcG0008441	pax2/5/8-1	h1SMcG0008945		0.985269	0.682061	#2171B5	epidermis pax2/5/8-1
epidermis	h1SMcG0008441	pax2/5/8-1	h1SMcG0008951		0.97642	0.410419	#2171B5	epidermis pax2/5/8-1
epidermis	h1SMcG0008441	pax2/5/8-1	h1SMcG0008972		0.983872	0.639172	#2171B5	epidermis pax2/5/8-1
epidermis	h1SMcG0008441	pax2/5/8-1	h1SMcG0009013		0.978315	0.468592	#2171B5	epidermis pax2/5/8-1
epidermis	h1SMcG0008441	pax2/5/8-1	h1SMcG0009015		0.963837	0.0241607	#2171B5	epidermis pax2/5/8-1
epidermis	h1SMcG0008441	pax2/5/8-1	h1SMcG0009022		0.984891	0.670431	#2171B5	epidermis pax2/5/8-1
epidermis	h1SMcG0008441	pax2/5/8-1	h1SMcG0009037	NPHP6 (NPHP6)	0.980202	0.526513	#2171B5	epidermis pax2/5/8-1
epidermis	h1SMcG0008441	pax2/5/8-1	h1SMcG0009047		0.972446	0.288427	#2171B5	epidermis pax2/5/8-1
epidermis	h1SMcG0008441	pax2/5/8-1	h1SMcG0009086		0.965894	0.0872961	#2171B5	epidermis pax2/5/8-1
epidermis	h1SMcG0008441	pax2/5/8-1	h1SMcG0009099		0.96552	0.0758123	#2171B5	epidermis pax2/5/8-1
epidermis	h1SMcG0008441	pax2/5/8-1	h1SMcG0009101		0.975079	0.36926	#2171B5	epidermis pax2/5/8-1
epidermis	h1SMcG0008441	pax2/5/8-1	h1SMcG0009137		0.99099	0.857677	#2171B5	epidermis pax2/5/8-1
epidermis	h1SMcG0008441	pax2/5/8-1	h1SMcG0009139	dishevelled-like protein (Dvl-a)	0.975196	0.372829	#2171B5	epidermis pax2/5/8-1
epidermis	h1SMcG0008441	pax2/5/8-1	h1SMcG0009149		0.97086	0.239734	#2171B5	epidermis pax2/5/8-1
epidermis	h1SMcG0008441	pax2/5/8-1	h1SMcG0009230		0.988117	0.769472	#2171B5	epidermis pax2/5/8-1
epidermis	h1SMcG0008441	pax2/5/8-1	h1SMcG0009334		0.967725	0.143493	#2171B5	epidermis pax2/5/8-1
epidermis	h1SMcG0008441	pax2/5/8-1	h1SMcG0009335		0.964693	0.0504182	#2171B5	epidermis pax2/5/8-1
epidermis	h1SMcG0008441	pax2/5/8-1	h1SMcG0009338		0.977924	0.456575	#2171B5	epidermis pax2/5/8-1
epidermis	h1SMcG0008441	pax2/5/8-1	h1SMcG0009339		0.990758	0.850538	#2171B5	epidermis pax2/5/8-1
epidermis	h1SMcG0008441	pax2/5/8-1	h1SMcG0009353	NBE.7.07G	0.976945	0.426515	#2171B5	epidermis pax2/5/8-1
epidermis	h1SMcG0008441	pax2/5/8-1	h1SMcG0009354		0.991431	0.871217	#2171B5	epidermis pax2/5/8-1
epidermis	h1SMcG0008441	pax2/5/8-1	h1SMcG0009355		0.98828	0.77448	#2171B5	epidermis pax2/5/8-1
epidermis	h1SMcG0008441	pax2/5/8-1	h1SMcG0009372		0.979662	0.509934	#2171B5	epidermis pax2/5/8-1
epidermis	h1SMcG0008441	pax2/5/8-1	h1SMcG0009391		0.969871	0.209381	#2171B5	epidermis pax2/5/8-1
epidermis	h1SMcG0008441	pax2/5/8-1	h1SMcG0009392		0.97128	0.252636	#2171B5	epidermis pax2/5/8-1
epidermis	h1SMcG0008441	pax2/5/8-1	h1SMcG0009434		0.977896	0.455726	#2171B5	epidermis pax2/5/8-1
epidermis	h1SMcG0008441	pax2/5/8-1	h1SMcG0009479		0.978336	0.469222	#2171B5	epidermis pax2/5/8-1
epidermis	h1SMcG0008441	pax2/5/8-1	h1SMcG0009480		0.975994	0.397345	#2171B5	epidermis pax2/5/8-1
epidermis	h1SMcG0008441	pax2/5/8-1	h1SMcG0009486		0.977406	0.44068	#2171B5	epidermis pax2/5/8-1
epidermis	h1SMcG0008441	pax2/5/8-1	h1SMcG0009524		0.978172	0.464181	#2171B5	epidermis pax2/5/8-1
epidermis	h1SMcG0008441	pax2/5/8-1	h1SMcG0009561		0.992567	0.906061	#2171B5	epidermis pax2/5/8-1
epidermis	h1SMcG0008441	pax2/5/8-1	h1SMcG0009563		0.977363	0.439374	#2171B5	epidermis pax2/5/8-1
epidermis	h1SMcG0008441	pax2/5/8-1	h1SMcG0009604		0.964834	0.0547542	#2171B5	epidermis pax2/5/8-1
epidermis	h1SMcG0008441	pax2/5/8-1	h1SMcG0009618		0.969874	0.20946	#2171B5	epidermis pax2/5/8-1
epidermis	h1SMcG0008441	pax2/5/8-1	h1SMcG0009643		0.964256	0.0370206	#2171B5	epidermis pax2/5/8-1
epidermis	h1SMcG0008441	pax2/5/8-1	h1SMcG0009647		0.971549	0.260881	#2171B5	epidermis pax2/5/8-1
epidermis	h1SMcG0008441	pax2/5/8-1	h1SMcG0009705		0.964979	0.0592114	#2171B5	epidermis pax2/5/8-1
epidermis	h1SMcG0008441	pax2/5/8-1	h1SMcG0009792		0.987285	0.743939	#2171B5	epidermis pax2/5/8-1
epidermis	h1SMcG0008441	pax2/5/8-1	h1SMcG0009847		0.968065	0.153927	#2171B5	epidermis pax2/5/8-1
epidermis	h1SMcG0008441	pax2/5/8-1	h1SMcG0009854		0.969129	0.186601	#2171B5	epidermis pax2/5/8-1
epidermis	h1SMcG0008441	pax2/5/8-1	h1SMcG0009919		0.970029	0.214237	#2171B5	epidermis pax2/5/8-1
epidermis	h1SMcG0008441	pax2/5/8-1	h1SMcG0009921		0.971481	0.25879	#2171B5	epidermis pax2/5/8-1
epidermis	h1SMcG0008441	pax2/5/8-1	h1SMcG0009922		0.970208	0.219711	#2171B5	epidermis pax2/5/8-1
epidermis	h1SMcG0008441	pax2/5/8-1	h1SMcG0009923		0.981678	0.571817	#2171B5	epidermis pax2/5/8-1
epidermis	h1SMcG0008441	pax2/5/8-1	h1SMcG0009990		0.9649	0.0567912	#2171B5	epidermis pax2/5/8-1
epidermis	h1SMcG0008441	pax2/5/8-1	h1SMcG0010014		0.965853	0.0860313	#2171B5	epidermis pax2/5/8-1
epidermis	h1SMcG0008441	pax2/5/8-1	h1SMcG0010112		0.964664	0.0495511	#2171B5	epidermis pax2/5/8-1
epidermis	h1SMcG0008441	pax2/5/8-1	h1SMcG0010163		0.990651	0.847269	#2171B5	epidermis pax2/5/8-1
epidermis	h1SMcG0008441	pax2/5/8-1	h1SMcG0010190	zfhx3	0.973764	0.328881	#2171B5	epidermis pax2/5/8-1
epidermis	h1SMcG0008441	pax2/5/8-1	h1SMcG0010201		0.97168	0.264893	#2171B5	epidermis pax2/5/8-1
epidermis	h1SMcG0008441	pax2/5/8-1	h1SMcG0010426		0.991106	0.861215	#2171B5	epidermis pax2/5/8-1
epidermis	h1SMcG0008441	pax2/5/8-1	h1SMcG0010492		0.978713	0.480791	#2171B5	epidermis pax2/5/8-1
epidermis	h1SMcG0008441	pax2/5/8-1	h1SMcG0010522		0.988507	0.781448	#2171B5	epidermis pax2/5/8-1
epidermis	h1SMcG0008441	pax2/5/8-1	h1SMcG0010533		0.972295	0.2838	#2171B5	epidermis pax2/5/8-1
epidermis	h1SMcG0008441	pax2/5/8-1	h1SMcG0010668	axis inhibition protein A (axinA)	0.978171	0.464163	#2171B5	epidermis pax2/5/8-1
epidermis	h1SMcG0008441	pax2/5/8-1	h1SMcG0010764		0.975881	0.393872	#2171B5	epidermis pax2/5/8-1
epidermis	h1SMcG0008441	pax2/5/8-1	h1SMcG0010795		0.971059	0.245843	#2171B5	epidermis pax2/5/8-1
epidermis	h1SMcG0008441	pax2/5/8-1	h1SMcG0010796		0.986326	0.714497	#2171B5	epidermis pax2/5/8-1
epidermis	h1SMcG0008441	pax2/5/8-1	h1SMcG0010797		0.991374	0.869446	#2171B5	epidermis pax2/5/8-1
epidermis	h1SMcG0008441	pax2/5/8-1	h1SMcG0010798		0.984417	0.655905	#2171B5	epidermis pax2/5/8-1
epidermis	h1SMcG0008441	pax2/5/8-1	h1SMcG0010863	NPHP1 (NPHP1)	0.971704	0.265645	#2171B5	epidermis pax2/5/8-1
epidermis	h1SMcG0008441	pax2/5/8-1	h1SMcG0010903		0.971639	0.263647	#2171B5	epidermis pax2/5/8-1
epidermis	h1SMcG0008441	pax2/5/8-1	h1SMcG0010961	WTS (wts)	0.976344	0.40809	#2171B5	epidermis pax2/5/8-1
epidermis	h1SMcG0008441	pax2/5/8-1	h1SMcG0010971		0.983567	0.62981	#2171B5	epidermis pax2/5/8-1
epidermis	h1SMcG0008441	pax2/5/8-1	h1SMcG0010980		0.964442	0.0427317	#2171B5	epidermis pax2/5/8-1
epidermis	h1SMcG0008441	pax2/5/8-1	h1SMcG0011027		0.983501	0.627791	#2171B5	epidermis pax2/5/8-1
epidermis	h1SMcG0008441	pax2/5/8-1	h1SMcG0011121		0.965801	0.0844474	#2171B5	epidermis pax2/5/8-1
epidermis	h1SMcG0008441	pax2/5/8-1	h1SMcG0011123	Albino	0.978101	0.462002	#2171B5	epidermis pax2/5/8-1
epidermis	h1SMcG0008441	pax2/5/8-1	h1SMcG0011264		0.971673	0.264709	#2171B5	epidermis pax2/5/8-1
epidermis	h1SMcG0008441	pax2/5/8-1	h1SMcG0011282		0.979463	0.503819	#2171B5	epidermis pax2/5/8-1
epidermis	h1SMcG0008441	pax2/5/8-1	h1SMcG0011360		0.963227	0.00542723	#2171B5	epidermis pax2/5/8-1
epidermis	h1SMcG0008441	pax2/5/8-1	h1SMcG0011381		0.985566	0.691162	#2171B5	epidermis pax2/5/8-1
epidermis	h1SMcG0008441	pax2/5/8-1	h1SMcG0011382		0.97363	0.324777	#2171B5	epidermis pax2/5/8-1
epidermis	h1SMcG0008441	pax2/5/8-1	h1SMcG0011442		0.968929	0.180458	#2171B5	epidermis pax2/5/8-1
epidermis	h1SMcG0008441	pax2/5/8-1	h1SMcG0011464		0.964935	0.0578484	#2171B5	epidermis pax2/5/8-1
epidermis	h1SMcG0008441	pax2/5/8-1	h1SMcG0011536		0.987907	0.763029	#2171B5	epidermis pax2/5/8-1
epidermis	h1SMcG0008441	pax2/5/8-1	h1SMcG0011556		0.968733	0.174445	#2171B5	epidermis pax2/5/8-1
epidermis	h1SMcG0008441	pax2/5/8-1	h1SMcG0011684		0.968842	0.177795	#2171B5	epidermis pax2/5/8-1
epidermis	h1SMcG0008441	pax2/5/8-1	h1SMcG0011749	nou darake like-5	0.972966	0.304391	#2171B5	epidermis pax2/5/8-1
epidermis	h1SMcG0008441	pax2/5/8-1	h1SMcG0011857		0.971041	0.245288	#2171B5	epidermis pax2/5/8-1
epidermis	h1SMcG0008441	pax2/5/8-1	h1SMcG0011905		0.966642	0.110245	#2171B5	epidermis pax2/5/8-1
epidermis	h1SMcG0008441	pax2/5/8-1	h1SMcG0011914		0.974436	0.349503	#2171B5	epidermis pax2/5/8-1
epidermis	h1SMcG0008441	pax2/5/8-1	h1SMcG0011945		0.96817	0.157165	#2171B5	epidermis pax2/5/8-1
epidermis	h1SMcG0008441	pax2/5/8-1	h1SMcG0011962		0.975163	0.371822	#2171B5	epidermis pax2/5/8-1
epidermis	h1SMcG0008441	pax2/5/8-1	h1SMcG0012090		0.969222	0.189467	#2171B5	epidermis pax2/5/8-1
epidermis	h1SMcG0008441	pax2/5/8-1	h1SMcG0012210		0.98352	0.628349	#2171B5	epidermis pax2/5/8-1
epidermis	h1SMcG0008441	pax2/5/8-1	h1SMcG0012320		0.968711	0.173776	#2171B5	epidermis pax2/5/8-1
epidermis	h1SMcG0008441	pax2/5/8-1	h1SMcG0012356		0.977398	0.440448	#2171B5	epidermis pax2/5/8-1
epidermis	h1SMcG0008441	pax2/5/8-1	h1SMcG0012716		0.97134	0.254472	#2171B5	epidermis pax2/5/8-1
epidermis	h1SMcG0008441	pax2/5/8-1	h1SMcG0012736		0.972594	0.292974	#2171B5	epidermis pax2/5/8-1
epidermis	h1SMcG0008441	pax2/5/8-1	h1SMcG0012827		0.96544	0.0733443	#2171B5	epidermis pax2/5/8-1
epidermis	h1SMcG0008441	pax2/5/8-1	h1SMcG0012833		0.967294	0.130264	#2171B5	epidermis pax2/5/8-1
epidermis	h1SMcG0008441	pax2/5/8-1	h1SMcG0012870	NBE.2.03E	0.974916	0.36424	#2171B5	epidermis pax2/5/8-1
epidermis	h1SMcG0008441	pax2/5/8-1	h1SMcG0012944	not6	0.978506	0.474434	#2171B5	epidermis pax2/5/8-1
epidermis	h1SMcG0008441	pax2/5/8-1	h1SMcG0013037		0.983722	0.634553	#2171B5	epidermis pax2/5/8-1
epidermis	h1SMcG0008441	pax2/5/8-1	h1SMcG0013134		0.97259	0.292831	#2171B5	epidermis pax2/5/8-1
epidermis	h1SMcG0008441	pax2/5/8-1	h1SMcG0013156	GCR052 (gcr052)	0.986051	0.706043	#2171B5	epidermis pax2/5/8-1
epidermis	h1SMcG0008441	pax2/5/8-1	h1SMcG0013161		0.981257	0.55888	#2171B5	epidermis pax2/5/8-1
epidermis	h1SMcG0008441	pax2/5/8-1	h1SMcG0013220		0.965011	0.0601925	#2171B5	epidermis pax2/5/8-1
epidermis	h1SMcG0008441	pax2/5/8-1	h1SMcG0013223		0.979295	0.498654	#2171B5	epidermis pax2/5/8-1
epidermis	h1SMcG0008441	pax2/5/8-1	h1SMcG0013369		0.965355	0.0707504	#2171B5	epidermis pax2/5/8-1
epidermis	h1SMcG0008441	pax2/5/8-1	h1SMcG0013410		0.981074	0.553285	#2171B5	epidermis pax2/5/8-1
epidermis	h1SMcG0008441	pax2/5/8-1	h1SMcG0013497		0.979799	0.514129	#2171B5	epidermis pax2/5/8-1
epidermis	h1SMcG0008441	pax2/5/8-1	h1SMcG0013585		0.978305	0.468279	#2171B5	epidermis pax2/5/8-1
epidermis	h1SMcG0008441	pax2/5/8-1	h1SMcG0013596		0.968563	0.169229	#2171B5	epidermis pax2/5/8-1
epidermis	h1SMcG0008441	pax2/5/8-1	h1SMcG0013609		0.981968	0.58073	#2171B5	epidermis pax2/5/8-1
epidermis	h1SMcG0008441	pax2/5/8-1	h1SMcG0013621	YKI (yki)	0.974498	0.351419	#2171B5	epidermis pax2/5/8-1
epidermis	h1SMcG0008441	pax2/5/8-1	h1SMcG0013719		0.978648	0.478813	#2171B5	epidermis pax2/5/8-1
epidermis	h1SMcG0008441	pax2/5/8-1	h1SMcG0013762		0.974675	0.356848	#2171B5	epidermis pax2/5/8-1
epidermis	h1SMcG0008441	pax2/5/8-1	h1SMcG0013773		0.970685	0.234374	#2171B5	epidermis pax2/5/8-1
epidermis	h1SMcG0008441	pax2/5/8-1	h1SMcG0013805		0.96763	0.140574	#2171B5	epidermis pax2/5/8-1
epidermis	h1SMcG0008441	pax2/5/8-1	h1SMcG0013806		0.973372	0.316845	#2171B5	epidermis pax2/5/8-1
epidermis	h1SMcG0008441	pax2/5/8-1	h1SMcG0013881		0.965827	0.0852501	#2171B5	epidermis pax2/5/8-1
epidermis	h1SMcG0008441	pax2/5/8-1	h1SMcG0013882		0.977292	0.43718	#2171B5	epidermis pax2/5/8-1
epidermis	h1SMcG0008441	pax2/5/8-1	h1SMcG0013917		0.970659	0.233576	#2171B5	epidermis pax2/5/8-1
epidermis	h1SMcG0008441	pax2/5/8-1	h1SMcG0013919		0.966164	0.0955913	#2171B5	epidermis pax2/5/8-1
epidermis	h1SMcG0008441	pax2/5/8-1	h1SMcG0013932		0.971807	0.268792	#2171B5	epidermis pax2/5/8-1
epidermis	h1SMcG0008441	pax2/5/8-1	h1SMcG0014039		0.98472	0.665212	#2171B5	epidermis pax2/5/8-1
epidermis	h1SMcG0008441	pax2/5/8-1	h1SMcG0014091		0.977057	0.429957	#2171B5	epidermis pax2/5/8-1
epidermis	h1SMcG0008441	pax2/5/8-1	h1SMcG0014156		0.978112	0.462361	#2171B5	epidermis pax2/5/8-1
epidermis	h1SMcG0008441	pax2/5/8-1	h1SMcG0014157		0.984635	0.6626	#2171B5	epidermis pax2/5/8-1
epidermis	h1SMcG0008441	pax2/5/8-1	h1SMcG0014251		0.986149	0.709057	#2171B5	epidermis pax2/5/8-1
epidermis	h1SMcG0008441	pax2/5/8-1	h1SMcG0014372		0.966819	0.115705	#2171B5	epidermis pax2/5/8-1
epidermis	h1SMcG0008441	pax2/5/8-1	h1SMcG0014430		0.98168	0.571863	#2171B5	epidermis pax2/5/8-1
epidermis	h1SMcG0008441	pax2/5/8-1	h1SMcG0014443		0.968578	0.169699	#2171B5	epidermis pax2/5/8-1
epidermis	h1SMcG0008441	pax2/5/8-1	h1SMcG0014480		0.969139	0.186905	#2171B5	epidermis pax2/5/8-1
epidermis	h1SMcG0008441	pax2/5/8-1	h1SMcG0014558	Teashirt	0.976164	0.402545	#2171B5	epidermis pax2/5/8-1
epidermis	h1SMcG0008441	pax2/5/8-1	h1SMcG0014569	calreticulin-1	0.968687	0.173017	#2171B5	epidermis pax2/5/8-1
epidermis	h1SMcG0008441	pax2/5/8-1	h1SMcG0014614		0.964413	0.04184	#2171B5	epidermis pax2/5/8-1
epidermis	h1SMcG0008441	pax2/5/8-1	h1SMcG0014679		0.977442	0.441782	#2171B5	epidermis pax2/5/8-1
epidermis	h1SMcG0008441	pax2/5/8-1	h1SMcG0014711		0.965837	0.0855586	#2171B5	epidermis pax2/5/8-1
epidermis	h1SMcG0008441	pax2/5/8-1	h1SMcG0014744		0.970343	0.223873	#2171B5	epidermis pax2/5/8-1
epidermis	h1SMcG0008441	pax2/5/8-1	h1SMcG0014745	NBE.2.09B	0.979729	0.511998	#2171B5	epidermis pax2/5/8-1
epidermis	h1SMcG0008441	pax2/5/8-1	h1SMcG0014813		0.969307	0.192062	#2171B5	epidermis pax2/5/8-1
epidermis	h1SMcG0008441	pax2/5/8-1	h1SMcG0014846		0.966899	0.118148	#2171B5	epidermis pax2/5/8-1
epidermis	h1SMcG0008441	pax2/5/8-1	h1SMcG0014850		0.97692	0.425773	#2171B5	epidermis pax2/5/8-1
epidermis	h1SMcG0008441	pax2/5/8-1	h1SMcG0014856		0.967161	0.126198	#2171B5	epidermis pax2/5/8-1
epidermis	h1SMcG0008441	pax2/5/8-1	h1SMcG0014886		0.99309	0.922122	#2171B5	epidermis pax2/5/8-1
epidermis	h1SMcG0008441	pax2/5/8-1	h1SMcG0014906		0.972991	0.305152	#2171B5	epidermis pax2/5/8-1
epidermis	h1SMcG0008441	pax2/5/8-1	h1SMcG0014925		0.968221	0.158736	#2171B5	epidermis pax2/5/8-1
epidermis	h1SMcG0008441	pax2/5/8-1	h1SMcG0015060		0.979078	0.491998	#2171B5	epidermis pax2/5/8-1
epidermis	h1SMcG0008441	pax2/5/8-1	h1SMcG0015064		0.973812	0.330356	#2171B5	epidermis pax2/5/8-1
epidermis	h1SMcG0008441	pax2/5/8-1	h1SMcG0015108		0.963591	0.0165886	#2171B5	epidermis pax2/5/8-1
epidermis	h1SMcG0008441	pax2/5/8-1	h1SMcG0015128		0.970281	0.221976	#2171B5	epidermis pax2/5/8-1
epidermis	h1SMcG0008441	pax2/5/8-1	h1SMcG0015212		0.969489	0.197666	#2171B5	epidermis pax2/5/8-1
epidermis	h1SMcG0008441	pax2/5/8-1	h1SMcG0015308		0.964398	0.0413642	#2171B5	epidermis pax2/5/8-1
epidermis	h1SMcG0008441	pax2/5/8-1	h1SMcG0015330		0.97214	0.279037	#2171B5	epidermis pax2/5/8-1
epidermis	h1SMcG0008441	pax2/5/8-1	h1SMcG0015358		0.968884	0.179078	#2171B5	epidermis pax2/5/8-1
epidermis	h1SMcG0008441	pax2/5/8-1	h1SMcG0015397		0.975856	0.39311	#2171B5	epidermis pax2/5/8-1
epidermis	h1SMcG0008441	pax2/5/8-1	h1SMcG0015403		0.970014	0.213774	#2171B5	epidermis pax2/5/8-1
epidermis	h1SMcG0008441	pax2/5/8-1	h1SMcG0015422		0.964519	0.0450816	#2171B5	epidermis pax2/5/8-1
epidermis	h1SMcG0008441	pax2/5/8-1	h1SMcG0015433		0.979652	0.509639	#2171B5	epidermis pax2/5/8-1
epidermis	h1SMcG0008441	pax2/5/8-1	h1SMcG0015478		0.965239	0.0671895	#2171B5	epidermis pax2/5/8-1
epidermis	h1SMcG0008441	pax2/5/8-1	h1SMcG0015494		0.97341	0.318	#2171B5	epidermis pax2/5/8-1
epidermis	h1SMcG0008441	pax2/5/8-1	h1SMcG0015543		0.967607	0.13988	#2171B5	epidermis pax2/5/8-1
epidermis	h1SMcG0008441	pax2/5/8-1	h1SMcG0015565		0.964771	0.0528335	#2171B5	epidermis pax2/5/8-1
epidermis	h1SMcG0008441	pax2/5/8-1	h1SMcG0015585		0.974725	0.35838	#2171B5	epidermis pax2/5/8-1
epidermis	h1SMcG0008441	pax2/5/8-1	h1SMcG0015605		0.969073	0.184889	#2171B5	epidermis pax2/5/8-1
epidermis	h1SMcG0008441	pax2/5/8-1	h1SMcG0015623		0.98573	0.69621	#2171B5	epidermis pax2/5/8-1
epidermis	h1SMcG0008441	pax2/5/8-1	h1SMcG0015704		0.978807	0.483673	#2171B5	epidermis pax2/5/8-1
epidermis	h1SMcG0008441	pax2/5/8-1	h1SMcG0015705		0.976409	0.410062	#2171B5	epidermis pax2/5/8-1
epidermis	h1SMcG0008441	pax2/5/8-1	h1SMcG0015742		0.98268	0.602588	#2171B5	epidermis pax2/5/8-1
epidermis	h1SMcG0008441	pax2/5/8-1	h1SMcG0015751		0.966257	0.0984513	#2171B5	epidermis pax2/5/8-1
epidermis	h1SMcG0008441	pax2/5/8-1	h1SMcG0015787		0.977747	0.45115	#2171B5	epidermis pax2/5/8-1
epidermis	h1SMcG0008441	pax2/5/8-1	h1SMcG0015802		0.965282	0.0684972	#2171B5	epidermis pax2/5/8-1
epidermis	h1SMcG0008441	pax2/5/8-1	h1SMcG0015804		0.971684	0.265025	#2171B5	epidermis pax2/5/8-1
epidermis	h1SMcG0008441	pax2/5/8-1	h1SMcG0015810		0.972256	0.282583	#2171B5	epidermis pax2/5/8-1
epidermis	h1SMcG0008441	pax2/5/8-1	h1SMcG0015867		0.979022	0.49028	#2171B5	epidermis pax2/5/8-1
epidermis	h1SMcG0008441	pax2/5/8-1	h1SMcG0015908		0.971538	0.260543	#2171B5	epidermis pax2/5/8-1
epidermis	h1SMcG0008441	pax2/5/8-1	h1SMcG0016018		0.975354	0.377696	#2171B5	epidermis pax2/5/8-1
epidermis	h1SMcG0008441	pax2/5/8-1	h1SMcG0016105		0.966857	0.11687	#2171B5	epidermis pax2/5/8-1
epidermis	h1SMcG0008441	pax2/5/8-1	h1SMcG0016199		0.968728	0.174302	#2171B5	epidermis pax2/5/8-1
epidermis	h1SMcG0008441	pax2/5/8-1	h1SMcG0016237		0.969801	0.207215	#2171B5	epidermis pax2/5/8-1
epidermis	h1SMcG0008441	pax2/5/8-1	h1SMcG0016250		0.965368	0.0711341	#2171B5	epidermis pax2/5/8-1
epidermis	h1SMcG0008441	pax2/5/8-1	h1SMcG0016267		0.981194	0.556964	#2171B5	epidermis pax2/5/8-1
epidermis	h1SMcG0008441	pax2/5/8-1	h1SMcG0016280		0.966797	0.115009	#2171B5	epidermis pax2/5/8-1
epidermis	h1SMcG0008441	pax2/5/8-1	h1SMcG0016307		0.976246	0.405064	#2171B5	epidermis pax2/5/8-1
epidermis	h1SMcG0008441	pax2/5/8-1	h1SMcG0016365		0.968654	0.172012	#2171B5	epidermis pax2/5/8-1
epidermis	h1SMcG0008441	pax2/5/8-1	h1SMcG0016386		0.967468	0.135607	#2171B5	epidermis pax2/5/8-1
epidermis	h1SMcG0008441	pax2/5/8-1	h1SMcG0016397		0.974582	0.353981	#2171B5	epidermis pax2/5/8-1
epidermis	h1SMcG0008441	pax2/5/8-1	h1SMcG0016412		0.990521	0.84328	#2171B5	epidermis pax2/5/8-1
epidermis	h1SMcG0008441	pax2/5/8-1	h1SMcG0016448		0.994687	0.971151	#2171B5	epidermis pax2/5/8-1
epidermis	h1SMcG0008441	pax2/5/8-1	h1SMcG0016468		0.991426	0.87104	#2171B5	epidermis pax2/5/8-1
epidermis	h1SMcG0008441	pax2/5/8-1	h1SMcG0016471		0.978648	0.478808	#2171B5	epidermis pax2/5/8-1
epidermis	h1SMcG0008441	pax2/5/8-1	h1SMcG0016482		0.985787	0.697957	#2171B5	epidermis pax2/5/8-1
epidermis	h1SMcG0008441	pax2/5/8-1	h1SMcG0016487		0.97923	0.496662	#2171B5	epidermis pax2/5/8-1
epidermis	h1SMcG0008441	pax2/5/8-1	h1SMcG0016489	LPT (LPT)	0.974992	0.366577	#2171B5	epidermis pax2/5/8-1
epidermis	h1SMcG0008441	pax2/5/8-1	h1SMcG0016518		0.971665	0.264438	#2171B5	epidermis pax2/5/8-1
[truncated: 11,747 more rows]
