# Supplementary material for: Multimodal single cell analyses reveal gene networks of planarian stem cell differentiation
Source: Nat Commun. 2025 Nov 27;16:10683. doi: 10.1038/s41467-025-65712-0 (PMC12660999; doi:10.1038/s41467-025-65712-0)
Supplement: Supplementary file 25 — Supplementary Data 22 [file 41467_2025_65712_MOESM25_ESM.xlsx]

## Sheet: AP_fpkm
id	ap1	ap2	ap3	ap4	ap5	ap6	ap7	ap8	ap9	ap10	ap11
h1SMcG0000001	0.0597024	0	0	0	0	0	0.220069	0	0	0	0.101296
h1SMcG0000004	0	0	0	0	0	0	0.0176811	0	0	0	0
h1SMcG0000006	0	0	0.0100896	0	0	0	0	0	0.0114658	0	0
h1SMcG0000008	0.689186	0.574026	0.44794	0.362545	0.280884	0.334964	0.317551	0.346617	0.347071	0.471869	0.542905
h1SMcG0000009	3.77996	4.06469	4.13861	4.0437	4.36776	4.34348	4.33858	4.21803	4.61066	4.64249	4.32774
h1SMcG0000010	2.01023	1.60456	1.31646	1.0281	0.7386	1.34341	1.6981	1.33679	1.10233	1.32474	1.38561
h1SMcG0000011	0.626594	0.645573	0.651105	0.614445	0.609972	0.625772	0.642283	0.628547	0.62937	0.617074	0.650987
h1SMcG0000012	0.112943	0.109244	0.0874009	0.08944	0.0793733	0.0743722	0.070506	0.0786697	0.0856225	0.0593691	0.0958148
h1SMcG0000013	0.693081	0.730712	0.683554	0.68321	0.644797	0.669368	0.742531	0.764858	0.723826	0.774074	0.713152
h1SMcG0000014	1.04897	1.14591	1.28662	1.33576	1.42997	1.34364	1.35236	1.30497	1.26417	1.36459	1.19894
h1SMcG0000015	0.202835	0.115941	0.210558	0.456931	0.635403	0.560573	0.546092	0.231496	0.17198	0.0838702	0.104594
h1SMcG0000016	11.5896	14.0926	12.803	12.677	12.7589	13.1909	12.8432	12.5103	13.9287	13.0076	12.653
h1SMcG0000017	1.17444	0.730616	0.636212	0.524575	0.532641	0.543533	0.632125	0.554217	0.496322	0.492143	0.488465
h1SMcG0000019	12.2934	21.2813	27.214	24.2984	22.753	18.2013	20.9683	19.0475	18.0624	17.8726	16.2468
h1SMcG0000020	0	0.0149251	0.00741161	0.00879804	0.01859	0.0435467	0.0082566	0.00841151	0.0336901	0.00858828	0.0228027
h1SMcG0000021	0.869926	0.472135	0.0835683	0.0771562	0.0465797	0.0654672	0.0413759	0.0579593	0.0211037	0.0537976	0.0666577
h1SMcG0000022	0.372688	0	0	0.121988	0.0644391	0	0	0	0	0	0
h1SMcG0000023	0.701881	0.579872	0.602517	0.658565	0.606463	0.613307	0.606703	0.64828	0.666914	0.651024	0.634758
h1SMcG0000024	0.534984	0.415884	0.354038	0.297688	0.296003	0.242683	0.312234	0.351576	0.335273	0.410245	0.438722
h1SMcG0000025	0.837426	0.681643	0.695594	0.704236	0.721578	0.729933	0.766926	0.734209	0.822187	0.767883	0.824181
h1SMcG0000026	0.153159	0.189943	0.183056	0.178594	0.192772	0.191572	0.161896	0.196122	0.17997	0.188909	0.195852
h1SMcG0000027	14.2785	12.6789	11.5023	11.2206	9.97728	11.5663	10.4757	10.266	10.7786	10.0293	10.745
h1SMcG0000028	1.99309	2.20414	2.02836	1.96415	1.86858	1.84586	1.8235	1.90136	1.97221	1.92304	2.01544
h1SMcG0000029	0.56202	0.573883	0.605726	0.459015	0.386833	0.333568	0.390927	0.375431	0.398783	0.372961	0.449279
h1SMcG0000030	0.0949653	0.013756	0	0	0.00428344	0	0.00380491	0.0038763	0	0.00395776	0
h1SMcG0000031	2.49247	2.06812	2.15553	1.94687	1.80219	1.48673	1.64435	1.66634	1.91702	1.71041	1.89021
h1SMcG0000032	4.95892	5.18635	5.2092	5.36884	5.30381	5.0066	5.22019	4.95838	5.33701	5.24489	4.95741
h1SMcG0000033	0.864366	0.870776	1.07593	0.921521	1.00773	1.05627	1.20618	1.29064	1.26138	1.09682	1.43862
h1SMcG0000034	0.786435	0.366881	0.296159	0.21133	0.227441	0.236572	0.25393	0.281354	0.236344	0.246779	0.341262
h1SMcG0000035	4.65109	6.73865	6.45015	6.60129	5.91994	6.66772	6.87937	6.65986	7.05436	6.35024	5.63675
h1SMcG0000036	0.0322756	0.0367991	0.0320387	0.033947	0.0372039	0.0319315	0.0335763	0.0358223	0.0364086	0.0361627	0.0326136
h1SMcG0000039	0.0457353	0.0223721	0.0108094	0.0292272	0.0286188	0.0352836	0.0361254	0.0224908	0.0150135	0.0160049	0.0227869
h1SMcG0000040	1.17801	0.644855	0.619	0.516537	0.507284	0.640963	0.672503	0.615565	0.609407	0.667561	0.666236
h1SMcG0000042	1.71983	2.17733	2.40905	2.2067	2.25998	1.8501	2.11316	2.13127	2.58675	2.59369	2.15933
h1SMcG0000044	0	0.0502138	0	0	0	0	0.0555567	0	0	0.0288942	0
h1SMcG0000046	0	0.0218414	0	0	0	0	0	0	0.024651	0	0
h1SMcG0000047	0.630037	0.559128	0.463414	0.411407	0.441232	0.499819	0.492848	0.412701	0.402799	0.421374	0.416012
h1SMcG0000048	0.0339118	0.0847358	0	0.0332999	0.0351809	0	0	0	0	0.032506	0
h1SMcG0000049	0.022971	0.0057398	0.0209022	0.0270679	0.0238307	0.00893166	0.0169347	0.0129393	0.0194344	0.017615	0.0409234
h1SMcG0000050	12.4139	5.93916	4.63972	4.16988	4.21928	4.30872	4.53791	4.54819	5.02892	5.49099	5.60388
h1SMcG0000051	7.57469	8.37322	9.99079	7.50657	8.36514	8.44883	8.13829	8.35652	7.71119	9.3017	8.49882
h1SMcG0000052	0.190677	0.127053	0.157731	0.318303	0.257157	0.11121	0.210857	0.286417	0.161321	0.274159	0.177936
h1SMcG0000054	0.00214653	0.0011919	0.000591882	0.000702601	0.000742288	0.00208656	0.00197809	0	0.000672613	0.00068585	0.000607
h1SMcG0000055	0.128111	0	0.0529878	0.0628999	0	0	0.0590289	0.120273	0.12043	0.122801	0
h1SMcG0000056	0.0960835	0.0533522	0.0529878	0.0314499	0.0664529	0.0622658	0.0885434	0.180409	0.270968	0.184201	0.163024
h1SMcG0000057	0.214512	0.178668	0.118298	0.0702138	0	0.069506	0.0658928	0.0671291	0	0.0685398	0
h1SMcG0000058	0.0744623	0.15505	0.369578	0.182797	0.308996	0.108572	0.171547	0.139813	0.31499	0.178439	0.284263
h1SMcG0000059	0.57414	0.654384	0.624918	0.504436	0.470232	0.587471	1.08602	0.907809	0.96581	1.56412	2.15335
h1SMcG0000060	0	0	0	0.0619852	0	0	0	0.029631	0	0.090761	0
h1SMcG0000062	0.211179	0.0753823	0.124779	0.266617	0.0312975	0.381232	0.250209	0.311549	0.453756	0.520522	0.793391
h1SMcG0000063	2.07265	2.17116	2.09148	2.34318	2.58229	2.52437	2.38863	2.75085	2.94791	2.66776	2.75179
h1SMcG0000064	1.55112	1.60225	1.45293	1.44847	1.46718	1.49299	1.31028	1.30274	1.45812	1.39571	1.36748
h1SMcG0000065	0.381204	0.243344	0.226721	0.214486	0.239591	0.286704	0.251287	0.211593	0.236719	0.237377	0.218348
h1SMcG0000066	0.445297	0.671134	0.912122	0.874525	1.03391	0.700812	0.93795	0.93564	1.0764	0.914652	1.24123
h1SMcG0000067	2.65447	2.97789	2.9943	3.0192	3.17105	3.11596	3.09117	3.18749	3.04043	3.00015	2.85995
h1SMcG0000068	0.369166	0.85411	1.23848	0.906262	0.808516	0.996807	0.737091	0.693157	0.867581	0.629088	0.661156
h1SMcG0000069	0.0781713	0.069534	0.0734538	0.0752703	0.0661371	0.0774624	0.0853251	0.0712508	0.0777651	0.0785681	0.0920699
h1SMcG0000070	1.79107	1.71556	1.70384	1.89066	1.53293	1.78455	1.87746	1.7025	1.91519	1.99581	2.39312
h1SMcG0000071	0.162969	0.10859	0.188734	0.256045	0.169067	0.348512	0.360431	0.183597	0.245116	0.12497	0.193555
h1SMcG0000072	0.187607	0.0520862	0.103461	0.122815	0	0.121577	0.0576283	0.117419	0	0.0599433	0.0530518
h1SMcG0000073	0.422938	0.973137	1.53939	1.35494	1.27791	1.30017	1.31053	1.29541	1.29711	1.36824	1.08985
h1SMcG0000074	0.303215	0.67757	1.29694	1.00216	0.997392	1.08551	1.00864	1.05533	1.00805	1.07042	0.796787
h1SMcG0000075	3.26664	0.287255	0.417174	2.27797	1.89021	1.24927	1.19632	1.36538	0.477134	0.233906	0.234616
h1SMcG0000076	0.693882	0.560491	0.465303	0.450252	0.449214	0.451266	0.458691	0.398293	0.376618	0.404473	0.532111
h1SMcG0000077	0.0508911	0.127162	0.0841958	0.0499729	0	0	0	0	0.0956799	0.146344	0
h1SMcG0000078	21.6661	26.0867	28.1489	27.6264	25.4848	24.3746	25.8675	24.259	27.4057	25.5018	26.4622
h1SMcG0000079	0.64294	0.588596	0.537963	0.588706	0.598001	0.584567	0.595891	0.520346	0.578341	0.572013	0.572862
h1SMcG0000082	0.346829	0.236551	0.153736	0.125947	0.138492	0.133583	0.131463	0.135158	0.131644	0.122944	0.152111
h1SMcG0000083	2.87109	2.72697	2.00001	2.59671	2.63888	2.44813	2.27445	1.84424	2.3675	2.4141	2.73479
h1SMcG0000085	22.5324	22.0554	21.955	22.4837	21.2334	20.8992	21.6877	17.8182	18.2983	17.1448	17.9302
h1SMcG0000086	41.0986	42.7418	42.4158	39.8109	38.0631	40.1104	37.2849	36.6693	36.7367	38.5063	39.9864
h1SMcG0000087	6.22674	4.65886	3.91116	4.39407	4.70796	4.80116	5.7381	5.74668	7.53999	9.18559	18.7481
h1SMcG0000088	0.227578	0.118469	0.047064	0.167604	0.147559	0.110609	0.104859	0.0801201	0.187192	0.0818039	0.530927
h1SMcG0000089	0	0.0141682	0	0	0.0176472	0	0.0313515	0.0479095	0.0159908	0	0
h1SMcG0000090	0.21796	0.240458	0.246962	0.237235	0.238546	0.223197	0.23534	0.252236	0.254726	0.24558	0.249371
h1SMcG0000091	0.813884	0.96034	0.617152	1.0656	1.12579	0.725213	1.12502	0.82776	0.828844	1.17022	0.978142
h1SMcG0000093	0.0266205	0	0	0	0	0	0	0	0	0	0
h1SMcG0000094	0.98137	0.946448	0.811804	0.794599	0.607285	0.702909	0.682235	0.678871	0.598836	0.511602	0.759509
h1SMcG0000095	0.0139705	0.0116361	0.0115566	0	0.0144933	0.0135801	0	0.0393471	0	0.0133913	0.0118518
h1SMcG0000096	3.70134	2.10262	1.51473	1.63398	1.61562	1.66935	1.79554	1.58222	1.64445	1.65637	1.71931
h1SMcG0000097	0.175452	0.171549	0.171429	0.171038	0.156957	0.159735	0.143816	0.152184	0.165829	0.163608	0.178235
h1SMcG0000098	1.97623	1.46131	1.30565	1.22326	1.23146	1.33139	1.17803	1.27974	1.18331	1.34414	1.4386
h1SMcG0000100	0.370526	0.181443	0.0776831	0.0627311	0.0576588	0.0770024	0.0735882	0.0557768	0.0714638	0.0544996	0.0753316
h1SMcG0000101	0.0321871	0.00804262	0.0106503	0.0663733	0.156941	0.112636	0.0919498	0.0453266	0	0.00308528	0.00546114
h1SMcG0000102	2.44451	3.75405	4.27963	3.89285	4.10497	3.54066	3.28761	3.83077	3.99062	3.78927	3.11227
h1SMcG0000103	1.5706	0.957091	0.742134	0.702918	0.622924	0.650054	0.750797	0.75383	0.781379	0.866728	0.95286
h1SMcG0000104	0.272983	0.635597	0.776668	0.757464	0.74876	0.747818	0.653676	0.757191	0.818449	0.737423	0.585975
h1SMcG0000105	10.986	14.0894	14.6993	14.061	14.0066	14.9368	15.1015	15.3181	16.2935	16.1758	14.7084
h1SMcG0000106	2.10416	2.11143	2.05316	1.98199	2.01865	2.02496	2.03477	2.21992	2.36832	2.31466	2.00358
h1SMcG0000107	0.157387	0.16972	0.170501	0.150965	0.151112	0.170213	0.168328	0.153873	0.166077	0.162352	0.175961
h1SMcG0000108	64.6333	61.5703	60.5836	54.0255	54.6088	51.0729	51.7519	49.8771	51.5357	50.6129	44.4622
h1SMcG0000109	0.0577458	0.0500205	0.052545	0.044229	0.044331	0.0606228	0.0457642	0.0607181	0.0510266	0.058673	0.0558466
h1SMcG0000110	0.248458	0.241432	0.274038	0.0813251	0	0.161011	0.228961	0.19438	0.116781	0.436624	0.210778
h1SMcG0000111	0.55455	0.338717	0.519897	0.399332	0.460243	0.574992	0.545101	0.52062	0.834083	0.531561	0.501812
h1SMcG0000112	0	0.0344903	0.0342548	0	0.0429594	0	0	0	0.038927	0	0
h1SMcG0000113	1.79981	2.41516	2.97766	2.78191	3.80348	3.43424	4.51499	4.38067	4.4804	3.99351	3.02544
h1SMcG0000114	0	0	0	0	0	0	0	0	0	0	0.0398733
h1SMcG0000115	0.034037	0.0850485	0.0281559	0	0	0	0.0627319	0.0319544	0.0319963	0	0
h1SMcG0000116	4.035	3.92538	3.44463	4.34257	3.81764	3.1378	4.2538	3.42446	3.64136	3.65114	4.21722
h1SMcG0000117	0	0	0	0	0	0	0.0735945	0	0	0	0
h1SMcG0000118	0	0	0	0	0	0	0	0	0.0386666	0	0
h1SMcG0000119	0.0864077	0.107954	0	0	0	0.0419966	0.0398134	0.0405604	0	0.0828256	0.109955
h1SMcG0000120	0.546339	0.424711	0.180776	0.250358	0.264499	0.424858	0.302079	0.239358	0.342388	0.279301	0.247191
h1SMcG0000121	0.652688	0.15989	0	0	0	0	0	0	0	0	0
h1SMcG0000122	0.572032	0.741141	0.394328	0.686535	0.395626	0.648723	0.849285	0.656373	1.16509	1.49264	2.18376
h1SMcG0000123	0.541527	0.330763	0.418096	0.106351	0.224717	0.386024	0.232881	0.338929	0.237561	0.138421	0.367521
h1SMcG0000124	0.006333	0.00791217	0.00785813	0.00310937	0	0.00923406	0.00291801	0.00297276	0.00892996	0.0091057	0.00537256
h1SMcG0000125	0.00501919	0	0.0083039	0	0	0.00975788	0.00462531	0.00471209	0.00471826	0	0.004258
h1SMcG0000126	0.456374	0.175438	0.0580799	0.137889	0.109258	0.170624	0.226455	0.0329577	0.0990027	0.0336504	0.0297817
h1SMcG0000127	3.67776	3.5913	3.74814	3.40775	3.61663	3.57499	3.56206	3.55843	3.57423	3.36058	3.52382
h1SMcG0000128	0.902852	0.507936	0.359792	0.333585	0.336278	0.338232	0.343433	0.330104	0.346891	0.405503	0.445109
h1SMcG0000130	0	0.0120136	0	0	0	0.0140208	0	0	0	0	0
h1SMcG0000131	0	0	0	0	0.0230029	0	0	0	0	0	0
h1SMcG0000132	0.0230044	0.0234464	0.0162753	0.0231838	0.0150728	0.0238328	0.0239885	0.0244386	0.0261779	0.0226311	0.0241378
h1SMcG0000133	0.381741	0.276481	0.205945	0.309661	0.292715	0.242005	0.229424	0.342802	0.374456	0.222731	0.267526
h1SMcG0000134	0.0078519	0.0196196	0	0.0231307	0.0162915	0.03053	0.0217072	0.014743	0.0516679	0.0827904	0.106578
h1SMcG0000135	0.00821922	0	0.00679906	0	0.00852681	0.0399478	0	0.00771633	0.0231793	0.015757	0
h1SMcG0000136	0	0.0119436	0.011862	0	0	0.013939	0.0264288	0.0134623	0.0943598	0.0687263	0.02433
h1SMcG0000138	0.340562	0.336717	0.341773	0.356052	0.350967	0.386264	0.374256	0.389626	0.407603	0.434326	0.462532
h1SMcG0000140	0.947673	0.657767	0.653275	0.527325	0.884824	0.798367	1.19352	0.800721	1.42537	1.60482	2.00988
h1SMcG0000141	0	0	0.0257997	0.36751	0.53387	0.348646	0.388004	0.263523	0.043978	0	0
h1SMcG0000142	0.244345	0.271354	0	0.199947	0.126745	0.0395862	0	0.229395	0.076565	0.117108	0.17274
h1SMcG0000143	0.24977	0.216573	0.21201	0.192184	0.223344	0.244603	0.203545	0.228363	0.210264	0.254603	0.229285
h1SMcG0000144	2.65769	3.26697	3.72984	3.59964	3.28957	3.59898	3.34433	3.52753	3.56661	3.61923	2.8455
h1SMcG0000145	7.7481	6.55426	6.2444	5.77616	5.79952	5.50333	6.05069	5.67616	5.53631	5.56335	6.05349
h1SMcG0000146	11.058	10.8052	10.9992	9.24297	10.1848	10.0674	10.7619	10.5334	10.3697	9.9016	11.486
h1SMcG0000147	0.00274239	0.00228414	0.00226854	0.00538581	0.00284502	0.00533151	0.00505436	0.00772378	0.00515593	0.0026287	0.00232649
h1SMcG0000148	0.353587	0.320113	0.254342	0.241536	0.175436	0.239101	0.198337	0.173193	0.158968	0.176833	0.143461
h1SMcG0000149	0.0784928	0.0676057	0.0387369	0.0424797	0.0416405	0.0407509	0.0452082	0.0494059	0.0373126	0.0542917	0.0635621
h1SMcG0000150	3.64699	3.45705	3.29381	3.33393	3.05434	3.2277	3.02421	2.96145	3.1214	2.85659	2.85916
h1SMcG0000151	0.0018153	0.00453592	0.0120132	0.0285208	0.0169492	0.0194104	0.0117099	0.00852118	0.00170647	0.0174005	0.00770001
h1SMcG0000152	0.00905993	0.0176074	0.0183199	0.0197699	0.0240196	0.0136994	0.0166979	0.0207915	0.0208187	0.0154389	0.0170799
h1SMcG0000153	0.0995738	0.10284	0.0971954	0.0860439	0.0929702	0.0851765	0.0825838	0.0785244	0.0767551	0.0839924	0.0895411
h1SMcG0000154	5.46041	3.48538	3.75708	3.65811	3.12356	3.02596	3.2919	4.07231	3.16617	3.03282	3.85304
h1SMcG0000155	0.329551	0.351656	0.325738	0.343249	0.389945	0.367422	0.356084	0.334099	0.335527	0.339102	0.357281
h1SMcG0000156	1.80692	1.14884	0.855036	0.716159	0.708317	0.778492	0.731667	0.657987	0.705851	0.789155	1.00413
h1SMcG0000158	0	0	0	0	0	0	0.0182114	0	0	0	0
h1SMcG0000159	2.19273	2.33177	2.33927	2.45508	2.14888	2.00168	2.11386	2.26366	2.17535	2.05141	2.18966
h1SMcG0000160	0.026225	0.0146507	0.00608483	0.0103635	0.00597215	0.00715026	0.00766272	0.00930774	0.00721543	0.00613119	0.0105813
h1SMcG0000161	0	0	0	0	0.0498396	0	0	0	0	0	0
h1SMcG0000162	1.81146	2.22187	1.91595	1.82302	1.82315	1.7696	1.78558	1.72601	1.82993	1.84867	1.84256
h1SMcG0000163	0.335886	0.297404	0.260328	0.294169	0.282532	0.252965	0.242603	0.215905	0.233255	0.234945	0.225904
h1SMcG0000164	99.8888	99.6049	92.9955	81.8607	77.976	79.5859	73.609	68.7578	70.3401	66.3296	61.7441
h1SMcG0000165	0.212388	0.262631	0.256041	0.229198	0.23688	0.252958	0.251832	0.232058	0.254849	0.255	0.253356
h1SMcG0000166	0	0.129393	0	0	0	0	0.0715804	0	0	0	0
h1SMcG0000169	0.460109	0.368146	0.377966	0.325259	0.363521	0.393417	0.385724	0.337967	0.342414	0.356299	0.340636
h1SMcG0000170	0.857426	0.575658	0.53106	0.531014	0.521258	0.526363	0.512991	0.532118	0.50631	0.528055	0.622515
h1SMcG0000171	8.49079	7.90257	7.12076	6.82559	8.26086	7.26995	7.10825	7.37929	7.83008	7.7171	7.48924
h1SMcG0000174	2.03876	2.11355	2.18344	1.97795	2.00366	2.16279	2.14179	2.0799	2.07496	2.04935	1.94057
h1SMcG0000175	7.69992	9.40937	9.87092	9.13561	8.85733	8.46776	8.24057	8.77493	9.32963	8.48853	8.23569
h1SMcG0000176	11.0419	13.4933	14.1209	13.0804	12.6372	12.0826	11.7981	12.5835	13.34	12.1728	11.7926
h1SMcG0000177	0	0	0	0	0	0	0	0	0.0376999	0.0384419	0
h1SMcG0000178	0.00772831	0.00643694	0.00669741	0.00722749	0.00954468	0.00822783	0.00915665	0.00863745	0.0124542	0.0112883	0.0162346
h1SMcG0000180	0	0	0	0	0	0.0130751	0	0	0.0126445	0	0
h1SMcG0000181	0.0473681	0.0364182	0.0331553	0.0286236	0.0378006	0.0425026	0.0570819	0.0410491	0.07193	0.0733456	0.114371
h1SMcG0000182	0.128111	0.111555	0.0529878	0.0686181	0.0845764	0.101889	0.0965928	0.114806	0.114956	0.178619	0.138323
h1SMcG0000183	0.446672	0.476044	0.516497	0.589533	0.493284	0.480878	0.513418	0.468942	0.550826	0.483401	0.586732
h1SMcG0000184	22.5345	22.775	24.6227	20.4766	20.5167	22.7549	22.7808	21.1557	23.2069	20.5687	22.4268
h1SMcG0000185	0.864475	0.781781	0.911657	0.924995	0.858366	0.830491	0.897574	0.855879	0.917196	0.978859	0.97354
h1SMcG0000187	0.0142621	0	0.0117978	0.0140048	0	0	0	0.0133895	0	0	0.0120992
h1SMcG0000188	0.304658	0.26146	0.278815	0.287043	0.300057	0.308891	0.352537	0.361324	0.295093	0.390358	0.382775
h1SMcG0000190	0.0890427	0.148328	0.140619	0.135129	0.167955	0.173109	0.149191	0.174789	0.213065	0.124148	0.164812
h1SMcG0000191	21.8231	21.7791	21.034	22.652	20.8041	22.5511	18.6007	20.4263	18.9745	18.9082	20.6261
h1SMcG0000193	0.67985	0.448939	0.416745	0.461457	0.391985	0.458121	0.575331	0.484411	0.551246	0.523151	0.659467
h1SMcG0000194	0.565478	0.506825	0.437265	0.423162	0.459818	0.481963	0.512291	0.432141	0.421793	0.455625	0.501156
h1SMcG0000195	0.276793	0.373599	0.412032	0.430727	0.385839	0.38015	0.371955	0.406221	0.37384	0.357769	0.318879
h1SMcG0000196	0.252811	0.320131	0.35365	0.240177	0.317712	0.27172	0.339041	0.339613	0.330397	0.338869	0.310372
h1SMcG0000199	5.591	7.67329	8.81926	7.82398	7.93716	7.63509	7.05045	7.82025	7.9156	7.59404	7.31626
h1SMcG0000201	0.414601	0.172661	0.0485867	0.0237487	0.0250902	0.0268678	0.0318388	0.0259489	0.0292308	0.0198707	0.0468966
h1SMcG0000202	2.01607	1.55745	1.55366	1.13474	1.47637	1.66484	2.44242	1.11854	1.24186	1.48044	1.88112
h1SMcG0000203	12.8339	9.80287	9.20259	9.1203	8.58169	9.69055	10.0276	10.0844	10.9152	12.1387	13.834
h1SMcG0000204	8.10887	7.89934	8.16958	8.62027	8.58728	8.30018	8.23861	8.75888	8.92664	8.6834	8.35205
h1SMcG0000205	13.6894	8.29863	7.44781	7.40403	6.9932	8.14153	9.00946	8.47696	10.1564	10.5851	12.6919
h1SMcG0000207	0.0309099	0.0377592	0.0136369	0.0121409	0.0171022	0.0140215	0.0189895	0.00580373	0.00774844	0.0158019	0.012237
h1SMcG0000208	0.0651011	0.0677787	0	0	0	0	0	0.030559	0.0152995	0.0312012	0.013807
h1SMcG0000209	0.0493703	0	0.0272266	0.0484795	0	0.0159969	0	0	0.0154701	0	0.041883
h1SMcG0000210	0.0488859	0.0637313	0.0861529	0.0793106	0.0727655	0.0723128	0.060719	0.0698399	0.0719294	0.050934	0.100975
h1SMcG0000211	1.49884	2.05996	1.98643	2.12535	1.92227	1.96677	1.76885	1.96949	1.81691	1.87308	1.95134
h1SMcG0000212	10.362	8.83014	11.4454	9.58692	9.25852	9.0245	9.27291	8.43472	7.77011	9.30094	8.38407
h1SMcG0000213	0	0	0	0.00752447	0	0	0	0.00719389	0	0	0
h1SMcG0000214	0	0.0124115	0.0123267	0.0219489	0.0231887	0.0144851	0.00686605	0.0209846	0.0140081	0.0142837	0.0252831
h1SMcG0000215	0.0492385	0.0546813	0.0814617	0.0967002	0.0681083	0.0797711	0.136124	0.10786	0.077144	0.0471973	0.0835424
h1SMcG0000216	0.0298271	0.0248431	0.0123367	0	0.0464149	0.0289936	0.0137432	0.0280021	0.0280388	0.0285906	0
h1SMcG0000218	0.0142236	0.0355407	0.035298	0.027934	0.00737796	0.0207393	0.0327686	0.0600901	0.0534833	0.00681699	0.0361995
h1SMcG0000219	1.9304	1.21346	0.994267	0.786839	1.39807	0.920526	0.604158	1.36776	1.19836	1.46633	1.57584
h1SMcG0000220	15.7696	16.4859	16.4049	15.6346	15.4113	16.81	16.8711	16.4367	17.0539	17.2269	17.3203
h1SMcG0000221	0.0939173	0.078224	0.0665913	0.0658733	0.0417566	0.0521674	0.0741833	0.088171	0.0882864	0.0643028	0.0682921
h1SMcG0000222	0.0807354	0.0224149	0.0222618	0.0264262	0.0279189	0	0	0.0252652	0	0	0.0228304
h1SMcG0000223	9.45319	7.87359	8.10418	8.60752	8.38049	8.40936	7.97221	6.77712	6.46285	8.51213	8.8458
h1SMcG0000224	7.09183	6.13845	6.28825	7.51006	6.29933	6.26288	6.02273	6.26628	6.84093	6.22025	6.48818
h1SMcG0000225	4.22955	3.74767	4.09428	3.35793	3.54761	3.67399	4.02203	3.97077	3.93367	4.39925	4.61874
h1SMcG0000226	8.98471	9.65896	9.98348	9.68529	8.99175	8.95289	8.61073	8.9077	8.59148	8.51924	7.8624
h1SMcG0000227	0.400375	0.307822	0.101906	0.332666	0.127802	0.628687	0.22705	0.231309	0.289515	0.354256	0.39191
h1SMcG0000228	0.229346	0.191023	0.118574	0.168906	0.0594823	0.111469	0.132093	0.107657	0.188646	0.137399	0.170244
h1SMcG0000229	4.64296	3.27418	2.02278	2.2188	2.05513	3.06899	2.76683	2.64439	2.50237	3.6494	4.49026
h1SMcG0000230	0	0	0	0	0	0	0	0.0116864	0	0	0
h1SMcG0000231	2.00898	2.34863	2.44567	2.39912	2.37475	2.32804	2.30953	2.44219	2.38743	2.50893	2.50814
h1SMcG0000232	2.59305	2.50752	2.69036	2.35206	2.6673	1.96521	2.49082	2.41377	3.32586	3.32812	3.22513
h1SMcG0000233	0	0	0	0.0279987	0.0295803	0.0277165	0	0	0	0.0273312	0.024189
h1SMcG0000234	1.78419	1.49664	1.43596	1.51241	1.30253	1.3514	1.30925	1.54379	1.46936	1.36428	1.29583
h1SMcG0000235	1.00573	0.679806	0.635699	0.641928	0.628695	0.645484	0.691539	0.677883	0.791495	0.879992	0.982278
h1SMcG0000236	0.0110891	0.0130845	0.0244614	0.037204	0.0421815	0.0467099	0.0630162	0.0641986	0.103373	0.140839	0.11524
h1SMcG0000237	13.8264	10.8249	7.94152	7.72169	9.36902	13.3369	13.675	13.6145	14.0133	16.6197	18.3105
h1SMcG0000238	0.0460101	0.0283249	0.0193059	0.0196434	0.0152189	0.0226863	0.0227359	0.0300487	0.0194318	0.0217318	0.0158392
h1SMcG0000239	3.40193	3.51633	3.24373	2.94518	2.824	2.62054	2.62681	2.60488	2.64943	2.78547	2.52959
h1SMcG0000240	7.04124	6.04061	6.01524	5.59421	5.99653	6.11648	5.98728	5.55876	5.65028	5.60809	5.57697
h1SMcG0000245	4.92363	5.24293	4.12446	4.28399	4.46132	4.84664	4.13522	4.97345	3.92538	4.48056	3.91257
h1SMcG0000246	0	0.000824016	0.000818389	0.0048574	0.00205271	0.00192337	0.000911693	0	0	0.00189663	0
h1SMcG0000247	0	0	0	0	0	0.0169816	0.0160988	0	0	0	0
h1SMcG0000248	0.0584769	0.32312	0.369286	0.380944	0.440933	0.372945	0.349615	0.210223	0.135416	0.131245	0.124626
h1SMcG0000249	0	0.0280904	0.0836956	0	0.034988	0.0327835	0.0932377	0.126649	0.0951114	0.0969832	0.0286111
h1SMcG0000250	0.703329	0.908596	0.949885	1.02891	0.953012	0.934823	0.912681	0.936542	0.843317	1.08005	0.761052
h1SMcG0000251	0.182058	0.261281	0.345223	0.357545	0.377742	0.38389	0.286501	0.428611	0.323854	0.327543	0.270877
h1SMcG0000252	6.04374	5.01356	4.89868	4.33137	5.28392	5.3774	5.47963	4.14107	4.4214	4.13466	5.18919
h1SMcG0000253	2.31573	2.3059	2.21017	2.30637	2.15775	2.21435	1.9971	2.13198	2.00841	2.03212	1.97254
h1SMcG0000254	0.219433	0.117493	0.0518624	0.0615639	0.048781	0.0457074	0.101106	0.0735739	0.132606	0.030048	0.0664837
h1SMcG0000255	240.426	281.591	286.39	285.499	283.611	277.062	273.364	270.469	265.759	268.451	287.347
h1SMcG0000256	0.146247	0.174014	0.0864128	0.143608	0.260092	0.060926	0.154023	0.137299	0.0981992	0.22029	0.0886199
h1SMcG0000257	0.314009	0.13077	0.194815	0.385429	0.4072	0.152617	0.361709	0.81069	0.442774	0.451488	0.399581
h1SMcG0000258	0.264295	0.22946	0.201954	0.182548	0.195183	0.200303	0.214659	0.21448	0.21055	0.188931	0.231814
h1SMcG0000262	0.150996	0.109462	0.138784	0.0851186	0.116034	0.0679521	0.113379	0.131257	0.126171	0.101851	0.0759088
h1SMcG0000263	0.363943	0.464995	0.438436	0.451058	0.399557	0.439641	0.403762	0.447827	0.395268	0.501269	0.482607
h1SMcG0000264	0.713125	0.57679	0.482588	0.444622	0.516978	0.552889	0.503561	0.513009	0.470066	0.476847	0.555411
h1SMcG0000265	0.471862	0.752267	1.00467	1.04134	1.03119	1.05291	0.963806	1.21023	1.24078	1.28541	1.02208
h1SMcG0000266	0.322706	0.119459	0.0296608	0.0704185	0.0371981	0.0348543	0.0330424	0.0336624	0	0.0343698	0.0304184
h1SMcG0000267	28.1716	26.9551	26.1775	25.892	27.3406	32.0061	35.6877	34.3364	34.6713	34.0167	30.214
h1SMcG0000268	0	0.0012835	0.00382421	0	0.00319733	0.00299587	0.00142007	0.00434013	0.0014486	0	0.00392188
h1SMcG0000269	0.168475	0.308712	0.585334	0.363958	0.314604	0.196521	0.279458	0.284701	0.316748	0.35528	0.34302
h1SMcG0000271	0.0683894	0	0.0282864	0	0.0354744	0	0	0	0	0.0327772	0
h1SMcG0000272	0.0976948	0	0	0.0639547	0.0337836	0	0	0	0	0	0
h1SMcG0000273	0.907145	0.728089	0.436599	0.437291	0.598878	0.65734	0.744762	0.557438	0.589177	0.458485	0.685618
h1SMcG0000274	0.031917	0	0	0.0156706	0	0.0155126	0	0.0149821	0	0	0
h1SMcG0000275	1.57629	2.01514	1.74362	1.69183	1.97754	1.76386	1.45259	1.54867	1.43009	1.58122	1.39943
h1SMcG0000276	0	0.015989	0.0317596	0.0188503	0	0.0186603	0	0	0	0	0.0162854
h1SMcG0000277	0.396306	0.165042	0	0	0	0	0	0	0	0	0
h1SMcG0000278	0.0891209	0	0	0.0875129	0.0924562	0	0.0547515	0	0	0	0
h1SMcG0000279	0	0.0203718	0.0556399	0.0120087	0.0253741	0.0118877	0.00563485	0.0287028	0.0172443	0.0234448	0.00518736
h1SMcG0000280	0.0167166	0.0114242	0.0138282	0.00673434	0.0111168	0.00666645	0.00829487	0.0104625	0.0112821	0.00575206	0.0192722
h1SMcG0000281	0.27487	0.228941	0.244868	0	0.0658055	0.102765	0.136392	0.158802	0.0993809	0.0202674	0.322871
h1SMcG0000282	0.931468	0.23097	0.235275	1.564	2.69981	2.50206	2.48338	0.727617	0.167103	0.0886038	0.0784172
h1SMcG0000283	0.165522	0.0453498	0.0540482	0.192476	0.366026	0.421295	0.429499	0.0920097	0.0368521	0.0292268	0.0203238
h1SMcG0000284	0.925897	0.69444	0.555916	0.549817	0.534752	0.588743	0.589607	0.541389	0.581468	0.545355	0.590339
h1SMcG0000285	1.55741	1.85203	2.0265	1.99688	1.90375	1.95091	1.91047	1.9118	1.90899	1.93734	1.86621
h1SMcG0000286	7.74524	9.39013	9.99885	9.40849	9.38772	9.77875	9.46882	9.78123	9.94584	9.95813	9.54897
h1SMcG0000287	2.40417	1.60196	1.7236	2.23489	1.92881	2.11888	2.30413	2.1367	2.53124	2.58105	2.61064
h1SMcG0000288	1.31648	1.01029	0.90239	0.850961	0.864609	0.973964	0.914772	0.984263	1.02298	0.959153	0.983982
h1SMcG0000289	0	0.0412126	0	0	0.0171108	0.0160327	0	0	0	0	0.0139922
h1SMcG0000290	0.188786	0.323097	0.391487	0.314892	0.367556	0.452493	0.340793	0.315625	0.282003	0.349526	0.375159
h1SMcG0000291	0.0407691	0	0	0	0	0	0	0	0	0	0
h1SMcG0000292	7.50618	9.61117	9.36018	10.0477	8.13577	9.36558	8.63782	9.01024	9.65393	10.7746	8.83892
h1SMcG0000293	3.11023	2.89325	2.89963	2.67182	2.7199	2.62673	2.78805	2.62187	3.15873	3.12726	3.11384
h1SMcG0000294	5.08285	5.54138	5.1056	4.9644	5.18833	5.18787	5.37821	4.96785	4.93169	5.02875	4.76631
h1SMcG0000295	0.795628	0.436508	0.336943	0.297483	0.272075	0.347362	0.341123	0.295623	0.306404	0.323456	0.339921
h1SMcG0000296	0.0439239	0.0731687	0.072669	0	0	0.0853931	0	0.123709	0.123871	0.0842061	0.111788
h1SMcG0000298	4.10357	0.0150236	0	0.0177122	0.00935635	0	0.00831109	0.00846702	0	0.00864496	0.0153021
h1SMcG0000299	3.85442	6.55356	5.98106	6.00359	5.46024	5.99474	5.46264	5.76478	5.52244	5.65661	5.34454
h1SMcG0000300	0.0775128	0.0645606	0	0.0761142	0.0804135	0	0	0	0	0	0.131515
h1SMcG0000301	1.18764	0.197838	0.163739	0.272116	0.451765	0.115446	0.364814	0.148663	0.334931	0.49331	0.403011
h1SMcG0000302	0.57933	0.0904736	0.0898557	0	0.0751263	0.0703927	0.0333667	0.0339927	0	0	0
h1SMcG0000303	0	0.0473147	0.187966	0.111564	0.0589328	0.0276098	0.0261745	0.106662	0.0801015	0.163356	0.0722876
h1SMcG0000304	0.752981	0.110675	0.0366399	0	0	0	0	0	0.0416374	0	0
h1SMcG0000305	0.0203031	0.00225473	0	0	0.00140419	0	0.00124732	0.00254144	0.00254477	0	0
h1SMcG0000306	0.610862	0.0339193	0	0	0	0	0	0	0	0	0
h1SMcG0000307	0.0432038	0.0359846	0	0	0	0	0	0	0	0	0
h1SMcG0000311	0.347778	0	0.0261534	0	0	0	0	0	0	0	0
h1SMcG0000312	0.208925	0.139211	0.0345651	0	0	0	0	0	0	0	0
h1SMcG0000313	0.102489	0	0	0	0	0	0	0	0	0	0
h1SMcG0000314	0.207049	0	0	0	0	0	0.0381601	0	0	0.0396931	0
h1SMcG0000315	0.556437	0.392157	0.141629	0.126092	0.0444047	0.249641	0.157776	0.120552	0.281656	0.369256	0.217869
h1SMcG0000316	0	0	0.0214937	0	0	0.0252571	0.0239441	0	0.0244253	0	0
h1SMcG0000317	0.0237274	0	0.0196276	0.0465985	0.0492307	0.0230644	0	0.0222756	0.0223048	0.090975	0.0603869
h1SMcG0000318	13.5694	14.3455	13.4632	13.5767	13.6674	13.4014	12.3225	13.0173	11.4932	10.8107	8.04296
h1SMcG0000319	0.240093	0.201204	0.17541	0.186966	0.22611	0.22095	0.196316	0.140877	0.114236	0.10611	0.127301
h1SMcG0000320	13.4053	12.3903	10.7414	10.44	11.7708	11.8257	12.9923	12.3484	14.0237	14.9039	18.2527
h1SMcG0000322	0.00893259	0.0100971	0.0116116	0.00501224	0.00463344	0.00806278	0.00705567	0.0101831	0.00479831	0.00366955	0.00595407
h1SMcG0000323	0	0.106828	0	0	0	0	0	0	0	0.0409809	0
h1SMcG0000324	0.0375151	0.0468696	0.0775826	0.0368382	0.0194595	0.0364668	0.0172855	0.0352197	0.0705317	0.0179799	0.0318257
h1SMcG0000325	9.51388	9.69683	9.88024	10.1688	10.4302	10.7611	11.314	10.3036	10.9591	11.7077	12.5579
h1SMcG0000326	0.557084	0.0713841	0.0708966	0.0420794	0	0.208276	0.118469	0.120692	0.12085	0.246457	0.254476
h1SMcG0000327	0.0153965	0.00769426	0.016557	0.0181424	0.0175699	0.011973	0.0283765	0.0187908	0.0159207	0.016234	0.0130615
h1SMcG0000328	0	0	0	0	0.0385661	0	0	0	0	0	0
h1SMcG0000330	0	0	0	0.00163561	0	0	0	0.00156375	0	0.00159661	0
h1SMcG0000331	0	0.0499689	0.0124069	0.0147278	0.0155597	0.0145793	0.0138214	0.0140807	0	0	0
h1SMcG0000332	0.36571	0.0676891	0	0	0.0843102	0	0	0	0	0.0389499	0
h1SMcG0000333	1.25277	0.615046	0.510557	0.483408	0.438299	0.474963	0.487513	0.434578	0.507671	0.545834	0.567231
h1SMcG0000334	1.15311	1.07177	1.11383	1.03605	1.05945	1.15208	1.11764	1.13359	1.07141	1.11385	1.10297
h1SMcG0000337	0.169507	0.188244	0.233698	0.110966	0.293085	0.274618	0.156205	0.159136	0.265574	0.379121	0.239667
h1SMcG0000338	3.67585	2.64482	2.36239	2.21463	2.2123	2.2719	2.43364	2.317	2.30506	2.37768	2.58482
h1SMcG0000340	10.3677	8.78025	7.40402	7.08005	6.68039	8.53125	9.30207	8.63631	9.18517	9.58043	10.2296
h1SMcG0000341	0.042507	0.0354042	0.0703249	0.08348	0	0.0413192	0	0	0	0.122235	0
h1SMcG0000342	0.0816285	0	0	0	0.0423416	0	0	0	0.0383672	0	0
h1SMcG0000343	3.47324	3.77813	4.23118	4.18401	3.84934	3.96656	4.42498	4.18728	4.4247	4.07516	3.6469
h1SMcG0000344	0	0	0	0.0848486	0	0.0839932	0	0.0811208	0	0.0828256	0
h1SMcG0000345	19.7041	11.9872	8.76667	7.6058	7.24817	7.91067	7.33064	7.32078	5.0919	7.27397	9.39016
h1SMcG0000346	0.0773812	0.0767274	0.0655349	0.0723666	0.0726316	0.0752189	0.0577261	0.0795653	0.0571542	0.0671092	0.0703348
h1SMcG0000347	16.3235	18.9045	17.8674	18.4976	20.7915	19.2061	19.2844	20.5771	21.7024	21.7223	22.4691
h1SMcG0000348	0.055988	0	0.0231571	0	0	0.0272118	0	0	0.0263156	0.0268335	0
h1SMcG0000349	0	0	0.0531725	0	0	0	0.0592346	0	0	0	0
h1SMcG0000350	0.405183	0.296777	0.250959	0.221929	0.232352	0.257296	0.332107	0.273347	0.262221	0.282995	0.386917
h1SMcG0000351	0.923032	0.760395	0.838649	0.767697	0.648849	0.652093	0.576361	0.620322	0.711222	0.667202	0.761654
h1SMcG0000352	5.61269	4.57641	3.61658	3.36487	2.85008	3.70424	3.51168	3.74396	4.85964	4.53054	5.33788
h1SMcG0000353	0.421577	0.321649	0.178361	0.202245	0.180283	0.168924	0.237248	0.14502	0.175462	0.203593	0.182916
h1SMcG0000354	0.0232197	0.154718	0.057623	0.0456014	0.0722659	0	0.0641926	0.043598	0.0654826	0.1558	0.137888
h1SMcG0000355	6.14651	7.24664	7.52109	7.02203	6.74746	7.1333	6.5742	7.1531	6.40221	7.15654	6.61543
h1SMcG0000356	0.0947355	0.0953179	0.0959208	0.103445	0.104571	0.104612	0.113142	0.110285	0.0933303	0.107517	0.120231
h1SMcG0000357	105.215	75.6452	25.6997	20.3547	20.1374	25.3716	21.7175	22.4104	24.012	23.853	25.8401
h1SMcG0000358	20.9555	17.7523	14.5197	14.539	14.3693	17.8165	18.8709	16.2544	19.0257	18.4272	16.1061
h1SMcG0000359	0.0731279	0.0279164	0.0277257	0.397938	1.27389	0.835243	0.744089	0.108702	0.0143216	0.0204448	0.0206792
h1SMcG0000360	0.614935	0.439012	1.41705	1.12142	2.00498	1.40899	0.930971	1.15462	1.36258	1.26309	1.08061
h1SMcG0000361	117.082	99.694	91.563	85.339	89.2562	101.036	102.228	100.518	110.139	111.577	129.565
h1SMcG0000362	0	0	0.109551	0.364124	0.219824	0	0.292899	0.149197	0.124494	0.253888	0.112349
h1SMcG0000363	0.110861	0.0751961	0.0829196	0.083438	0.0805756	0.0916309	0.0838088	0.0978456	0.0698921	0.097993	0.0979902
h1SMcG0000364	3.01692	3.78618	3.15327	3.96332	3.48933	3.58651	3.53156	3.46386	3.75583	3.51712	3.13005
h1SMcG0000367	1.12018	0.524816	0.347488	0.343741	0.363158	0.612497	0.25807	0.492959	0.460698	0.704647	0.742423
h1SMcG0000368	0.0118446	0	0	0	0.0122879	0	0	0	0	0	0
h1SMcG0000369	0.288455	0.633401	0.412153	0.437751	0.571296	0.637262	0.797457	0.738563	0.862785	0.527859	0.556157
h1SMcG0000370	10.8144	12.1485	12.7421	9.90534	9.89918	9.40796	9.00264	11.1338	10.8494	10.6274	10.5235
h1SMcG0000371	0.130721	0.108878	0.0540673	0.192544	0.271227	0.0635343	0.120463	0.153404	0.0921628	0.0313256	0.0831724
h1SMcG0000372	0	0.0379393	0	0.0447288	0	0	0.0419761	0	0	0	0
h1SMcG0000373	0.138499	0.0692137	0.114568	0.1632	0.201155	0.134629	0.12763	0.0780148	0.182273	0.0531029	0.187991
h1SMcG0000374	0.0382872	0.0212597	0.0211145	0.0626606	0.01324	0.0744347	0.0470435	0.0479261	0.0719833	0.0367	0
h1SMcG0000375	0	0	0	0.120367	0.127166	0	0	0	0	0	0
h1SMcG0000376	0.103933	0.115421	0.0573164	0.0680382	0.0718814	0.0673523	0.0319255	0.0325245	0.130268	0.0996241	0.117561
h1SMcG0000377	0	0	0	0	0	0.0267052	0	0	0	0	0
h1SMcG0000378	2.77515	2.70549	2.84473	2.49625	2.54202	2.58778	2.68752	2.3004	2.80791	2.50443	2.54598
h1SMcG0000380	2.22062	2.2128	2.43697	2.24173	2.29449	2.1802	2.06686	2.23097	2.259	2.08164	2.16699
h1SMcG0000381	0	0	0	0	0	0	0	0	0	0	0.104335
h1SMcG0000382	0.191398	0.097909	0.092877	0.103591	0.0938081	0.119394	0.185405	0.0962105	0.114754	0.113401	0.114427
h1SMcG0000383	0	0	0	0	0	0	0.0317467	0	0	0	0.0292255
h1SMcG0000384	0	0	0.00201406	0.00597703	0	0.00236671	0.00448735	0	0.00114438	0.0011669	0.0020655
h1SMcG0000385	0.0118776	0.0113585	0.0156477	0.0172789	0.0127784	0.0188152	0.0137832	0.0107378	0.012406	0.0143369	0.0130618
h1SMcG0000386	0.0367491	0	0	0	0	0	0	0	0	0	0
h1SMcG0000387	0	0	0	0	0	0	0	0.0372458	0	0	0
h1SMcG0000388	0.378977	0.41711	0.332156	0.429731	0.439964	0.491183	0.540485	0.487092	0.530141	0.557873	0.887959
h1SMcG0000389	0	0.00178253	0.00236048	0.00210153	0.00222023	0.00277379	0.0019722	0.00267893	0.00335305	0.00136762	0.00121038
h1SMcG0000390	0.00048682	0	0.000402705	0.00143411	0.00101008	0.000946434	0.00224308	0.000914068	0.000457632	0	0.00123897
h1SMcG0000391	0	0	0	0	0	0	0.0232245	0	0	0	0.0213801
h1SMcG0000392	0.000963923	0.00200714	0.00239212	0.0014198	0.00199999	0.00187398	0.00177656	0.00361978	0.00498372	0.00323387	0.000817738
h1SMcG0000393	0	0	0.00480835	0.00856172	0.00603022	0.00565027	0.00267827	0.00545704	0.0027321	0.00557173	0.00739674
h1SMcG0000394	0.00320752	0.00356207	0.0123821	0.00629929	0.0133102	0.00519648	0.00492635	0.0090338	0.00502535	0.00512425	0.00272108
h1SMcG0000395	0	0.0341454	0	0	0.0850597	0	0	0	0	0	0
h1SMcG0000396	0.211915	0.624921	0.871758	0.877357	0.920973	0.85181	0.686136	0.559207	0.344578	0.31293	0.461588
h1SMcG0000397	0.123812	0.128905	0.128024	0.121578	0.289003	0.0902645	0.0855722	0.174355	0.145486	0.0593398	0.0525177
h1SMcG0000398	1.17982	2.16635	2.28464	2.60669	3.22683	2.7368	2.22388	1.888	1.81486	1.72206	2.18376
h1SMcG0000399	0.0879525	0	0.0727557	0	0	0	0	0	0	0	0
h1SMcG0000400	0.697798	1.5983	1.0823	0.856509	0.633423	0.33915	0.321519	0.327552	0.0819951	0.292631	0.0739965
h1SMcG0000402	1.57172	2.42181	2.89283	3.54972	3.46489	2.44448	3.51232	3.02488	4.39552	4.44436	2.80005
h1SMcG0000403	0	0.0124719	0.0371603	0.0588155	0	0.0436669	0.0551959	0.0140579	0.0422288	0.0430599	0
h1SMcG0000404	0.840344	1.20581	1.57956	1.62585	1.75222	1.48814	1.60247	1.75751	1.91624	1.91408	1.53168
h1SMcG0000405	289.557	363.819	379.109	361.451	349.966	362.742	345.834	359.012	372.481	368.99	370.261
h1SMcG0000406	0.022067	0	0	0	0	0	0	0	0	0	0
h1SMcG0000407	0.577563	0.141486	0.028104	0.0333613	0	0	0	0	0	0	0
h1SMcG0000408	0.130068	0.180557	0.107595	0.0851477	0.0449787	0	0.0799076	0	0.0815134	0.0415588	0.183904
h1SMcG0000409	0.27603	0.0255452	0.101483	0.0602333	0.0318178	0	0.113053	0.115174	0.144156	0.0881959	0.0780562
h1SMcG0000410	0.116025	0.0193276	0	0.0227864	0.048147	0.06767	0.0213841	0	0.0436276	0.0667293	0.0393717
h1SMcG0000411	0.382884	0.0579828	0	0	0.0361102	0	0.0962283	0.0326779	0.0327207	0	0.0295288
h1SMcG0000412	0.204978	0	0.0847805	0	0	0	0	0	0	0	0.0869459
h1SMcG0000413	0.810903	0.270161	0.268316	0.358322	0.126187	0.0394122	0.22418	0.0380644	0.304914	0.194322	0.481547
h1SMcG0000414	9.8947	12.5071	13.7762	11.8373	12.6144	11.8873	11.9115	12.7237	11.7578	12.8575	13.3892
h1SMcG0000417	0.0940027	0.0782952	0	0	0	0	0	0	0.0441834	0	0
h1SMcG0000418	0.142273	0	0	0	0.049199	0	0	0	0	0	0
h1SMcG0000419	0	0	0	0.0215657	0	0	0	0	0	0	0
h1SMcG0000420	0.0427663	0.0271838	0.0148956	0.0243127	0.0198483	0.0218796	0.0269649	0.0169051	0.0190432	0.0151028	0.0286425
h1SMcG0000421	0.0123192	0.016575	0.0101906	0.0102359	0.00884786	0.00921153	0.00873268	0.0142344	0.00712653	0.00545009	0.0136666
h1SMcG0000422	81.2054	107.141	115.607	101.579	103.373	99.7458	97.4535	90.5291	87.3588	89.0236	99.3563
h1SMcG0000423	0.0934529	0.0792525	0.066764	0.0458834	0.0511192	0.0768025	0.096297	0.0542362	0.0734745	0.0732918	0.092974
h1SMcG0000424	4.0813	4.10657	5.05284	3.55041	3.69413	4.20689	4.56876	4.29447	4.19709	4.27969	5.04248
h1SMcG0000425	1.2594	0.779499	0.608508	0.574845	0.479459	0.673875	0.578508	0.589362	0.56117	0.660815	0.718802
h1SMcG0000426	0.437663	0.543057	0.556986	0.53335	0.592582	0.556336	0.57602	0.436169	0.336522	0.387249	0.448402
h1SMcG0000427	0	0	0.0194649	0.0231061	0	0	0	0	0	0	0
h1SMcG0000429	2.83532	3.14232	3.39971	3.06983	3.04203	2.94911	3.19581	2.99132	3.18624	3.0232	3.03995
h1SMcG0000430	1.01252	0.778995	0.730449	0.724309	0.722798	0.82154	0.834663	0.815486	0.877065	0.924089	0.987457
h1SMcG0000431	0.0212179	0.0144593	0	0.0037882	0	0.00187501	0.0053326	0.00724354	0	0.00554682	0.00654549
h1SMcG0000432	0.104683	0.0673163	0.0388405	0.0362802	0.0347362	0.0374109	0.0414954	0.0368542	0.037626	0.0379976	0.0470155
h1SMcG0000433	0	0	0	0	0	0	0	0.0357099	0	0.0364604	0
h1SMcG0000434	1.01603	1.03157	0.944771	1.17248	1.10791	1.11741	0.867957	1.06527	1.00392	1.03789	0.905985
h1SMcG0000437	0.0428858	0.0193482	0.00985438	0.010528	0.00679719	0.0110009	0.00823341	0.011743	0.0100786	0.0131317	0.0186962
h1SMcG0000438	0.060344	0.0625695	0.0723295	0.122138	0.140536	0.101753	0.145263	0.102898	0.0937717	0.112144	0.0992507
h1SMcG0000439	0.0895536	0.205121	0.252335	0.217096	0.180003	0.160501	0.206315	0.231204	0.202569	0.209238	0.211298
h1SMcG0000440	0.144274	0.289646	0.359163	0.386922	0.432782	0.361853	0.386314	0.247893	0.200877	0.197003	0.254603
h1SMcG0000441	0	0.0387039	0.0384395	0.228151	0.19283	0	0.085644	0	0	0	0
h1SMcG0000442	0.703602	0.382608	0.37162	0.352909	0.341336	0.385025	0.362677	0.346909	0.388999	0.405146	0.461628
h1SMcG0000443	0	0	0	0.0433896	0	0	0.0203597	0	0.0207688	0	0
h1SMcG0000445	0	0	0.0571554	0.0339235	0.0358397	0	0	0	0.0324756	0	0.0293076
h1SMcG0000446	0.316357	0.313267	0.30095	0.248519	0.29173	0.22893	0.263998	0.260701	0.299042	0.286396	0.335475
h1SMcG0000447	2.42497	1.12994	0.883752	0.724357	0.721292	0.770628	1.01185	1.02686	1.03219	0.938719	1.04659
h1SMcG0000448	0.28929	0.423345	0.47193	0.474383	0.457812	0.467753	0.428554	0.488326	0.469318	0.474456	0.400969
h1SMcG0000452	1.40931	1.49455	1.38254	1.36829	1.3838	1.33906	1.46883	1.31376	1.40505	1.36611	1.39091
h1SMcG0000453	2.39432	2.42741	2.67059	2.1295	2.37194	2.40372	1.9261	1.98066	2.06628	1.98467	2.29759
h1SMcG0000454	0.130606	0.0233104	0.0463024	0.0641245	0.0290343	0.0634781	0.0257906	0.0525491	0.0526179	0.0536534	0.00791417
h1SMcG0000455	0.0351475	0.00731862	0.0436118	0.00862833	0.00911571	0.0170827	0.0161947	0.00824925	0.00826005	0.00842261	0.0223629
h1SMcG0000456	0.0935073	0.0458561	0.0231329	0.0188789	0.0181321	0.0288824	0.022549	0.0196903	0.0205376	0.0192665	0.0148274
h1SMcG0000457	2.20172	1.58733	1.20294	1.08977	1.19102	1.19038	1.14495	1.05386	1.02407	1.13226	1.23367
h1SMcG0000458	0.0104065	0.0130014	0.0258251	0.0255467	0.0215918	0.0354048	0.0287694	0.00976973	0.0342388	0.00997505	0.035313
h1SMcG0000459	3.53119	2.92692	3.0023	2.62891	2.45404	2.8971	2.56549	2.70182	2.82176	2.72586	3.00653
h1SMcG0000460	11.6	12.8161	11.7237	10.9931	10.5268	10.3034	10.3165	9.88396	10.6358	10.7081	11.6594
h1SMcG0000461	0.0611875	0	0.0506152	0	0.0317387	0.0297389	0	0	0.0287595	0	0
h1SMcG0000462	1.3789	0.990439	0.606948	0.538537	0.595205	0.641611	0.629515	0.622464	0.611387	0.592747	0.659696
h1SMcG0000463	1.05622	0.968381	0.843152	0.848457	0.858043	0.889479	0.911353	0.828528	0.799041	0.848774	0.852773
h1SMcG0000464	0	0	0	0	0	0	0.085644	0	0	0	0
h1SMcG0000465	0.0511026	0.0851271	0.0422728	0.0752708	0.21206	0.0248373	0.0235462	0.11994	0.0720581	0.0979683	0.0650288
h1SMcG0000466	0	0.00708411	0	0.00835185	0.00882362	0.00826766	0.00783787	0.00798492	0.00799538	0.0163055	0.0144309
h1SMcG0000467	0	0	0	0	0	0	0	0	0.103844	0	0
h1SMcG0000468	0	0	0	0.00062436	0	0	0	0	0	0	0
h1SMcG0000469	0.0818095	0.136279	0	0	0	0	0.226169	0	0.0769045	0	0
h1SMcG0000470	0.00622508	0.0017283	0	0.00203759	0	0.00403409	0.00764876	0.00389614	0.00390124	0.00596702	0
h1SMcG0000471	0.288786	0.334505	0.361665	0.406897	0.382504	0.355139	0.318729	0.362539	0.313139	0.311577	0.270058
h1SMcG0000473	4.04554	3.75032	3.29851	3.41497	3.55705	3.59921	3.40876	3.39778	3.45168	3.33529	3.15345
h1SMcG0000474	1.67041	1.33661	1.1173	1.11261	1.11997	1.19357	1.33991	1.20297	1.26055	1.23874	1.36242
h1SMcG0000475	0	0	0	0	0.135493	0	0	0	0.0613875	0	0
h1SMcG0000478	0.394591	0.469947	0.576559	0.492486	0.451441	0.526953	0.482568	0.460463	0.461066	0.487814	0.409832
h1SMcG0000479	0.323569	0.518085	0.628121	0.78179	0.728243	0.724675	0.697032	0.624441	0.558365	0.605064	0.585926
h1SMcG0000480	0.348143	0.65687	1.02853	0.725584	0.597039	0.538702	0.582719	0.500269	0.347307	0.360953	0.632882
h1SMcG0000481	3.63764	3.94957	5.05101	4.14608	4.38027	3.78857	3.7712	3.78097	3.78592	4.66988	3.52682
h1SMcG0000482	9.3625	11.1288	11.321	10.4671	10.9463	9.52113	9.79807	9.38578	9.91877	9.44058	9.45549
h1SMcG0000485	1.85319	1.66827	1.50062	1.51682	1.52481	1.66451	1.56768	1.62437	1.58867	1.64244	1.50861
h1SMcG0000486	0	0.00435652	0.00216338	0.00513614	0.00271313	0	0.00723008	0.00491049	0.00737538	0.00250684	0.00221864
h1SMcG0000487	0.0830267	0.0423055	0.0129282	0.00863244	0.0111467	0.0142424	0.013502	0.0192574	0.0146915	0.0102992	0.0248595
h1SMcG0000488	6.15276	7.97738	8.05863	7.29037	7.76601	7.79503	7.20081	6.52723	7.11416	6.84133	6.95954
h1SMcG0000489	1.30231	1.10536	1.10351	1.03523	1.0065	1.00872	0.98295	1.03244	1.07655	1.04754	0.994911
h1SMcG0000490	0.108742	0.0831665	0.0458252	0.039287	0.0383134	0.0478658	0.0412809	0.0462289	0.0469323	0.0534282	0.0513471
h1SMcG0000491	52.2266	45.6686	46.1152	41.7045	41.2446	42.8171	42.3825	40.9052	39.7521	38.9524	40.5725
h1SMcG0000492	0.10936	0.0877741	0.0625026	0.0449072	0.0701343	0.0715137	0.0622991	0.0709348	0.0579437	0.0514603	0.0978353
h1SMcG0000493	0.209954	0.098365	0.0515603	0.0429511	0.0397051	0.0467699	0.0524002	0.0523567	0.0411179	0.0440234	0.0547326
h1SMcG0000494	0.204005	0.103393	0.0461692	0.0396869	0.0349405	0.0439638	0.0328106	0.0397501	0.037993	0.0415079	0.0546955
h1SMcG0000496	0.0708595	0.0456644	0.0183977	0.0213314	0.02039	0.0311717	0.0257382	0.0174808	0.0194485	0.0178481	0.0267657
h1SMcG0000497	0.744221	0.53323	0.415672	0.407115	0.417952	0.509816	0.442812	0.405733	0.428299	0.386174	0.476002
h1SMcG0000498	0.0454385	0	0.0751749	0	0	0	0	0	0	0	0
h1SMcG0000499	0.107516	0.0316993	0.0251862	0.018686	0.0167803	0.0231221	0.0219201	0.0267976	0.0313048	0.0392171	0.0718384
h1SMcG0000500	1.05538	1.10819	1.16132	1.07236	1.14025	1.18087	1.13119	1.10075	1.1778	1.23614	1.33222
h1SMcG0000501	1.85076	6.01276	7.19826	7.62017	6.98392	6.32295	7.05147	7.03136	6.34872	5.93419	5.31623
h1SMcG0000502	0.569766	0.751043	0.65165	0.685978	0.621928	0.698327	0.602671	0.460484	0.54492	0.674372	0.605247
h1SMcG0000504	2.29659	2.44384	2.45725	2.38332	2.53877	2.61181	2.53849	2.5543	2.60484	2.48167	2.21659
h1SMcG0000506	5.06293	5.3678	5.18281	5.20979	5.02261	5.16753	4.95722	4.89179	5.33447	4.90359	5.06464
h1SMcG0000507	0.0684528	0	0	0	0	0	0	0	0	0.13123	0.0580715
h1SMcG0000508	0.407392	0.486412	0.400085	0.388217	0.370589	0.402836	0.41241	0.423915	0.410321	0.42032	0.405196
h1SMcG0000509	0	0.0149324	0	0	0	0	0	0	0	0	0
h1SMcG0000510	3.13218	2.47616	1.71269	3.07567	2.58851	2.94145	3.03315	2.6415	2.34553	3.00234	3.64798
h1SMcG0000511	2.09777	2.87946	3.34878	3.49639	3.3181	3.38569	3.26288	3.73517	3.76625	3.64387	3.35158
h1SMcG0000512	0.243314	0.136484	0.12049	0.112148	0.111614	0.123889	0.147955	0.118098	0.132257	0.161832	0.200797
h1SMcG0000513	25.4274	28.8368	34.3715	39.1002	39.015	38.166	32.9995	37.6136	37.8172	35.7128	29.4201
h1SMcG0000514	5.55198	6.17544	6.22047	6.45245	6.92629	6.45572	5.37534	5.37723	6.07795	5.28814	5.99182
h1SMcG0000515	94.7139	89.1351	91.9725	94.9497	92.5241	96.3542	95.1745	89.4567	84.4875	90.8757	91.2345
h1SMcG0000516	0.0462164	0	0.0892054	0.030255	0.031964	0.0599	0.0425896	0	0.0724091	0.0590673	0.0522765
h1SMcG0000517	0.0388216	0.0258677	0.0192683	0.0228727	0.0241647	0.0113211	0.0465077	0.0182232	0.0109482	0.0223274	0.0296407
h1SMcG0000518	0.115612	0.0977528	0.0231845	0.00860047	0.00908628	0.00340551	0.0112997	0.0115117	0.00658671	0.00839542	0.0118883
h1SMcG0000519	0.0750978	0.0500394	0.0389298	0.0137653	0.018698	0.0194665	0.0239909	0.022561	0.0225905	0.0239949	0.0356769
h1SMcG0000520	53.6095	65.9438	68.8974	65.9706	66.6495	64.9855	62.599	65.3783	67.7253	67.0435	69.0889
h1SMcG0000521	0	0	0	0.0288	0.0608535	0	0	0	0	0	0.0248812
h1SMcG0000522	0.512555	0.370867	0.329045	0.274001	0.22994	0.29817	0.341028	0.347426	0.355323	0.436296	0.436502
h1SMcG0000523	0.0859115	0.0491673	0.0209278	0.0207022	0.0229651	0.0266415	0.0223423	0.0395853	0.0297278	0.0333442	0.0384533
h1SMcG0000524	0.495617	0.391135	0.332969	0.297113	0.303954	0.319404	0.31037	0.335473	0.330765	0.30709	0.383286
h1SMcG0000525	2.30162	2.09244	2.17355	1.98435	1.9976	2.02771	1.87147	1.87363	1.80538	1.99472	2.03339
h1SMcG0000526	0.115522	0.125825	0.169071	0.177429	0.178232	0.172761	0.221103	0.216908	0.189347	0.198752	0.145748
h1SMcG0000528	2.09923	2.01802	2.05258	2.13198	2.00058	1.87016	1.99663	1.92015	2.01562	1.77091	1.9906
h1SMcG0000530	0	0	0.00466397	0.00553642	0	0	0.0051957	0	0	0	0
h1SMcG0000531	26.3001	51.726	65.5435	69.7832	62.0522	63.9242	61.1418	75.6605	90.3059	92.006	87.0891
h1SMcG0000532	0	0.0505719	0	0	0.0419932	0	0	0.0190009	0.0190258	0	0
h1SMcG0000533	0	0	0	0.0526604	0.0834524	0	0	0.0251734	0	0	0
h1SMcG0000534	0.214412	0.22083	0.205018	0.198091	0.192538	0.253242	0.243264	0.237006	0.287164	0.229832	0.303158
h1SMcG0000535	0	0	0	0	0	0	0	0	0	0	0.103989
h1SMcG0000536	0.560689	0.345925	0.230187	0.179446	0.222615	0.196477	0.165851	0.165063	0.135347	0.161897	0.18439
h1SMcG0000537	0.12593	0.0703365	0.0490218	0.0552824	0.0476463	0.043204	0.0450539	0.0445083	0.0334249	0.0482839	0.0477602
h1SMcG0000538	0.0568507	0.0651078	0.0558454	0.066292	0.0294891	0.0483543	0.078584	0.0400292	0.0467619	0.0578998	0.0813862
h1SMcG0000542	0	0	0	0.0420062	0	0.0207914	0.0394211	0.140562	0.100533	0.0820094	0.127017
h1SMcG0000543	0	0	0	0	0	0	0	0.0276445	0	0	0
h1SMcG0000544	0.985717	0.547338	0.500845	0.445901	0.375338	0.498824	0.455883	0.433242	0.471985	0.502506	0.45413
h1SMcG0000545	0.955933	0.9536	0.986677	0.92784	0.940785	0.976935	0.990607	0.968871	1.0232	1.00923	0.921308
h1SMcG0000547	0	0.0112774	0	0	0.0140465	0.0131615	0	0	0	0	0
h1SMcG0000548	0.654294	0.229907	0.270621	0.250972	0.212119	0.238504	0.395685	0.191957	0.345975	0.235189	0.563739
h1SMcG0000549	8.42684	9.34066	9.76124	9.49351	9.93732	9.84945	9.7304	9.59627	9.90201	9.82845	10.2373
h1SMcG0000550	0.0427745	0.0225396	0.012276	0.012858	0.00905618	0.00678845	0.00482667	0.010654	0.0155916	0.0108779	0.0222168
h1SMcG0000551	0	0.00157159	0.00468257	0.00185284	0.00391499	0.00550247	0.00173881	0.00177143	0.0035475	0.010852	0.00160072
h1SMcG0000552	0.00838166	0.0139622	0.131735	0.0658434	0.104344	0.0325898	0.092687	0.102295	0.0709122	0.0883762	0.00711053
h1SMcG0000553	266.616	302.161	280.568	277.22	256.59	227.146	213.003	218.623	208.975	206.157	184.553
h1SMcG0000554	0.671308	0.687294	0.728782	0.632453	0.617323	0.636666	0.662546	0.695431	0.64898	0.721793	0.695414
h1SMcG0000555	0	0.0304719	0.0151319	0	0.0189771	0	0	0	0	0	0
h1SMcG0000556	0.095452	0.114956	0.104568	0.117795	0.089657	0.125385	0.103414	0.116253	0.115193	0.0865494	0.0755047
h1SMcG0000557	0.690857	0.717156	0.731168	0.669662	0.728568	0.698711	0.726755	0.660509	0.649436	0.630567	0.628101
h1SMcG0000558	0.60586	0.859223	1.03622	1.04916	0.974652	0.897324	0.728074	0.891618	0.858152	0.990797	0.786594
h1SMcG0000559	0.636437	0.606916	0.568436	0.563817	0.578919	0.561495	0.540806	0.531469	0.501818	0.495116	0.494924
h1SMcG0000560	2.53393	2.01138	1.94976	1.73086	1.854	1.9155	2.02479	1.91965	1.98577	2.0819	2.15172
h1SMcG0000561	0.033767	0.0208331	0.0206908	0.0257893	0.0233538	0.0121568	0.0149823	0.0140893	0.0223373	0.016783	0.0233412
h1SMcG0000562	9.70008	8.87757	8.85923	8.21991	8.88309	8.79546	9.25685	8.06274	8.55385	9.40821	9.36739
h1SMcG0000563	0	0	0	0	0	0	0	0	0.0234351	0	0
h1SMcG0000564	0.913152	0.910587	0.996769	1.02007	0.948773	0.985357	1.02935	1.00803	1.03953	0.966306	0.876534
h1SMcG0000565	1.77902	2.73461	3.06407	2.95673	3.16368	2.8895	2.81147	2.9739	2.95907	3.1153	2.82359
h1SMcG0000566	1.59978	1.68269	1.59797	1.67647	1.67605	1.7364	1.75393	1.68295	1.62869	1.76378	1.76485
h1SMcG0000567	0	0	0	0	0	0	0	0	0.0135696	0	0
h1SMcG0000568	0.307668	0.269111	0.231371	0.210251	0.237135	0.238132	0.215087	0.225461	0.233009	0.244991	0.243008
h1SMcG0000569	0.0423282	0.0235035	0.0350145	0	0.0146374	0.0411454	0.0260043	0.0264922	0.0397904	0.027049	0.0478785
h1SMcG0000570	51.0329	38.4971	378.195	2902.69	2102.94	1251.51	1293.6	1477.91	310.553	47.0593	42.216
h1SMcG0000571	0.318263	0.470911	0.586942	0.614011	0.625388	0.553227	0.579675	0.676672	0.619482	0.554509	0.484406
h1SMcG0000572	2.87118	1.74549	1.50979	1.45927	1.52673	1.56728	1.63871	1.52723	1.62756	1.58698	1.76867
h1SMcG0000573	0	0.0231059	0	0	0	0	0	0	0	0.0265914	0
h1SMcG0000574	1.24142	0.941192	0.892341	0.857831	0.878768	1.11219	1.23363	0.933037	1.03566	1.14589	1.34419
h1SMcG0000575	0	0	0	0	0	0.0432631	0	0.0417836	0	0	0
h1SMcG0000576	11.6646	20.6818	22.4042	21.5809	22.8518	19.1735	17.3925	21.3377	20.3303	20.6345	17.9649
h1SMcG0000579	0.0782972	0.702305	1.14093	0.390337	0.237434	0.339565	0.183157	0.197903	0.232132	0.242474	0.362772
h1SMcG0000580	0.0219503	0.0284395	0.0262277	0.028739	0.0354228	0.0189662	0.0382081	0.022897	0.0137562	0.0116891	0.0268976
h1SMcG0000581	0.0260513	0.0402967	0.0338643	0.0438535	0.0540524	0.0253234	0.0514434	0.0314452	0.0174924	0.0178367	0.0284149
h1SMcG0000582	0.00901443	0.0150163	0.0223706	0.00885178	0.0187036	0.00876255	0.00830703	0.00846289	0	0.00864074	0
h1SMcG0000583	2.24107	2.23206	1.97384	1.9941	2.03526	2.00925	2.06353	1.90479	1.8357	1.79362	1.8812
h1SMcG0000584	9.10397	7.13108	6.2312	5.89565	5.85929	5.91242	5.71043	5.44036	5.85589	5.9367	6.02733
h1SMcG0000585	8.69438	8.29573	7.41972	7.02453	6.1654	7.22116	6.87113	6.7934	6.62125	6.54057	7.28245
h1SMcG0000586	0.498457	0.553983	0.517959	0.557948	0.557011	0.519423	0.560471	0.580134	0.587161	0.570206	0.516832
h1SMcG0000587	0.0988266	0.0712993	0.0572832	0.0567226	0.0552335	0.0544595	0.0622106	0.0689315	0.064115	0.0663775	0.0596319
h1SMcG0000588	0.351409	0.309632	0.289144	0.310171	0.305619	0.335226	0.30401	0.328811	0.319131	0.341099	0.318545
h1SMcG0000590	0.00212339	0	0.00702601	0.00208508	0	0	0	0	0	0.00203537	0
h1SMcG0000592	0	0.00199772	0.00595222	0.00471044	0.00497651	0.00466295	0.00442055	0.00450349	0.00225469	0	0.00203475
h1SMcG0000598	0.0253809	0.0162614	0.0129203	0.024923	0.0222799	0.0151826	0.0125942	0.0256609	0.0128473	0.0243288	0.0248443
h1SMcG0000600	0.0491293	0	0	0	0	0	0	0	0	0	0
h1SMcG0000609	0.0259032	0.0282132	0.0164827	0.0215226	0.0124027	0.015495	0.0183619	0.00748255	0.0131116	0.0343791	0.018594
h1SMcG0000611	0.0884798	0	0	0	0	0	0	0.0830662	0	0.0848119	0.0750612
h1SMcG0000612	0.0855434	0.0769241	0.0698235	0.0579822	0.0604721	0.066964	0.0599948	0.0653847	0.0579981	0.0573255	0.0680747
h1SMcG0000613	110.361	131.775	137.097	129.241	128.004	135.726	126.159	137.071	131.205	139.115	139.581
h1SMcG0000614	10.0413	8.46071	9.01464	7.60531	7.99453	10.5931	10.1141	11.9847	11.2686	10.2966	10.9288
h1SMcG0000615	0.00527629	0.0140629	0.012221	0.0196881	0.0197055	0.00923195	0.00972448	0.0118883	0.00595194	0.0101151	0.008057
h1SMcG0000616	11.9993	6.89724	2.39235	2.01084	1.88216	2.44455	1.90364	1.60208	1.65483	1.61853	2.042
h1SMcG0000617	0.171505	0.283479	0.273294	0.169715	0.134477	0.153143	0.128642	0.141665	0.179969	0.163758	0.18779
h1SMcG0000618	0.0704332	0.0702316	0.0701623	0.0467576	0.0406511	0.0554471	0.043423	0.0428407	0.0545536	0.0561027	0.0719543
h1SMcG0000619	0.533883	0.283534	0.190647	0.146375	0.160127	0.173673	0.159774	0.179644	0.17491	0.238142	0.313902
h1SMcG0000620	0.192563	0.136328	0.136282	0.115554	0.109873	0.163264	0.144919	0.154668	0.156882	0.147664	0.160637
h1SMcG0000621	0.246479	0.284253	0.533255	0.223414	0.354051	0.331743	0.314497	0.533997	0.409934	0.545219	0.35386
h1SMcG0000622	2.40221	1.4569	0.848877	0.870261	0.677466	0.748134	0.967149	1.24804	1.00851	0.96129	1.28605
h1SMcG0000623	16.2586	15.5514	15.9091	14.9592	14.9172	16.0163	15.6207	15.969	16.1266	16.4971	16.8146
h1SMcG0000624	2.2766	2.03451	2.07213	1.88898	1.93825	1.99101	2.27011	2.07234	1.96447	1.91027	2.08983
h1SMcG0000625	0	0.0163202	0	0	0.0203276	0	0	0	0	0	0.0166227
h1SMcG0000626	0.500183	0.420122	0.363437	0.307803	0.374275	0.385187	0.419665	0.389465	0.351057	0.362015	0.338314
h1SMcG0000627	1.15882	1.1202	0.967307	1.00343	1.08015	1.05134	1.02096	0.97418	0.909434	0.90882	1.03968
h1SMcG0000628	7.61106	5.86047	5.28989	4.97782	5.41672	5.31095	5.43766	4.85279	4.77876	4.75895	5.66279
h1SMcG0000629	0.610065	0.410134	0.401319	0.362161	0.358618	0.423401	0.397736	0.399614	0.385847	0.373166	0.466519
h1SMcG0000630	9.8322	6.02235	5.57595	4.6615	4.87224	6.24026	5.65121	5.24971	5.24071	4.63133	6.96523
h1SMcG0000631	4.06271	2.20986	1.26885	1.01771	1.29023	1.61191	1.14609	1.40111	1.01324	1.31134	1.51227
h1SMcG0000632	0.0108742	0.00905714	0	0	0	0.0211406	0	0	0	0	0.00922503
h1SMcG0000633	11.7397	12.871	12.8327	12.8512	12.5518	11.6736	11.26	12.2022	11.3455	11.6836	13.0334
h1SMcG0000634	0.0868143	0.108462	0	0.0852479	0.135095	0.0421942	0	0.0407513	0.0816093	0	0
h1SMcG0000635	1.31265	1.06376	0.763025	0.975432	0.809703	1.03457	0.88271	0.299757	0.500249	0.374069	0.36116
h1SMcG0000636	0.0250313	0.0208486	0.0207062	0	0	0.0486636	0.0230669	0.0704992	0.0235305	0	0.0424702
h1SMcG0000637	0.476361	0.501174	0.414793	0.443147	0.422661	0.456958	0.332122	0.350123	0.421286	0.34246	0.467926
h1SMcG0000639	10.4589	9.76763	9.84335	9.74342	9.40829	9.91666	9.59561	9.56768	9.94833	9.86133	9.33236
h1SMcG0000640	6.76262	7.6482	7.84277	6.70571	6.70619	7.50815	6.99565	5.81978	6.29484	5.91031	6.38385
h1SMcG0000641	12.3918	13.5912	13.7912	12.8944	12.9902	13.5675	13.8555	13.7831	14.4778	14.3291	14.6007
h1SMcG0000643	45.3044	56.3533	58.5194	55.689	55.5659	55.485	52.918	53.4954	53.958	54.4419	56.2241
h1SMcG0000644	0	0.0856013	0	0	0	0	0.0473547	0.0482432	0.0483063	0.0985141	0
h1SMcG0000645	0.000895557	0.00223774	0.00592655	0.00791459	0.00371629	0.0026116	0.00247584	0.00756687	0.00168373	0.00343373	0.0037987
h1SMcG0000646	9.22402	10.2092	9.28603	8.95627	9.37654	8.44475	9.66015	9.45393	8.43821	9.31636	8.85798
h1SMcG0000647	0.16826	0.232434	0.212175	0.193433	0.240547	0.223396	0.217456	0.186861	0.162029	0.222258	0.13752
h1SMcG0000648	0.219098	0.218985	0.289986	0.107572	0.227297	0.191678	0.181714	0.287969	0.185366	0.231017	0.241631
h1SMcG0000649	0	0	0	0	0	0	0	0	0	0	0.0359363
h1SMcG0000650	0.870369	1.22923	1.40866	1.33774	1.13849	0.772479	1.15079	1.63423	1.81424	1.48721	1.21992
h1SMcG0000651	4.94978	7.50919	8.85756	8.8034	8.06931	7.56088	6.67912	7.8002	7.78668	8.35144	7.66981
h1SMcG0000652	0.106329	0.101213	0.0251305	0.059663	0.0630331	0.0442961	0.111982	0.0855626	0.15707	0.0873608	0.0773171
h1SMcG0000653	1.97486	1.99256	1.68676	1.51354	1.79891	1.95089	2.04182	1.97461	2.09794	1.80065	1.75708
h1SMcG0000654	2.03363	2.20365	2.22898	2.17666	2.20256	2.19227	2.25822	2.22994	2.20228	2.28655	2.12891
h1SMcG0000655	13.5419	19.6907	21.0277	20.5662	21.7874	21.586	20.2523	20.5784	22.0618	21.1209	21.224
h1SMcG0000656	3.06999	3.14949	2.55503	2.408	2.83532	2.58389	2.24256	2.10889	1.54855	1.63285	1.58805
h1SMcG0000657	2.35728	2.80675	2.53762	2.59378	2.46834	2.57541	2.49685	2.71653	2.73326	2.65661	2.42419
h1SMcG0000658	0.214014	0.0713013	0.0531108	0.0840611	0.066607	0.0832137	0.019722	0.10046	0.0201183	0.0615427	0.199713
h1SMcG0000659	0.838547	0.44899	4.11241	49.6403	74.6896	50.479	55.5271	28.7905	3.54722	0.229653	0.304875
h1SMcG0000661	0	0	0.0286045	0.101866	0	0	0	0	0	0	0
h1SMcG0000662	3.66542	3.97507	3.98737	3.51231	3.74605	3.63585	3.59438	3.59786	3.82673	3.62776	3.68463
h1SMcG0000664	4.72245	4.03252	4.23941	4.22099	4.09871	3.85666	3.97	3.15242	2.86552	3.03833	3.72544
h1SMcG0000665	52.4429	55.9722	54.3117	48.6787	48.9747	52.173	48.0659	44.8229	46.6899	47.7902	45.4259
h1SMcG0000666	9.14429	10.2846	10.4664	10.1993	9.85193	9.7633	9.86989	10.1042	10.198	10.2755	10.0553
h1SMcG0000667	0	0	0	0	0	0	0	0	0.0501213	0	0.045232
h1SMcG0000668	0.0418798	0	0	0.0822482	0	0	0	0.0393174	0	0.0401436	0.0710568
h1SMcG0000669	0.743194	0.587931	0.561146	0.517756	0.511466	0.566645	0.547334	0.52889	0.515783	0.52652	0.504387
h1SMcG0000672	0.00234335	0	0	0	0	0	0.00215946	0	0.00220285	0	0.00198797
h1SMcG0000673	2.01701	1.0921	0.944871	0.917776	0.969617	1.04461	1.19763	1.02339	1.2934	1.29109	1.45801
h1SMcG0000674	2.67065	2.95984	2.73349	2.95226	2.59075	2.68027	2.70568	2.46147	2.55126	2.73648	2.65625
h1SMcG0000675	0.0756998	0.204914	0.162812	0.141234	0.160992	0.106698	0.108127	0.103049	0.1103	0.116099	0.0866962
h1SMcG0000677	14.4772	14.4894	15.3778	14.947	13.4741	14.0956	13.7876	13.902	14.0869	13.3786	13.1137
h1SMcG0000678	0.0599024	0.0351246	0.00872119	0.00894088	0.00397723	0.00838492	0.0101571	0.00809817	0.0072078	0.00964642	0.0101636
h1SMcG0000679	0	0	0.123234	0.0487622	0	0.0482707	0	0.13986	0.046681	0.0475997	0.0421272
h1SMcG0000680	0.296708	0.34761	0.272413	0.304161	0.307811	0.206012	0.26441	0.263248	0.278918	0.328163	0.271072
h1SMcG0000682	2.40802	2.40947	2.35291	2.37251	2.1712	2.07367	1.99566	2.02552	2.00538	2.15329	2.37873
h1SMcG0000684	0.579416	0.629714	0.633607	0.662977	0.654188	0.647468	0.698238	0.688866	0.668819	0.627392	0.598675
h1SMcG0000685	0.0522607	0	0	0	0	0.0508004	0	0	0	0.0500943	0
h1SMcG0000686	4.6188	3.39443	2.34639	2.4118	2.05195	2.2079	2.56382	2.28543	2.45188	2.68765	3.18076
h1SMcG0000687	0.630047	0.419259	0.362623	0.276605	0.354479	0.337005	0.437757	0.3646	0.479458	0.482503	0.610853
h1SMcG0000688	0.950516	0.457172	0.27686	0.32865	0.208328	0.533552	0.246739	0.364484	0.390131	0.461972	0.65872
h1SMcG0000689	0.64334	0.615784	0.497847	0.410116	0.476341	0.562323	0.458984	0.501691	0.465769	0.452557	0.53477
h1SMcG0000690	9.30297	11.4094	11.9034	11.5823	11.236	10.9761	10.4605	10.5046	10.9114	10.2835	10.028
h1SMcG0000691	0.301329	0.195205	0.221568	0.230138	0.590478	0.390546	0.586218	0.345757	0.283263	0.0962792	0.227227
h1SMcG0000692	2.27543	2.42602	2.52083	2.41506	2.25815	2.25111	2.11755	2.26682	2.29933	2.29726	2.43673
h1SMcG0000693	28.3834	109.096	305.891	542.416	553.636	560.698	797.098	1552.6	2345.95	3083.58	2407.91
h1SMcG0000698	0.891478	0.847465	0.813013	0.837243	0.734208	0.874734	0.846678	0.782715	0.788675	0.766956	0.809727
h1SMcG0000699	0.83001	0.612347	0.538734	0.467042	0.480523	0.487515	0.478883	0.428526	0.470486	0.457893	0.489201
h1SMcG0000700	0.0295405	0.0492088	0.0244363	0.0290075	0.091938	0.0287151	0.0272223	0	0.0277694	0	0.0250605
h1SMcG0000701	0.37579	0.430031	0.4325	0.401098	0.396634	0.387525	0.32221	0.389611	0.390121	0.400932	0.393648
h1SMcG0000702	0.179453	0.330308	0.423266	0.662218	0.743045	0.535012	0.602179	0.458757	0.282303	0.252253	0.261866
h1SMcG0000703	0.0723691	0.0490099	0.0179035	0.0146112	0.0147348	0.0177511	0.0205679	0.0158741	0.0158949	0.016856	0.017787
h1SMcG0000704	0.0474984	0.048981	0.0575338	0.0705173	0.0762604	0.0643098	0.0708673	0.0796289	0.0648497	0.0639579	0.06428
h1SMcG0000706	1.33558	1.24214	1.14644	1.11774	1.1585	1.1616	1.13286	1.03638	1.07153	1.08573	1.04222
h1SMcG0000707	1.64783	1.36311	1.22438	1.12736	1.11164	1.17399	1.18349	1.10742	1.11628	1.1404	1.21268
h1SMcG0000708	0.173457	0.179719	0.151949	0.143385	0.157274	0.164542	0.167559	0.126608	0.139451	0.123474	0.151096
h1SMcG0000709	0.23557	0.150595	0.0794653	0.0865195	0.0806156	0.0865394	0.0941636	0.0924837	0.0997946	0.102638	0.120166
h1SMcG0000710	3.37924	4.78358	4.19904	4.03034	4.4536	4.13069	3.96942	4.19367	4.00829	3.92035	4.23246
h1SMcG0000711	0.302776	0.827476	1.10359	1.10099	0.853978	0.859953	0.928599	0.803896	0.782713	0.852534	0.74248
h1SMcG0000716	0.0433015	0.0316677	0.0340724	0.0560022	0.0558786	0.0585176	0.0476895	0.0456097	0.0516263	0.0587165	0.0913884
h1SMcG0000717	0.0507511	0	0	0	0.0526504	0	0.0935369	0.0476459	0	0	0
h1SMcG0000718	0.168088	0.136148	0.153077	0.157484	0.198375	0.166389	0.198951	0.19834	0.150762	0.165554	0.149137
h1SMcG0000719	0.289024	0.255461	0.24749	0.273831	0.253771	0.285338	0.298248	0.288652	0.269219	0.270549	0.27584
h1SMcG0000720	0.00288911	0.00601587	0.00418235	0.00496471	0.00749307	0.00912723	0.00865276	0.0101713	0.00339486	0.00553868	0.00551465
h1SMcG0000721	19.9173	21.9506	22.2251	19.0541	19.5014	18.4086	18.6982	19.3994	19.3371	21.1037	22.7532
h1SMcG0000723	6.84531	7.16722	5.95863	7.61511	6.2196	6.75551	6.50053	7.14053	6.67323	7.19053	7.32539
h1SMcG0000724	0.0258376	0.0215202	0	0	0	0.0251156	0.21429	0.0242567	0	0	0
h1SMcG0000725	0	0	0	0	0	0.142322	0	0	0	0	0
h1SMcG0000726	0.268732	0.127901	0.115595	0.0874583	0.105143	0.111952	0.116038	0.111007	0.0981608	0.141307	0.14851
h1SMcG0000727	0.163902	0.120335	0.0723104	0.0822604	0.0642356	0.0684494	0.0895049	0.0706677	0.0684777	0.0837904	0.0916666
h1SMcG0000728	1.21749	0.599823	0.422085	0.44396	0.442236	0.423789	0.404734	0.421424	0.41894	0.470522	0.55067
h1SMcG0000729	8.1119	7.46289	7.12828	6.84026	6.79604	7.20986	6.66044	6.91247	6.5483	7.12693	7.19553
h1SMcG0000730	1.54237	1.57755	1.63925	1.47577	1.52201	1.48968	1.53618	1.52909	1.46614	1.47016	1.48746
h1SMcG0000732	0.087328	0.0363679	0	0	0	0	0	0	0	0	0
h1SMcG0000735	1.48558	1.43299	1.47747	1.42968	1.47312	1.49755	1.57571	1.51389	1.47608	1.48688	1.64088
h1SMcG0000736	7.40754	10.6461	12.4498	12.417	12.1173	12.0375	12.2058	13.7982	13.5771	13.4209	12.44
h1SMcG0000737	0.213974	0.129952	0.0949546	0.0919246	0.101742	0.0974978	0.0965374	0.0700995	0.0932392	0.0993472	0.125743
h1SMcG0000738	2.6864	1.84294	1.48865	1.60545	1.3665	1.57522	1.58384	1.41017	1.63468	1.70284	2.02658
h1SMcG0000739	0.617852	0.343074	0.272585	0.182011	0.235024	0.130127	0.161321	0.0870074	0.280724	0.197413	0.445528
h1SMcG0000740	0.785847	0.41359	0.309016	0.328797	0.269389	0.272343	0.283374	0.333598	0.316905	0.310041	0.378745
h1SMcG0000741	5.9437	6.13946	5.73728	5.67807	5.6223	5.59731	5.71509	5.0879	5.01117	5.58907	5.36385
h1SMcG0000742	6.4464	6.3139	5.88783	5.88686	5.55903	5.63627	5.24728	5.69342	5.72263	5.45807	5.56694
h1SMcG0000743	4.27921	4.03186	4.04437	3.70764	3.49524	3.84908	3.72036	4.11737	3.47659	4.16677	4.30372
h1SMcG0000744	1.17969	1.32544	1.35705	1.50231	1.36407	1.37368	1.30794	1.34978	1.23603	1.24269	1.24055
h1SMcG0000745	0.996303	1.10795	1.35095	1.34206	1.37622	1.36224	1.4024	1.55206	1.4323	1.3468	1.20589
h1SMcG0000746	10.555	13.1483	15.0116	12.2738	12.5348	12.465	12.3716	13.2557	12.8814	13.5786	12.5673
h1SMcG0000747	0.404446	0.483167	0.543361	0.565284	0.591089	0.616978	0.628433	0.719212	0.646612	0.676317	0.533447
h1SMcG0000748	1.57581	1.45605	1.5785	1.48693	1.48152	1.40014	1.23659	1.67587	1.51605	1.46328	1.51437
h1SMcG0000749	0.385737	0.384984	0.405736	0.391838	0.446744	0.454152	0.514813	0.482327	0.475144	0.509995	0.524708
h1SMcG0000750	1.64959	1.50565	1.46141	1.36901	1.30912	1.35817	1.60981	1.44304	1.48637	1.58995	1.50518
h1SMcG0000751	20.4257	16.2652	14.5133	13.5415	13.5347	14.9314	17.7892	14.0106	17.4141	19.1149	21.5548
h1SMcG0000752	30.8876	24.7152	23.3261	23.9172	23.658	27.6943	30.5879	27.8725	29.368	30.3436	34.1686
h1SMcG0000753	1.95494	1.49068	1.25273	1.54114	1.31398	1.44531	1.52242	1.65438	1.65655	1.18768	1.30808
h1SMcG0000754	0.5114	0.343784	0.403711	0.361972	0.301626	0.431502	0.315773	0.326572	0.388007	0.35583	0.409618
h1SMcG0000756	0.00375877	0.00313069	0.0155466	0.0258366	0.00389943	0.0109612	0.0034638	0.0176439	0.0353341	0.0072059	0.00637745
h1SMcG0000757	1.41309	0.812288	0.668412	0.659326	0.613139	0.717203	0.762262	0.617177	0.686383	0.707233	0.836009
h1SMcG0000758	0.0475006	0.0296725	0.0589398	0.0349826	0.0369587	0.0461733	0.0328297	0.0222971	0	0.0455314	0.0705194
h1SMcG0000759	1.00556	0.998416	0.943427	0.97068	1.00341	1.01612	0.926648	0.948034	0.927914	0.997909	0.941016
h1SMcG0000760	1.34355	3.73017	4.70211	4.90513	6.29013	4.78871	4.63501	2.68441	1.61923	2.21247	1.63663
h1SMcG0000761	0.0610346	0.0659786	0.0537115	0.0344298	0.0175137	0.0441813	0.0382944	0.0390129	0.0354017	0.0522805	0.0539816
h1SMcG0000762	0.00791167	0.0230638	0.0523572	0.050498	0.0205194	0.0230718	0.018227	0.0297104	0.0446239	0.0151674	0.0100677
h1SMcG0000763	1.54533	2.09892	2.24333	2.10757	2.04325	2.21396	1.93133	2.01023	2.19801	2.05248	2.0093
h1SMcG0000764	0.307747	0.209983	0.162045	0.141138	0.126263	0.156053	0.160758	0.168671	0.141107	0.143328	0.163725
h1SMcG0000765	1.24154	1.40529	0.684682	0.71898	0.85867	1.05213	1.17345	0.866712	0.927698	0.915441	0.702169
h1SMcG0000766	11.1954	9.50529	9.36864	9.15977	8.78352	9.36809	9.06489	8.95274	9.51064	9.47615	9.32346
h1SMcG0000767	0.249413	0.0424916	0.0187562	0	0	0.0110202	0.00522364	0.0106433	0.0159858	0.010867	0.00480881
h1SMcG0000768	0.00268238	0.00893664	0.0155323	0.00263398	0.00278276	0.0130371	0.00741563	0.00503651	0.00252155	0.00514236	0.00455115
h1SMcG0000769	0.00817732	0.0136218	0.016911	0.00401489	0.012725	0.00397441	0.00753561	0.00767699	0.0153741	0.0156767	0.0138744
h1SMcG0000770	2.58117	1.24197	0.83924	0.838687	0.944805	0.935731	1.08712	0.992332	1.02025	1.0539	1.3971
h1SMcG0000771	14.8196	7.92009	5.175	4.61411	5.1055	5.62166	5.12444	4.95956	5.80244	5.59682	6.74601
h1SMcG0000772	6.82801	6.38901	6.52361	6.01652	5.86121	6.3098	5.91895	5.34379	5.19695	4.97113	4.67495
h1SMcG0000773	0.135891	0.120869	0.0673079	0.0700143	0.0626562	0.080724	0.0745951	0.0791447	0.0812197	0.082014	0.0882407
h1SMcG0000774	0.0105962	0	0	0	0	0	0	0	0	0	0
h1SMcG0000778	0.0178065	0.0218564	0.0162803	0.0184055	0.0223619	0.024597	0.0129546	0.0158372	0.0185009	0.0197634	0.0174912
h1SMcG0000780	5.94511	6.16988	5.91193	5.95429	5.82313	5.85584	5.78456	6.26419	6.24266	6.13818	5.92209
h1SMcG0000781	0	0	0.00287419	0.00341184	0	0.00337745	0	0	0	0	0
h1SMcG0000782	2.71249	2.57588	2.4903	2.40123	2.5795	2.74656	2.42389	2.31503	2.60782	2.48186	2.26626
h1SMcG0000783	1.79756	1.65459	1.46409	1.44831	1.49186	1.65324	1.58854	1.59671	1.39516	1.56399	1.47021
h1SMcG0000784	0.167824	0.125803	0.173533	0.0741581	0.113168	0.0734105	0.146921	0.204822	0.086769	0.184997	0.092542
h1SMcG0000785	5.57362	4.60257	3.91812	3.68859	3.77602	3.9398	3.80823	3.56632	3.92959	4.13896	4.18
h1SMcG0000788	0.0776966	0.0451365	0.0140426	0.00897584	0.0162563	0.0139627	0.0138385	0.0104204	0.0092065	0.0150203	0.0193863
h1SMcG0000789	2.41132	1.68105	1.46839	1.43497	1.47548	1.71073	1.78788	1.74498	1.86055	1.94816	2.29983
h1SMcG0000790	33.1197	37.1486	39.8296	38.263	38.143	37.387	39.3018	39.4006	40.0971	38.4074	38.0959
h1SMcG0000791	1.70007	0.497511	0.152035	0	0.190669	0.267983	0.127026	0.0431365	0.129579	0.044043	0.194898
h1SMcG0000792	6.45282	6.06369	6.16233	5.42357	5.51452	5.62042	5.8228	5.29026	5.81069	5.51473	5.79128
h1SMcG0000794	7.84625	6.06837	6.37464	6.32884	5.95956	5.31167	5.63809	6.79618	6.49775	6.17795	6.8148
h1SMcG0000795	0	0.00851624	0.00845808	0.0100403	0.0106074	0.0149086	0.0141336	0.00479958	0.0144176	0.00490045	0.00433706
h1SMcG0000796	0.246934	0.191252	0.115324	0.136002	0.137068	0.129317	0.151144	0.147136	0.150755	0.144114	0.17238
h1SMcG0000797	1.2406	0.939979	0.741455	0.772135	0.80307	0.839598	1.04375	0.795586	1.04557	0.989998	1.19416
h1SMcG0000798	18.7555	10.1156	5.02325	4.15139	4.14666	3.88539	5.3126	3.24737	4.98582	4.64186	5.21676
h1SMcG0000799	5.28393	6.35836	6.80521	6.63629	6.77867	6.77003	6.48874	6.18971	6.11466	5.763	5.57821
h1SMcG0000800	0.018729	0	0	0	0	0	0	0	0	0	0.0158886
h1SMcG0000801	0.0372817	0.0738826	0.0797587	0.0946786	0.114697	0.141211	0.152825	0.170176	0.210279	0.239063	0.352267
h1SMcG0000802	2.35079	1.26473	1.17586	1.12576	1.12778	1.28326	1.28858	1.14832	1.39612	1.5124	1.68973
h1SMcG0000803	0.906106	0.800943	0.807414	0.780718	0.769523	0.722116	0.702996	0.80584	0.773492	0.803616	0.754559
h1SMcG0000804	0.294694	0.268302	0.31991	0.311971	0.286443	0.28732	0.263413	0.285802	0.32694	0.313864	0.323576
h1SMcG0000805	0	0.0221723	0	0	0	0	0	0	0	0	0
h1SMcG0000807	0.363842	0.337762	0.256506	0.261646	0.281275	0.324139	0.341392	0.279408	0.293324	0.307685	0.402848
h1SMcG0000808	0.296655	0.294505	0.317282	0.317784	0.3233	0.361185	0.331364	0.340394	0.29577	0.269996	0.279628
h1SMcG0000809	0.460896	0.423562	0.304733	0.312237	0.339069	0.393092	0.421154	0.332843	0.3614	0.381787	0.519765
h1SMcG0000811	0.234823	0.234702	0.21218	0.223491	0.228619	0.193144	0.219724	0.25098	0.220744	0.200848	0.220664
h1SMcG0000812	0.473141	0.483307	0.523259	0.497164	0.445864	0.540499	0.55236	0.579485	0.559863	0.541543	0.482529
h1SMcG0000813	3.00213	3.15526	3.40213	3.16556	3.1829	3.28751	3.02666	3.07601	3.02052	3.08503	2.6274
h1SMcG0000814	4.20962	3.9756	4.42876	4.28459	4.10141	3.94259	3.89501	3.87189	4.02144	4.07603	3.96961
h1SMcG0000815	0.0562736	0.0584673	0.0640668	0.0495615	0.0439352	0.0496258	0.0529268	0.0514689	0.0564445	0.054775	0.0654571
h1SMcG0000816	2.37173	3.17729	3.5429	3.158	3.4399	3.16347	3.25365	3.65337	3.70866	3.56829	3.64641
h1SMcG0000817	0.275794	0.22971	0.285176	0.262355	0.259292	0.234577	0.254151	0.25892	0.275462	0.231316	0.248591
h1SMcG0000818	0.205054	0.0683161	0.158316	0.0402708	0.113455	0.199324	0.15117	0.128339	0.167059	0.18345	0.139165
h1SMcG0000819	0.772315	0.839246	0.981852	0.946577	0.963627	0.966548	0.901876	0.908553	0.960136	1.02678	1.08943
h1SMcG0000820	0.473027	0.267347	0.209622	0.132712	0.280416	0.213483	0.140113	0.237902	0.127047	0.356256	0.171981
h1SMcG0000821	12.6477	17.4432	21.5872	22.1777	23.8778	23.1716	20.0182	21.0492	23.084	23.0266	24.3855
h1SMcG0000822	22.9952	25.1722	28.6045	25.3986	23.784	25.5795	24.9508	24.1853	24.412	27.8756	30.2151
h1SMcG0000823	0	0	0	0	0	0	0	0	0	0.00803237	0
h1SMcG0000824	8.72216	10.578	11.1974	10.0441	10.0001	9.79246	9.9962	9.45412	9.24836	9.29974	9.53046
h1SMcG0000825	3.08423	3.56381	3.85211	4.15519	4.03983	3.91977	3.83417	3.37389	3.30218	3.32835	3.28349
h1SMcG0000827	1.01283	0.799322	0.727912	0.837981	0.750526	0.766385	0.685728	0.773443	0.743921	0.863289	0.759029
h1SMcG0000828	0.00994235	0	0	0.00976296	0	0	0	0	0	0	0
h1SMcG0000830	25.7136	22.8298	21.2816	19.6035	20.304	22.3525	25.064	25.7452	27.3901	28.664	32.9676
h1SMcG0000831	0	0	0	0.0533584	0	0	0	0	0	0	0
h1SMcG0000832	1.27009	0.559682	0.334738	0.262486	0.228285	0.159349	0.190533	0.116465	0.0985694	0.0863531	0.103989
h1SMcG0000834	0	0	0	0	0	0	0	0	0	0.0122843	0
h1SMcG0000835	2.50215	2.11937	1.22786	0.957814	1.2319	1.27795	1.09427	0.955547	1.11627	1.01628	1.36715
h1SMcG0000836	0.0436382	0.0545196	0.0180491	0.0857016	0.0905425	0.0848376	0.241282	0.10242	0.0410218	0.0209146	0.129571
h1SMcG0000837	0.45284	0.409699	0.378033	0.358999	0.394793	0.360226	0.356814	0.39003	0.371795	0.395041	0.422933
h1SMcG0000838	0.0079015	0.00329059	0.00980437	0.00775893	0.0040986	0	0.00546108	0.00927256	0.00371388	0.00378697	0.0134064
h1SMcG0000839	0	0	0.055092	0	0	0	0	0	0	0	0
h1SMcG0000840	1.14178	1.31145	0.997816	1.07597	1.24182	1.00247	1.06066	1.35719	1.17719	1.12093	1.23421
h1SMcG0000841	2.63263	1.60363	1.47567	1.50477	1.60608	1.74933	1.59322	1.51244	1.62523	1.59696	1.50003
h1SMcG0000842	0.815468	0.897064	0.846391	0.876297	0.925795	0.987113	0.723117	0.888354	0.896749	0.678424	0.68527
h1SMcG0000843	0.0846952	0.0540829	0.0653905	0.0582169	0.0702919	0.0548858	0.0312195	0.0450575	0.0451165	0.0514167	0.0455054
h1SMcG0000844	9.69704	2.7185	0.978237	0.510941	0.68702	0.827656	1.04617	0.621718	0.711466	0.544101	1.08348
h1SMcG0000845	6.76421	7.08533	6.96605	6.82249	6.84377	7.03933	7.23751	7.07254	7.37336	7.17423	7.17686
h1SMcG0000846	0.904671	0.669374	0.571561	0.545514	0.517101	0.572743	0.630654	0.520173	0.619934	0.639852	0.663155
h1SMcG0000847	0.0310312	0.025846	0	0	0	0	0	0	0	0	0
h1SMcG0000848	0.1326	0	0.246801	0.195312	0.171953	0.0966714	0.0305487	0.155609	0.155813	0.127103	0.084368
h1SMcG0000849	0.443767	0.286892	0.235987	0.188829	0.219226	0.382068	0.484889	0.184501	0.232418	0.236992	0.249185
h1SMcG0000850	9.94117	5.39644	4.7868	3.69103	4.30999	8.31724	10.6195	3.90032	4.88179	4.74082	5.11885
h1SMcG0000851	0.261355	0.17087	0.116235	0.0910657	0.0816324	0.131124	0.129487	0.12664	0.0951041	0.12122	0.109668
h1SMcG0000852	0.522878	0.513508	0.426884	0.41861	0.383558	0.379304	0.39105	0.3471	0.331965	0.418915	0.379029
h1SMcG0000853	0	0.0115097	0.0114311	0	0	0	0	0	0	0	0
h1SMcG0000854	0.27603	0.127726	0.0761122	0.09035	0.127271	0.0894392	0.0565265	0.057587	0.0288312	0.0293986	0.234169
h1SMcG0000855	0.135695	0.0576999	0.0319022	0.03787	0.0311182	0.0354055	0.0381719	0.0348652	0.0449813	0.045182	0.0460462
h1SMcG0000856	16.1935	16.9201	15.6682	16.0442	14.2679	15.0027	13.9249	13.989	14.5086	13.7253	14.1764
h1SMcG0000857	0.00101656	0.000846697	0.00336366	0.000998218	0.0010546	0	0	0.000954363	0.000955612	0.000974419	0.000862393
h1SMcG0000858	1.26924	1.10949	1.07073	1.05576	1.14437	1.07769	1.04998	1.08278	1.07108	1.11223	1.06491
h1SMcG0000859	0.456463	0.406736	0.371002	0.375571	0.358997	0.372892	0.39127	0.386856	0.286777	0.357888	0.368889
h1SMcG0000860	0.168601	0.145271	0.162314	0.117033	0.117613	0.12433	0.13394	0.148734	0.124335	0.157432	0.115905
h1SMcG0000861	0	0.0151682	0.150647	0.178827	0.0755713	0.0531073	0	0.0854852	0.0855971	0.052369	0.0308989
h1SMcG0000863	0.179262	0.161961	0.206096	0.167077	0.200155	0.18459	0.200193	0.208228	0.17137	0.182024	0.149498
h1SMcG0000864	3.38734	3.44074	3.50059	3.58063	3.56388	3.60517	3.65209	3.63503	3.56762	3.53665	3.70396
h1SMcG0000866	0.580366	0.636037	0.657777	0.638591	0.575507	0.617786	0.54027	0.606834	0.596514	0.572363	0.514919
h1SMcG0000868	2.75945	1.32995	1.07721	0.745919	0.820218	0.798677	1.07145	0.815026	0.816093	1.08477	1.47297
h1SMcG0000870	0.205041	0.194499	0.164902	0.139821	0.165445	0.17163	0.257183	0.229926	0.20881	0.289353	0.236759
h1SMcG0000871	0.131684	0.0231844	0.00974178	0.00525641	0.00777465	0.00416274	0.00493292	0.00502548	0.0090577	0.0102622	0.00272471
h1SMcG0000872	0.361099	0.427911	0.44296	0.401285	0.436743	0.385253	0.379294	0.424997	0.423345	0.44631	0.378561
h1SMcG0000873	104.7	95.07	89.4292	84.8993	79.7076	84.3569	80.6508	75.2449	79.8467	77.047	78.4272
h1SMcG0000874	8.79388	16.0501	16.0986	18.1339	14.8744	14.8292	11.7681	14.681	14.8081	16.1257	12.7797
h1SMcG0000875	3.33315	1.89396	1.62085	1.54066	1.54143	1.35294	1.66905	1.6257	1.9065	1.87471	2.15295
h1SMcG0000877	216.905	244.975	242.702	229.881	230.163	228.464	227.574	225.302	230.86	226.832	225.46
h1SMcG0000878	0.049193	0.0446978	0.0362539	0.0351312	0.0375795	0.0412977	0.0403872	0.038206	0.0533903	0.0484397	0.0405944
h1SMcG0000879	0.0508885	0.0235474	0.015591	0.00555226	0.00391059	0.00732838	0.0208423	0.00707777	0.0194893	0.0162597	0.0239839
h1SMcG0000880	0.510816	0.389593	0.36605	0.386406	0.321965	0.368077	0.384521	0.335972	0.368518	0.382887	0.360283
h1SMcG0000882	4.06273	3.23768	3.46292	3.09579	2.95371	2.93189	2.95918	2.59973	2.45647	2.69175	2.6911
h1SMcG0000884	5.60214	6.1194	6.0966	6.2676	5.12105	6.38296	4.88746	5.1516	4.85618	5.12782	5.60956
h1SMcG0000885	2.21054	1.73844	1.34201	1.42536	1.2795	1.29111	1.47753	1.24695	1.41804	1.35501	1.97188
h1SMcG0000886	2.20451	1.78601	1.69186	1.63771	1.5689	1.60779	1.58777	1.51749	1.56545	1.44721	1.62125
h1SMcG0000887	2.00075	1.69556	1.61068	1.57653	1.6305	1.64904	1.6772	1.56309	1.50485	1.61158	1.54302
h1SMcG0000888	31.9302	33.0471	33.1911	34.1336	35.9586	32.4862	35.1905	31.1421	28.4287	28.2742	30.795
h1SMcG0000889	0.00554661	0	0	0	0	0	0	0	0	0	0
h1SMcG0000890	0.804148	0.859139	0.807996	0.775168	0.847345	0.832835	0.762382	0.788543	0.765829	0.764758	0.803631
h1SMcG0000892	47.5214	38.1193	42.8181	24.1695	23.8156	21.9834	19.7626	15.5119	11.1337	12.988	13.5622
h1SMcG0000893	0.313966	0.10439	0.0848271	0.0683732	0.0669819	0.0775289	0.0734986	0.0653693	0.079736	0.0958673	0.151433
h1SMcG0000894	0	0.100428	0.0997418	0	0.125088	0.0586031	0.0555567	0	0	0.0577885	0.0511447
h1SMcG0000895	1.37805	0.388764	0.312564	0.327383	0.322817	0.151238	0.26627	0.292133	0.271621	0.298272	0.565672
h1SMcG0000896	6.64474	7.19856	7.04901	7.35038	7.1817	7.6507	7.71814	7.31311	7.44338	7.1077	6.46064
h1SMcG0000897	0.986606	0.86717	0.77649	0.710781	0.721784	0.791969	0.743184	0.781952	0.672675	0.717596	0.710802
h1SMcG0000898	11.514	10.0169	9.65703	9.60796	9.86825	9.54223	10.2415	9.15577	9.92045	9.28679	9.30593
h1SMcG0000900	2.63801	2.34771	1.64413	2.66139	2.43682	2.42379	2.3977	2.13735	2.10618	2.25154	2.17663
h1SMcG0000901	0.0950991	0.0970303	0.0747341	0.128402	0.165252	0.295814	0.433799	0.678532	0.938672	1.43572	2.52518
h1SMcG0000902	3.13721	2.91631	2.73559	2.64811	2.69814	3.02802	2.9341	2.85979	2.98844	2.88923	3.03716
h1SMcG0000903	0	0.0338446	0.10084	0.159605	0.0843102	0.039499	0.0748913	0.0762965	0.0381982	0.11685	0
h1SMcG0000904	1.21549	1.31222	1.36956	1.41538	1.36984	1.47903	1.38334	1.45582	1.37415	1.27966	1.20548
h1SMcG0000905	0.338496	0.51688	0.280009	0.387787	0.468218	0.520976	0.41591	1.0328	0.503819	0.486696	0.382881
h1SMcG0000906	30.2684	31.043	31.0839	29.28	28.0758	26.5721	24.7151	24.5492	23.716	22.8372	19.1267
h1SMcG0000907	0.0911505	0.0165643	0.00274186	0.00325476	0.0017193	0.0161097	0.0565074	0.00622353	0	0.00158858	0.00140594
h1SMcG0000908	0.815182	0.86231	0.842414	0.729215	0.665008	0.747728	0.697713	0.65403	0.573025	0.739653	0.72644
h1SMcG0000909	0.0917953	0.0482265	0.0319314	0.0281973	0.0244181	0.0242523	0.0355719	0.0243069	0.0238962	0.0248177	0.0351431
h1SMcG0000910	4.0013	3.874	3.77375	3.68134	3.74651	3.49064	3.49472	3.20617	2.97798	2.91932	3.08314
h1SMcG0000913	2.39541	2.18549	2.10755	2.12362	1.96258	2.02405	1.89543	1.78795	2.02104	2.03242	1.99982
h1SMcG0000914	0.0065038	0	0.0107601	0.0127729	0.0067472	0.0189662	0	0.00610587	0.0183416	0.00623419	0.0110349
h1SMcG0000915	0.14674	0.134144	0.105102	0.101919	0.128097	0.116547	0.102243	0.142801	0.116073	0.135511	0.126004
h1SMcG0000916	0.00205675	0.00171308	0.00255206	0.00807856	0.00640117	0.00699748	0.00473837	0.00386182	0.00386688	0.0128147	0.00785174
h1SMcG0000917	2.86214	1.77078	1.50438	1.16927	1.04665	1.1659	1.13721	1.01221	0.907701	1.02103	0.999149
h1SMcG0000918	0.930116	0.78587	0.700973	0.680609	0.749207	0.867178	0.879789	0.812334	0.765056	0.702959	0.817509
h1SMcG0000919	0.721314	0.70208	0.64525	0.551815	0.669997	0.505487	0.626064	0.625999	0.614992	0.643174	0.576345
h1SMcG0000920	3.74865	4.35745	3.90741	4.19339	3.76073	3.88416	3.60632	4.37011	4.06604	3.93547	4.21689
h1SMcG0000921	4.57207	3.05665	2.5188	2.33476	2.53489	3.03748	3.01814	2.71744	3.03021	3.03579	3.44019
h1SMcG0000922	0.113072	0.0909081	0.0597585	0.0647686	0.0570226	0.0625891	0.0832144	0.0751923	0.0900537	0.102363	0.0792705
h1SMcG0000924	8.47892	8.76792	8.96513	9.27278	8.7797	9.00888	8.6654	8.67087	8.77961	8.79962	9.57269
h1SMcG0000925	22.047	19.1498	18.0032	17.0485	16.522	17.4826	16.6609	16.4946	16.3386	16.0806	16.4917
h1SMcG0000926	0.531232	0.468492	0.513299	1.28001	2.12572	1.28012	1.52622	0.477774	0.390273	0.423628	0.44688
h1SMcG0000928	0.657862	0.597127	0.555051	0.576721	0.534412	0.586854	0.542741	0.554464	0.562901	0.51265	0.54
h1SMcG0000929	1.11923	1.35999	1.15915	1.23314	1.19808	1.30151	1.28857	1.14552	1.02143	1.04722	1.07038
h1SMcG0000930	0.0378929	0.0354257	0.0211103	0.0136687	0.0104294	0.0097723	0.0114022	0.0137942	0.0225357	0.0126015	0.015089
h1SMcG0000932	1.32898	1.66829	1.68837	1.64125	1.60427	1.49526	1.50769	1.54618	1.44091	1.4354	1.63004
h1SMcG0000933	0.522641	0.409587	0.420546	0.326589	0.393095	0.399502	0.37545	0.343464	0.376295	0.414443	0.397026
h1SMcG0000934	0.958059	0.952281	1.07699	1.0442	0.99523	0.99543	0.981103	0.933989	0.876761	0.917127	0.828911
h1SMcG0000935	2.45452	3.09919	3.26162	3.4615	3.32744	2.99933	2.81935	3.12148	3.04783	3.02439	2.91666
h1SMcG0000936	0.110103	0.071865	0.0424742	0.0213114	0.0318507	0.0298438	0.0278046	0.0243507	0.0189089	0.0273994	0.0386194
h1SMcG0000937	0.0707931	0.0348423	0.0239568	0.0126392	0.0267063	0.0281516	0.0355842	0.0211469	0.00907482	0.0154224	0.0409479
h1SMcG0000938	1.41787	1.63596	1.76846	1.67756	1.53317	1.49489	1.63252	1.63647	1.68314	1.64665	1.66897
h1SMcG0000939	0	0	0	0	0	0	0	0.0109477	0	0	0
h1SMcG0000941	1.64226	1.16267	0.475475	0.483788	0.53951	2.26152	2.97632	0.488229	0.540329	0.970743	1.60218
h1SMcG0000942	0.130837	0.17903	0.146884	0.0642382	0.126038	0.0908437	0.12057	0.114058	0.166919	0.116455	0.0872102
h1SMcG0000943	0.188995	0.192396	0.208453	0.226826	0.152497	0.102063	0.193515	0.197146	0.236885	0.241547	0.356295
h1SMcG0000944	1.03385	1.01824	1.00074	0.88501	0.894004	0.825283	0.936272	0.883228	0.8736	0.934782	0.927888
h1SMcG0000945	1.46255	1.93798	1.59479	1.43616	2.13799	1.4863	1.71535	1.18583	0.999898	1.52936	1.07155
h1SMcG0000946	0.56705	1.03906	1.06323	0.928031	0.82358	0.734941	1.18445	0.99373	0.78181	1.08709	1.37902
h1SMcG0000948	0.174769	0.117839	0.107855	0.0962498	0.0968901	0.0952795	0.0988478	0.100268	0.12387	0.129853	0.135712
h1SMcG0000949	0.0781696	0.0651078	0.0646631	0.153518	0	0	0.144071	0.0733868	0.0734829	0.149858	0.0663147
h1SMcG0000950	0	0	0	0	0	0	0.0315113	0.0321025	0	0	0
h1SMcG0000951	0.300303	0.272977	0.220673	0.175134	0.19926	0.194114	0.202285	0.174595	0.164793	0.19726	0.162943
h1SMcG0000952	6.30145	6.48548	6.46864	6.17961	5.94337	6.21409	6.05161	6.76492	6.75428	6.95481	7.10192
h1SMcG0000953	0.217275	0.260144	0.213434	0.306698	0.295846	0.198004	0.187711	0.305972	0.153186	0.130168	0.195844
h1SMcG0000954	0.291683	0.222054	0.212853	0.198852	0.204303	0.212198	0.206303	0.199709	0.183379	0.204796	0.226958
h1SMcG0000955	0.187501	0.0954375	0.163721	0.204576	0.129679	0.121508	0.191986	0.0880145	0.117506	0.0998491	0.0795327
h1SMcG0000956	0	0	0	0	0	0.0203895	0.0386591	0.0196922	0	0	0
h1SMcG0000957	0.0317035	0.00754456	0.00280989	0.00111184	0.00117464	0	0	0.00106299	0	0	0
h1SMcG0000958	0.0495209	0.0618692	0.0704589	0.0690509	0.065759	0.0645038	0.0611506	0.0595085	0.0567933	0.0474681	0.0470521
h1SMcG0000959	1.26077	0.401509	0.122697	0.0728248	0	0	0.0683431	0.0348127	0.0348582	0	0
h1SMcG0000960	2.24593	2.32641	1.9917	1.97178	1.8314	1.9334	1.76274	1.78688	1.95025	1.90197	2.2
h1SMcG0000961	1.03234	2.16635	2.10719	1.44816	1.68296	1.8115	1.6432	1.77472	1.94089	1.56785	1.69469
h1SMcG0000962	7.27574	9.64645	10.6791	11.0927	10.1979	9.84043	9.65924	10.0393	11.4847	10.7384	9.74923
h1SMcG0000963	0.0596132	0.0256535	0.0160267	0.0165856	0.0113381	0.0217303	0.0128182	0.0121259	0.0205476	0.0138093	0.0160146
h1SMcG0000964	0.0618543	0.133948	0.220017	0.230805	0.154006	0.168353	0.125401	0.174209	0.110477	0.136367	0.136432
h1SMcG0000965	0.0118105	0.00983703	0.0146548	0	0.00612626	0.00574025	0	0	0.0166536	0.00566046	0
h1SMcG0000966	0.00262176	0.00436735	0.00867505	0.00257446	0.00815963	0.0025485	0.00966409	0.0049227	0.00739372	0.0100523	0.00222416
h1SMcG0000967	0.682352	0.53273	0.580167	0.627288	0.613448	0.59788	0.639017	0.668099	0.592328	0.645718	0.63192
h1SMcG0000968	6.90339	9.51812	8.84012	8.88524	8.78021	8.2649	8.33843	7.65271	8.17603	7.21537	8.20564
h1SMcG0000969	0	0	0	0	0.045622	0	0.0405252	0	0	0	0
h1SMcG0000971	1.77174	1.81776	1.78954	1.6835	1.71666	1.86846	1.72072	1.81577	1.8361	1.91801	1.95882
h1SMcG0000972	1.08376	1.05903	1.2118	0.972027	1.09185	1.09218	1.06162	1.13228	0.99204	1.04428	1.14623
h1SMcG0000973	0.191834	0.177532	0.252725	0.251164	0.272722	0.255538	0.183327	0.186767	0.26048	0.177071	0.192878
h1SMcG0000974	13.7105	8.60647	8.75912	7.47553	8.03037	9.40549	8.73149	7.91837	7.91158	8.11978	7.69736
h1SMcG0000975	1.22279	1.04322	1.02597	1.0325	1.10715	1.09686	1.12764	1.07084	0.934206	1.12099	1.03809
h1SMcG0000976	0.238099	0.124734	0.0918678	0.128055	0.112594	0.121039	0.126376	0.135856	0.12338	0.114517	0.112772
h1SMcG0000977	8.98719	8.63863	8.86093	8.2049	7.38322	8.52357	7.34182	8.3689	7.67203	7.86958	8.03635
h1SMcG0000978	1.43131	2.06925	2.21156	1.81067	1.89957	1.82584	1.73885	1.85622	1.93138	2.10947	1.85236
h1SMcG0000979	6.84083	6.13455	5.76904	5.25556	5.16852	5.22519	5.21858	4.99091	5.43676	5.31268	5.06248
h1SMcG0000980	10.6122	8.11272	6.96592	6.48902	6.07002	6.47936	6.30112	6.69938	6.6758	6.14736	6.45282
h1SMcG0000981	0.350747	0.304063	0.321066	0.387373	0.431532	0.410527	0.417771	0.364381	0.299812	0.291989	0.3684
h1SMcG0000982	0.0457484	0.114312	0.321672	2.67291	2.99001	2.20127	2.06576	1.50322	0.258033	0.0877038	0.0776207
h1SMcG0000985	1.66574	1.45677	2.27357	1.96282	2.4193	1.70015	2.30253	2.42392	2.58368	1.83619	1.83705
h1SMcG0000986	0.0112278	0.0026719	0.00663413	0.00630011	0.00831997	0.00467745	0.00295619	0.00752915	0.0045234	0.0169122	0.00680358
h1SMcG0000988	7.40626	7.38345	6.80219	6.61385	6.58305	6.60646	6.73464	6.39547	7.11926	6.4892	6.26956
h1SMcG0000989	1.40251	1.04582	0.860132	0.852179	0.875229	0.960245	0.978003	0.853416	0.978293	0.987245	1.07888
h1SMcG0000990	4.25184	3.13566	2.70448	2.64289	2.52667	2.6965	3.378	2.89882	3.15873	3.56119	3.95021
h1SMcG0000991	0.976001	1.12821	1.21689	1.26198	1.22915	1.29051	1.20418	1.26724	1.1277	1.13053	1.07541
h1SMcG0000992	1.09815	1.04651	1.06257	1.00552	0.920956	0.962272	0.919636	0.904908	0.798718	0.864379	0.844904
h1SMcG0000994	24.0405	22.3375	20.4409	19.6942	20.2228	20.0775	20.1946	19.6928	20.4409	20.3978	19.6595
h1SMcG0000995	2.75512	2.91923	2.8694	2.80742	2.94257	2.84497	2.91767	2.75192	2.83195	2.93531	2.86605
h1SMcG0000996	0	0	0	0	0	0	0	0.0390074	0	0	0
h1SMcG0000997	3.69877	2.89261	2.45858	2.43957	2.36683	2.58043	2.53979	2.35083	2.35083	2.46298	2.48249
h1SMcG0000998	172.845	153.534	166.858	156.909	147.904	163.916	167.658	149.39	170.818	181.789	201.064
h1SMcG0000999	2.5472	2.12157	2.0575	1.72961	1.74096	1.94198	1.92694	1.70989	1.95001	1.96605	1.99989
h1SMcG0001000	0	0	0	0	0	0	0	0.0477116	0	0	0
h1SMcG0001002	0.949859	0.197785	0.245543	0.174885	0.215557	0.31739	0.273537	0.167202	0.279034	0.170715	0.226633
h1SMcG0001005	1.3445	1.25386	1.20018	1.17028	1.23355	1.08955	1.0882	1.13678	1.18954	1.1842	1.11052
h1SMcG0001006	1.9413	0.851257	0.562055	0.605521	0.586414	0.571666	0.74189	0.578918	0.660187	0.618449	0.939694
h1SMcG0001007	25.3403	24.4059	22.2933	22.1273	20.7226	22.2652	20.5753	21.0389	18.9326	22.1535	21.3572
h1SMcG0001008	1.64741	1.31752	1.31079	1.16431	1.23007	1.26676	1.29155	1.22601	1.10948	1.16797	1.17507
h1SMcG0001010	7.61711	6.02996	5.38328	5.39824	5.26811	5.43276	5.41734	5.54762	5.39719	5.05758	5.26527
h1SMcG0001011	6.9736	6.57812	6.69137	6.64579	6.90095	7.11106	6.97634	6.82436	7.03756	7.44544	7.84787
h1SMcG0001012	17.7342	17.1195	16.8265	16.709	17.4044	17.842	17.6663	17.5149	18.013	18.9285	20.4458
h1SMcG0001013	3.78159	5.10762	6.46775	6.52347	6.94497	5.81193	6.40456	6.04496	5.71661	6.90676	7.49999
h1SMcG0001014	0.999371	0.920097	0.824842	0.730504	0.771767	0.773236	0.749559	0.694202	0.743558	0.713087	0.695736
h1SMcG0001015	1.40021	1.23767	1.14425	1.14579	1.14946	1.21567	1.16074	1.15537	1.15594	1.1959	1.26231
h1SMcG0001016	2.44827	1.1534	0.741219	0.773222	0.591547	0.897397	0.859087	0.768991	0.838064	0.923964	0.917555
h1SMcG0001017	0.905731	0.655875	0.494984	0.497416	0.51744	0.568039	0.586552	0.571989	0.586636	0.609369	0.703019
h1SMcG0001018	47.7713	56.725	57.5756	56.256	56.9702	57.2212	53.9708	56.6694	59.8762	58.4533	57.2179
h1SMcG0001019	0.190982	0.147507	0.113442	0.128053	0.142705	0.169289	0.149246	0.112554	0.11626	0.118145	0.160947
h1SMcG0001020	0.270103	0.159524	0.11781	0.106092	0.0866107	0.0525111	0.0814604	0.0829888	0.110797	0.112977	0.133318
h1SMcG0001022	88.8932	142.415	161.094	172.376	159.814	147.34	145.361	162.946	164.786	163.407	131.9
h1SMcG0001025	19.1073	18.8952	19.1124	18.6598	17.3038	17.5765	16.7014	17.6435	16.9387	17.7535	18.0204
h1SMcG0001026	0.759986	0.884831	0.77739	0.674053	0.81386	0.746693	0.662693	0.705814	0.699056	0.759813	0.915099
h1SMcG0001027	0.680739	0.457372	0.405445	0.378792	0.442561	0.507317	0.556223	0.677434	0.699652	0.835225	0.777701
h1SMcG0001028	2.24735	1.6867	1.8999	1.47928	1.33226	1.08027	1.43376	1.41429	1.18399	1.84645	1.59226
h1SMcG0001029	0.121303	0.0704454	0.0625996	0.0404332	0.0415626	0.0292079	0.0369193	0.0323881	0.050215	0.0490698	0.0415402
h1SMcG0001030	0.609105	0.606158	0.594586	0.594464	0.56601	0.630935	0.617265	0.575618	0.58307	0.613552	0.590586
h1SMcG0001031	1.89585	0.576963	0	0	0	0	0	0.0342279	0	0	0
h1SMcG0001032	5.58961	2.44807	1.78402	1.74268	1.72514	1.89264	1.92303	1.87602	2.37327	2.16102	2.88071
h1SMcG0001033	1.40362	0.783443	0.524104	0.440287	0.419652	0.542442	0.534453	0.466698	0.522287	0.593297	0.839312
h1SMcG0001034	0.0829351	0.0175992	0.0034958	0.0031123	0.00383612	0.00821581	0.000486795	0.00297557	0.00397262	0.00354445	0.00448136
h1SMcG0001035	1.79549	1.45334	1.8618	1.6141	1.67904	1.42575	1.86433	1.42448	1.40257	1.67258	1.71627
h1SMcG0001036	38.2563	41.2813	39.1006	38.7347	36.8657	35.204	34.4707	35.9954	36.7618	36.4259	38.8011
h1SMcG0001037	0.243424	0.0579281	0.143831	0.136589	0.0360762	0.0676062	0.0961376	0.0652942	0.0326899	0.0666664	0.0885029
h1SMcG0001038	0.511498	0	0	0	0	0	0	0	0	0	0
h1SMcG0001039	0.435169	0.54368	0.56568	0.854633	1.06414	1.26903	1.34628	1.37154	1.51943	2.05585	2.13593
h1SMcG0001040	4.54974	5.28316	6.01629	5.05464	4.68555	4.35805	5.29443	3.55428	4.58915	4.2338	3.60618
h1SMcG0001041	2.46798	2.09741	2.05752	1.92283	1.88319	2.07239	1.93262	1.80572	1.7863	1.79184	1.93642
h1SMcG0001042	2.66712	3.2113	3.26639	3.09493	3.07658	3.20747	3.06849	3.38314	3.76854	3.5671	3.42647
h1SMcG0001043	0.242331	0.405979	0.412353	0.482703	0.494675	0.460372	0.415212	0.455873	0.45647	0.435866	0.372467
h1SMcG0001044	0.651511	0.342723	0.0850957	0.0336713	0	0.133328	0.0315991	0	0.0644683	0	0.145449
h1SMcG0001045	0.645241	0.341997	0.388184	0.374399	0.425974	0.484664	0.243248	0.41302	0.192995	0.449813	0.373218
h1SMcG0001046	0.0429336	0.00446994	0	0	0.0167026	0	0.00494555	0.00503834	0.0100899	0.0102884	0.00455281
h1SMcG0001047	0	0	0	0	0	0	0.0171981	0	0	0	0
h1SMcG0001048	0.0533411	0.0310996	0.00441246	0.0209515	0.0166012	0	0.00983105	0	0.0100286	0.00511299	0.00905032
h1SMcG0001049	0.49372	0.158162	0.0471245	0	0	0.0553759	0.0349981	0.0891369	0.0357014	0.0364041	0.0161094
h1SMcG0001050	17.4637	19.9407	24.7425	21.6384	21.016	21.482	23.1158	20.3301	21.073	18.8094	21.0107
h1SMcG0001051	0.852239	0.807741	0.911619	0.937862	0.731696	0.699876	0.731197	0.924248	0.759704	0.60564	1.03463
h1SMcG0001052	2.10727	0.946802	0.589928	0.61867	0.592426	0.86783	0.978365	0.661964	0.627547	0.668166	0.714167
h1SMcG0001053	13.9612	4.59325	3.08315	2.54525	2.26249	2.64123	3.0393	2.46699	2.72229	3.17853	3.91257
h1SMcG0001054	0.0251586	0.0117551	0.0065988	0.00723064	0.00763907	0.00894719	0.00678566	0.0103695	0.0098062	0.00588188	0.00728791
h1SMcG0001055	1.64888	1.60997	1.67816	1.71616	1.79067	1.85193	1.639	1.80889	1.8461	1.81435	1.95939
h1SMcG0001056	6.81158	6.39382	6.01476	5.22885	5.63637	6.51615	6.4265	5.9888	6.09828	7.20286	6.26011
h1SMcG0001057	0.0334116	0.0216445	0.0276386	0.0284343	0.0215675	0.0267041	0.0184738	0.0216086	0.019543	0.0249095	0.0201561
h1SMcG0001058	3.07239	2.83069	2.87437	2.7331	2.93206	2.98654	3.11748	3.06595	3.22419	3.25582	3.12343
h1SMcG0001059	0.822621	0.380647	0.252031	0.329095	0.252861	0.53309	0.224612	0.400446	0.544174	0.204431	0.439396
h1SMcG0001060	7.70691	8.64306	9.38721	8.25313	7.80646	7.60954	6.62678	6.95051	5.50494	5.90412	5.63719
h1SMcG0001061	0	0	0	0	0	0	0.0377366	0.0384446	0	0.0392525	0
h1SMcG0001062	3.85317	4.05204	4.29176	4.26613	4.39308	4.3708	4.53382	4.40038	4.72217	4.78102	4.65367
h1SMcG0001063	0.0014414	0.00280128	0.0023847	0.00235899	0.00448604	0.00513746	0.00442763	0.00631498	0.00406495	0.00322385	0.00448362
h1SMcG0001065	1.70881	1.20497	1.06439	1.0596	1.01351	1.22429	1.05713	1.00027	0.995176	1.04086	1.23019
h1SMcG0001066	2.69469	3.03928	3.27403	2.96492	2.87359	2.84842	2.54161	2.97593	2.69133	2.80693	2.60516
h1SMcG0001067	1.57282	1.23862	1.13224	1.00469	1.04168	1.07656	1.07451	1.09339	1.07052	1.0629	1.31467
h1SMcG0001068	1.25053	0.970004	0.954495	0.882932	0.929621	0.85315	0.89788	0.904643	0.885634	0.917771	0.947633
h1SMcG0001069	0.902389	0.884952	0.800649	0.814647	0.717219	0.8701	0.938875	0.635382	0.73883	0.781273	0.827273
h1SMcG0001070	0	0	0	0.0119612	0	0	0.011225	0	0	0.011676	0
h1SMcG0001071	0	0	0	0	0	0	0	0.0282303	0	0	0
h1SMcG0001074	1.34153	0.873046	0.746608	0.598233	0.536263	0.584226	0.559526	0.620094	0.630547	0.560375	0.624723
h1SMcG0001076	0	0	0.0503647	0	0	0	0	0	0	0	0
h1SMcG0001077	0.191388	0.104611	0.0519485	0.0616662	0.0558424	0.0610445	0.0606269	0.0701868	0.0674676	0.0601959	0.0710338
h1SMcG0001078	8.02427	7.87269	6.9017	6.63214	5.99167	6.17008	5.94792	6.16909	6.20277	6.02837	6.09112
h1SMcG0001080	0	0.0535381	0.0531725	0	0.0666844	0.0624828	0.0592346	0.060346	0	0.184843	0.109061
h1SMcG0001081	26.3303	22.9999	21.45	20.4609	20.5686	21.5436	21.7038	19.562	23.7821	23.2213	25.1226
h1SMcG0001082	44.5651	42.0522	40.3545	37.291	36.2983	42.6417	43.8655	41.4692	41.5792	40.1769	41.9382
h1SMcG0001083	0.25924	0.265276	0.35537	0.336993	0.286871	0.314396	0.307153	0.303644	0.262265	0.267426	0.272288
h1SMcG0001084	1.8652	2.00665	1.36613	1.50721	1.65282	1.75643	1.82626	1.75108	2.1004	1.62027	2.98336
h1SMcG0001085	1.54259	0.751555	0.573538	0.511434	0.474933	0.515952	0.516644	0.432905	0.489604	0.572377	0.638844
h1SMcG0001086	1.25577	1.25118	1.26615	1.17495	1.26344	1.21378	1.20745	1.21231	1.19608	1.27639	1.25025
h1SMcG0001088	0.0974613	0.0778626	0.0658135	0.065755	0.0749717	0.0754037	0.0855363	0.088386	0.102213	0.0870659	0.163674
h1SMcG0001089	10.3615	6.89454	5.28187	5.44394	4.62099	5.53772	5.74312	5.6714	5.89447	6.23038	6.92504
h1SMcG0001090	4.41978	3.47252	3.2415	3.08724	3.13163	3.08934	3.40112	3.09063	2.76272	3.1665	3.42093
h1SMcG0001092	1.41057	1.52401	1.6572	1.65659	1.75417	1.65739	1.58189	1.81197	1.69588	1.7576	1.5599
h1SMcG0001093	0	0.0999378	0	0.0589111	0.124478	0	0.0552856	0	0	0	0.0508952
h1SMcG0001094	9.85968	6.37182	5.76804	5.50597	5.31015	6.45421	6.13915	5.06601	5.55277	5.21505	5.83058
h1SMcG0001095	7.83171	3.98632	2.91533	3.28978	3.56589	2.91827	3.24771	3.14525	3.96739	4.2957	3.58037
h1SMcG0001097	0.835956	0.700792	0.731929	0.767569	0.850346	0.802044	0.700323	0.70327	0.714396	0.67122	0.672338
h1SMcG0001098	0.306997	0.328611	0.261628	0.265013	0.256965	0.277635	0.274727	0.276094	0.265837	0.257921	0.245038
h1SMcG0001100	11.8969	11.2238	10.3873	10.3435	9.97491	10.9646	11.0691	11.3172	12.3438	10.9497	11.7484
h1SMcG0001101	0.662412	0.658112	0.61676	0.665044	0.62557	0.659303	0.622292	0.581911	0.658067	0.642545	0.708111
h1SMcG0001102	3.4852	3.45658	3.16312	3.06549	3.04158	3.29951	3.1356	3.28747	3.18696	3.62571	3.49613
h1SMcG0001103	1.46295	1.13012	0.981761	0.996453	0.993663	1.06565	1.18505	1.0846	1.21349	1.26996	1.25915
h1SMcG0001104	2.79195	2.30492	2.40323	2.28706	2.28343	2.26879	2.43218	2.32064	2.22185	2.46381	2.37271
h1SMcG0001105	0.079902	0.0709873	0.0616897	0.0601529	0.0497353	0.0543685	0.0638142	0.0500088	0.052578	0.0714837	0.0497085
h1SMcG0001106	0.91445	0.728533	0.65778	0.780826	0.618699	0.618364	0.732773	0.522565	0.597999	0.876542	0.573393
h1SMcG0001107	0	0	0.0131443	0.0312062	0.0329689	0.0463373	0.0146428	0.0447527	0.0149371	0	0
h1SMcG0001108	0	0	0.0308293	0.0365963	0.077327	0.0362274	0.0343441	0.0349885	0.0350343	0.0357238	0.0948501
h1SMcG0001109	12.7001	9.58835	7.9158	7.25237	7.64538	9.25501	9.18817	9.2249	9.14642	9.32643	10.1339
h1SMcG0001110	1.43349	2.61678	2.96151	2.68865	2.71012	2.54641	2.50017	2.55464	2.46558	2.32023	2.24283
h1SMcG0001112	0.51816	0.913929	0.655552	1.01762	0.93281	0.977735	0.8286	0.887068	0.916883	0.642763	0.762797
h1SMcG0001113	0.034037	0	0.0281559	0.0167114	0.0176554	0.0165429	0	0	0	0	0
h1SMcG0001114	0.0347761	0.0462328	0.0287673	0.0269248	0.0117946	0.0188524	0.0271167	0.0163242	0.0188602	0.0192314	0.0266653
h1SMcG0001115	2.01731	1.93552	1.94589	1.77092	1.78961	1.73921	1.72762	1.74665	1.53451	1.65354	1.66299
h1SMcG0001116	4.77961	2.99489	2.40201	2.21857	2.19208	2.62294	2.81152	2.52414	2.88791	2.96249	3.4333
h1SMcG0001117	0.681578	0.32169	0.268482	0.240622	0.249163	0.253971	0.242264	0.211768	0.270015	0.318884	0.447426
h1SMcG0001118	1.37476	1.23405	1.22084	1.31025	1.44718	1.34477	1.47979	1.63771	1.56926	1.40636	1.61709
h1SMcG0001119	0.292694	0.274259	0.294397	0.228624	0.310549	0.242485	0.288115	0.259173	0.206359	0.232738	0.276521
h1SMcG0001120	0.681548	0.602829	0.583744	0.562644	0.540197	0.564789	0.583599	0.468089	0.52729	0.545376	0.731688
h1SMcG0001122	19.61	19.111	19.2245	19.6561	20.73	23.901	24.9101	28.113	31.0802	32.6611	39.6037
h1SMcG0001124	0.18153	0.166317	0.15944	0.124254	0.131273	0.136495	0.13678	0.127818	0.131498	0.139716	0.157624
h1SMcG0001125	0.433052	0.277455	0.198403	0.176638	0.186615	0.223428	0.291627	0.218915	0.197281	0.229902	0.25999
h1SMcG0001126	0	0	0	0.0117669	0.0248632	0	0.0110428	0	0	0	0
h1SMcG0001127	0.0256579	0.0213706	0.0212246	0.0755849	0.0266181	0.024941	0	0.024088	0	0.0245943	0
h1SMcG0001128	0.0450777	0	0	0	0	0	0	0	0	0.043209	0
h1SMcG0001129	0	0	0	0.0119671	0.00632153	0.0118464	0.0112306	0.00572066	0	0.00584088	0
h1SMcG0001130	0	0	0	0	0	0	0	0	0	0.0410761	0
h1SMcG0001132	0.0210194	0.00583571	0.00579586	0	0	0	0	0	0.00658639	0.00671602	0.00594389
h1SMcG0001133	0.251844	0.232885	0.1706	0.187909	0.188237	0.227458	0.208324	0.228057	0.227424	0.215742	0.241407
h1SMcG0001134	5.39785	5.69766	5.18985	5.12335	4.99844	5.53505	5.30667	5.9142	6.05516	6.86585	6.40437
h1SMcG0001135	0	0	0.0430479	0.0511006	0.0539871	0	0	0.0488556	0.0978391	0	0.0441474
h1SMcG0001138	23.1309	23.2078	25.1447	22.1899	23.4087	21.6422	19.6264	19.5566	19.6135	21.2774	19.8491
h1SMcG0001139	0.0185755	0.0267237	0.0195567	0.0132657	0.0210226	0.0246225	0.0124493	0.017439	0.0126995	0.00971208	0.00716292
h1SMcG0001140	677.197	824.07	878.114	852.11	875.951	855.59	795.801	814.895	828.19	843.526	868.74
h1SMcG0001141	0	0	0	0	0	0	0	0.0110702	0.0110847	0	0.0100034
h1SMcG0001142	0.587729	0.742595	0.708169	0.790551	0.768482	0.827855	0.913579	1.02233	1.03827	1.22877	1.76108
h1SMcG0001143	0	0	0.0217077	0.0773051	0	0	0.0241826	0	0	0.025154	0.0222621
h1SMcG0001144	0.920514	0.953882	1.03511	1.09457	1.03143	1.03635	1.1233	1.13932	1.0563	1.15809	0.995968
h1SMcG0001146	0.334865	0.456399	0.554011	0.657646	0.757957	0.443875	0.617174	0.543014	0.543725	0.700328	0.593987
h1SMcG0001148	0.127668	0.0531676	0	0.0626822	0	0	0.0588247	0.0599284	0.0600068	0.0611878	0
h1SMcG0001149	18.8626	16.3438	13.4315	13.1623	13.4041	15.0781	14.1988	13.4598	13.1201	15.4315	14.2435
h1SMcG0001151	2.55005	2.05757	2.86752	2.73879	2.39747	2.71118	2.6804	2.28181	2.88409	3.01723	2.26473
h1SMcG0001152	0.648972	0.789022	0.870138	0.830555	0.784937	0.733985	0.786528	0.766634	0.72716	0.798961	0.720152
h1SMcG0001153	0.655683	0.451531	0.393499	0.330342	0.373454	0.366587	0.404793	0.412388	0.390771	0.44981	0.447177
h1SMcG0001154	1.72625	1.7518	1.74312	1.79447	1.7785	1.82074	1.92905	1.9522	1.90626	1.75169	1.89032
h1SMcG0001155	0.103831	0.0340406	0.0173609	0.0151852	0.0103133	0.0171796	0.0142507	0.00674054	0.0134987	0.0179996	0.0135875
h1SMcG0001156	0.343738	0.25148	0.161385	0.1414	0.175891	0.196416	0.124137	0.130827	0.157198	0.180328	0.226587
h1SMcG0001157	0	0.00280724	0	0.00330961	0.00349656	0.0065525	0	0.00316421	0.00316835	0.00323071	0
h1SMcG0001158	0	0	0	0	0.0327153	0	0.0290604	0	0	0	0
h1SMcG0001159	0	0.0116581	0	0	0	0	0	0	0	0	0.0118743
h1SMcG0001160	0	0	0	0	0.0292413	0.0136994	0	0	0	0.027018	0.0119559
h1SMcG0001161	0.0893297	0.0725228	0.0605565	0.0576341	0.0605551	0.0652036	0.0606253	0.0602489	0.0633594	0.0630607	0.0828954
h1SMcG0001162	1.87264	1.68619	1.91751	2.10722	2.87733	2.45988	2.50924	1.92912	1.88407	1.68828	1.50277
h1SMcG0001163	5.12307	4.44352	4.03166	3.01104	3.73717	3.67133	3.87102	3.82663	3.83164	4.1938	4.48359
h1SMcG0001165	17.3362	22.4308	24.0489	25.0701	24.2648	23.2162	22.6545	22.6156	22.6839	22.8146	26.6893
h1SMcG0001166	2.32725	2.15617	2.33612	1.97713	2.1702	2.16055	2.3374	2.43035	2.13856	2.23077	2.68417
h1SMcG0001169	0	0.0763184	0.0757972	0.179952	0.0950584	0.0296897	0.112585	0	0.143559	0.117108	0.0518221
h1SMcG0001170	11.2167	11.5255	10.5851	10.4401	10.0538	9.33538	8.9244	8.8647	9.11638	8.9286	9.64102
h1SMcG0001171	0	0.017631	0	0	0	0	0	0	0	0.0202906	0
h1SMcG0001172	23.7423	23.5482	21.8373	18.9727	19.3649	20.656	19.9678	21.2307	21.1216	22.0779	20.8979
h1SMcG0001175	0.813437	1.21843	1.50627	1.26177	1.10897	1.14016	1.20571	1.27851	1.16455	1.18747	1.24412
h1SMcG0001178	10.2387	8.81592	8.90832	7.06492	7.82283	7.50926	6.88514	6.79782	7.28363	6.98489	7.74688
h1SMcG0001180	0.621421	0.711024	0.639965	0.545489	0.590953	0.608633	0.5929	0.598132	0.563511	0.58513	0.633679
h1SMcG0001183	89.1997	86.0464	81.5464	74.399	72.5267	71.5113	68.4408	62.4614	64.1746	61.4248	58.8922
h1SMcG0001184	1.08162	1.15726	1.22362	1.28879	1.19453	1.19823	1.28302	1.23351	1.19628	1.26216	1.12915
h1SMcG0001185	0	0	0	0	0	0	0	0.00815026	0	0	0
h1SMcG0001186	1.34376	2.11779	2.26862	2.13379	1.99521	1.86949	1.61119	2.01191	1.92532	1.8866	1.55952
h1SMcG0001187	0.490357	0.176614	0.087704	0.0650689	0.0412466	0.0128826	0.0610644	0	0.0373749	0.0635175	0.044972
h1SMcG0001188	11.6575	9.63886	8.86018	8.07455	8.0093	8.44724	8.13857	7.89091	7.81641	7.65475	7.60034
h1SMcG0001189	517.576	645.062	676.414	644.298	655.907	647.716	622.994	634.736	642.649	635.802	651.187
h1SMcG0001190	0.0442134	0.0184127	0.036574	0.0651234	0.022934	0.042978	0	0	0	0	0.0375081
h1SMcG0001191	2.30822	1.86337	1.8433	1.64763	1.52886	1.84964	1.76712	1.94196	1.84992	1.82392	2.21674
h1SMcG0001192	0	0.0266068	0	0	0	0	0	0	0	0	0
h1SMcG0001193	0.0324235	0.020016	0.00631088	0.00786598	0.00751884	0.010753	0.00913949	0.00931097	0.00968174	0.013163	0.0122969
h1SMcG0001194	1.50498	1.29832	1.1836	1.15799	1.11629	1.20709	1.32792	1.27366	1.20561	1.29764	1.33472
h1SMcG0001195	0.664927	0.627663	0.4767	0.551363	0.53652	0.603258	0.585514	0.624244	0.902866	0.991453	1.59198
h1SMcG0001196	0	0	0.00881346	0	0	0	0	0	0	0	0
h1SMcG0001198	1.78119	1.88321	1.95254	1.84186	1.89059	1.91045	1.89153	1.98162	1.7154	1.74219	1.60974
h1SMcG0001199	0	0.081949	0	0	0	0	0	0	0	0	0
h1SMcG0001200	0.598315	0.516795	0.183309	0.0870399	0.137935	0.107703	0.204208	0.0416079	0.124987	0.191171	0.169192
h1SMcG0001201	1.48243	0.445872	0.715336	0.485228	0.299038	0.40028	0.796891	0.46391	0.696776	0.710489	0.943208
h1SMcG0001203	0.00408821	0.00340508	0.00338183	0.00802888	0.0084824	0	0.00188369	0.00191904	0.00768619	0.0058781	0.0034682
h1SMcG0001204	1.1199	1.42444	1.53889	1.56177	1.64299	1.56734	1.59932	1.89375	1.93111	1.94325	1.73844
h1SMcG0001205	1.59255	1.82023	1.94242	2.18021	2.11041	1.88704	1.91749	1.97529	2.36581	2.23966	1.81945
h1SMcG0001206	2.23915	1.64985	1.44638	1.26827	1.2618	1.552	1.53831	1.49161	1.76812	1.94103	2.14184
h1SMcG0001207	2.6423	1.87604	1.68291	1.51337	1.51073	1.82439	1.79179	1.82733	2.14045	2.32677	2.70605
h1SMcG0001208	14.859	9.74781	9.19359	8.68302	8.7418	10.1798	9.81034	11.0362	12.6316	13.4951	17.2388
h1SMcG0001209	43.8388	36.5914	36.9863	35.9038	35.2039	39.7648	42.3045	43.3812	47.4047	48.7162	48.4673
h1SMcG0001210	10.5956	9.02985	8.51043	8.33046	8.16632	8.74902	8.64061	8.86792	9.13755	9.15044	9.21781
h1SMcG0001211	0.022067	0.0183797	0.0182542	0	0.0457857	0.0429008	0	0.0414337	0	0	0
h1SMcG0001212	0.0770105	0.103098	0.115401	0.0910618	0.0832387	0.0889681	0.104036	0.115451	0.0996829	0.101258	0.0937214
h1SMcG0001213	0.0428526	0.0356921	0	0.0420794	0.0444563	0.0416552	0	0.120692	0.0402833	0.0410761	0.0363537
h1SMcG0001214	0.263034	0.414408	0.558383	0.553919	0.489865	0.432815	0.44682	0.508757	0.506444	0.531599	0.432844
h1SMcG0001215	0.749394	0.72178	0.782328	0.75707	0.758242	0.721459	0.749318	0.73539	0.721857	0.732123	0.688068
h1SMcG0001216	0.421749	0.45149	0.455741	0.507414	0.381034	0.391497	0.443507	0.441127	0.446467	0.395767	0.378202
h1SMcG0001218	16.9872	10.0466	6.07658	5.73784	5.67225	5.92342	6.38474	5.83841	4.82593	6.92128	8.49788
h1SMcG0001219	0	0	0	0	0	0	0	0	0	0	0.0399242
h1SMcG0001220	0.488788	0.579828	0.690225	0.52845	0.450738	0.479929	0.518677	0.56549	0.52446	0.539514	0.590576
h1SMcG0001221	0.185734	0.0659029	0.0330709	0.0179929	0.0190092	0.0161923	0.0222583	0.021894	0.0274033	0.0239508	0.0360353
h1SMcG0001222	1.29313	1.30047	1.3017	1.30411	1.27263	1.28502	1.30357	1.33049	1.21478	1.29731	1.14964
h1SMcG0001223	1.19751	1.11863	1.00279	0.975996	0.930785	0.982274	0.982992	1.00144	1.02007	1.0578	1.07607
h1SMcG0001225	0.29231	0	0.0268671	0.0318929	0	0	0	0	0.0305316	0	0.0275533
h1SMcG0001226	0	0	0.0127756	0.0151655	0	0.0150126	0.0142322	0	0	0	0.0262039
h1SMcG0001227	74.9159	73.4733	69.718	69.3342	67.4864	72.155	61.4428	63.8851	67.2552	65.5867	69.0624
h1SMcG0001228	0.675599	0.561549	0.562323	0.534831	0.534694	0.533501	0.487796	0.383173	0.361414	0.353839	0.371064
h1SMcG0001229	1.03336	1.18734	1.0402	1.13086	1.11078	1.14972	1.17026	1.06364	1.07674	1.11583	1.11429
h1SMcG0001230	0.814361	0.762474	0.850347	0.994434	0.821094	0.839806	0.794392	0.82183	0.943025	0.864694	0.825146
h1SMcG0001231	0.884312	0.84481	0.869007	0.866264	0.89309	0.874102	0.840444	0.748186	0.863343	0.908929	0.889394
h1SMcG0001232	0.00183234	0.00610466	0.0106102	0.00719713	0.00950458	0.0106869	0.00844276	0.0051607	0.00344497	0.00702554	0.00777228
h1SMcG0001233	0.153021	0.222012	0.254523	0.473399	0.631575	0.460629	0.553436	0.304308	0.171687	0.171912	0.191231
h1SMcG0001234	0.598659	0.490342	0.444217	0.451146	0.460123	0.537464	0.427047	0.446263	0.452456	0.495677	0.442065
h1SMcG0001235	6.43467	5.50697	5.54261	4.46358	4.10328	4.24643	4.9505	4.18434	4.10658	4.44204	5.18337
h1SMcG0001236	2.12026	2.55487	2.4296	2.28679	2.27173	2.08636	1.84978	1.93343	2.18102	2.02404	2.38108
h1SMcG0001237	0.36445	0.192865	0.131585	0.103803	0.144134	0.139945	0.134526	0.139885	0.142908	0.150545	0.174234
h1SMcG0001238	0.450581	0.357204	0.204776	0.17858	0.188104	0.206858	0.208111	0.178888	0.171468	0.183168	0.197111
h1SMcG0001240	0.17744	0.0143023	0.0189395	0.00562059	0.0296904	0.0222557	0.0421975	0.0214946	0.0161421	0.0493793	0.00971162
h1SMcG0001241	5.07832	5.30703	5.54108	4.94658	4.98588	4.97612	4.6798	4.71647	4.85063	4.76339	5.16286
h1SMcG0001242	1.04315	1.57026	1.53257	1.69121	1.74165	1.81676	1.60215	1.58631	1.66499	1.38008	1.22142
h1SMcG0001243	4.39769	4.90532	5.53956	5.52951	5.43654	5.728	5.53139	5.0077	5.38456	5.6329	5.07021
h1SMcG0001245	0	0	0	0	0	0	0	0	0	0.0836089	0
h1SMcG0001246	0.0945505	0.100121	0.0915767	0.0695167	0.0828087	0.0932941	0.0836279	0.0802903	0.0888817	0.0742354	0.072956
h1SMcG0001247	0.053421	0.0692137	0.068741	0.0407999	0.030789	0.0634678	0.0929877	0.0724424	0.0557979	0.0625856	0.0755322
h1SMcG0001248	2.55029	2.20496	1.94339	1.89182	1.81894	1.96032	1.97975	2.06244	1.94788	1.84671	2.02242
h1SMcG0001249	5.45056	4.62709	4.50878	5.96977	3.58845	4.58503	2.99438	4.42823	5.41937	4.1194	4.97963
h1SMcG0001250	0.112034	0.0451989	0.0318576	0.0171895	0.0227006	0.0306292	0.0314567	0.0213646	0.0296205	0.0302034	0.0549471
h1SMcG0001251	0.751971	0.644361	0.847308	0.711054	0.783322	0.709902	0.787066	0.752444	0.744703	0.691135	0.774441
h1SMcG0001252	0.758537	0.560887	0.446203	0.418771	0.415321	0.444863	0.42096	0.415407	0.387428	0.38859	0.469755
h1SMcG0001253	2.08607	1.52444	1.17302	1.05348	1.12844	1.21667	1.08476	1.04217	1.02719	0.92362	1.14188
h1SMcG0001254	0.826694	0.884957	0.821543	0.855363	0.886411	0.879099	0.902424	0.825597	0.852756	0.795083	0.851939
h1SMcG0001255	3.30483	4.56815	4.26228	4.31158	4.18634	3.90738	3.83745	4.14049	4.07247	4.29117	4.053
h1SMcG0001256	0	0	0	0	0	0	0	0	0	0.050308	0
h1SMcG0001257	0.71504	0.416892	0.709791	0.631925	0.3709	0.973084	0.527142	0.872678	0.268868	0.822478	0.3033
h1SMcG0001258	0.00368041	0.00459813	0.00608898	0.005421	0.00572721	0.00715513	0.00508738	0	0.00172987	0.00176392	0
h1SMcG0001259	2.17637	2.11736	2.16434	2.19903	2.2491	2.23816	2.24708	2.1432	2.10649	2.2581	1.97114
h1SMcG0001260	0.0743872	0.0644357	0.066457	0.0379834	0.0555632	0.0462775	0.0575818	0.0558687	0.0727244	0.059895	0.0631059
h1SMcG0001261	1.31553	0.948484	0.877331	0.791099	0.796993	0.835993	0.889643	0.778682	0.754138	0.896057	0.876669
h1SMcG0001262	0	0	0.0120636	0	0	0	0	0	0.0137091	0	0
h1SMcG0001263	0.0436927	0.0808707	0.148589	0.0715073	0.110801	0.0377527	0.138687	0.150404	0.132347	0.158219	0.0617774
h1SMcG0001264	0.367586	0.384685	0.355586	0.395774	0.379547	0.448114	0.422428	0.453901	0.451243	0.521474	0.540765
h1SMcG0001265	0.017209	0	0	0	0	0	0	0	0.0161772	0.0164956	0
h1SMcG0001266	6.39518	4.83077	4.21821	3.77615	3.78724	3.8917	4.42242	4.10975	4.11018	4.28701	5.09907
h1SMcG0001267	5.78357	7.20423	6.9628	6.36376	6.56251	5.82275	5.82937	5.5509	5.72807	5.7418	5.7388
h1SMcG0001268	0	0.498675	0.309544	0.0734895	0	0	0.206901	0.140522	0.140706	0.28695	0
h1SMcG0001269	0	0	0	0	0	0	0	0.056599	0	0	0
h1SMcG0001270	0.551449	0.562251	0.603456	0.563566	0.613333	0.650305	0.613314	0.566396	0.632951	0.615582	0.554342
h1SMcG0001271	0.0802089	0	0.06635	0	0	0.0779676	0	0.0753013	0.0753999	0	0
h1SMcG0001272	3.38172	3.57336	3.04792	2.23032	2.87993	2.50222	3.39542	2.22711	2.84684	2.22553	2.65477
h1SMcG0001273	24.8799	20.0581	24.5818	23.0112	21.9316	22.6338	23.341	24.2938	24.3256	23.5618	23.6869
h1SMcG0001274	1.40001	1.31547	1.48988	1.68664	1.76124	1.92147	1.92948	1.82302	1.61465	1.5533	1.44129
h1SMcG0001275	11.7159	12.6414	12.5103	12.402	12.4583	12.4627	12.123	12.0335	12.3995	11.5935	10.8496
h1SMcG0001276	0.0205893	0	0.0340636	0	0.0213598	0	0.0189736	0	0	0.0197358	0.0174668
h1SMcG0001277	0.938296	0.854548	0.739903	0.736232	0.709589	0.711761	0.727287	0.695653	0.803728	0.668245	0.874109
h1SMcG0001278	7.13594	8.67894	8.79407	8.66343	8.20218	8.25291	8.45907	7.90217	7.40941	7.49304	7.53965
h1SMcG0001279	0.431869	0.32977	0.301144	0.304538	0.283853	0.33246	0.33334	0.323812	0.307888	0.293943	0.322113
h1SMcG0001280	0.417036	0.429081	0.408459	0.426806	0.465923	0.451241	0.396482	0.317113	0.286781	0.292425	0.344718
h1SMcG0001281	12.1272	12.6107	12.6158	11.5114	12.276	12.2646	12.3721	12.1327	11.6189	11.6832	11.0882
h1SMcG0001283	8.58774	7.16301	6.2346	5.55669	5.80668	5.89571	6.02426	5.24705	5.02431	5.1468	5.75828
h1SMcG0001284	0.0607135	0.032675	0.0239526	0.027516	0.0213182	0.0290545	0.0266834	0.0192919	0.0149269	0.016116	0.0221872
h1SMcG0001287	0.225687	0.237177	0.180427	0.17402	0.205849	0.220853	0.214956	0.186283	0.155201	0.165515	0.18889
h1SMcG0001288	1.01384	0.77452	0.569952	0.515945	0.499836	0.583018	0.535048	0.504135	0.506659	0.497625	0.532086
h1SMcG0001289	0.0271095	0.0225796	0	0.0266204	0.14062	0.210816	0	0.0254508	0.0509683	0.0259857	0.0459964
h1SMcG0001290	1.35185	1.26995	1.22015	1.18174	1.23772	1.20589	1.22115	1.3778	1.36496	1.43165	1.36713
h1SMcG0001291	3.12989	1.78579	1.20765	1.19022	1.00037	1.3615	1.3503	1.15816	1.33186	1.2961	1.49442
h1SMcG0001293	0.596999	0.290236	0.239505	0.256632	0.231256	0.256535	0.337646	0.276628	0.231226	0.292265	0.269532
h1SMcG0001295	1.71391	0.945605	0.81755	0.635728	0.700839	0.80565	0.945344	0.895547	0.91436	1.07626	1.0958
h1SMcG0001296	0.0415087	0.0172864	0.00858416	0.0101899	0.0215311	0.0100872	0.00956284	0.0243556	0.029265	0	0.0132051
h1SMcG0001297	2.51884	2.66053	2.54924	2.08649	2.46712	2.63996	2.1526	2.73463	2.61915	2.29303	2.29203
h1SMcG0001298	0.0147077	0.00942318	0.00280765	0	0.00234741	0.00109975	0.00104258	0	0.00106353	0	0
h1SMcG0001299	0.019127	0	0	0.0187819	0	0	0	0	0	0.0183341	0.0162263
h1SMcG0001300	6.10493	6.59143	5.58449	5.82826	5.96479	6.01284	5.54399	5.73898	6.01219	6.39369	5.9943
h1SMcG0001301	1.84028	1.67098	1.59093	1.68858	1.65877	1.6129	1.48041	1.61439	1.56688	1.4242	1.61877
h1SMcG0001302	3.58815	2.59697	2.49736	2.01685	2.69555	2.38138	2.62245	2.76458	2.65189	2.372	2.77107
h1SMcG0001303	1.71912	0.800109	0.718492	0.550255	0.504517	0.601124	0.630735	0.603113	0.641529	0.652236	0.755519
h1SMcG0001304	18.9906	21.3393	22.3998	21.3786	20.1059	21.1136	20.2191	20.2324	20.8327	20.8039	19.8218
h1SMcG0001306	0.346182	0.197347	0.0586167	0.0514615	0.0497738	0.0502252	0.0469341	0.0381131	0.0360814	0.0523571	0.0619924
h1SMcG0001307	0.282543	0.364657	0.397963	0.377425	0.345931	0.314237	0.30963	0.322608	0.325424	0.326948	0.317432
h1SMcG0001308	2.39623	2.86862	2.7581	2.66241	2.51631	2.53584	2.29597	2.59359	2.67277	2.56381	2.8845
h1SMcG0001309	46.871	55.2778	57.432	52.2585	55.4456	54.5965	50.6093	55.177	59.2984	56.2279	55.7255
h1SMcG0001310	0.0230025	0	0.0190281	0	0.119317	0.0447196	0.0847897	0.0215951	0.0432468	0.0881959	0.0390281
h1SMcG0001314	39.001	30.8373	27.5236	25.379	25.0578	26.7234	25.9647	24.511	24.854	25.1198	30.025
h1SMcG0001315	0.0523895	0.0267155	0.0150354	0.0157482	0.0199653	0.0187073	0.0137938	0.0260976	0.0180913	0.0112733	0.0281178
h1SMcG0001316	4.71583	1.30146	0.244541	0.138231	0.160643	0.287359	0.233503	0.171805	0.224963	0.175416	0.191075
h1SMcG0001317	0.497722	0.27909	0.259353	0.25784	0.176859	0.308574	0.294339	0.268588	0.23394	0.302407	0.397304
h1SMcG0001318	5.29062	5.96614	5.48879	5.52834	5.11053	5.19164	5.72082	5.29725	5.80035	5.70972	5.77823
h1SMcG0001319	8.0072	8.82378	9.79825	9.99342	8.99541	9.38812	9.04123	9.38661	8.68699	8.50722	6.71345
h1SMcG0001320	1.07473	1.37012	1.40794	1.43655	1.47901	1.50522	1.46941	1.53199	1.49894	1.44855	1.33784
h1SMcG0001321	0.106821	0.427065	0.300438	0.482512	0.332457	0.45688	0.374066	0.641827	0.381584	0.327658	0.34436
h1SMcG0001322	0	0	0.026962	0.0106685	0.0112712	0.031683	0	0.0203996	0.0102132	0.0104142	0.0276507
h1SMcG0001323	1.03197	0.787042	0.645389	0.582982	0.561093	0.610341	0.604393	0.706195	0.69251	0.637611	0.767351
h1SMcG0001324	0	0.0362072	0.02697	0.0106717	0.0338234	0	0.0100149	0.0204057	0.0102162	0.0104172	0.0092196
h1SMcG0001325	0.14792	0.408812	0.482032	0.277298	0.219721	0.225484	0.253004	0.230398	0.260195	0.26639	0.307064
h1SMcG0001326	0.0102276	0.0298151	0.0296115	0.0401722	0.0212207	0.0248545	0.01885	0.0336064	0.048072	0.0392145	0.0347061
h1SMcG0001327	0.630702	0.886467	0.880413	1.04511	0.449835	0.881301	0.908138	0.814155	0.704055	0.717911	1.00322
h1SMcG0001328	2.63543	1.85208	2.96353	1.77917	1.83695	1.84129	1.82146	1.93296	1.50968	2.32882	2.02615
h1SMcG0001332	0.19004	0.0769069	0.0435198	0.0298719	0.0349008	0.0340933	0.0313316	0.0305754	0.0309519	0.0325902	0.0391663
h1SMcG0001333	1.36434	1.08025	0.888251	0.979981	1.04844	0.871863	0.997281	0.948786	0.906485	1.00909	1.02168
h1SMcG0001334	4.09358	3.72359	2.49515	3.96683	5.42023	4.81692	5.06287	3.94425	3.64561	4.49181	10.0984
h1SMcG0001335	0.0504923	0.0535248	0.0531592	0.0631034	0.0619058	0.0713911	0.0676799	0.060331	0.0949299	0.0483991	0.0467288
h1SMcG0001336	45.0917	32.1065	25.2108	22.5522	22.7269	23.8394	24.9549	22.3805	23.1715	24.2249	25.1409
h1SMcG0001337	0.765638	0.346485	0.384231	0.303235	0.29124	0.235677	0.261055	0.263557	0.340674	0.288667	0.287955
h1SMcG0001338	0	0	0	0.0551871	0.0291522	0	0.0258954	0	0.0528316	0	0.0238389
h1SMcG0001339	0.985773	0.819606	0.926186	0.785315	0.741296	0.674308	0.644061	0.736123	0.802461	0.709931	0.619462
h1SMcG0001343	5.40955	4.03145	3.66807	3.53016	3.40014	3.68198	3.34426	3.37506	3.2217	3.08509	3.23261
h1SMcG0001344	0.153609	0.115871	0.151043	0.156529	0.131294	0.163403	0.137103	0.129699	0.147124	0.16391	0.143426
h1SMcG0001345	0.0722744	0	0.0298932	0	0	0.0351274	0	0	0.0339706	0	0
h1SMcG0001346	90.7652	79.8207	62.7605	57.9767	63.062	74.6786	79.9475	76.8641	85.0499	91.1445	105.816
h1SMcG0001348	8.24549	8.32008	8.01598	8.15175	8.41839	8.16643	7.88538	8.07425	7.89163	7.55744	7.5973
h1SMcG0001349	0	0.0126695	0.0107854	0.0277398	0.0135262	0.0211232	0.0120151	0.0224409	0.0204276	0.0249955	0.0110609
h1SMcG0001350	0.318918	0.475507	0.36478	0.328629	0.612691	0.77693	0.48619	0.391814	0.436742	0.301923	0.420859
h1SMcG0001351	0	0	0.0284181	0	0	0	0	0	0	0	0
h1SMcG0001352	0	0	0.0551917	0	0	0	0	0	0	0	0
h1SMcG0001353	0.609011	0.287145	0.193473	0.187907	0.231608	0.234731	0.243522	0.201039	0.217007	0.181972	0.264123
h1SMcG0001354	1.54396	1.33313	1.18532	1.16969	1.2945	1.13038	1.22011	1.25936	1.2692	1.27748	1.29872
h1SMcG0001356	5.58639	6.25224	6.25892	6.26228	6.63665	6.60533	6.48658	6.86514	6.34103	6.50874	6.31328
h1SMcG0001357	0	0	0	0.0148851	0	0.0294701	0	0.0142311	0	0.0145302	0.0128597
h1SMcG0001358	18.5135	24.5117	28.0857	29.2393	29.1587	30.0923	29.7343	31.8421	33.3329	32.9441	27.5067
h1SMcG0001360	9.01328	8.26331	9.27967	8.53228	8.20699	8.00504	9.44131	8.03567	8.29001	8.32885	8.63653
h1SMcG0001361	2.19562	1.91582	1.89038	1.66833	1.73545	1.97093	1.82718	1.75629	1.74104	1.64645	1.38431
h1SMcG0001362	0	0	0	0	0.0140931	0	0	0	0	0	0
h1SMcG0001364	0	0.00358754	0	0	0.00446846	0	0	0.00808746	0.00404903	0	0
h1SMcG0001368	0.0134657	0.0168235	0.0612648	0.0264455	0.0628634	0.0654473	0.062045	0.0505673	0.0253168	0.0709912	0.0171353
h1SMcG0001369	20.6059	20.4029	20.5149	17.9063	19.0438	18.6711	17.5885	19.5734	19.3133	19.8682	23.6172
h1SMcG0001370	5.60355	5.57641	6.18045	4.95458	5.58676	5.51771	5.38735	4.3953	4.21863	5.44101	5.30936
h1SMcG0001371	0.211742	0.529082	0.569258	0.467824	0.604082	0.411651	0.195126	0.347877	0.447856	0.202964	0.0449075
h1SMcG0001372	0.689694	0.407258	0.342741	0.299456	0.331055	0.293935	0.292884	0.280259	0.232242	0.245447	0.183389
h1SMcG0001373	18.7039	8.44808	5.50379	5.07133	5.6474	5.06544	5.14512	3.40707	3.28032	2.36372	1.30254
h1SMcG0001374	0.0355453	0	0.0147018	0.017452	0.0184378	0.0345521	0	0.0166853	0.0167071	0	0.0301547
h1SMcG0001375	0.0618173	0.0073554	0.0182629	0.0303509	0.0137423	0.00858427	0.0406901	0.0124361	0.00830157	0.0126974	0.00749175
h1SMcG0001376	1.77037	1.97723	2.01365	1.75818	1.83662	1.97512	1.89099	1.41652	1.89116	1.92838	1.67255
h1SMcG0001377	0.505019	0.173201	0.196593	0.262539	0.184912	0.404276	0.273757	0.41834	0.195481	0.31323	0.378026
h1SMcG0001378	1.06687	1.11075	0.759961	0.640215	0.8301	0.893027	1.01046	0.612088	1.1422	1.2499	1.13134
h1SMcG0001380	2.77085	2.37365	2.28204	2.57169	2.11809	2.27406	2.19504	2.15636	2.27913	2.12595	2.04649
h1SMcG0001383	0.0357772	0.0812699	0.0995484	0.102201	0.0641097	0.110656	0.107901	0.143513	0.119241	0.152765	0.143479
h1SMcG0001384	2.69116	3.00949	3.00965	3.04412	3.01696	3.00126	3.02596	2.92213	3.09853	2.85956	2.94139
h1SMcG0001385	225.897	402.254	469.43	486.807	470.225	440.213	417.484	498.467	516.78	495.43	430.083
h1SMcG0001388	7.15749	6.52849	10.3131	11.5356	10.6538	10.89	9.10508	10.7184	11.4272	10.142	9.48751
h1SMcG0001389	0	0	0	0	0.0826714	0	0.0734356	0	0	0	0
h1SMcG0001390	0.245565	0.0511329	0.101567	0	0	0	0.0565735	0	0	0	0.104162
h1SMcG0001391	0.021389	0	0	0.0210031	0	0	0	0	0	0	0
h1SMcG0001392	0	0	0	0	0.0210139	0.00984494	0	0.00950826	0	0.0194162	0.00859197
h1SMcG0001393	0	0	0	0	0	0.021776	0	0	0.0210589	0	0
h1SMcG0001395	0.495847	0.317686	3.96499	49.2518	78.2816	58.7103	62.6587	24.9107	3.02977	0.249833	0.242682
h1SMcG0001396	1.20044	1.38287	1.46968	1.44356	1.44271	1.62827	1.80742	1.70263	1.82465	1.9296	1.92397
h1SMcG0001397	4.13804	2.56823	2.42829	2.19938	2.21911	2.42354	2.30916	2.27712	2.20908	2.2948	2.56643
h1SMcG0001398	0	0.133806	0.132893	0.0525839	0.166663	0.0520538	0.148044	0.0502737	0.251698	0.102661	0
h1SMcG0001399	7.29508	5.79949	5.64771	5.43238	5.29709	5.24311	4.78182	5.2145	4.8493	4.82536	4.83876
h1SMcG0001400	0.080639	0.0519186	0.0396961	0.0301191	0.0246351	0.0447232	0.0455895	0.0376204	0.0348793	0.0312978	0.04071
h1SMcG0001401	4.84694	3.9498	3.57627	3.47962	3.48301	3.77825	3.79096	3.68182	3.71946	4.08269	3.90455
h1SMcG0001402	2.2656	1.68574	1.88414	3.15021	3.24667	2.61926	2.72807	2.25744	1.52775	1.46516	1.57348
h1SMcG0001403	0.97044	0.734593	0.855365	1.06153	1.14443	0.956761	1.00129	0.916255	0.714731	0.665193	0.614518
h1SMcG0001404	3.19181	2.3124	1.79667	1.57109	1.82497	1.92242	1.90951	1.74016	1.85404	1.7638	2.1218
h1SMcG0001405	2.07638	2.03067	1.80604	1.75853	1.73178	1.84329	1.84057	1.82012	1.711	1.72362	1.76397
h1SMcG0001406	0.0751981	0.0480992	0.0302433	0.0293733	0.0280154	0.0270579	0.0298628	0.0249625	0.031244	0.0230977	0.0408844
h1SMcG0001407	1.62903	1.59486	0.827448	0.673531	0.800523	0.63896	0.711091	0.697601	0.859711	0.821841	0.800091
h1SMcG0001408	16.6931	18.5536	19.8558	17.586	17.8195	18.349	18.4138	18.1107	18.8878	18.5575	17.7604
h1SMcG0001409	0.135548	0.0878892	0.0713215	0.0644451	0.0556252	0.0475338	0.0588979	0.0479218	0.0528233	0.0534517	0.0647735
h1SMcG0001410	1.28251	1.20481	1.1396	1.11121	1.0787	1.21639	1.11084	0.994645	1.05607	1.00926	1.03097
h1SMcG0001411	0.00628928	0.0599138	0.149249	0.0729517	0.0424102	0.0550219	0.0344122	0.036903	0.0291915	0.0263749	0.0266774
h1SMcG0001412	1.48478	1.62889	1.55218	1.44148	1.34843	1.45263	1.34612	1.36912	1.26702	1.20445	1.34725
h1SMcG0001413	22.8311	23.2116	23.1794	23.5112	21.8757	19.7979	17.5027	20.5129	18.8589	18.9792	18.8321
h1SMcG0001414	0	0.0212965	0	0.0251077	0	0	0	0.0240046	0	0.0735271	0
h1SMcG0001415	1.90431	2.23755	2.50357	1.50264	1.90502	1.98332	1.72354	1.85165	1.91801	1.98835	2.19248
h1SMcG0001416	2.54785	2.1188	1.92979	1.97805	1.97414	1.87297	1.94436	1.94347	1.94601	2.01484	2.18172
h1SMcG0001417	2.0527	1.73545	1.80543	1.6271	1.54262	1.66479	1.74063	1.71814	1.74074	1.64165	1.90924
h1SMcG0001418	0.0368224	0	0.0304601	0	0.0382004	0.0357935	0	0	0.0692294	0	0
h1SMcG0001419	0.151107	0.251714	0.400855	0.32746	0.302712	0.303899	0.278497	0.386449	0.244909	0.314658	0.305005
h1SMcG0001420	0.157005	0.163462	0.324691	0.0770858	0.0814401	0.0763087	0.108513	0.184248	0.110693	0.075248	0.0998953
h1SMcG0001421	0.0497252	0.0414163	0	0.0976559	0.051586	0	0.045823	0.186731	0.373951	0.285983	0.21092
h1SMcG0001423	0	0	0.0276709	0	0	0	0	0	0	0	0
h1SMcG0001424	2.21534	2.06539	1.91532	1.74731	2.03135	2.0284	1.94271	1.97245	2.14297	2.0139	1.95818
h1SMcG0001425	0	0	0	0.0186274	0	0	0	0	0	0	0
h1SMcG0001426	0.788651	1.1007	1.28714	1.42326	1.12774	1.22244	1.23746	1.46078	1.56288	1.65493	1.44659
h1SMcG0001427	46.177	59.264	71.8429	68.9315	71.6452	75.1796	71.1457	78.3319	80.359	77.7541	85.2177
h1SMcG0001428	0.922235	1.02232	1.11467	1.00385	0.968859	0.987247	1.00508	1.05212	1.09739	1.10141	1.12616
h1SMcG0001429	1.63443	1.45751	1.39494	1.42811	1.40623	1.35568	1.48633	1.59599	1.55392	1.57418	1.49283
h1SMcG0001430	10.6324	19.5862	23.9178	24.2735	22.7394	21.0967	20.9768	24.2513	25.0704	26.655	23.363
h1SMcG0001431	1.48415	0.741694	0.761183	0.378917	0.400321	0.54822	0.547074	0.613072	0.530165	0.711314	0.830988
h1SMcG0001432	11.4956	7.08071	5.8081	6.03276	5.6594	6.74143	6.20068	5.80003	5.56496	5.93841	6.7448
h1SMcG0001433	0.0755237	0.0510135	0.0377132	0.0470289	0.0425192	0.0474501	0.051349	0.0445304	0.0515151	0.0551775	0.0519592
h1SMcG0001434	5.87999	4.72562	5.60358	3.6129	4.13804	4.11128	3.70744	3.51874	3.91124	3.65861	4.66737
h1SMcG0001435	0.0648437	0.0270043	0.0268199	0	0	0	0	0	0	0	0
h1SMcG0001438	0.0306276	0.0425164	0.0548939	0.0350875	0.0317738	0.0248098	0.0376322	0.0383382	0.0383884	0.029358	0.0173218
h1SMcG0001439	24.2479	32.8596	31.2257	29.2159	30.4583	30.9599	23.3717	26.8864	25.6279	26.5092	28.354
h1SMcG0001440	2.37083	3.1442	2.95929	2.94471	2.67184	2.64067	2.783	2.84846	2.81239	2.70542	2.75354
h1SMcG0001441	0.638438	0.711145	0.77416	0.793089	0.766069	0.745216	0.680486	0.722139	0.718264	0.7324	0.759131
h1SMcG0001442	0	0.0341454	0.0169561	0.0603839	0.0212649	0.0199251	0.0377785	0.0769747	0	0	0.0347784
h1SMcG0001443	0.271142	0.235936	0.270154	0.259444	0.281289	0.280407	0.289778	0.28139	0.289087	0.320518	0.277054
h1SMcG0001444	0	0.00521392	0	0	0.0194826	0.01217	0	0	0	0.00600043	0
h1SMcG0001445	0.0306701	0.0510904	0	0.0301167	0	0.0298131	0.0565265	0	0	0.0293986	0
h1SMcG0001446	0	0	0	0	0.127377	0	0	0	0	0	0
h1SMcG0001447	0.946439	0.717563	0.676406	0.645577	0.591104	0.66836	0.612158	0.594069	0.538195	0.63675	0.596079
h1SMcG0001448	0.564674	0.480488	0.532754	0.524513	0.531975	0.539994	0.568178	0.495738	0.479171	0.588077	0.543772
h1SMcG0001449	1.653	1.70523	1.80579	1.75638	1.67232	1.8	1.79945	1.93095	1.90679	1.88988	1.69402
h1SMcG0001450	0.356546	0.325915	0.334337	0.269852	0.309131	0.330943	0.346359	0.361316	0.322464	0.321408	0.311209
h1SMcG0001451	0	0	0	0	0.0115326	0	0	0	0.00522506	0.00532789	0
h1SMcG0001452	25.2285	23.5616	22.7724	22.979	20.7561	21.7951	21.0476	20.2127	19.9633	19.1076	17.91
h1SMcG0001453	4.81056	7.48427	6.8325	6.06067	6.73258	5.779	5.72951	6.05004	6.10062	6.35119	6.31401
h1SMcG0001455	0.512033	0.376948	0.235008	0.123266	0.11652	0.163768	0.167431	0.207788	0.158374	0.186823	0.182159
h1SMcG0001456	0.0963344	0.0966494	0.0851226	0.0816967	0.0953968	0.100027	0.108951	0.0739965	0.0576282	0.0377758	0.0445771
h1SMcG0001457	3.23046	3.73317	3.77451	4.02288	4.00254	4.20464	4.53128	5.05623	4.77424	5.18989	4.74717
h1SMcG0001458	14.37	10.1493	8.79487	7.8658	8.81375	7.83369	7.8291	8.02157	7.43879	8.09708	7.9075
h1SMcG0001459	0.620782	0.606974	0.558175	0.477064	0.728016	0.708382	0.422832	0.658817	0.65968	0.646791	0.938787
h1SMcG0001460	0	0	0	0	0	0.0175723	0	0	0	0	0
h1SMcG0001461	0	0	0	0	0	0	0	0	0.0232622	0	0
h1SMcG0001462	0	0.0207501	0	0	0.0258453	0.0484336	0	0.0233887	0	0.0477604	0
h1SMcG0001463	0.972296	0.383603	0.550309	0.452251	0.424708	0.746153	0.61305	0.19217	0.625369	0.784833	0.868253
h1SMcG0001464	0.057	0.0759607	0.0777995	0.0895544	0.0561764	0.0803405	0.0551533	0.0481612	0.085732	0.0628326	0.0749511
h1SMcG0001465	0.0763104	0.0317796	0.0946877	0.0374667	0.0593746	0.111267	0.0527415	0.0358207	0.14347	0.0365735	0.0323687
h1SMcG0001466	1.53319	1.52922	1.43119	1.22896	1.22148	1.39977	1.36994	1.18292	1.1765	1.25446	1.32403
h1SMcG0001467	0.0176526	0.010152	0.00451983	0.00825434	0.00697647	0.0065369	0.0065844	0.00591877	0.00632162	0.00604315	0.0078443
h1SMcG0001468	0.0362437	0	0	0	0.0376	0.0352309	0.0333995	0	0	0	0
h1SMcG0001469	0.0360665	0	0	0.0708316	0	0	0	0	0	0.0345714	0
h1SMcG0001470	0.269596	0.288703	0.0637182	0.0756375	0.23973	0.112312	0.0709826	0.216943	0.217227	0.184585	0.0326728
h1SMcG0001471	0.10077	0.0719412	0	0	0	0	0	0.0135149	0	0.0137989	0
h1SMcG0001472	0	0	0.0326428	0.116247	0.0409378	0.0383584	0.0363644	0.0740932	0.0741903	0	0
h1SMcG0001473	7.55397	2.69981	1.37566	1.2455	1.3451	1.42474	1.6364	1.58771	2.19921	3.18812	4.56715
h1SMcG0001474	4.46288	2.50263	1.27932	1.08474	0.916811	0.901997	1.62877	1.32747	1.37074	1.86363	2.58651
h1SMcG0001475	5.07453	4.55977	4.29227	4.20578	4.15286	4.28837	4.37351	3.81982	3.68515	3.77959	3.83955
h1SMcG0001476	0	0	0	0	0	0.107703	0	0	0	0	0.0939956
h1SMcG0001477	1.3267	1.4289	1.79758	2.31353	1.94588	3.0462	3.26727	1.33143	1.18265	1.07437	0.931448
h1SMcG0001478	3.39079	2.86657	2.56964	2.54522	2.42589	2.62124	2.67907	2.53294	2.60158	2.58961	2.47908
h1SMcG0001479	2.27958	2.44224	2.37994	2.2565	1.96438	2.08186	2.15151	1.95025	2.38485	1.92956	2.10542
h1SMcG0001481	0.903577	0.69457	0.655081	0.582462	0.530339	0.573603	0.585323	0.56649	0.565306	0.665793	0.875181
h1SMcG0001483	0	0	0	0	0	0	0.000325092	0	0	0	0.000299275
h1SMcG0001484	0.618802	0.257701	0.0639853	0.151909	0.106993	0.25063	0.427681	0.338882	0.218138	0.123573	0.393717
h1SMcG0001485	18.7928	16.7221	16.1227	15.2627	15.0476	14.6619	13.1255	12.5235	12.9869	12.3916	12.5135
h1SMcG0001486	389.866	470.204	483.591	435.453	426.125	435.216	442.869	449.603	482.461	466.379	444.475
h1SMcG0001487	0.0733062	0.0893241	0.0976977	0.10131	0.112666	0.0884124	0.0925733	0.107055	0.0918814	0.0988946	0.0748569
h1SMcG0001488	568.655	586.263	564.094	495.961	495.907	506.849	516.09	500.181	512.856	506.642	509.361
h1SMcG0001489	0.439956	0.823238	0.797674	0.763429	0.706515	0.703008	0.67757	0.701598	0.651528	0.537257	0.705566
h1SMcG0001490	0	0	0.00265978	0	0	0	0	0	0	0	0
h1SMcG0001492	0.884906	0.850484	0.840009	0.815917	0.782576	0.807691	0.748622	0.817901	0.797001	0.806507	0.86625
h1SMcG0001493	0.104766	0.0513293	0.0611745	0.0423605	0.0447533	0.0658955	0.0454327	0.0462851	0.0405525	0.0590722	0.0888774
h1SMcG0001494	0	0	0.0166599	0.0593292	0.0208935	0	0	0	0.0189323	0.0386098	0
h1SMcG0001495	0	0.00586915	0.0582907	0.332135	0.833377	0.493179	0.480529	0.138925	0.00662413	0	0.00597795
h1SMcG0001496	5.11492	5.45518	5.44373	2.08256	2.03841	2.72854	1.86817	1.99106	1.81776	1.91332	2.43419
h1SMcG0001497	0.466803	0.603225	0.644647	0.650261	0.601721	0.621847	0.645971	0.679202	0.701231	0.732127	0.683478
h1SMcG0001498	0.268482	0.270634	0.264595	0.24374	0.240741	0.249021	0.23363	0.222614	0.204311	0.195846	0.215077
h1SMcG0001499	0	0	0	0.0266204	0	0.026352	0	0	0.0254842	0.0259857	0.0689946
h1SMcG0001500	11.2337	11.3778	10.7766	10.4593	10.0845	10.0512	9.6815	10.3398	10.0861	9.77195	10.1014
h1SMcG0001501	0.741251	0.648477	0.635404	0.601799	0.592425	0.655233	0.603285	0.659456	0.642776	0.68691	0.690262
h1SMcG0001502	0.00718871	0.0059875	0.00891992	0.0035295	0	0	0.00662458	0.0168722	0.00337886	0.0103361	0.0060985
h1SMcG0001505	0	0	0	0	0	0	0	0	0.0237399	0	0.010712
h1SMcG0001506	42.2683	47.1938	47.9196	45.5865	43.745	41.4813	43.7619	43.8692	42.7356	42.8479	43.9841
h1SMcG0001507	0.214183	0.400255	0.478464	0.533804	0.620352	0.467126	0.506964	0.385826	0.242223	0.297014	0.345878
h1SMcG0001508	0.862167	0.768353	0.769545	0.665057	0.660224	0.688622	0.6869	0.67969	0.697045	0.768595	0.729763
h1SMcG0001509	0.49585	0.415222	0.39138	0.338601	0.339703	0.374163	0.351018	0.350075	0.340482	0.367681	0.365094
h1SMcG0001510	0.521646	0.599997	0.615762	0.609802	0.643388	0.621361	0.576852	0.551917	0.540185	0.537324	0.52191
h1SMcG0001511	0.571612	0.581341	0.624157	0.632199	0.595501	0.566168	0.565569	0.605554	0.585985	0.560605	0.579866
h1SMcG0001512	1.27912	1.41767	1.51477	1.58688	1.50251	1.55599	1.56247	1.54249	1.49789	1.49452	1.31404
h1SMcG0001513	0.470171	0.412218	0.481049	0.498137	0.526275	0.469061	0.558696	0.487868	0.407089	0.58114	0.335888
h1SMcG0001514	2.16555	1.76966	2.73776	2.92892	2.41615	2.54193	2.33449	1.80289	1.9973	2.34994	2.49572
h1SMcG0001515	0.0757153	0.0409913	0	0	0.00392744	0	0.00348868	0	0.00355879	0	0
h1SMcG0001516	0	0	0	0	0	0	0.0251857	0	0	0	0
h1SMcG0001517	0.0568701	0.0263152	0	0	0.00655538	0.00614234	0	0	0	0	0
h1SMcG0001519	0.158113	0.0645552	0.017952	0.0213102	0.0514603	0.0482179	0.0571392	0.0436584	0.0524587	0.0416042	0.0552316
h1SMcG0001520	0.227368	0.0965445	0.033191	0.0393998	0.0555005	0.0476699	0.0739502	0.0669668	0.0502909	0.0470073	0.0794238
h1SMcG0001521	0.0396945	0	0	0.0194892	0.0617701	0	0.0182898	0	0	0	0.0673492
h1SMcG0001522	1.83162	1.81277	1.63931	1.70695	1.49825	1.68185	1.64863	1.6948	1.66651	1.57487	1.5418
h1SMcG0001523	1.37772	1.42372	1.35349	1.22835	1.21678	1.21834	1.22691	1.20872	1.08882	1.164	1.31979
h1SMcG0001524	6.51175	6.94324	6.83887	6.23651	6.27928	6.17364	6.0589	5.74168	5.72223	6.2253	5.8941
h1SMcG0001525	0	0	0	0	0	0	0	0.00957396	0.0095865	0	0
h1SMcG0001526	0.0893483	0.067774	0.0580724	0.0650188	0.115037	0.113993	0.167614	0.15578	0.131237	0.223287	0.201677
h1SMcG0001527	0.099183	0.0826099	0	0.0973934	0	0	0.0913997	0	0	0.0950714	0
h1SMcG0001528	2.58584	1.97427	1.68351	1.88087	3.35326	3.35144	4.80996	4.42817	3.87128	6.60971	5.84981
h1SMcG0001529	1.2305	1.16063	1.09836	1.06936	0.971174	0.987349	1.07456	1.0461	1.04509	1.00874	1.18536
h1SMcG0001530	0.206868	0.213186	0.199161	0.208873	0.179447	0.215856	0.183095	0.179946	0.195563	0.243104	0.22507
h1SMcG0001531	0.587295	0.69632	0.707025	0.681167	0.705475	0.684782	0.719402	0.775415	0.733859	0.744856	0.791554
h1SMcG0001533	0.494398	0.263966	0.202739	0.224067	0.179734	0.258776	0.20833	0.196371	0.250254	0.245053	0.288575
h1SMcG0001534	12.2455	14.6179	13.6602	13.6696	15.4349	15.4317	13.1224	12.2452	13.8361	12.6555	13.197
h1SMcG0001535	0.0665354	0.0480285	0.0513698	0.0174226	0.0460169	0.0560527	0.0327008	0.0541358	0.0125092	0.0382663	0.0564448
h1SMcG0001536	0.0155619	0.0194424	0.0160913	0.0152812	0.0201804	0.0226907	0.020316	0.0170448	0.0109717	0.0124307	0.0165023
h1SMcG0001537	0.00573901	0	0.0332318	0.0225418	0.00595378	0.0111573	0.0264432	0.0107757	0.0215797	0.0440088	0.0194746
h1SMcG0001538	0	0	0	0	0	0	0.0230669	0	0	0	0
h1SMcG0001539	0	0	0	0.054237	0	0	0.101798	0	0	0	0
h1SMcG0001541	2.77837	2.3187	1.66901	1.27751	1.29248	1.65581	1.51893	1.54743	1.57018	1.68035	1.83791
h1SMcG0001542	1.18377	1.06657	1.00476	1.02331	1.08839	1.08389	1.11026	1.0218	0.949306	0.992189	0.941182
h1SMcG0001543	2.42625	2.53285	2.3743	2.37129	2.56429	2.55349	2.60696	2.38601	2.31824	2.30521	2.10175
h1SMcG0001544	0.384231	0.529277	0.656059	0.522413	0.505929	0.536301	0.467566	0.467089	0.537161	0.472184	0.480582
h1SMcG0001545	0.00206533	0	0.00170847	0.00101403	0.00107131	0.00301143	0.000951627	0.00290844	0.0019415	0	0
h1SMcG0001546	0.83381	0.752356	0.34487	0.477613	0.288338	0.236399	0.416204	0.0978491	0.261273	0.765942	0.442098
h1SMcG0001547	2.13212	1.99699	1.88352	1.82345	1.78455	1.8692	1.83727	1.90951	2.00126	1.91879	2.06131
h1SMcG0001548	16.1865	15.2351	15.2252	14.9726	14.2247	15.0152	13.1599	14.1546	14.1998	14.6702	14.9625
h1SMcG0001549	1.0219	0.895944	0.667369	0.897836	0.613769	1.04563	0.346946	0.403949	0.404478	0.567102	0.501904
h1SMcG0001550	0.124649	0.118652	0.0147302	0.0349714	0.0554201	0.0346188	0.0820479	0	0.0167394	0.0682752	0.0302129
h1SMcG0001551	0.384889	0.514864	0.576128	0.541557	0.566962	0.490748	0.508229	0.448938	0.469887	0.45997	0.462214
h1SMcG0001552	0.628086	0.502361	0.40327	0.43195	0.402246	0.480494	0.48059	0.513022	0.569113	0.595528	0.730961
h1SMcG0001553	11.4067	22.5354	29.8178	24.8709	24.4258	22.5129	23.1806	20.5638	20.7224	20.8958	23.0519
h1SMcG0001554	1.26178	3.72539	5.47074	2.15331	1.99509	1.41261	1.09861	1.02118	0.908	0.792411	0.922775
h1SMcG0001556	0.67403	0.682133	0.65749	0.642889	0.609028	0.661458	0.669372	0.641105	0.563973	0.619843	0.594353
h1SMcG0001557	98.6616	95.3201	98.9006	96.6677	98.0068	106.537	95.8839	110.2	115.511	113.402	121.694
h1SMcG0001558	6.55391	10.3294	10.1676	8.27751	7.94382	7.55055	5.55154	8.28674	7.55081	7.00139	7.56305
h1SMcG0001559	8.74809	10.5331	13.7982	10.5041	10.5802	9.64921	8.06158	9.36178	8.99056	10.3406	9.07485
h1SMcG0001560	5.17082	5.09784	5.45188	5.09636	4.62786	4.77455	5.0833	5.16967	5.23957	5.3151	4.84239
h1SMcG0001561	0.524092	0.0873036	0.173415	0.411708	0.326223	0.611337	0.67615	0.39362	0.788272	0.401893	0.800298
h1SMcG0001562	0.0751447	0	0	0	0	0	0	0	0	0	0
h1SMcG0001563	7.69726	7.8608	8.63067	9.02478	9.78756	10.3172	10.9046	9.77308	10.8128	10.968	11.6938
h1SMcG0001564	2.07929	2.15169	2.3976	2.5721	2.40923	2.80866	2.71242	2.41684	2.69924	2.65745	2.46647
h1SMcG0001565	0	0	0.0125704	0	0	0	0	0	0	0	0.0128915
h1SMcG0001566	0.376875	0.266815	0.0935271	0.0925187	0.019549	0	0.121555	0.0176908	0.159426	0.0903129	0.0479579
h1SMcG0001567	0.0301685	0.0502549	0.0249558	0.0296242	0.0938925	0	0.027801	0	0.0283597	0	0
h1SMcG0001568	0.459923	0.340508	0.972275	1.10397	0.689195	1.44056	1.45986	1.63118	1.20097	1.02867	0.693641
h1SMcG0001569	32.7768	23.9428	19.0527	17.8325	18.6559	20.8818	20.2453	19.7519	19.3614	18.4687	20.3284
h1SMcG0001570	1.16534	0.391376	0.49754	0.258393	0.253489	0.401952	0.536944	0.299978	0.512397	0.432398	0.60592
h1SMcG0001572	2.73962	1.81055	1.53684	1.58047	1.54092	1.6119	1.65122	1.5612	1.46129	1.41322	1.51876
h1SMcG0001573	0.535196	0.364718	0.33316	0.26277	0.246766	0.30216	0.318834	0.289289	0.279504	0.373098	0.467788
h1SMcG0001574	8.98	12.6361	10.9811	8.98228	10.0683	10.5996	10.0486	10.2633	9.46403	9.03544	10.3389
h1SMcG0001575	0.0161761	0.0134731	0.0214098	0.0206495	0.0167815	0.0157241	0.013416	0.0258168	0.0228094	0.013955	0.00960602
h1SMcG0001577	0.0843339	0.304382	0.348811	0.345051	0.422868	0.273258	0.2461	0.343087	0.251046	0.269459	0.333872
h1SMcG0001579	0	0	0	0.0185132	0	0.0183266	0	0	0.017723	0.0361436	0
h1SMcG0001580	0.0406792	0.0677638	0.0336505	0.0532603	0.140672	0.0790851	0.0749739	0.114571	0.0764806	0.142974	0.0230066
h1SMcG0001581	0.240288	0.173497	0.137036	0.124016	0.121662	0.121968	0.145102	0.120107	0.119493	0.147786	0.166278
h1SMcG0001582	0.150892	0.24579	0.300201	0.303842	0.284347	0.230226	0.206817	0.166764	0.14005	0.112597	0.149073
h1SMcG0001583	0	0	0.0509532	0.120969	0.0958519	0.0299375	0.113525	0.115655	0.0289515	0.0590426	0.0522547
h1SMcG0001584	0.0907539	0.0772061	0.0814964	0.0624291	0.0609207	0.0707631	0.0840793	0.0774556	0.0844003	0.0958304	0.0959293
h1SMcG0001585	10.0122	10.4476	9.92319	9.55605	8.77928	10.0311	9.57731	9.59396	9.10422	9.5523	9.32103
h1SMcG0001587	1.64541	1.47503	1.71243	1.75473	1.65433	1.72406	1.85105	1.74284	1.57437	1.56695	1.4072
h1SMcG0001589	0.0690572	0.148797	0.237194	0.218175	0.26009	0.232028	0.193681	0.190268	0.187694	0.227364	0.177026
h1SMcG0001590	10.5687	11.0854	11.4206	10.8153	11.5506	11.006	10.276	10.6135	11.0783	10.0813	10.6951
h1SMcG0001592	12.2689	11.0373	11.2083	10.0591	10.9053	8.85772	9.52238	11.0989	11.3374	11.5034	12.4798
h1SMcG0001593	0	0	0.0166508	0	0	0	0	0.0188972	0	0	0
h1SMcG0001594	1.02438	0.319954	0.0638901	0.0838249	0.0653656	0.0948342	0.0636822	0.05152	0.0496768	0.0448097	0.0448308
h1SMcG0001595	0	0.00955859	0.00949331	0.0112692	0	0.0111556	0	0.0107741	0	0	0.00973578
h1SMcG0001597	0.58171	0.397405	0.318997	0.292025	0.335643	0.308141	0.346331	0.297603	0.356363	0.37434	0.465765
h1SMcG0001598	0.0518677	0.0356578	0.0258797	0.0234448	0.0273315	0.0160058	0.0257954	0.0340087	0.0309574	0.02841	0.0293344
h1SMcG0001599	0.402536	0.421566	0.430696	0.423785	0.403224	0.416947	0.408042	0.428708	0.380263	0.400397	0.409787
h1SMcG0001600	0.124509	0.103704	0.0686637	0.163016	0.0430561	0.363089	0.038246	0.428599	0.0390146	0.198912	0.0352087
h1SMcG0001601	2.91979	1.32316	0.960923	0.733732	0.79472	0.872823	0.902673	0.831185	0.932618	0.896803	0.990793
h1SMcG0001602	0.305874	0.0636909	0	0	0	0	0	0	0	0	0
h1SMcG0001603	0.316334	0.0718571	0.0475775	0	0	0	0	0	0	0.055131	0
h1SMcG0001604	1.23328	1.08207	0.995974	1.02057	0.869411	0.914236	0.951021	1.10973	0.897888	1.03132	1.08971
h1SMcG0001606	15.2235	17.3853	18.7175	18.714	18.2942	18.5253	19.1749	19.7951	20.8641	18.78	16.6729
h1SMcG0001607	0.961501	1.02285	0.989992	0.916108	0.95939	0.897619	0.886048	0.917993	0.919195	1.05461	0.940285
h1SMcG0001608	4.74314	4.82921	5.22291	5.38685	5.27672	6.12423	6.19006	5.91479	5.45588	5.29745	4.28044
h1SMcG0001609	0	0	0	0	0	0	0	0	0	0.00801963	0
h1SMcG0001611	0	0.00815359	0	0	0	0	0	0	0	0	0
h1SMcG0001612	0.217311	0.260119	0.255113	0.249168	0.240293	0.250451	0.26741	0.251659	0.231194	0.207055	0.183251
h1SMcG0001613	0.970949	1.04656	1.00792	1.0469	0.869031	1.03635	0.824578	0.893669	0.966426	0.72996	0.549132
h1SMcG0001614	0.0670838	0.0651867	0.0184976	0.0219578	0.0231981	0.0978139	0	0.0629793	0.0315309	0.0428685	0.028455
h1SMcG0001615	0.00414563	0.0172645	0	0.00814165	0	0	0	0	0	0	0.00351691
h1SMcG0001616	0	0.0113231	0.00374859	0.00444981	0.00470116	0.0088099	0.00835192	0.00425431	0	0.00868743	0
h1SMcG0001618	0	0	0.00671973	0	0	0.00789632	0	0	0	0.00778656	0
h1SMcG0001619	2.17692	2.37107	2.03165	2.35689	2.66374	2.38739	2.05753	2.20094	1.99393	2.14018	1.98884
h1SMcG0001620	0.0116982	0.0222708	0.0262659	0.0196922	0.0173371	0.0194937	0.0200203	0.0251027	0.0188517	0.0208246	0.0170127
h1SMcG0001621	0.0158264	0.0039945	0.00158689	0.000470934	0	0.00186474	0.00265171	0	0.000901666	0	0.000813709
h1SMcG0001622	0.0732065	0	0.0605575	0	0	0	0	0	0	0	0
h1SMcG0001623	1.98361	1.89038	1.92338	2.10711	2.01356	2.16886	2.08497	1.93305	1.95163	1.75135	1.4836
h1SMcG0001624	0.807125	0.603787	0.525478	0.660468	0.542714	0.697397	0.695578	0.610403	0.878164	0.866792	1.1412
h1SMcG0001625	1.9267	1.28577	0.9748	0.862076	0.886321	0.990844	1.0968	1.07312	0.958212	1.11262	1.29961
h1SMcG0001627	4.49014	3.39675	2.93056	2.66975	3.16243	3.83077	3.66959	3.35171	3.61426	4.10657	4.76439
h1SMcG0001628	0.323088	0.144558	0.0662636	0.0471954	0.0609416	0.0908437	0.068897	0.0501355	0.0577313	0.0767836	0.11326
h1SMcG0001629	0.00286973	0.00239021	0.0118694	0.00281795	0.00297712	0.00836862	0	0.00538829	0.00269767	0.00825229	0.00730354
h1SMcG0001630	1.57202	0.554939	0.505367	0.476577	0.461539	0.464531	0.504135	0.418669	0.442229	0.472357	0.536333
h1SMcG0001631	167.904	168.967	170.078	159.547	155.791	163.773	157.759	158.314	161.237	162.026	155.991
h1SMcG0001632	0.971806	0.942476	0.903003	0.954271	0.946793	0.969094	0.978692	0.963726	0.931617	0.928684	0.993827
h1SMcG0001633	1.72404	1.68372	1.55438	1.50163	1.57775	1.63514	1.59261	1.55955	1.48086	1.6365	1.47502
h1SMcG0001634	1.63999	0.830315	0.600573	0.566354	0.544819	0.65916	0.674138	0.712735	0.77776	0.960865	0.992651
h1SMcG0001635	7.45582	9.16115	8.44222	7.61683	7.28069	7.54005	7.22372	7.41063	7.70326	7.98599	8.40252
h1SMcG0001636	0	0	0	0	0	0	0.0359036	0	0	0	0
h1SMcG0001638	10.8337	12.7696	12.9287	11.697	12.9223	11.8086	11.8099	12.205	11.9314	11.9299	11.8564
h1SMcG0001639	1.43202	1.06791	0.954556	0.917286	0.877545	0.89509	0.883852	0.889492	0.870308	0.949684	0.954922
h1SMcG0001640	15.8445	17.41	15.0759	15.1203	15.6657	15.9802	14.464	12.2911	14.7547	12.7633	13.5678
h1SMcG0001641	6.28514	6.26897	6.83593	5.40979	4.82989	5.46839	4.71934	4.77146	5.033	5.02049	4.93699
h1SMcG0001642	0	0	0	0	0	0	0.0037628	0	0	0	0
h1SMcG0001643	30.3188	32.9173	31.738	29.6868	28.7002	28.364	27.049	27.1503	26.5757	28.0388	29.2938
h1SMcG0001644	0	0.12379	0	0	0	0	0.0342404	0.0348828	0	0.0356159	0.0630424
h1SMcG0001645	0.336863	0.239126	0.0680813	0.0620222	0.0814105	0.100468	0.0864259	0.079063	0.0611742	0.10641	0.133145
h1SMcG0001646	5.37917	2.58596	2.26966	2.26883	2.58425	3.12328	2.89438	3.15204	3.15617	3.04526	3.95085
h1SMcG0001647	14.5696	7.69676	6.30507	5.66306	6.1229	6.62226	6.06045	5.95252	6.15054	6.23925	8.44027
h1SMcG0001648	1.24115	0.125304	0	0	0	0	0	0	0	0	0
h1SMcG0001649	4.2533	9.65675	10.6612	9.09533	9.76857	9.12817	8.28766	8.43113	8.8998	8.26447	8.03163
h1SMcG0001650	0.234137	0.21307	0.277969	0.276746	0.247397	0.360358	0.315653	0.394846	0.403515	0.403144	0.30346
h1SMcG0001651	0	0.0296344	0.029432	0	0	0.0345854	3.01645	0	0	0	0
h1SMcG0001652	60.3754	28.0287	20.1957	16.0904	15.402	18.0127	17.3297	18.1194	17.4195	18.5529	21.5978
h1SMcG0001653	0.79181	0.540802	0.463842	0.440095	0.4539	0.473851	0.447991	0.458272	0.406286	0.417474	0.45535
h1SMcG0001654	1277.6	1338.09	1350.79	1282.1	1273.07	1295.8	1301.09	1296.73	1306.68	1281.8	1267.25
h1SMcG0001655	0.0768016	0.0852911	0.169417	1.22062	3.24015	1.91616	2.03149	0.523411	0.144394	0.079071	0.130308
h1SMcG0001656	0.157535	0.0109343	0.00542982	0.0128911	0.00680962	0.0191417	0.00604886	0.00616235	0.0123408	0.00629186	0.011137
h1SMcG0001657	0	0	0	0	0	0	0	0.028962	0	0	0
h1SMcG0001658	4.79915	3.95608	3.8222	3.80213	3.58722	3.73795	3.98834	3.62796	3.85417	3.95916	4.59354
h1SMcG0001659	0	0	0.00138776	0.0115315	0.00522123	0.00815375	0.00772988	0	0.00315409	0.00160808	0
h1SMcG0001660	0.644344	0.45483	0.420371	0.427326	0.410686	0.372529	0.430781	0.372968	0.415685	0.445395	0.401335
h1SMcG0001661	2.66908	3.92309	3.55862	3.60762	3.64852	2.89973	2.95155	2.83005	3.42412	3.642	3.40976
h1SMcG0001662	0.167253	0.195028	0.415063	0.361318	0.312322	0.390191	0.554861	0.345444	0.345896	0.32064	0.113511
h1SMcG0001663	9.41977	9.61781	9.92505	9.92548	9.53434	9.79467	9.20533	9.96463	9.53158	9.91628	9.27274
h1SMcG0001664	1.48998	1.0456	0.912429	1.13098	0.916697	1.10477	1.00803	0.981174	1.07125	1.15951	1.17096
h1SMcG0001665	0.810659	0.496095	0.481413	0.499405	0.405449	0.413082	0.501698	0.418182	0.474881	0.49895	0.6327
h1SMcG0001666	0.351391	0	0.072669	0	0.0911353	0	0.080954	0.0824728	0.0825808	0.0842061	0
h1SMcG0001667	1.27995	1.13561	1.51914	1.47544	1.61652	1.43352	2.05132	1.90695	2.1187	1.787	1.62876
h1SMcG0001668	1.99954	2.02187	2.00207	1.96347	1.97906	2.25156	1.93621	2.02475	1.93194	2.06498	1.82963
h1SMcG0001669	2.58661	1.87109	1.72386	1.81907	1.83249	1.98175	2.18921	1.97057	2.10975	2.40613	2.99427
h1SMcG0001670	8.21655	5.67647	4.56163	4.65719	4.39163	6.07952	7.21507	5.18854	5.25982	6.18052	8.19662
h1SMcG0001671	1.66867	2.21712	2.30058	1.85963	1.81355	2.16272	1.89164	1.92713	2.09149	1.87877	2.13464
h1SMcG0001672	0.0525197	0.0939683	0.0683858	0.074493	0.0756739	0.069015	0.0654273	0.0821772	0.0777134	0.0755138	0.0585812
h1SMcG0001673	3.95966	4.77453	4.98861	4.73418	5.77504	5.21791	4.70238	4.99281	5.15509	5.43123	5.57984
h1SMcG0001674	0.0375487	0.0282959	0.0214468	0.0289702	0.0287517	0.0347614	0.0321305	0.0369299	0.0378187	0.0411339	0.040197
h1SMcG0001675	14.4973	16.8247	18.4717	18.0477	18.8533	17.9993	19.8179	16.4485	17.0513	15.7733	12.3862
h1SMcG0001680	5.57699	6.72738	7.22686	7.095	7.06825	8.91954	7.21533	6.29324	6.92129	6.5835	5.96645
h1SMcG0001681	0.323253	0.359241	0.365192	0.387253	0.346848	0.416566	0.41704	0.483825	0.401979	0.420514	0.33456
h1SMcG0001682	1.03102	1.05787	0.99617	0.998836	0.944448	1.00168	1.04803	1.0464	1.01083	1.07051	1.07748
h1SMcG0001683	8.10587	9.27959	9.28755	9.39911	9.26207	10.327	10.1981	10.2329	10.8516	10.5086	10.3782
h1SMcG0001684	93.0747	84.8461	79.4511	74.5527	71.9081	81.1351	76.3296	73.1245	76.4476	78.4464	76.1735
h1SMcG0001685	2.97214	2.83485	2.604	2.4164	2.33739	2.31438	2.66528	2.26523	2.31326	2.43538	2.67051
h1SMcG0001686	0.365566	0	0.0432003	0.0256407	0.0812672	0.0253822	0.096251	0	0.0490926	0.0750882	0.0221518
h1SMcG0001687	0	0.143602	0	0.0846503	0	0.083797	0	0.0809313	0.0810373	0	0
h1SMcG0001688	0.675222	1.56667	1.67566	1.84704	1.70119	1.0783	1.3778	1.72061	1.85888	2.03415	1.26839
h1SMcG0001689	4.77133	5.14449	3.83878	3.04861	3.66156	3.14495	3.70424	3.1908	3.62507	3.57111	4.04772
h1SMcG0001690	3.72688	2.04872	1.44898	1.39066	1.31456	1.44909	2.06065	1.29457	1.99695	1.75047	1.83377
h1SMcG0001691	1.55899	0.894513	0.716455	0.306172	0.575051	0.808228	0.861989	0.715539	1.17242	0.896617	1.02866
h1SMcG0001692	8.23066	7.95851	8.79109	5.41907	4.87457	4.99659	5.37617	4.7073	5.98817	5.8642	7.49073
h1SMcG0001693	3.71281	3.24109	1.75714	1.71774	1.18516	1.64837	1.74362	1.69255	2.5002	3.31936	7.45035
h1SMcG0001694	0.110312	0.0552369	0.0168381	0.0154745	0.0258853	0.0242543	0.0302546	0.0228084	0.0302453	0.0295817	0.0300801
h1SMcG0001695	0.103641	0.064742	0	0.0254427	0	0.0251862	0	0.0972994	0	0.0496721	0.0219807
h1SMcG0001696	0	0.0355476	0	0.083818	0.0664144	0.0414865	0.0393299	0.0801356	0.0200601	0.0613647	0.126723
h1SMcG0001697	0.00327965	0	0.00271298	0.00322047	0.0136095	0.00637602	0.00604456	0.00307899	0.0123321	0.0157185	0.00556454
h1SMcG0001698	4.62357	3.2605	2.16732	1.9674	1.79073	2.18726	2.3292	2.05459	2.46294	2.98414	2.90256
h1SMcG0001699	1.35669	3.43911	4.61109	4.08352	3.67164	3.55497	3.61478	3.46109	3.90922	3.64691	2.90237
h1SMcG0001700	6.66179	3.98363	1.94289	1.80313	1.55057	1.32834	1.4954	1.48337	1.52545	1.55547	2.57215
h1SMcG0001701	0.0118808	0.0116165	0.00384573	0.00608683	0.00589476	0.0115488	0.00571224	0.00824417	0.00534145	0.006932	0.00701147
h1SMcG0001702	5.24099	6.03286	6.00677	5.99785	5.74047	5.6946	5.49213	5.80868	5.56432	5.48308	4.68216
h1SMcG0001703	1.36667	1.09427	0.960462	0.863268	0.964843	0.917373	0.925618	0.91725	0.940538	0.868962	0.918552
h1SMcG0001704	2.44011	2.996	2.78413	2.45804	2.42231	2.5355	2.53939	2.78452	2.51132	2.70189	2.48049
h1SMcG0001705	0	0	0.00351949	0	0.00441384	0.00413574	0	0	0	0	0
h1SMcG0001706	0.819834	0.871366	0.793174	0.749038	0.824629	0.838504	0.776848	0.79979	0.710366	0.749972	0.749931
h1SMcG0001708	0.126931	0.0716178	0.0541933	0.0241241	0.021239	0.0318412	0.0113197	0.0192202	0.0115472	0.0117745	0.017368
h1SMcG0001709	0.00745626	0	0.00205598	0	0	0.00241597	0.00229038	0	0	0	0.00210849
h1SMcG0001710	4.51781	4.61815	4.58248	4.59311	4.65452	4.63534	4.50935	4.478	4.23639	4.4274	4.43703
h1SMcG0001712	65.8742	76.0113	74.0067	67.972	67.8313	65.065	64.165	70.1202	67.1426	60.4048	70.357
h1SMcG0001713	0.0418905	0.0210661	0.0189608	0.0147464	0.0139394	0.0230491	0.0196658	0.0178087	0.017832	0.021971	0.0234682
h1SMcG0001714	6.16039	5.99537	5.57086	5.61559	5.36013	5.85947	5.63626	5.28596	5.77028	6.07433	5.5071
h1SMcG0001715	2.72835	2.52515	2.32194	2.23546	2.22814	2.42297	2.16225	2.377	2.11953	2.30142	2.07942
h1SMcG0001717	16.541	17.2882	19.661	16.4397	17.4099	16.5471	16.7968	16.5843	16.3418	16.0477	17.4384
h1SMcG0001718	0.616761	0.388536	0.376818	0.312039	0.354024	0.346934	0.389486	0.329192	0.325208	0.348114	0.403707
h1SMcG0001719	3.36764	4.10006	4.38175	3.87627	4.03922	4.17402	4.01801	4.23562	4.37048	4.31462	4.59411
h1SMcG0001720	0.0122071	0.00508368	0.0151469	0	0.00633198	0	0	0.0114602	0	0	0.00517792
h1SMcG0001721	0.255137	0.157664	0.326792	0.387922	0.281761	0.296009	0.250284	0.285886	0.293997	0.24456	0.244372
h1SMcG0001722	3.33287	1.73069	0.833907	1.28889	1.38304	1.11191	1.04273	0.954135	0.777459	0.579779	0.757468
h1SMcG0001723	3.9342	2.61929	2.25348	2.0841	2.16155	2.40275	2.45077	2.23249	2.38445	2.58023	2.84625
h1SMcG0001724	0	0.0713013	0	0.0280204	0	0	0	0.0267893	0.0268244	0.0547046	0.0242077
h1SMcG0001725	3.1438	1.37487	0.974366	1.02631	0.981016	1.20948	1.00137	0.91892	0.89673	1.08135	1.23147
h1SMcG0001726	0	0	0	0	0	0.0303171	0	0	0	0.0298956	0
h1SMcG0001727	0.25652	0.0712187	0.176831	0.251891	0.13306	0.249352	0.196991	0.200687	0.4019	0.204905	0.181347
h1SMcG0001728	4.72018	8.51815	8.34609	8.38165	7.93694	8.16332	7.72083	7.07174	7.91297	8.38919	8.10877
h1SMcG0001729	0.135726	0.165136	0.170613	0.188155	0.180838	0.159096	0.164314	0.17864	0.167616	0.159435	0.171584
h1SMcG0001730	0.0258667	0.0266471	0.0275913	0.0347578	0.0261285	0.0277906	0.0345006	0.0332308	0.0371136	0.0326242	0.0311833
h1SMcG0001731	0	0.0161148	0.0160047	0	0	0	0.0178294	0.0726557	0.0181877	0.0556369	0
h1SMcG0001732	0	0	0.00911347	0.0108183	0.034288	0.0107092	0.0101525	0.010343	0	0	0
h1SMcG0001733	0.0530879	0.0221085	0.0439151	0.182455	0.0550746	0.129011	0.0489218	0.0996794	0.049905	0.0508871	0.112592
h1SMcG0001734	0.00180465	0.0030062	0.00298567	0.00886044	0	0	0.00498909	0.00169423	0.0033929	0.00345968	0.00459289
h1SMcG0001735	0.0751142	0.150151	0.17398	0.0737588	0.132473	0.262855	0.166127	0.176296	0.141221	0.201601	0.184796
h1SMcG0001736	1.13487	0.74115	0.565401	0.519204	0.45488	0.651865	0.59421	0.532715	0.64252	0.877674	0.973697
h1SMcG0001737	0.906943	0.583715	0.988948	0.890578	1.06919	0.961746	1.13969	0.967558	1.3176	1.02741	0.909289
h1SMcG0001738	1.15595	1.65501	1.95619	1.75458	1.92031	1.83971	1.68837	1.65621	1.67969	1.77792	1.74657
h1SMcG0001739	1.09071	0.407239	2.33341	54.5486	168.949	141.121	201.474	38.8051	1.59101	0.540773	0.733856
h1SMcG0001740	1.50779	1.56626	1.50403	1.40939	1.38088	1.52732	1.3999	1.41447	1.36308	1.32367	1.4252
h1SMcG0001741	0.332674	0.264297	0.262492	0.271388	0.26548	0.268652	0.301851	0.249855	0.235749	0.225671	0.273538
h1SMcG0001742	50.7058	26.5854	12.9506	11.8397	11.4176	12.9923	13.5227	12.4164	13.5309	15.6562	18.5742
h1SMcG0001743	0	0	0	0.0165587	0	0.0163917	0	0	0	0	0
h1SMcG0001744	0.0109712	0	0.00907553	0.0323197	0	0	0	0.0102999	0.0103134	0	0
h1SMcG0001745	0.0185501	0.108153	0.184139	0.255015	0.26942	0.0901586	0.0683774	0.208981	0.156941	0.142249	0.0314736
h1SMcG0001746	0.0308754	0.0514324	0	0	0.0640617	0.0600253	0	0	0.0290242	0.0295954	0.0261929
h1SMcG0001747	2.39409	2.15486	1.9964	2.21818	2.28339	1.93307	2.08167	2.447	2.2687	1.73964	1.83446
h1SMcG0001748	9.69925	9.28783	8.92724	8.20878	7.99699	8.40247	7.88981	8.12918	8.23832	8.22111	8.76796
h1SMcG0001749	0	0	0	0.0511006	0	0	0	0.0488556	0	0	0.0441474
h1SMcG0001750	14.7708	17.6837	19.5619	18.81	19.1183	19.7537	20.5175	19.7414	19.6705	19.4616	18.8746
h1SMcG0001751	2.22196	4.95311	5.57955	5.14046	4.44611	4.69021	4.70483	4.82686	5.02921	4.33552	4.15429
h1SMcG0001752	0.0123826	0.00343784	0.00341436	0.00810613	0	0.0120366	0.0114109	0.00774999	0.0116402	0.00791286	0
h1SMcG0001753	0	0	0	0	0	0	0	0.0275566	0	0	0
h1SMcG0001755	0	0	0.0160891	0	0	0.0378124	0	0.0182597	0	0	0
h1SMcG0001756	0.499699	0.47623	0.461054	0.476529	0.403754	0.382985	0.45163	0.387931	0.347788	0.4099	0.440221
h1SMcG0001757	1.81442	0.94912	0.292242	0.204563	0.231057	0.233296	0.226477	0.209996	0.224711	0.228213	0.295634
h1SMcG0001758	0.0269905	0.0224805	0	0	0	0	0.0248725	0	0	0.0258717	0
h1SMcG0001759	5.63433	4.8432	5.29718	5.76478	5.8229	6.27483	7.13677	6.19339	7.3408	7.57178	8.36382
h1SMcG0001761	2.18485	2.08658	1.72581	1.68569	1.47415	1.70862	1.46842	1.49597	1.72184	1.75573	1.75595
h1SMcG0001762	0.481253	0.6108	0.758286	0.765113	0.903429	0.579188	0.591316	0.60241	0.344685	0.48327	0.544357
h1SMcG0001763	0.17433	0.0140516	0.0186075	0.0110442	0.017502	0.0163992	0.0103645	0.0211179	0	0.0269521	0.0286242
h1SMcG0001764	0.0384454	0.0160107	0.0047704	0.00943793	0	0.00560567	0.00708569	0	0.00361404	0.00921292	0.00815373
h1SMcG0001765	9.03444	8.10197	7.54913	7.6646	7.52787	8.21008	7.50617	8.34665	8.78775	8.08342	8.0636
h1SMcG0001766	0.913668	2.17108	3.22327	3.08736	2.84358	2.79502	2.47638	2.11919	2.5514	2.78193	2.4621
h1SMcG0001767	0	0.0197372	0	0	0	0.0460695	0	0	0	0	0
h1SMcG0001768	5.67632	5.20061	4.95966	5.12102	5.04224	5.34528	4.05393	3.6637	4.20209	4.35281	4.27373
h1SMcG0001771	1.7113	0.850733	0.683103	0.681848	0.607274	0.731585	0.693554	0.647686	0.637304	0.709965	0.831033
h1SMcG0001772	1.73078	1.24012	1.12122	1.02019	0.933621	0.966397	1.00083	1.02403	1.05121	0.991353	1.05592
h1SMcG0001773	25.435	26.623	25.9749	22.4393	24.1941	24.9983	23.7204	22.7984	24.8373	24.8309	25.2636
h1SMcG0001774	0.0452965	0.0411574	0.0545018	0.0323485	0.0555356	0.0560392	0.053126	0.0541228	0.0503227	0.0315773	0.0419204
h1SMcG0001775	1.66533	1.94703	2.23775	2.26076	2.34814	2.43721	2.41554	2.53053	2.64097	2.5981	2.50926
h1SMcG0001776	16.049	18.8244	19.6128	18.5376	17.6279	18.7528	19.9125	21.3889	21.5569	20.4111	18.7242
h1SMcG0001778	28.175	25.2448	23.22	22.1694	21.516	23.2383	23.0863	23.1252	24.8577	24.7096	26.0022
h1SMcG0001780	0.0056978	0	0	0	0	0.00553858	0	0	0.00535618	0.00546159	0
h1SMcG0001782	1.56987	1.35547	1.25783	1.20257	1.24491	1.35023	1.38987	1.27319	1.13965	1.26056	1.31784
h1SMcG0001783	0.874471	0.986151	0.962015	1.03869	0.997605	0.981485	0.938771	0.984596	0.968936	0.890069	1.06816
h1SMcG0001784	5.57347	5.91844	5.02055	5.50241	5.11189	5.2571	5.95289	5.33118	5.06984	5.37122	5.97718
h1SMcG0001785	0.924142	0.599783	0.446765	0.407771	0.433295	0.468993	0.528668	0.513799	0.442265	0.469376	0.466321
h1SMcG0001786	0.0477063	0.0476817	0.0157854	0.0281073	0.0197967	0.0370986	0.0439626	0.0358299	0.0358769	0.0182915	0.0647542
h1SMcG0001787	1.5416	0.91921	0.729388	0.640373	0.654527	0.744572	0.787653	0.729977	0.865149	0.793403	1.00991
h1SMcG0001788	0.514805	0.543011	0.558776	0.587926	0.645557	0.586974	0.573437	0.605335	0.58015	0.582739	0.579993
h1SMcG0001790	0.0302014	0.0419248	0.0166554	0.039542	0.0104439	0	0.00927713	0.00945118	0.0189271	0.0192996	0.00854039
h1SMcG0001791	8.09564	6.80256	7.23022	7.17572	6.02024	6.82482	6.9982	6.52416	5.99393	7.82871	7.111
h1SMcG0001792	0.185304	0.15434	0.323604	0.101089	0.213598	0.240168	0.246657	0.193296	0.154839	0.177622	0.244535
h1SMcG0001796	0.416162	0.537435	0.580861	0.471215	0.433142	0.471736	0.492184	0.544688	0.537755	0.550937	0.597997
h1SMcG0001797	1.46706	1.25432	1.04176	1.06473	1.10274	1.14	1.09172	0.972001	1.001	1.03814	1.07316
h1SMcG0001798	0.188583	0.174052	0.151783	0.155151	0.121615	0.185791	0.145603	0.169867	0.129364	0.112368	0.149174
h1SMcG0001799	0.00730684	0.00864837	0.0159061	0.0117066	0.0163575	0.0104671	0.00850539	0.0104702	0.00759178	0.0132706	0.0127237
h1SMcG0001800	0	0.0107752	0	0	0	0	0	0	0	0	0
h1SMcG0001801	10.7359	11.2623	8.95582	9.18547	9.0464	9.11489	9.26722	9.90889	9.3257	8.85792	9.56886
h1SMcG0001802	0.0459918	0.100187	0.117062	0.118116	0.15048	0.103169	0.0978061	0.0830343	0.0731659	0.098344	0.0810351
h1SMcG0001803	1.30801	0.944053	0.745407	0.6917	0.647874	0.730136	0.742026	0.671698	0.750004	0.737662	0.722729
h1SMcG0001804	0.247075	0.321283	0.393126	0.388682	0.372712	0.335749	0.387995	0.337285	0.340097	0.338332	0.305851
h1SMcG0001805	1.53317	2.10633	2.20567	1.89416	2.02276	1.86696	2.18839	2.13558	1.98172	2.18844	1.96159
h1SMcG0001806	0.872786	0.64367	0.406076	0.365404	0.328332	0.395335	0.35885	0.360642	0.354754	0.381913	0.434942
h1SMcG0001807	0.42731	0.356639	0.336058	0.318793	0.318594	0.355666	0.349305	0.364097	0.304361	0.349881	0.352085
h1SMcG0001808	0.289381	0.241026	0.176015	0.242371	0.282551	0.231655	0.290202	0.263685	0.17602	0.236593	0.223833
h1SMcG0001810	0	0	0	0	0.055154	0	0	0	0	0.0509604	0
h1SMcG0001811	1644.1	1980.42	2087.79	2065.7	1996.45	1976.5	2084.4	2258.28	2512.69	2274.38	1959.43
h1SMcG0001812	7.18177	8.02369	8.08888	7.75052	7.26124	7.79518	7.70038	7.36169	7.46369	7.20247	7.53737
h1SMcG0001813	17.2739	21.1275	21.2632	19.1227	18.3373	18.313	19.6225	19.077	20.3649	19.1434	17.6066
h1SMcG0001814	0.324056	0.185079	0.187645	0.140921	0.158486	0.153	0.19624	0.104307	0.169721	0.0843117	0.18851
h1SMcG0001815	4.43132	3.33559	3.64605	3.44386	3.63839	3.86984	5.74321	5.98445	6.17049	6.76893	6.91547
h1SMcG0001816	140.511	158.893	156.933	151.795	152.389	151.186	147.006	146.666	148.229	147.005	137.651
h1SMcG0001817	1.49075	1.46009	1.38161	1.24699	1.34606	1.35517	1.48824	1.28291	1.29757	1.13787	1.25296
h1SMcG0001818	0.180026	0.20377	0.129828	0.158647	0.0574656	0.134612	0.208436	0.151677	0.238661	0.185837	0.21538
h1SMcG0001819	0	0	0.0172435	0	0	0	0	0	0	0	0
h1SMcG0001820	2.07281	1.30203	0.960926	0.882012	0.869114	0.978063	0.891403	0.928399	0.929614	0.981024	1.08805
h1SMcG0001821	0	0	0.0219103	0.0520177	0.027478	0	0	0	0	0	0
h1SMcG0001822	23.9699	26.1317	24.7334	24.9546	26.7222	24.8555	23.043	24.0939	26.3079	25.8633	23.2092
h1SMcG0001823	44.3567	46.2658	44.6033	46.4867	45.3834	43.9743	39.3758	40.6876	45.2677	44.5983	45.5699
h1SMcG0001824	0.403972	0.0560782	0.11139	0.198341	0	0.0654473	0.12409	0.0632091	0.189876	0.129075	0
h1SMcG0001825	12.412	10.7062	9.08597	9.28298	8.50205	8.72662	8.27297	8.65167	8.21546	8.7683	9.43343
h1SMcG0001826	1.83575	1.20598	1.11219	1.47257	1.55575	1.63366	1.64404	1.62634	1.72569	2.13141	2.17152
h1SMcG0001827	1.78152	1.3598	1.28141	1.25898	1.34328	1.46165	1.56808	1.3554	1.56886	1.5597	1.69621
h1SMcG0001828	1.54183	1.3291	1.21299	1.2652	1.31709	1.47254	1.53013	1.34121	1.5178	1.44691	1.55268
h1SMcG0001829	13.7199	13.6513	14.1195	13.0087	10.9734	12.978	11.7459	12.3541	13.0914	12.5289	12.4777
h1SMcG0001830	0	0.0246636	0.0244952	0.0581546	0.0307198	0.0287842	0.0272879	0.0277998	0.0556725	0	0
h1SMcG0001831	0	0.0300106	0.149028	0.0353812	0.149519	0	0.232426	0.169134	0	0.103613	0.0611339
h1SMcG0001832	0.820292	0.642302	0.64145	0.6209	0.640459	0.598029	0.596468	0.533457	0.638577	0.567192	0.583533
h1SMcG0001833	0.702782	0.634129	0.532906	0.920136	0.97211	0.797002	0.80954	0.274909	0.440431	0.785923	1.1924
h1SMcG0001834	0	0.0264693	0.0788656	0.0780154	0.0329689	0.0308916	0.0292857	0.0596703	0.0149371	0.0609243	0.04044
h1SMcG0001835	1.60781	1.55461	1.41744	1.3794	1.49483	1.49258	1.44318	1.4572	1.3336	1.43183	1.4678
h1SMcG0001836	6.35682	7.15928	6.50971	5.88204	5.73127	6.23547	5.94689	5.37449	5.57429	5.536	5.99241
h1SMcG0001837	8.99608	9.41671	8.04507	7.87876	6.6212	5.19955	5.8815	6.84783	6.51395	4.89422	8.30212
h1SMcG0001838	1.1517	0.960906	0.990357	0.981299	0.997723	0.996413	1.03032	1.00507	1.06405	1.08499	1.12477
h1SMcG0001839	0	0.0579828	0	0	0	0	0	0	0.0654414	0	0
h1SMcG0001840	0.883771	0.835446	0.93514	0.867824	0.871846	0.837994	0.82441	0.913685	0.922527	0.958873	1.00272
h1SMcG0001841	0.0825415	0.274997	0.0682796	0	0.171261	0	0.152128	0.0774913	0	0.237359	0.0700236
h1SMcG0001842	0.0163257	0	0	0	0	0.0158695	0.0150445	0.0306536	0.0153469	0	0.0276996
h1SMcG0001843	2.24729	2.01013	2.11012	2.02488	2.01843	2.08056	2.10789	2.09366	2.27768	2.23466	2.35839
h1SMcG0001844	0.423437	0.356245	0.310568	0.306131	0.326874	0.33723	0.329334	0.263235	0.297979	0.299744	0.302777
h1SMcG0001845	0.591945	0.422102	0.314126	0.285149	0.305601	0.362342	0.356371	0.279174	0.293976	0.331879	0.333992
h1SMcG0001846	3.08657	2.75823	2.48779	2.4503	2.27478	2.50404	2.63128	2.57284	2.65498	2.62691	2.71984
h1SMcG0001847	0.029647	0.021871	0.0210209	0.0191308	0.0140601	0.0189379	0.0249787	0.0254473	0.0334434	0.028418	0.026588
h1SMcG0001848	0.00159744	0.00399154	0.00264285	0.00470585	0.0165722	0.015528	0.0618274	0.167967	0.298831	0.538989	1.2183
h1SMcG0001849	0.0286711	0.0537305	0.0948686	0.102057	0.118976	0.0627073	0.0627501	0.100938	0.0875942	0.0824475	0.0638476
h1SMcG0001850	0	0	0	0	0	0.0152164	0	0	0	0	0
h1SMcG0001852	0.713255	0.519813	0.412464	0.361541	0.375112	0.457402	0.572079	0.418509	0.523045	0.493774	0.640101
h1SMcG0001853	0.456401	0.281009	0.226868	0.277436	0.228688	0.252507	0.306141	0.279821	0.322994	0.282726	0.387185
h1SMcG0001854	0.578611	0.424096	0.411627	0.43181	0.36416	0.416208	0.426564	0.409217	0.485902	0.465884	0.582488
h1SMcG0001855	3.4144	2.64248	2.16355	2.21936	2.12661	2.20108	2.42959	2.36661	2.66815	2.77507	3.3514
h1SMcG0001856	0.716156	0.616956	0.618551	0.627395	0.610026	0.60742	0.575844	0.556986	0.572566	0.615802	0.549472
h1SMcG0001857	0.148906	0.126263	0.111508	0.114337	0.115453	0.119497	0.123189	0.123819	0.133874	0.14445	0.169635
h1SMcG0001858	0	0	0	0	0	0	0	0.0249558	0	0	0
h1SMcG0001859	5.03137	4.57132	4.16364	4.06209	3.94652	4.06273	4.06302	3.90006	4.00389	3.87203	3.9367
h1SMcG0001863	1.09447	1.60338	1.57096	1.65243	1.72333	1.75772	1.73412	1.78696	1.83403	1.65036	1.53402
h1SMcG0001865	0.234517	0.61651	0.700204	0.773614	0.619637	0.616214	0.621325	0.681144	0.730261	0.611161	0.547114
h1SMcG0001866	1.75728	1.58789	1.54152	1.49808	1.57215	1.4698	1.46317	1.54579	1.47664	1.4342	1.45147
h1SMcG0001867	207.321	244.352	247.801	237.002	236.293	244.588	242.741	245.401	249.482	252.744	262.788
h1SMcG0001869	9.64761	10.1668	8.15228	7.57204	7.99975	7.12596	7.04231	7.49908	7.80145	6.49657	8.09648
h1SMcG0001870	7.65768	8.0596	7.97577	7.5195	7.4026	7.81588	7.28128	7.05843	7.23128	6.93985	7.35267
h1SMcG0001871	0.0418323	0	0.0346043	0	0	0	0	0.0392728	0.0393242	0.0400981	0
h1SMcG0001872	0	0.017966	0	0	0.0223776	0.0314514	0	0	0.0202771	0	0
h1SMcG0001874	3.51391	4.55642	3.69951	3.21525	3.89396	4.07558	4.34208	3.67379	3.90382	2.87066	3.523
h1SMcG0001875	0.159954	0.133226	0.088211	0.680628	0.221253	0.259141	0.24567	0.100112	0.0501213	0	0.090464
h1SMcG0001876	0.00135433	0.00451211	0.0044813	0.00797937	0.00983511	0.00394947	0.00124805	0.00508587	0.0038194	0.0103855	0.0149362
h1SMcG0001878	0.171577	0.096559	0.0863096	0.0774104	0.0529184	0.0518379	0.0384599	0.0457117	0.0239756	0.0288924	0.0255707
h1SMcG0001879	0	0	0	0	0.00975703	0.00914226	0.00866701	0.00882962	0	0	0.0159575
h1SMcG0001881	0.55978	0.737075	0.606062	0.662849	0.606349	0.560142	0.591712	0.625999	0.557172	0.650991	0.691377
h1SMcG0001882	6.18479	3.83767	3.88476	3.98499	3.27247	3.49693	3.42946	3.67682	4.5479	4.02587	4.72064
h1SMcG0001884	3.04332	2.28242	1.78758	1.69365	1.60278	1.85783	1.9791	1.69114	1.95314	1.73306	1.77109
h1SMcG0001885	1.25673	0.978473	0.903991	0.938957	0.906967	0.902935	0.868584	1.02595	0.937404	1.03442	0.92708
h1SMcG0001886	0.00403368	0.00755925	0.0125127	0.017824	0.0136001	0.00882218	0.00464642	0.0189344	0.00758368	0.0115994	0.00513292
h1SMcG0001887	26.0133	33.1887	36.7713	35.8428	34.221	36.1574	36.2524	37.5854	37.7583	35.6908	32.8153
h1SMcG0001888	17.8352	19.4446	19.4578	17.5134	17.7398	18.4806	17.1314	17.3423	17.2821	15.9868	16.4446
h1SMcG0001889	5.07959	6.28425	6.62812	7.53407	6.92335	6.50778	6.05196	5.4871	6.31344	5.15423	4.34529
h1SMcG0001890	1.12732	1.16424	1.08266	1.00073	0.992088	1.01948	1.06297	1.14845	1.20901	1.26793	1.29833
h1SMcG0001891	24.5757	12.9786	9.13802	8.86935	8.42657	8.50201	10.0122	9.78519	9.59031	10.2151	10.9039
h1SMcG0001892	5.65457	4.70971	4.76525	3.48769	3.79469	3.71018	3.85927	3.78238	3.90361	4.14981	4.93193
h1SMcG0001893	1.0472	0.937527	0.748071	0.737439	0.742941	0.836711	0.799638	0.752479	0.737085	0.82007	0.845521
h1SMcG0001894	14.1908	13.9256	13.5317	12.7186	12.4734	12.3396	10.8422	12.1114	12.9519	13.1079	10.3751
h1SMcG0001895	2.66485	2.8249	2.66533	2.37888	2.36246	2.19006	2.50038	2.11516	2.61895	1.95062	2.34292
h1SMcG0001896	7.60981	9.92351	10.1949	9.53562	10.3666	9.81309	9.3738	9.86238	8.88776	8.37499	8.69459
h1SMcG0001898	961.195	1281.74	1381.23	1292.15	1325.62	1305.22	1252.58	1259.13	1287.73	1260.73	1303.95
h1SMcG0001899	0	0	0	0	0	0	0.0197678	0	0	0	0
h1SMcG0001900	5.93358	6.47864	6.80029	6.14433	6.53616	6.8689	6.61124	6.41118	6.51085	7.07331	6.8367
h1SMcG0001901	0.00936686	0	0	0	0	0	0	0	0	0	0
h1SMcG0001902	26.0285	31.7458	32.3963	33.6703	35.6163	33.2344	32.6166	32.896	33.3653	30.708	30.1586
h1SMcG0001903	3.19121	3.50911	3.23303	3.29207	3.10604	3.18917	2.85817	2.94546	2.57854	3.0761	2.88975
h1SMcG0001905	0	0	0	0	0.0209507	0	0	0	0	0	0
h1SMcG0001906	0	0	0	0	0	0	0.117244	0	0	0.121954	0
h1SMcG0001907	0	0	0	0	0	0	0	0.0355632	0.0356098	0	0
h1SMcG0001911	14.851	13.5258	11.6585	10.204	9.5583	10.326	10.1963	9.79518	10.6385	10.0414	10.8856
h1SMcG0001913	0	0.0131132	0.0455829	0.108219	0.0734994	0.00765204	0.0362713	0.0443421	0.0444002	0.0301827	0.0133563
h1SMcG0001915	108.746	114.19	111.914	106.378	102.069	101.011	97.8409	95.1769	94.0182	91.641	83.0333
h1SMcG0001916	12.6108	18.6543	21.1091	18.4217	17.5355	17.6595	16.6839	16.0152	15.8014	16.2919	17.1464
h1SMcG0001920	4.49698	3.09478	2.84384	2.71088	2.44972	2.54853	2.64005	2.24947	2.3177	2.49646	2.63661
h1SMcG0001921	6.16081	8.18955	7.87198	7.96716	7.61828	7.21847	7.084	7.37184	7.31685	7.38176	6.97642
h1SMcG0001922	0.114798	0.109523	0.131221	0.106578	0.134252	0.117677	0.109636	0.101896	0.113801	0.130046	0.0991588
h1SMcG0001923	0.0750859	0.0689536	0.0684827	0.10398	0.0519306	0.0561445	0.0443549	0.0506095	0.0651546	0.055364	0.0751317
h1SMcG0001924	8.69808	9.99788	10.2662	10.6378	10.2682	10.7039	10.1803	10.3989	10.4204	9.773	9.51952
h1SMcG0001926	11.4538	7.05037	4.82639	4.36736	4.24196	5.48552	5.79532	4.93875	5.57461	5.20299	6.06537
h1SMcG0001927	5.76648	8.20791	8.82666	8.73763	8.93937	8.23029	9.07261	8.77628	9.07864	8.64615	8.43166
h1SMcG0001928	1.48437	0.932584	0.726858	0.657591	0.643848	0.700717	0.687875	0.580647	0.667616	0.676666	0.747233
h1SMcG0001929	2.26892	3.18357	2.94526	2.5536	2.42625	2.62965	2.71812	1.93347	2.37898	2.05775	2.39862
h1SMcG0001930	0.0184619	0.015377	0.0534518	0.0453219	0.00957639	0.008973	0.0170131	0.0259984	0.017355	0.00884827	0.00783101
h1SMcG0001931	5.13875	4.64342	4.03434	3.76096	4.10012	4.10468	4.51439	4.03393	4.35907	4.47831	4.68879
h1SMcG0001932	2.80647	3.49556	3.59948	3.96941	3.49914	3.25364	3.48786	3.48078	3.38852	3.23309	2.18427
h1SMcG0001933	0	0.0330439	0	0	0.0823158	0	0	0	0	0	0
h1SMcG0001934	0.246831	0.242929	0.240862	0.286402	0.260668	0.253822	0.254702	0.251618	0.264915	0.2621	0.250775
h1SMcG0001935	0.376092	0.370146	0.366376	0.435649	0.397176	0.386015	0.388085	0.383385	0.403646	0.399358	0.382102
h1SMcG0001936	6.3809	6.15166	6.05968	5.86135	6.30067	5.87165	5.82955	5.09861	4.80589	4.65308	5.27809
h1SMcG0001937	0.717337	0.207817	0.180598	0.306258	0.258846	0.151585	0.287411	0.117121	0.293186	0.179374	0.18521
h1SMcG0001938	0.112163	0.217674	0.251096	0.215553	0.214672	0.201146	0.207063	0.180713	0.183734	0.175995	0.204123
h1SMcG0001939	3.8606	4.70709	5.12721	5.10298	5.33914	5.36878	5.61151	5.78226	5.61677	5.77544	5.14458
h1SMcG0001940	2.81049	3.06925	3.29162	3.38447	3.38169	3.62165	3.6767	3.68828	3.81139	3.69361	3.29827
h1SMcG0001941	22.209	23.5285	23.1097	21.7973	22.0575	23.0616	23.4441	24.4071	24.6066	24.5889	24.9289
h1SMcG0001942	0.0217419	0	0.0179853	0	0	0	0.0200358	0.0204117	0	0	0
h1SMcG0001943	5.74909	5.94009	5.83932	5.71682	4.75629	6.43733	5.76737	4.91909	5.47281	3.76685	5.18589
h1SMcG0001944	166.861	160.883	158.305	153.529	151.66	156.814	147.698	154.604	149.026	153.213	149.843
h1SMcG0001945	315.154	305.21	302.101	289.675	292.658	309.378	313.365	306.656	335.8	338.848	334.452
h1SMcG0001946	1.66403	1.19439	1.12083	0.949344	0.961955	1.21227	1.48707	1.24842	1.33114	1.38834	1.46045
h1SMcG0001947	1.03743	0.622318	0.144512	0.0870922	0.0473999	0.0966644	0.0421046	0.0908355	0.0757953	0.0798633	0.0729616
h1SMcG0001948	54.7319	55.0154	54.1141	56.5121	54.9945	60.7034	62.2317	66.631	68.977	69.2272	62.3757
h1SMcG0001949	15.9088	11.791	9.95802	10.1974	9.54097	11.9614	11.8231	11.7197	14.5362	14.7748	19.2741
h1SMcG0001950	13.8134	7.44078	3.33189	2.76355	2.91965	3.28784	3.04555	3.39356	3.00966	3.46488	4.70932
h1SMcG0001951	2.29582	2.49782	2.37082	2.37333	2.20272	2.41816	2.30135	2.38981	2.4423	2.32599	2.30044
h1SMcG0001952	0	0.0134079	0.0266326	0.0316146	0.0167002	0	0.059338	0.0151128	0	0.0154304	0.0136564
h1SMcG0001953	2.70725	2.7129	2.76167	2.85012	2.75793	2.72017	3.01055	2.77072	2.95788	3.1003	2.81564
h1SMcG0001954	0	0	0.032783	0	0	0	0.0365206	0	0	0.0379877	0.0336203
h1SMcG0001955	2.78842	2.33394	1.92345	1.98603	2.09345	1.87239	1.95256	2.13989	2.02628	1.89911	2.19824
h1SMcG0001956	2.80574	2.16975	1.85278	1.81704	1.6261	1.74409	1.84207	1.72967	1.72061	1.86413	1.75878
h1SMcG0001957	0	0.0202577	0.100597	0.0955315	0.0756958	0.0709264	0.0224131	0.0228336	0.045727	0.046627	0.0412664
h1SMcG0001958	6.30315	5.06138	4.85878	4.44544	4.64235	5.10585	4.79764	4.75688	4.86132	4.46185	4.85978
h1SMcG0001959	7.49599	5.87155	5.63967	5.26128	5.38922	6.05959	5.86328	5.63472	5.99725	5.22638	5.59432
h1SMcG0001961	0.376929	0.530528	0.661097	0.73557	0.814243	0.744387	0.782635	0.642783	0.601015	0.62885	0.797389
h1SMcG0001962	3.02198	1.8119	1.64883	2.12563	1.72318	1.85419	2.04419	1.69018	1.97446	1.97223	2.41822
h1SMcG0001963	57.2481	76.9554	79.3653	76.6931	76.2007	75.7782	79.305	74.6776	74.7601	74.6472	74.2443
h1SMcG0001965	8.68143	4.55011	3.60822	4.2416	3.64646	3.83865	3.93178	3.64774	3.3639	3.86647	4.35603
h1SMcG0001966	39.8295	13.8452	7.49544	8.32146	6.89795	9.44152	7.86941	8.75145	10.0498	9.68519	13.8253
h1SMcG0001967	2.57781	2.55969	2.44066	2.71641	2.82892	2.58675	2.66236	2.27192	2.01114	2.30286	2.31704
h1SMcG0001968	7.98911	10.4185	11.0493	10.3775	10.7719	10.1422	10.3426	10.6313	11.1191	11.3943	9.67808
h1SMcG0001969	12.0186	18.0734	19.2796	17.7206	17.2435	17.8615	17.9429	18.6568	20.2953	22.0603	16.2081
h1SMcG0001970	0	0.000948074	0	0	0	0	0	0	0	0	0
h1SMcG0001972	12.1527	12.7437	13.8114	12.8473	12.4371	14.1545	11.7035	13.6447	13.4053	14.4824	13.8391
h1SMcG0001973	608.7	756.836	798.22	772.655	769.288	780.464	735.57	738.709	722.361	741.289	791.285
h1SMcG0001974	14.8982	16.8579	17.2834	16.0237	16.6482	16.388	15.8684	17.2664	16.5051	16.2682	15.2392
h1SMcG0001975	3.36692	2.74033	2.80386	2.64494	2.935	2.78082	2.85282	2.67724	2.57028	2.67285	2.80263
h1SMcG0001976	0	0	0.0406675	0	0.0382513	0.0119471	0.011326	0.0115385	0	0	0
h1SMcG0001977	0.00322744	0.00806443	0.00800936	0	0	0.00313726	0	0.0090899	0.00606787	0.00309364	0.00273798
h1SMcG0001978	0.0355217	0.0255053	0.0202649	0.0144334	0.0114365	0.0142879	0.019189	0.020699	0.0218775	0.0176117	0.016626
h1SMcG0001979	2.30221	2.44508	2.27778	2.40592	2.47887	2.28581	2.09009	2.1115	2.1	2.05772	2.22656
h1SMcG0001980	491.174	629.81	667.621	637.247	647.954	632.596	592.452	610.885	606.151	613.788	628.824
h1SMcG0001981	0.101897	0.0106088	0	0	0	0	0	0	0.000798231	0	0
h1SMcG0001982	528.046	550.996	534.695	511.925	499.737	531.32	504.68	518.019	541.195	522.023	543.445
h1SMcG0001983	6.23097	6.68404	6.80195	6.25392	6.11602	6.22085	6.07632	5.97575	6.13364	5.86139	5.73843
h1SMcG0001984	0.0602706	0.114222	0.119223	0.116651	0.0761187	0.100191	0.114301	0.0893846	0.127273	0.134801	0.171175
h1SMcG0001985	0.232538	0.096841	0.0641197	0.152228	0.12062	0.150694	0.21429	0.21831	0.182164	0.297198	0.26303
h1SMcG0001986	0.148895	0.173621	0.0246336	0.0584832	0.0617867	0.0578936	0.0548841	0.0559138	0.195955	0.0570889	0.0757882
h1SMcG0001987	0.0291899	0.0729372	0.0241464	0	0	0	0	0	0.0274398	0.0559597	0.0495262
h1SMcG0001988	4.27389	3.01901	2.48375	2.364	3.08684	2.62941	2.89155	3.22515	3.33108	3.78557	4.47478
h1SMcG0001989	0.249956	0.267831	0.243559	0.218805	0.216861	0.217464	0.230751	0.210027	0.219082	0.205062	0.207143
h1SMcG0001991	1.74519	1.35734	1.24589	0.982054	0.967255	1.18905	1.18966	1.15213	1.32593	1.2871	1.71038
h1SMcG0001992	0	0	0.0753605	0.0357831	0	0.0531335	0	0.034211	0	0	0.0154571
h1SMcG0001993	2.41911	2.68652	2.85578	2.62966	2.68076	2.91936	2.43405	2.58725	2.59494	2.42643	2.16496
h1SMcG0001994	0.948686	0.883701	0.928096	0.883257	0.838835	0.850441	0.8289	0.849472	0.882758	0.851947	0.844734
h1SMcG0001995	0.762699	0.681115	0.585369	0.5597	0.560639	0.58974	0.547807	0.534153	0.519516	0.569813	0.578694
h1SMcG0001996	0.506242	0.310037	0.234019	0.17545	0.293487	0.274995	0.246978	0.475267	0.433899	0.285444	0.416835
h1SMcG0001997	2.03034	1.58994	1.59533	1.51851	1.53945	1.43551	1.71468	1.49538	1.57792	1.55933	1.60426
h1SMcG0001998	1.65116	1.30447	1.41608	1.43062	1.63738	1.29818	1.63346	1.41335	1.50651	1.39651	1.46255
h1SMcG0001999	84.9353	75.5553	75.8928	68.4486	68.5044	68.1196	68.4958	66.41	68.398	68.676	66.5574
h1SMcG0002000	0.0503941	0.0209867	0.00416868	0	0.002614	0.0024493	0	0	0	0	0
h1SMcG0002001	0.796356	0.807737	0.736345	0.729855	0.708661	0.696694	0.70777	0.636317	0.718666	0.687009	0.76416
h1SMcG0002002	0	0.0144209	0	0.0340031	0	0	0.0159553	0	0	0.0165962	0
h1SMcG0002003	1.32059	1.1899	1.116	1.22293	1.1611	1.41558	1.4312	1.36636	1.30641	1.30478	1.26915
h1SMcG0002004	6.59272	8.57382	9.31257	7.98809	9.55921	8.28233	6.64381	7.85431	6.95854	8.53675	7.5226
h1SMcG0002005	4.13029	3.87914	3.70969	3.64	3.74253	4.05897	4.14657	4.09863	4.02277	3.8928	3.79162
h1SMcG0002006	0.605507	0.670226	0.735949	0.748442	0.741127	0.7125	0.810064	0.678161	0.646595	0.585497	0.495654
h1SMcG0002007	5.28033	6.22768	5.90267	5.86072	5.8798	6.31194	5.99321	6.09609	6.01783	5.90175	5.36593
h1SMcG0002008	0	0	0	0	0.0465089	0	0.0413131	0	0	0	0
h1SMcG0002009	2.93952	1.70341	1.28733	1.15342	1.36084	1.5533	1.71432	1.61774	1.92253	1.77176	1.96766
h1SMcG0002010	0.303841	0.158299	0.0496478	0.052796	0.0428066	0.0401094	0.0368721	0.0293468	0.057595	0.0503387	0.0498551
h1SMcG0002011	0.0231832	0.0257458	0.0063925	0.0113825	0.0120254	0.0075118	0.0071213	0	0.018161	0.00370369	0.00327789
h1SMcG0002012	1.32914	2.01432	2.08323	1.83507	2.24975	1.98171	1.67609	1.65124	1.35279	1.4752	1.78884
h1SMcG0002013	0.921322	1.21101	1.16701	1.11674	1.64278	1.44132	1.06128	1.0001	0.798421	0.938324	1.34337
h1SMcG0002014	72.9416	80.8358	85.9457	81.8994	82.3099	82.1892	78.3023	74.2455	71.5126	69.5943	65.8079
h1SMcG0002015	0	0	0	0	0	0	0.013365	0	0	0	0
h1SMcG0002016	4.94677	5.53679	5.52565	5.73732	5.34718	5.66176	5.68788	5.41417	5.40808	5.15029	4.68782
h1SMcG0002017	16.6983	18.7506	19.7167	18.1828	18.6668	17.6245	18.562	17.0477	19.1681	19.3341	18.397
h1SMcG0002018	3.93998	4.24911	4.82389	4.60105	4.49454	4.05876	4.50594	4.61258	4.63338	4.46126	4.28127
h1SMcG0002019	3.44228	4.34004	4.39947	4.27087	4.24471	4.05021	4.35983	4.39875	4.53026	4.13777	3.70912
h1SMcG0002020	1.32147	2.20131	2.51205	2.42338	2.54211	2.35641	2.4436	2.6702	2.5832	1.92939	1.52939
h1SMcG0002021	3.81503	5.74571	4.27986	3.84883	4.6084	4.62284	3.32301	4.46475	4.76536	4.30811	4.47784
h1SMcG0002022	11.393	13.7135	13.1404	12.6104	12.5804	13.0114	12.8942	13.3402	13.9962	12.9087	12.5002
h1SMcG0002023	8.5231	8.78025	8.27963	8.8924	6.89332	8.80276	9.3786	9.81778	10.5422	10.696	12.035
h1SMcG0002024	21.4788	13.0606	8.88379	7.24607	7.86042	7.68538	6.6787	7.85554	8.11357	8.3364	9.66963
h1SMcG0002025	3.1405	2.21639	1.90292	1.69156	1.58389	1.81749	1.77253	1.5316	1.68118	1.58751	1.66116
h1SMcG0002026	8.02269	4.5551	2.91633	2.56586	2.53868	3.13323	3.12323	2.82582	3.47007	3.2771	4.04137
h1SMcG0002027	76.3744	58.5458	54.5311	48.6159	44.974	50.5394	49.1248	41.9113	44.3702	41.9115	41.3058
h1SMcG0002028	76.9948	72.3144	70.6955	65.0078	64.174	65.8451	62.9073	56.2208	55.0984	57.8649	58.2465
h1SMcG0002029	0.762428	2.92567	2.97326	2.70056	2.68362	3.22918	2.7602	2.65861	2.73888	2.94939	2.772
h1SMcG0002030	26.8075	28.1073	26.9496	26.2805	25.2513	24.945	22.8769	23.3268	24.7861	23.3102	22.8167
h1SMcG0002033	0.776017	0.411312	0.291788	0.173185	0.182968	0.205727	0.195033	0.298038	0.464221	0.405735	0.44886
h1SMcG0002034	14.7234	15.3376	13.8719	13.5064	12.4759	12.9157	12.9369	12.3328	12.7258	11.6634	10.9176
h1SMcG0002035	1.8061	1.84815	1.85687	1.2668	1.68632	1.37943	1.48604	1.61082	1.4674	1.34789	1.57597
h1SMcG0002036	0.642706	0.475833	0.433201	0.327242	0.592674	0.671024	0.723885	0.53634	0.827939	0.524794	0.504847
h1SMcG0002037	16.3931	14.7756	13.9256	12.8596	12.4538	13.7457	13.5232	13.1448	13.5767	14.5784	14.8525
h1SMcG0002038	23.4349	19.8843	19.0764	18.1328	17.6576	18.9845	19.1705	19.4154	19.0488	18.7482	17.6054
h1SMcG0002039	6.88606	5.05085	4.22037	3.96654	3.88904	4.96908	5.22803	4.77092	4.97504	4.82315	5.75671
h1SMcG0002040	0	0	0	0.0682947	0.0360762	0.0338031	0.0320459	0.0652942	0.0326899	0.0999997	0.059002
h1SMcG0002041	68.3643	81.5581	81.5329	78.8773	77.6427	82.0294	82.3995	94.9926	102.384	97.1683	94.302
h1SMcG0002042	6.07742	0.823683	0.23798	0.282498	0.242495	0.227216	0.34796	0.320728	0.321148	0.310233	1.22029
h1SMcG0002043	1.80491	13.7514	20.9026	8.88035	6.14952	5.4481	5.07734	5.06558	4.53642	4.18862	3.77154
h1SMcG0002044	2.52592	1.90328	1.21954	1.21604	1.26434	1.18945	1.33593	1.23643	1.21957	1.3001	1.29238
h1SMcG0002047	50.0371	82.7839	95.9948	80.6249	80.0668	66.1048	73.6138	67.3317	64.0703	62.0368	72.0556
h1SMcG0002048	0	0.00876189	0.0116027	0.0103299	0	0	0	0.0131681	0.00329633	0	0.00892431
h1SMcG0002049	0	0	0.0225247	0.0534765	0	0	0.0250927	0	0	0	0.0231
h1SMcG0002050	0	0	0	0	0	0	0.083335	0	0	0	0
h1SMcG0002051	2.75879	2.58427	2.63321	2.48626	2.28507	2.66748	2.85924	2.65869	2.86855	2.53219	2.56389
h1SMcG0002053	14.3447	16.4797	15.772	14.9469	15.8146	15.5175	16.8864	16.4011	17.9232	14.8923	15.6407
h1SMcG0002054	1.0943	19.672	33.4177	11.3903	7.66294	7.12693	6.48752	7.02018	6.63504	6.18871	5.55457
h1SMcG0002055	20.8942	15.7964	15.922	15.4976	15.0797	15.9434	17.0076	16.2226	17.3715	17.8336	19.1688
h1SMcG0002056	4.21011	3.50156	3.42245	3.24655	3.15932	3.50867	3.53871	3.64497	3.37031	3.40756	3.60764
h1SMcG0002057	0.679486	1.33402	1.65412	1.31539	1.16814	1.22664	1.1092	1.34873	1.29574	1.20029	1.07876
h1SMcG0002058	1.12423	1.18706	1.14966	1.17349	1.21222	1.31655	1.47652	1.39618	1.98051	1.76493	2.20786
h1SMcG0002059	9.17326	8.73193	8.93567	9.4835	9.56921	9.41033	9.69504	9.41775	8.91823	9.3149	10.3774
h1SMcG0002060	0.0925487	0.0256947	0.0765577	0.0302929	0.128016	0.0299875	0.0284287	0.028962	0.0579999	0.236566	0.052342
h1SMcG0002061	0.826668	0.713637	0.698079	0.79484	0.866538	0.977675	0.942722	0.771238	0.67349	0.655379	0.688149
h1SMcG0002062	4.19649	4.79548	4.55764	4.39128	4.01059	4.43628	4.24797	4.38801	4.81674	4.18977	4.16769
h1SMcG0002063	5.4597	1.77109	0.618026	0.282168	0.536591	0.614511	0.476645	0.593496	0.702323	0.550881	1.02385
h1SMcG0002064	8.08399	8.73277	8.64118	8.54802	8.53676	8.42431	8.7693	8.71328	8.39494	7.93395	6.60137
h1SMcG0002065	10.8453	11.2962	11.0261	10.6924	10.5358	10.4326	11.0123	10.9301	10.5372	10.1525	8.76563
h1SMcG0002066	4.53203	4.79615	4.4326	4.58115	4.45273	4.71636	4.49575	4.73027	4.78659	4.85523	4.54582
h1SMcG0002067	0.0170973	0.0142404	0	0.0167889	0.0354744	0.0166196	0.0157556	0	0	0.0163886	0
h1SMcG0002069	0	0.0290737	0.173251	0.0685532	0.144851	0.169655	0.160836	0.098312	0.131254	0.100378	0.0592252
h1SMcG0002070	0	0.00932086	0	0	0	0	0	0	0	0	0
h1SMcG0002071	1.583	1.86786	1.93274	1.9281	1.82383	1.7681	1.81879	1.8934	1.86488	1.74596	1.42901
h1SMcG0002072	37.2355	35.1458	33.8906	29.7432	30.7461	31.5501	32.4366	29.4906	31.0511	30.7111	31.1898
h1SMcG0002073	6.6394	7.14947	5.76682	5.96078	4.72311	5.80849	6.77391	5.07558	5.88468	5.36408	5.18994
h1SMcG0002074	17.8457	10.1445	2.39887	1.66476	1.99021	1.95155	2.26123	2.09423	1.8034	1.92442	1.74102
h1SMcG0002076	0.980152	0.608027	0.383228	0.332101	0.33762	0.378376	0.418687	0.355851	0.397108	0.402476	0.525104
h1SMcG0002077	1.33697	0.834255	0.538929	0.467114	0.47051	0.51123	0.575867	0.485426	0.558276	0.566431	0.705594
h1SMcG0002078	230.436	351.596	405.043	414.517	410.317	431.748	486.287	493.769	548.247	565.595	533.646
h1SMcG0002079	3.89464	2.22694	1.71739	1.60866	1.70487	1.72765	1.79451	1.83301	1.79183	1.78759	1.90111
h1SMcG0002080	9.73808	8.88642	8.18386	7.50513	8.65355	8.37229	8.97389	7.1754	7.11185	8.2931	8.88659
h1SMcG0002081	1.08849	1.18797	1.21807	1.06602	1.0843	1.21524	0.973804	1.09779	0.974375	0.971411	1.05568
h1SMcG0002082	0	0	0	0	0	0	0.0772743	0	0	0	0
h1SMcG0002084	26.0016	27.4642	28.1178	26.3169	27.05	26.2634	26.7053	25.7744	25.9447	29.5185	27.2339
h1SMcG0002085	57.5714	40.5309	33.3848	30.501	32.249	34.1707	33.9114	33.684	38.7577	41.6555	42.6788
h1SMcG0002086	3.47174	3.47973	3.57164	3.6566	3.57301	3.77245	3.80861	3.52026	3.56057	3.2517	2.79145
h1SMcG0002087	0.259223	0	0	0	0	0	0	0	0	0	0
h1SMcG0002088	1.42043	1.22219	1.11674	0.979821	0.840313	0.992766	0.941158	0.848607	0.91593	0.855189	0.936128
h1SMcG0002089	0	0	0	0	0	0	0	0	0	0	0.0289284
h1SMcG0002090	0.358279	0.194616	0.134381	0.118	0.1339	0.216315	0.164056	0.156688	0.18618	0.179179	0.194448
h1SMcG0002091	75.2859	69.5903	64.6666	58.2326	57.6994	57.1131	57.4478	58.8996	58.9299	60.3284	62.3054
h1SMcG0002092	0	0.0195117	0.0387568	0.0460068	0.0486055	0.0227715	0	0.0219928	0	0	0.0397467
h1SMcG0002093	7.8646	7.79475	7.52371	6.92457	7.18507	7.82845	7.95424	7.14159	7.71053	7.57698	7.59448
h1SMcG0002094	1.05687	1.0165	1.07201	1.19841	1.30526	1.31475	1.29858	1.31703	1.38972	1.42913	1.58504
h1SMcG0002095	4.18437	3.26002	3.09682	2.95785	3.15792	3.06052	3.15682	2.94306	3.09854	3.12903	3.28191
h1SMcG0002096	0.0637789	0.0619752	0.061552	0.15657	0.0661657	0.113661	0.107752	0.0997943	0.019985	0.0815132	0.108213
h1SMcG0002097	1.69141	1.50632	1.4071	1.52327	1.44001	1.41273	1.45783	1.4239	1.4402	1.38757	1.41209
h1SMcG0002098	1.37308	0.184459	0.0732797	0.0434938	0	0	0.0408171	0	0.0416374	0.0424568	0.0375757
h1SMcG0002099	1.30831	0.79284	0.49443	0.532575	0.505244	0.484169	0.52836	0.444751	0.536897	0.549585	0.559642
h1SMcG0002100	0.0743889	0.0653261	0.0588602	0.052403	0.0469747	0.0550187	0.0625903	0.0561736	0.0562471	0.0589042	0.067909
h1SMcG0002101	0.215294	0.224149	0.222618	0.158557	0.307108	0.130799	0.371999	0.176856	0.404773	0.386943	0.296796
h1SMcG0002102	0	0.0132489	0	0.00780995	0.0082511	0	0.00732931	0.0224005	0.0074766	0	0.00674726
h1SMcG0002103	0.406994	0.409121	0.516616	0.385869	0.422225	0.381979	0.375055	0.408443	0.408978	0.46411	0.535764
h1SMcG0002104	10.019	7.26262	5.91185	5.40601	5.95969	5.55095	6.74341	6.93414	6.71821	8.09596	7.39725
h1SMcG0002105	5.35668	4.28936	3.80392	3.96436	3.65709	3.7521	3.89279	3.55908	3.84143	4.17187	4.09321
h1SMcG0002107	10.0229	9.46338	9.62736	9.60129	9.14622	9.30018	9.87845	9.40603	9.22807	9.64101	9.23265
h1SMcG0002108	1.45984	1.30644	1.20401	1.16879	1.17053	1.17708	1.22007	1.1603	1.18941	1.22636	1.40167
h1SMcG0002109	0.0320278	0.0800283	0.0794818	0.0628999	0	0.0311329	0.0295145	0	0	0.0614003	0.0815118
h1SMcG0002110	0.972979	0.909226	0.687078	0.664136	0.787817	0.743946	0.798215	0.707365	0.607903	0.762038	0.820387
h1SMcG0002111	0.0781696	0	0	0	0.081095	4.02723	9.72477	0	0	0	0
h1SMcG0002112	0.568726	0.532905	0.470459	0.34904	0.885014	347.387	699.995	4.47165	0.40097	0.340718	0.542784
h1SMcG0002113	0.317386	0.16522	0.0656365	0.116872	0.452737	144.656	289.773	1.82504	0.223767	0.304228	0.201939
h1SMcG0002114	8.56135	7.25766	7.05688	6.91099	6.35313	6.8117	6.62606	6.86479	6.21504	6.04531	6.64264
h1SMcG0002116	66.0564	79.4184	88.0296	84.2843	87.2656	92.0657	89.8213	92.8643	95.8946	100.748	96.4696
h1SMcG0002117	678.505	794.141	787.347	751.581	746.409	741.11	698.04	698.363	714.126	705.8	688.595
h1SMcG0002118	0	0.0507389	0.0335949	0.0598189	0	0.0197386	0.0374251	0.0571909	0.0381772	0.0194643	0.068906
h1SMcG0002119	0.0640557	0	0	0	0	0	0.0590289	0	0	0.0614003	0
h1SMcG0002120	3.13617	3.25747	3.5947	3.32514	3.06215	3.53869	3.09028	3.24833	3.51464	3.44234	3.30047
h1SMcG0002122	0	0	0	0	0.0881955	0.0826385	0	0	0	0	0
h1SMcG0002123	1.54392	1.42031	1.33187	1.22299	1.23852	1.34396	1.48075	1.34192	1.3452	1.29744	1.35768
h1SMcG0002124	0	0.0342215	0.0339877	0.0134485	0.0142082	0.013313	0.0504835	0	0.0128745	0.0262558	0.0116186
h1SMcG0002125	0.0262559	0.0136679	0.0162894	0.0225594	0.017024	0.0223319	0.0181466	0.0154059	0.00617042	0.0188756	0.022274
h1SMcG0002126	1.90828	1.08952	1.09481	0.702695	0.798266	1.01724	1.04945	0.895763	1.04884	0.92934	1.22069
h1SMcG0002127	57.0558	88.676	88.6682	77.1669	80.1052	77.4242	76.0634	72.7053	76.5907	75.3271	75.0245
h1SMcG0002129	4.76303	6.21842	7.15189	7.64305	7.79624	7.4606	6.96571	7.90347	7.77792	8.11659	7.97844
h1SMcG0002130	0.864356	0.665705	0.514567	0.348027	0.285144	0.298817	0.269952	0.342923	0.438564	0.693326	1.11985
h1SMcG0002131	21.0714	11.564	8.92152	8.2554	7.24952	9.03711	8.843	8.82888	10.0951	9.64676	11.7784
h1SMcG0002132	0.17767	0.41106	0.261282	0.310158	0.225278	0.115137	0.29107	0.129733	0.315477	0.359532	0.133978
h1SMcG0002133	3.00727	3.09209	2.45335	2.38277	2.38827	2.86276	2.88595	2.53121	2.671	2.64404	2.74474
h1SMcG0002134	2.01339	2.0566	2.03364	1.86077	1.89699	1.7984	1.80744	1.67962	1.55868	1.53431	1.33051
h1SMcG0002135	0.134412	0.0559761	0	0.131987	0.069721	0	0.123864	0	0.0631766	0	0
h1SMcG0002136	0.395059	0.378901	0.326798	0.246865	0.372584	0.430567	0.386121	0.370887	0.30385	0.30983	0.416393
h1SMcG0002137	0.108731	0.0301875	0.104935	0.160154	0.0940001	0.0704619	0.100198	0.136104	0.0681414	0.191077	0.122988
h1SMcG0002138	0.00122999	0.00102446	0.00101747	0.0024156	0.00127602	0.00119562	0.00113347	0	0.00231249	0.00471601	0
h1SMcG0002139	2.92754	2.43971	2.15263	1.98481	1.86188	2.07806	1.9253	1.88242	1.89401	2.0104	2.21859
h1SMcG0002141	0.0126275	0.0165853	0.0140615	0.0133535	0.0136039	0.0122746	0.0125317	0.010943	0.0168925	0.0176905	0.0164807
h1SMcG0002142	0.0648627	0.126057	0.0715406	0.0636924	0.02243	0.0945754	0.0398484	0.0405961	0.0914607	0.0932607	0.0825388
h1SMcG0002143	5.52213	5.5996	5.46904	5.22085	4.98317	5.43292	5.4508	5.60336	5.44704	5.88373	5.4383
h1SMcG0002144	0.00157187	0.00218203	0.000866852	0.00205802	0.000543566	0.00101863	0.000482841	0	0.000492544	0.00100447	0.00133349
h1SMcG0002146	0.546056	0.245402	0.0779923	0.0424333	0.0366793	0.0878298	0.0398219	0.0331929	0.0406222	0.105437	0.0633209
h1SMcG0002149	2.5063	1.8936	1.24578	1.141	1.15241	1.14762	1.1981	1.08438	1.00787	1.03565	1.16625
h1SMcG0002150	9.89288	10.0018	10.3967	9.26633	9.83278	8.85035	8.81074	8.52822	8.4809	7.49477	8.46293
h1SMcG0002151	10.6348	9.50548	9.63506	8.73791	7.843	8.56191	10.1002	8.96528	8.60298	7.95747	8.76108
h1SMcG0002152	27.06	33.7048	34.6631	32.073	32.0238	32.5926	32.3946	31.9489	33.8768	32.7426	33.9113
h1SMcG0002153	26.0121	19.442	15.7984	15.0568	15.6942	16.4354	16.9057	16.4517	16.7307	17.0599	19.0475
h1SMcG0002154	16.6876	16.1417	16.056	19.5824	17.0358	17.0266	16.5504	17.5832	18.6353	17.8109	18.6498
h1SMcG0002155	0	0	0.0839642	0.0498354	0.0526504	0.049333	0.0467685	0.23823	0.190833	0.0486472	0.0430544
h1SMcG0002157	0.121012	0.286461	0.366168	0.325216	0.330372	0.315747	0.281725	0.352784	0.254457	0.311357	0.343101
h1SMcG0002159	1.7962	1.90675	2.10349	1.88138	1.82688	1.7597	1.81752	1.97066	1.92026	1.7555	1.77477
h1SMcG0002160	0.500789	0.556495	0.527714	0.621487	0.651371	0.644576	0.612228	0.621352	0.61152	0.630792	0.513439
h1SMcG0002161	2.4516	1.43881	0.995956	1.09659	1.08612	1.01769	1.27834	1.02384	1.08259	1.24607	1.0658
h1SMcG0002162	0.82697	0.728506	0.726221	0.731163	0.762344	0.836522	0.80602	0.840476	0.830369	0.867489	0.781548
h1SMcG0002164	0.0785537	0.0475329	0.025548	0.0309864	0.0334332	0.0287161	0.0334104	0.029625	0.0321884	0.0463368	0.0455662
h1SMcG0002166	0	0.0107752	0	0	0	0.0125754	0	0	0	0	0
h1SMcG0002167	0.00525136	0.00874776	0	0.00515661	0	0.0102093	0.00483926	0.00493006	0.00493651	0	0.0178198
h1SMcG0002168	0.0135889	0.0188637	0.0149879	0.0244634	0.0187966	0.0220153	0.025045	0.0255149	0.0425805	0.0195383	0.0345841
h1SMcG0002169	0.051557	0.00780764	0.023263	0.00460243	0.024312	0.0182241	0.0259151	0.0176009	0.0220299	0.0134781	0.00397619
h1SMcG0002170	0	0	0.00705199	0	0	0	0.00785598	0	0	0	0
h1SMcG0002171	0.0730905	0.0608773	0.100769	0.0478478	0.0707707	0.0757847	0.0628644	0.0640439	0.0778694	0.0887433	0.0868081
h1SMcG0002172	0.304957	0.25246	0.151359	0.134301	0.12463	0.159896	0.148177	0.133606	0.208489	0.17716	0.197559
h1SMcG0002173	0.000539101	0.000898038	0.000891905	0.0021175	0.00167783	0	0.000496795	0.00151835	0	0	0.000914686
h1SMcG0002174	4.5309	5.73991	5.41382	5.55869	4.93258	4.88279	4.92793	4.76832	4.6063	5.20096	4.47964
h1SMcG0002175	3.75713	5.49324	6.85011	6.33171	6.38386	6.53439	5.90929	6.15363	6.74874	6.16128	5.41417
h1SMcG0002176	3.50885	6.03024	7.46033	7.26126	7.10985	7.76122	7.07271	6.71537	7.5874	6.81943	5.79761
h1SMcG0002177	0.0635865	0.0264807	0.0131499	0.0312196	0.0329831	0	0.0439474	0.029848	0	0.0152376	0.0134858
h1SMcG0002178	1.27639	1.39199	1.62556	1.29845	1.28606	1.35677	1.30316	1.30175	1.33798	1.25869	1.09061
h1SMcG0002179	0.0666152	0.0467234	0.0609057	0.0533635	0.0654709	0.0545295	0.0339247	0.0460817	0.0593254	0.0453697	0.0490767
h1SMcG0002181	0.0351057	0.0292396	0.0871199	0.0689445	0	0.0341247	0.0970523	0.164789	0.132004	0.0673008	0.089345
h1SMcG0002182	63.5394	53.152	45.5818	41.6028	42.2118	48.4011	47.6857	46.7675	48.8385	49.4911	53.4157
h1SMcG0002183	0.326358	0.329326	0.344729	0.372238	0.360709	0.342862	0.338919	0.371204	0.328031	0.323658	0.287513
h1SMcG0002185	65.7648	80.1909	85.7887	83.9173	83.278	80.9873	78.2475	80.1837	92.2874	85.4054	96.0588
h1SMcG0002186	0.74136	0.680873	0.69721	0.63664	0.675525	0.682284	0.64162	0.677476	0.673063	0.680905	0.784367
h1SMcG0002187	0.232339	0.140503	0.109352	0.0777972	0.0909649	0.112058	0.103772	0.118673	0.10251	0.119887	0.14273
h1SMcG0002188	3.98876	4.23934	5.3618	4.05959	4.2458	4.11964	4.15436	5.10997	4.78467	4.839	4.3708
h1SMcG0002189	0	0	0	0	0	0	0	0	0	0	0.0316487
h1SMcG0002190	0.0645412	0.16127	0.124575	0.147879	0.111594	0.0627378	0.0991273	0.0605923	0.141567	0.144353	0.146008
h1SMcG0002191	1.33429	2.6213	2.09952	2.07926	2.09138	2.26976	2.04485	1.91983	2.04504	1.80725	1.75942
h1SMcG0002192	0.0112949	0.0122044	0.0148988	0.0116906	0.00950073	0.00830863	0.0106898	0.00917085	0.00631322	0.0152158	0.0134665
h1SMcG0002194	0.181598	0.11297	0.0810319	0.0628935	0.0687912	0.0769087	0.0777714	0.0820602	0.0757926	0.0888407	0.108671
h1SMcG0002195	0.03697	0.0307925	0.0244657	0.0290424	0.0230121	0.0287496	0.00681376	0.034708	0.0347535	0.0283499	0.0250906
h1SMcG0002196	9.24877	11.2333	10.9437	11.1044	12.2864	10.1839	10.056	10.3191	11.4124	10.7068	10.9039
h1SMcG0002197	0.760252	0.79365	0.620431	0.587519	0.613632	0.598166	0.551362	0.580911	0.559238	0.575146	0.623263
h1SMcG0002198	4.91838	5.25217	5.60277	5.08092	4.83453	5.13467	5.15332	5.07589	5.23923	5.43685	5.4531
h1SMcG0002199	0.0292362	0	0	0.0287087	0	0	0	0	0	0	0
h1SMcG0002200	1.34808	0.708143	0.551241	0.628033	0.667481	0.774335	0.727023	0.834145	0.752434	0.848004	0.929204
h1SMcG0002201	13.3542	11.5241	8.93992	8.78721	8.14097	8.76554	9.70542	11.9555	9.05924	10.0953	8.93467
h1SMcG0002202	0	0	0	0.0832881	0.0879928	0	0	0	0	0.0813024	0
h1SMcG0002203	0.025516	0.0850093	0.0844288	0.0751667	0	0.0992119	0	0.0239548	0.0479723	0.0244582	0.0865852
h1SMcG0002206	0	0	0	0	0	0	0	0	0.0638747	0	0
h1SMcG0002207	1.10833	1.04905	0.954778	0.949092	0.936721	1.01452	1.01463	1.03465	1.01836	0.967441	0.935823
h1SMcG0002209	0.563639	0.567592	0.600594	0.550342	0.503795	0.60825	0.570762	0.548585	0.544813	0.579955	0.575412
h1SMcG0002210	0.704034	0.579877	0.553915	0.582254	0.615143	0.661549	0.588232	0.65802	0.679472	0.635857	0.70477
h1SMcG0002211	0.390571	0.37748	0.405382	0.401615	0.433857	0.372494	0.378596	0.451424	0.377545	0.384976	0.350093
h1SMcG0002212	1.49769	1.2681	1.14308	1.23706	1.24041	1.32111	1.302	1.16718	1.28538	1.27895	1.22142
h1SMcG0002213	0.772289	0.504445	0.419477	0.399412	0.355052	0.492925	0.498674	0.487844	0.451425	0.482638	0.595882
h1SMcG0002214	26.975	27.1933	23.6819	22.6042	21.8292	22.6915	24.7685	24.0461	23.3766	23.3084	25.0019
h1SMcG0002215	0.924627	0.909013	0.861733	0.861948	0.829	0.882399	0.885735	0.879487	0.790813	0.839602	0.873411
h1SMcG0002216	26.3182	34.2297	34.3309	31.3102	31.031	32.1261	31.2023	32.4529	33.9703	30.7577	32.8892
h1SMcG0002217	0	0	0	0	0	0	0	0	0	0.0161713	0
h1SMcG0002218	8.31761	6.07512	4.86925	3.97905	4.82333	4.6438	4.55963	4.32482	5.01213	4.90634	5.10217
h1SMcG0002219	2.68536	1.4364	1.26808	1.15017	1.25714	1.17268	1.12913	0.98562	0.837225	1.01409	1.12188
h1SMcG0002220	1.46262	1.70378	1.46825	1.6509	1.70365	1.6722	1.6956	1.63945	1.66606	1.75872	1.54549
h1SMcG0002221	36.2797	33.6564	31.4377	28.6688	28.2027	32.9785	33.9931	30.8141	31.2324	30.3525	30.9612
h1SMcG0002222	4.5481	6.44639	6.21247	5.23745	4.65644	4.83543	4.65275	5.29564	5.88552	6.1914	6.84917
h1SMcG0002223	0	0	0.0573703	0	0	0	0	0.0651101	0	0	0
h1SMcG0002224	4.97898	5.49053	5.24844	5.30097	6.16937	6.67963	5.72789	5.9767	6.53041	5.77245	5.79302
h1SMcG0002226	0	0	0	0	0	0	0	0	0	0.01433	0
h1SMcG0002231	0	0	0	0	0	0	0	0.00393218	0	0	0
h1SMcG0002232	8.50486	14.9535	13.7556	12.8286	11.9136	12.0858	12.3901	15.4886	18.3574	18.9312	17.6518
h1SMcG0002233	1.48945	1.54481	1.53978	1.51826	1.45522	1.42514	1.34183	1.45939	1.32176	1.28062	1.27064
h1SMcG0002234	4.0661	2.00691	1.23018	0.961213	0.937392	1.31749	1.47452	1.60822	1.53954	1.91268	1.77263
h1SMcG0002235	2.306	2.74383	2.65696	4.084	3.2467	3.12219	2.50451	3.28603	2.90323	2.88143	2.96936
h1SMcG0002236	6.5436	5.09196	4.67599	4.91719	4.74875	5.33049	5.6479	4.84537	4.73619	5.46253	6.03337
h1SMcG0002237	0.0445951	0.0318372	0.0131749	0.0156394	0.0297411	0.0371563	0.0469663	0.0239237	0.0329382	0.0305331	0.0270228
h1SMcG0002238	0	0	0.0230521	0	0	0	0	0	0	0	0
h1SMcG0002239	0.391833	0.321675	0.366004	0.314806	0.27424	0.307988	0.345535	0.274574	0.317231	0.300112	0.322866
h1SMcG0002240	0.0141408	0.0117779	0.0116975	0	0	0.0109965	0	0.00265511	0.00265859	0.00271091	0.00239924
h1SMcG0002241	3.21334	1.44972	1.22226	1.1457	1.19057	1.19457	1.08841	1.04149	0.885528	1.01296	1.00603
h1SMcG0002242	0.209378	0.0758225	0.00753047	0.00893914	0.00944408	0	0	0	0	0	0.0154456
h1SMcG0002243	3.32567	1.5679	0.311439	0.308081	0.19529	0.0609951	0.231297	0.0589092	0.0589863	0.180442	0.372625
h1SMcG0002244	14.5204	10.9045	20.8068	1019.59	3448.87	1872.78	1890.22	225.71	10.4425	9.27896	8.61606
h1SMcG0002245	0.011278	0.00939351	0.00855191	0.0119974	0.0126751	0.01279	0.0112591	0.0123526	0.00795139	0.00900875	0.0127569
h1SMcG0002246	0	0	0	0.0181061	0.0191289	0.0179236	0	0	0	0.0176744	0.0312849
h1SMcG0002247	0.148774	0.0991318	0.147682	0.029218	0.0308684	0	0.0274199	0.0558687	0	0	0
h1SMcG0002248	0.0122067	0.00610022	0.00807808	0.0023973	0.00506542	0.0118656	0.00224976	0.0137518	0.0137698	0.00702042	0.0124266
h1SMcG0002249	9.74765	10.512	10.6624	8.85982	8.58025	8.27455	8.66101	8.94956	8.80982	10.4504	10.2513
h1SMcG0002250	13.8048	13.8027	14.2258	14.1094	13.9053	14.1867	14.2773	15.0997	15.3348	15.8727	15.464
h1SMcG0002251	0.558076	0.498506	0.500454	0.430463	0.444709	0.388385	0.46807	0.40092	0.434899	0.460514	0.476184
h1SMcG0002252	9.68195	9.82952	9.93015	9.17964	9.14165	8.9154	9.44664	9.27381	9.43969	8.94197	8.57435
h1SMcG0002253	0.836625	0.644418	0.486099	0.47571	0.446075	0.535369	0.517202	0.504991	0.56226	0.603484	0.77145
h1SMcG0002254	0.002054	0	0.0016991	0	0	0	0	0	0	0.00196886	0.003485
h1SMcG0002255	1.38821	1.18374	1.16655	1.17583	1.09915	1.34371	1.28535	1.17652	1.12289	1.23993	1.32955
h1SMcG0002256	0.249766	0.171642	0.0470498	0.0574699	0.0427579	0.0544867	0.0493754	0.0541712	0.0705147	0.05768	0.0650346
h1SMcG0002257	0.052819	0.0620415	0.0436926	0.0531958	0.0449605	0.0697739	0.0599065	0.0648448	0.0534716	0.0545239	0.0620427
h1SMcG0002259	1.55455	1.23192	1.17229	1.21087	1.07955	1.18135	1.10509	1.04461	1.00691	1.01698	1.07129
h1SMcG0002260	664.253	718.991	747.497	737.504	737.383	772.017	788.674	805.452	830.174	837.73	834.52
h1SMcG0002261	0	0.0105243	0	0	0	0	0	0	0	0	0
h1SMcG0002262	0.023218	0.0364015	0.0372827	0.0348691	0.0396725	0.0358452	0.0377575	0.0423126	0.0500712	0.0288012	0.0486627
h1SMcG0002263	0	0	0	0	0.0136703	0	0.0121431	0	0	0	0
h1SMcG0002264	4.16743	4.48235	4.73175	4.12113	4.48115	4.12251	4.33089	4.3684	4.04208	4.10047	4.33655
h1SMcG0002265	0.122655	0.0510798	0.0528447	0.0602208	0.042415	0.0422264	0.0518052	0.0431813	0.0384336	0.0367406	0.05853
h1SMcG0002266	0	0.0393481	0.234476	0.0695845	0.04901	0.114805	0.0870696	0.0887032	0.0666145	0.113209	0.0400775
h1SMcG0002267	104.453	103.882	99.9522	94.1472	89.9267	93.9909	86.632	81.2926	77.8627	77.7812	69.6088
h1SMcG0002269	63.193	100.644	113.009	116.622	109.997	109.221	88.2243	92.9469	76.9059	84.1469	68.3785
h1SMcG0002270	0.69982	0.178103	0.225129	0.0954435	0.181502	0.283444	0.232881	0.1095	0.127918	0.242237	0.280353
h1SMcG0002271	5.0035	3.76978	1.76933	1.61274	1.68402	2.15339	2.32303	1.30881	1.61571	1.59259	1.86313
h1SMcG0002272	0.0788378	0	0	0.0774153	0	0.0766348	0	0.0740141	0	0	0.0668815
h1SMcG0002273	0.727002	0.338598	0.257737	0.218536	0.193939	0.274022	0.284387	0.256293	0.239892	0.307189	0.269355
h1SMcG0002274	0.747404	0.369058	0.253866	0.217551	0.249515	0.232118	0.24865	0.220942	0.247974	0.280123	0.394913
h1SMcG0002275	1.1946	0.869814	0.820743	0.748399	0.74931	0.784083	0.760281	0.823494	0.866378	0.806992	0.857317
h1SMcG0002276	0	0.0061659	0.0428666	0.0363466	0.0153599	0.0215881	0.0341098	0.0208499	0.0208772	0.00709602	0.0188406
h1SMcG0002277	0	0	0.0106123	0.0503899	0.0133091	0	0.0236444	0.012044	0	0.0122971	0.0108834
h1SMcG0002278	4.09788	6.7885	8.28382	8.86827	9.1888	9.12429	8.06122	9.91246	9.6447	9.42504	7.63271
h1SMcG0002279	0.087019	0.0724785	0	0	0.0902756	0	0	0	0	0.0834117	0
h1SMcG0002280	0.00452213	0.00188325	0.00187039	0.00444054	0	0.00219789	0.00833452	0.0127363	0	0.00216733	0.0134271
h1SMcG0002281	0	0.0308233	0	0.0363394	0.038392	0.107919	0	0	0.0347883	0.141892	0.0627894
h1SMcG0002282	0.662972	0.87012	0.922898	0.931141	0.812834	0.779846	0.722027	0.838679	0.828446	0.79083	0.755585
h1SMcG0002284	0	0	0	0	0	0.0113641	0	0	0	0	0
h1SMcG0002285	2.38136	2.71944	2.99821	2.86048	2.688	2.64239	2.86387	2.56608	2.61168	2.39749	2.62373
h1SMcG0002286	8.22356	7.99711	7.5969	7.43463	7.75574	7.93677	7.11893	7.30066	7.8063	7.54543	7.33704
h1SMcG0002288	0	0	0	0	0	0	0	0.0398603	0	0	0
h1SMcG0002291	0.0225113	0	0	0	0	0	0	0	0	0	0
h1SMcG0002292	0	0.0496781	0.0690744	0.0234273	0.0247506	0.0231911	0.0109928	0.011199	0.0112137	0.0457375	0
h1SMcG0002293	0.389854	0.811778	1.02795	0.986958	0.960555	0.894111	0.909379	0.886409	0.899023	1.01014	0.971521
h1SMcG0002294	0.160848	0.217445	0.208796	0.211404	0.187405	0.202057	0.194974	0.193985	0.182608	0.199248	0.191036
h1SMcG0002295	0.492323	0.446879	0.405595	0.4716	0.481562	0.449266	0.401838	0.464087	0.459027	0.39294	0.427887
h1SMcG0002296	3.95041	3.89726	3.75167	3.45544	3.18311	3.14099	3.21628	3.60969	3.29894	3.14328	3.48145
h1SMcG0002297	0.54934	0.384092	0.303241	0.30258	0.281091	0.309859	0.346626	0.294274	0.307645	0.31981	0.320902
h1SMcG0002298	16.2052	15.5842	13.94	12.9366	12.2	13.0811	11.8053	14.2272	13.1062	14.4875	14.1247
h1SMcG0002299	0.219167	0.24817	0.235987	0.242781	0.243341	0.23329	0.201968	0.232965	0.188148	0.18317	0.238173
h1SMcG0002300	3.65436	2.024	1.68794	1.60295	1.40483	1.62286	1.76072	1.82858	1.9356	1.74254	2.03005
h1SMcG0002305	0	0	0	0	0	0	0	0	0	0	0.0403878
h1SMcG0002306	0.0158556	0.00660311	0	0.00778477	0.00822451	0	0	0.0148855	0.0074525	0	0.013451
h1SMcG0002307	1.77225	1.86884	1.94014	2.13143	1.85966	1.87287	1.88039	2.04542	1.99843	2.04555	2.08624
h1SMcG0002308	4.22556	4.34179	4.51281	4.27119	4.34858	4.18975	4.30467	4.51255	4.64044	4.73176	4.7573
h1SMcG0002309	0.395048	0.555015	0.557089	0.399311	0.415849	0.37336	0.362859	0.378742	0.414375	0.439209	0.529767
h1SMcG0002311	12.89	14.1835	15.0159	13.8767	14.7219	14.9438	15.6381	14.7658	16.1191	18.08	18.2085
h1SMcG0002313	1.88784	6.44436	8.80351	7.47275	7.73249	6.17085	6.91371	7.34647	6.98828	6.41323	5.65932
h1SMcG0002314	0.426781	0.224902	0.162942	0.153126	0.149855	0.193865	0.15656	0.164891	0.18208	0.176223	0.198435
h1SMcG0002315	0.900045	1.15461	1.12518	0.878122	0.891695	1.02962	1.08811	1.01615	1.12902	1.07356	1.26685
h1SMcG0002318	2.46419	2.90383	2.77794	2.78536	2.76959	2.65484	2.55729	2.67618	2.60538	2.84353	2.64625
h1SMcG0002319	2.15442	2.03552	1.74968	1.79477	1.8511	1.79476	1.80816	2.05366	1.99027	2.08493	2.34688
h1SMcG0002320	6.96548	5.84519	56.6447	603.599	1258.6	708.673	804.433	172.529	10.6341	4.99499	5.1316
h1SMcG0002321	0.0445605	0	0.0368611	0	0.0462281	0	0	0.041834	0	0.0427132	0
h1SMcG0002322	0.0360065	0.0275665	0.0096275	0.0124999	0.0135833	0.0134345	0.00837901	0.00921911	0.0119663	0.0149908	0.014193
h1SMcG0002323	4.33128	5.74534	7.66342	7.73833	7.69697	6.56877	5.58054	6.83359	6.59749	6.28525	5.76678
h1SMcG0002324	0.0382343	0	0.0632559	0	0	0	0	0	0	0	0
h1SMcG0002325	13.3014	14.0148	13.7053	14.146	13.2384	12.6556	12.0627	12.5758	12.283	12.2994	9.74902
h1SMcG0002326	1.62163	1.46012	1.38832	1.35441	1.27081	1.35833	1.30772	1.29037	1.32266	1.37759	1.35627
h1SMcG0002327	0	0.0634935	0	0.0748561	0	0.0741014	0.0702493	0.0715673	0	0.0730714	0
h1SMcG0002328	5.72955	4.63384	4.67088	3.96821	3.93393	4.60085	4.10661	3.79387	5.0738	4.74915	5.58854
h1SMcG0002329	0	0	0	0	0	0	0	0.0410897	0	0	0
h1SMcG0002330	0.00508654	0.0056488	0.00140255	0.00166492	0.00175897	0	0.00624984	0.00318355	0.00637543	0	0
h1SMcG0002331	257.573	324.232	312.913	308.434	300.896	333.982	356.883	372.712	400.801	423.444	441.609
h1SMcG0002334	1.90485	2.51955	2.63732	2.64459	2.44591	2.7409	2.86535	3.18933	3.21247	3.38992	3.11372
h1SMcG0002335	1.53222	1.19771	1.29797	1.20687	1.14754	1.1748	1.21188	1.28847	1.39028	1.27235	1.14692
h1SMcG0002336	1.42319	1.45082	1.47703	1.48968	1.44022	1.55105	1.32559	1.49186	1.42199	1.59644	1.48327
h1SMcG0002337	0.470773	0.400994	0.328426	0.31107	0.300733	0.302975	0.31116	0.299581	0.275121	0.256972	0.239626
[truncated: 40,168 more rows]

## Sheet: AP_fpkm_filtered
id	ap1	ap2	ap3	ap4	ap5	ap6	ap7	ap8	ap9	ap10	ap11
h1SMcG0000010	1.01462	0.936026	0.851453	0.733145	0.574751	0.853398	0.995564	0.867863	0.761765	0.856294	0.868439
h1SMcG0000015	0.15817	0.102555	0.196929	0.393673	0.510497	0.445527	0.439626	0.217266	0.164944	0.0849174	0.10082
h1SMcG0000017	0.695764	0.527804	0.504832	0.440341	0.445464	0.436682	0.494757	0.454941	0.417671	0.411823	0.398547
h1SMcG0000019	2.52525	3.08596	3.32423	3.22418	3.1626	2.93348	3.08255	3.01084	2.96754	2.9826	2.86252
h1SMcG0000020	0	0.00887304	0.00323575	0.011399	0.0211643	0.042565	0.00772827	0.00880732	0.0361632	0.0113528	0.0223236
h1SMcG0000021	0.551844	0.370479	0.080552	0.0775192	0.0485122	0.0637432	0.0405482	0.0582321	0.0231645	0.0560498	0.0656759
h1SMcG0000034	0.506763	0.295148	0.267457	0.200968	0.214452	0.212123	0.228528	0.258656	0.219303	0.22732	0.292772
h1SMcG0000039	0.0390636	0.0167255	0.00676076	0.0315658	0.0310461	0.0345527	0.0354466	0.0226049	0.017062	0.0190086	0.0222727
h1SMcG0000049	0.0212191	0.00109089	0.0177027	0.029376	0.026304	0.0086119	0.0164992	0.0133205	0.0213868	0.0205849	0.039982
h1SMcG0000050	2.53701	1.89959	1.72825	1.65885	1.67492	1.66598	1.7167	1.73259	1.81686	1.89662	1.90244
h1SMcG0000052	0.149509	0.112138	0.149741	0.291957	0.239675	0.105668	0.192718	0.262362	0.1556	0.24972	0.163773
h1SMcG0000054	0.00388607	0.000108349	0.000235887	0.00376639	0.0037592	0.00207083	0.00177137	0	0.00261632	0.00328026	0.000800859
h1SMcG0000055	0.102938	0	0.0501269	0.0641765	0	0	0.0580679	0.117798	0.119616	0.121028	0
h1SMcG0000056	0.0781982	0.0462351	0.0501003	0.0340231	0.0672072	0.060455	0.0865859	0.170544	0.248437	0.173797	0.151326
h1SMcG0000057	0.166546	0.155631	0.112956	0.0709078	0	0.0670257	0.0641494	0.0674726	0	0.0701338	0
h1SMcG0000058	0.0615416	0.13581	0.324062	0.17517	0.282305	0.103066	0.1598	0.135474	0.283699	0.169211	0.249985
h1SMcG0000059	0.388335	0.483543	0.496149	0.427305	0.402003	0.464017	0.736432	0.66159	0.692555	0.958653	1.15388
h1SMcG0000062	0.164109	0.0665068	0.11914	0.249791	0.0335413	0.325187	0.225526	0.280761	0.389513	0.432195	0.581415
h1SMcG0000066	0.314779	0.493748	0.660172	0.65596	0.736804	0.53338	0.66012	0.677848	0.749028	0.656156	0.803659
h1SMcG0000068	0.267365	0.596663	0.813058	0.672568	0.612661	0.696977	0.555152	0.541593	0.640965	0.495808	0.507044
h1SMcG0000071	0.128185	0.0957544	0.177179	0.240588	0.163798	0.301073	0.311655	0.173993	0.22776	0.122953	0.177462
h1SMcG0000072	0.14716	0.0450273	0.0992392	0.120909	0	0.11494	0.0566523	0.114698	0	0.0620132	0.0518608
h1SMcG0000073	0.300802	0.657905	0.939755	0.875894	0.847348	0.834047	0.837434	0.848716	0.849421	0.873185	0.735479
h1SMcG0000074	0.225526	0.496908	0.842856	0.721351	0.720163	0.739247	0.697814	0.736432	0.713459	0.734407	0.584612
h1SMcG0000075	1.36703	0.236944	0.359579	1.20797	1.08296	0.810112	0.78764	0.878736	0.405084	0.216088	0.210763
h1SMcG0000077	0.0434658	0.112192	0.0812514	0.0518173	0	0	0	0	0.0959299	0.1412	0
h1SMcG0000082	0.253759	0.200632	0.146319	0.124001	0.135362	0.126034	0.124879	0.130843	0.130203	0.121196	0.142426
h1SMcG0000087	1.90992	1.70443	1.59173	1.70631	1.76076	1.75356	1.90453	1.93056	2.17561	2.35511	3.00633
h1SMcG0000088	0.17551	0.10455	0.0443726	0.161447	0.143348	0.105027	0.101274	0.0798424	0.177569	0.082908	0.425719
h1SMcG0000089	0	0.00822091	0	0	0.0200321	0	0.0309641	0.0481589	0.018099	0	0
h1SMcG0000095	0.0138668	0.00563909	0.00738366	0	0.0172389	0.0130289	0	0.0396419	0	0.0162415	0.0108225
h1SMcG0000096	1.46445	1.10571	0.930622	0.990965	0.986342	0.984863	1.03167	0.966344	0.992391	0.996484	1.00451
h1SMcG0000100	0.268363	0.157462	0.0749954	0.0640018	0.0587818	0.074314	0.0717417	0.0559534	0.0731965	0.0566333	0.0740454
h1SMcG0000101	0.0288961	0.00228174	0.00660013	0.0672532	0.153037	0.107119	0.0897943	0.0453983	0	0.00561673	0.0041735
h1SMcG0000103	0.865525	0.650085	0.570119	0.55388	0.503091	0.504777	0.562477	0.579386	0.592329	0.632755	0.666715
h1SMcG0000104	0.205735	0.472677	0.588688	0.586659	0.579944	0.562179	0.507044	0.581594	0.613318	0.561439	0.462643
h1SMcG0000110	0.189892	0.203984	0.250181	0.0814171	0	0.150365	0.209191	0.184004	0.116093	0.370655	0.19153
h1SMcG0000111	0.375688	0.275139	0.427159	0.351392	0.395118	0.455537	0.439149	0.430975	0.622769	0.439563	0.40669
h1SMcG0000113	0.941865	1.20285	1.38294	1.35019	1.59597	1.48673	1.71147	1.69924	1.71574	1.63137	1.39953
h1SMcG0000115	0.0300993	0.0752639	0.0252992	0	0	0	0.0613911	0.0323871	0.0341433	0	0
h1SMcG0000119	0.0708564	0.0951811	0	0	0	0.041136	0.0388657	0.040731	0	0.0840231	0.106126
h1SMcG0000120	0.371191	0.337703	0.170494	0.235088	0.245566	0.355487	0.268037	0.224147	0.303801	0.253984	0.220554
h1SMcG0000122	0.38712	0.533855	0.342924	0.546246	0.348201	0.504062	0.612274	0.518972	0.792644	0.928682	1.16405
h1SMcG0000123	0.367975	0.268494	0.360451	0.105027	0.212429	0.328822	0.212575	0.300931	0.220492	0.134088	0.312413
h1SMcG0000124	0.00749294	0.00222675	0.00355489	0.00585846	0	0.00887304	0.00228586	0.003305	0.0109957	0.0118139	0.00408433
h1SMcG0000125	0.00645555	0	0.00412516	0	0	0.00936301	0.00384497	0.00512851	0.00663457	0	0.00276327
h1SMcG0000126	0.320847	0.153008	0.0552523	0.134388	0.107572	0.158254	0.206997	0.0333204	0.0987753	0.0363681	0.0290652
h1SMcG0000128	0.568311	0.394269	0.317672	0.302866	0.304212	0.292615	0.298827	0.295188	0.307755	0.349929	0.367579
h1SMcG0000132	0.0212825	0.0177856	0.0125879	0.0253111	0.0177027	0.0227691	0.023424	0.0246622	0.0283714	0.025465	0.0236711
h1SMcG0000134	0.0089065	0.0138206	0	0.0252671	0.0187921	0.0299299	0.0212279	0.015272	0.0543089	0.0839603	0.102776
h1SMcG0000135	0.00922754	0	0.00274464	0	0.0115799	0.0392241	0	0.00822853	0.0253425	0.018785	0
h1SMcG0000136	0	0.00596997	0.00771716	0	0	0.0132982	0.0258151	0.0139351	0.0945506	0.0703129	0.0238443
h1SMcG0000140	0.592969	0.485607	0.515301	0.442129	0.657268	0.590346	0.78681	0.606024	0.905677	0.97388	1.10686
h1SMcG0000141	0	0	0.0229598	0.328233	0.446389	0.30118	0.331426	0.244172	0.0461537	0	0
h1SMcG0000142	0.187581	0.224549	0	0.190476	0.124401	0.0389859	0	0.215312	0.0783584	0.11564	0.15971
h1SMcG0000147	0.004455	0.000306186	0.000522198	0.00803903	0.00573328	0.00493094	0.00441915	0.00823674	0.00715911	0.00522976	0.00152083
h1SMcG0000148	0.258055	0.2608	0.233822	0.227095	0.16903	0.213968	0.182401	0.164449	0.15373	0.168117	0.134467
h1SMcG0000151	0.00339359	0.000694062	0.00784899	0.0308293	0.019413	0.018336	0.0112828	0.00891184	0.00348823	0.0203941	0.00648556
h1SMcG0000152	0.00979227	0.0116205	0.0148031	0.0220305	0.0264573	0.0131347	0.0162526	0.0209623	0.0228438	0.0184631	0.016214
h1SMcG0000156	0.942987	0.742361	0.629535	0.561439	0.555893	0.578258	0.552312	0.520267	0.549868	0.590346	0.692627
h1SMcG0000160	0.0238162	0.00858699	0.00215091	0.0129477	0.0087622	0.00678751	0.00721186	0.00971116	0.00947304	0.00875185	0.00945973
h1SMcG0000178	0.00879489	0.00143405	0.00266616	0.00982052	0.0123029	0.00797132	0.00869575	0.00904789	0.0144411	0.0141373	0.0154547
h1SMcG0000181	0.0404858	0.029908	0.0303736	0.0309321	0.0401111	0.0415574	0.0560711	0.0411148	0.0736745	0.0746946	0.110126
h1SMcG0000182	0.103017	0.0985946	0.0501433	0.0692103	0.0844242	0.0966975	0.0938716	0.112335	0.114336	0.169395	0.129937
h1SMcG0000190	0.0728108	0.130155	0.133744	0.13172	0.162884	0.160521	0.141829	0.165698	0.200219	0.122378	0.153008
h1SMcG0000201	0.295731	0.150633	0.0456867	0.0258326	0.0275161	0.0261922	0.0314841	0.0260486	0.0312548	0.0228869	0.0459105
h1SMcG0000202	1.0166	0.916633	0.94539	0.783367	0.932477	0.983422	1.23389	0.767947	0.825653	0.922873	1.06151
h1SMcG0000207	0.0278252	0.0311295	0.00963244	0.0145991	0.0195759	0.0133606	0.0186278	0.00630538	0.00997088	0.0188323	0.0113111
h1SMcG0000208	0.0542521	0.0595683	0	0	0	0	0	0.0309738	0.0173518	0.0341933	0.0129832
h1SMcG0000210	0.0418018	0.0559703	0.0831315	0.0795117	0.0729644	0.0699654	0.0596125	0.070311	0.07366	0.0535809	0.0977931
h1SMcG0000214	0	0.00642371	0.00821266	0.0240516	0.0257955	0.0137924	0.0063764	0.0211201	0.0159425	0.0170997	0.0248028
h1SMcG0000215	0.0421294	0.0474561	0.0788618	0.096154	0.0688666	0.0767627	0.129611	0.106136	0.0789138	0.0500446	0.0813047
h1SMcG0000216	0.0268773	0.0192145	0.00822853	0	0.0483547	0.0283481	0.0132776	0.0280567	0.0300648	0.0313557	0
h1SMcG0000218	0.0141576	0.029016	0.032486	0.0302359	0.0102552	0.0195615	0.0324672	0.0605546	0.0562438	0.00947304	0.0353782
h1SMcG0000219	0.986143	0.772237	0.70088	0.602063	0.901337	0.656514	0.478655	0.879635	0.808056	0.916633	0.949016
h1SMcG0000221	0.0765559	0.0690368	0.0637805	0.0665923	0.0438091	0.0508843	0.0723929	0.087738	0.0891291	0.0662062	0.0672978
h1SMcG0000222	0.0666007	0.0167683	0.0192644	0.0287955	0.0303858	0	0	0.0254461	0	0	0.0223477
h1SMcG0000227	0.287671	0.251	0.097908	0.30225	0.125172	0.491698	0.207512	0.217133	0.263787	0.313424	0.331249
h1SMcG0000228	0.176664	0.165927	0.113256	0.162691	0.060515	0.105945	0.125568	0.105985	0.17912	0.133437	0.157884
h1SMcG0000229	1.65631	1.4222	1.11136	1.19268	1.1398	1.39496	1.32764	1.31641	1.27127	1.56379	1.71462
h1SMcG0000233	0	0	0	0.0303324	0.0320549	0.0271525	0	0	0	0.0299972	0.023702
h1SMcG0000236	0.0114775	0.00719628	0.0215613	0.0394833	0.0442227	0.0457019	0.0616094	0.0646727	0.103334	0.136005	0.111063
h1SMcG0000237	2.65108	2.42873	2.18785	2.17358	2.34985	2.64594	2.68073	2.6919	2.72858	2.91283	2.98583
h1SMcG0000238	0.039358	0.0227933	0.0158449	0.0218765	0.0178426	0.021515	0.0221221	0.0303581	0.0213787	0.024417	0.0150987
h1SMcG0000246	0	7.49078e-05	0.000263282	0.0074112	0.00481883	0.00199139	0.00120123	0	0	0.00441915	0
h1SMcG0000248	0.0491264	0.263257	0.323867	0.33697	0.381	0.31995	0.302936	0.197624	0.133175	0.128566	0.118788
h1SMcG0000249	0	0.0225725	0.0807063	0	0.0375056	0.0320243	0.0907977	0.123616	0.0952855	0.0971419	0.0280246
h1SMcG0000251	0.143353	0.217221	0.306716	0.319382	0.334234	0.327114	0.254641	0.368008	0.290291	0.291731	0.239704
h1SMcG0000254	0.170456	0.10377	0.048905	0.0627391	0.050373	0.0446561	0.0981458	0.0738595	0.130843	0.0329013	0.0654921
h1SMcG0000256	0.115851	0.15195	0.083385	0.139428	0.242215	0.0591036	0.145342	0.133047	0.0980681	0.205233	0.0858177
h1SMcG0000257	0.23249	0.115489	0.182903	0.340357	0.356182	0.142191	0.312496	0.611007	0.380203	0.381277	0.337155
h1SMcG0000262	0.119258	0.0966342	0.132565	0.0852266	0.114336	0.0658938	0.10901	0.127568	0.124943	0.101113	0.0745067
h1SMcG0000265	0.329962	0.540461	0.705637	0.74009	0.735299	0.72373	0.674786	0.81138	0.825405	0.839194	0.702262
h1SMcG0000266	0.238358	0.105384	0.0268773	0.0710888	0.0396973	0.0341433	0.0327632	0.0340695	0	0.0372285	0.0298143
h1SMcG0000268	0	0.000116675	0.00091809	0	0.00605199	0.00271843	0.00145304	0.00478022	0.00322148	0	0.00239436
h1SMcG0000269	0.132187	0.251886	0.469434	0.325222	0.287013	0.180086	0.249362	0.261308	0.285271	0.314218	0.293713
h1SMcG0000276	0	0.00990418	0.028811	0.0210487	0	0.0175882	0	0	0	0	0.0154925
h1SMcG0000279	0	0.0145248	0.0528058	0.0144713	0.0278387	0.011348	0.00509275	0.0288037	0.0192212	0.0261813	0.00388014
h1SMcG0000280	0.0161903	0.00545517	0.00985427	0.00934249	0.0138206	0.00630538	0.00777889	0.0107858	0.0131892	0.00841148	0.0185853
h1SMcG0000281	0.206827	0.195174	0.226403	0	0.0666213	0.0976689	0.129817	0.151351	0.0992442	0.0232474	0.279589
h1SMcG0000282	0.583465	0.196496	0.218665	0.96293	1.3281	1.25157	1.24384	0.564263	0.161002	0.0894461	0.0767052
h1SMcG0000283	0.130411	0.0382821	0.0511615	0.183806	0.325695	0.353129	0.363152	0.0916738	0.0393031	0.0319481	0.0197717
h1SMcG0000290	0.148147	0.263205	0.340937	0.289628	0.326689	0.3747	0.297217	0.284729	0.257906	0.309325	0.317672
h1SMcG0000295	0.511143	0.345832	0.299998	0.275205	0.251573	0.299963	0.297518	0.269391	0.276511	0.288295	0.291445
h1SMcG0000296	0.0375755	0.064355	0.0699654	0	0	0.0814525	0	0.120722	0.122832	0.085188	0.107672
h1SMcG0000301	0.701645	0.171443	0.155653	0.25408	0.389095	0.109923	0.314515	0.143062	0.297897	0.412917	0.340357
h1SMcG0000302	0.390505	0.0801909	0.087004	0	0.0751843	0.0679236	0.0330499	0.0343549	0	0	0
h1SMcG0000303	0	0.040122	0.176568	0.109461	0.0599512	0.0270654	0.0256321	0.104942	0.0818931	0.155642	0.0711341
h1SMcG0000304	0.48775	0.097908	0.0336381	0	0	0	0	0	0.0439616	0	0
h1SMcG0000305	0.0190315	0.000299949	0	0	0.00426815	0	0.00135925	0.00293748	0.00440166	0	0
h1SMcG0000312	0.162518	0.122162	0.0317952	0	0	0	0	0	0	0	0
h1SMcG0000315	0.376559	0.313469	0.134864	0.124148	0.0463476	0.222864	0.148231	0.118193	0.257444	0.323989	0.197173
h1SMcG0000317	0.0217474	0	0.0161719	0.048388	0.0507627	0.0218738	0	0.0223356	0.0243948	0.0917065	0.0594964
h1SMcG0000319	0.184545	0.173786	0.165759	0.178864	0.21332	0.199728	0.180801	0.136501	0.113793	0.105548	0.121163
h1SMcG0000322	0.00971116	0.00412516	0.0074371	0.00757078	0.00747823	0.00777889	0.00657325	0.0104758	0.00671823	0.00618598	0.00477605
h1SMcG0000324	0.0329013	0.0397972	0.0748952	0.0392808	0.0220482	0.0357043	0.0168982	0.0356377	0.0723496	0.0208994	0.0312252
h1SMcG0000326	0.377392	0.0627584	0.06791	0.0440754	0	0.189922	0.113369	0.11844	0.11999	0.227075	0.227462
h1SMcG0000327	0.0150793	0.00212883	0.0128929	0.0204103	0.0199759	0.0114681	0.0276955	0.0190472	0.0180251	0.019296	0.0122099
h1SMcG0000331	0	0.0428753	0.00828115	0.0169898	0.0180685	0.0139004	0.0133415	0.0145538	0	0	0
h1SMcG0000333	0.730366	0.460704	0.4206	0.412189	0.379354	0.390431	0.402992	0.372412	0.426548	0.448532	0.44997
h1SMcG0000337	0.133024	0.163088	0.217007	0.108855	0.268158	0.242974	0.147053	0.151857	0.244085	0.331705	0.21512
h1SMcG0000341	0.0365758	0.0289283	0.0673267	0.0835837	0	0.0405074	0	0	0	0.120669	0
h1SMcG0000345	2.99037	2.52874	2.27499	2.16031	2.12317	2.17542	2.12931	2.14132	1.82621	2.14834	2.36299
h1SMcG0000353	0.299998	0.261835	0.168462	0.192104	0.173341	0.156745	0.21588	0.139961	0.167189	0.19153	0.168814
h1SMcG0000354	0.0214636	0.135609	0.054796	0.0474561	0.0726137	0	0.0626499	0.0437836	0.0679734	0.149117	0.129539
h1SMcG0000357	4.78916	4.32168	3.27427	3.05797	3.03704	3.22559	3.11594	3.17275	3.2534	3.25797	3.31815
h1SMcG0000359	0.0603686	0.0223571	0.0249135	0.3505	0.845195	0.610532	0.559322	0.106914	0.0162813	0.0233808	0.0201487
h1SMcG0000360	0.411823	0.347728	0.890121	0.778226	1.12321	0.879597	0.657384	0.786129	0.878197	0.829719	0.7308
h1SMcG0000362	0	0	0.105111	0.325625	0.207908	0	0.259986	0.143589	0.12334	0.233769	0.108058
h1SMcG0000367	0.671835	0.405334	0.308493	0.309468	0.323614	0.479482	0.231601	0.411389	0.393673	0.540811	0.551602
h1SMcG0000369	0.216088	0.471578	0.355258	0.380562	0.468927	0.496649	0.584678	0.57103	0.63779	0.437259	0.443348
h1SMcG0000371	0.104788	0.0959779	0.0511727	0.183845	0.250651	0.0618905	0.115033	0.147141	0.0927894	0.0342967	0.0809873
h1SMcG0000373	0.110538	0.060832	0.10966	0.157741	0.19237	0.126923	0.121853	0.0778369	0.172947	0.0554357	0.172832
h1SMcG0000374	0.033554	0.0155611	0.0179365	0.0638351	0.0159023	0.0718438	0.0463723	0.0481812	0.0737928	0.0395551	0
h1SMcG0000376	0.084605	0.102064	0.0544306	0.068618	0.0722679	0.0654423	0.0315742	0.0329043	0.128652	0.0994354	0.112609
h1SMcG0000382	0.15001	0.0863484	0.089511	0.102555	0.0933021	0.113091	0.172342	0.0955235	0.114076	0.112429	0.11022
h1SMcG0000384	0	0	0.000479475	0.0085945	0	0.00224391	0.00367607	0	0.00297423	0.0037592	0.00135925
h1SMcG0000385	0.0121843	0.00539066	0.0117103	0.0196036	0.0154353	0.0177477	0.0133043	0.0110698	0.0144016	0.0171564	0.0122129
h1SMcG0000388	0.273905	0.331742	0.29564	0.375358	0.38008	0.401074	0.4362	0.407513	0.441502	0.454885	0.631995
h1SMcG0000389	0	0.000162035	0.000538936	0.0049622	0.00502654	0.00255098	0.00176226	0.0030389	0.00514462	0.00391001	0.000958427
h1SMcG0000390	0.00255098	0	0.000214213	0.004339	0.00393398	0.00146887	0.00193324	0.00187213	0.00254659	0	0.000963537
h1SMcG0000392	0.00275948	0.000239201	0.000544144	0.00432473	0.00474376	0.00193084	0.00159921	0.0039505	0.00698396	0.00573328	0.000845299
h1SMcG0000393	0	0	0.00129217	0.0111567	0.00881094	0.00524905	0.00215618	0.00591845	0.0045851	0.00820713	0.00624311
h1SMcG0000394	0.00483442	0.000537673	0.00824703	0.00891944	0.0159533	0.00483442	0.00418019	0.00942554	0.00701696	0.00766692	0.00174733
h1SMcG0000396	0.164515	0.465589	0.638294	0.657719	0.676972	0.619606	0.52476	0.458809	0.305821	0.28032	0.380649
h1SMcG0000397	0.0995309	0.113678	0.121894	0.119664	0.265158	0.0858987	0.0835136	0.165424	0.142042	0.0614184	0.0512434
h1SMcG0000398	0.698511	1.12702	1.1971	1.3038	1.46521	1.31692	1.16963	1.07812	1.05303	1.02209	1.16354
h1SMcG0000400	0.457722	0.932784	0.742862	0.643834	0.50922	0.293477	0.28236	0.293245	0.0835601	0.264818	0.072733
h1SMcG0000402	0.865793	1.20521	1.36187	1.53291	1.51574	1.23511	1.50849	1.41373	1.69777	1.72234	1.34286
h1SMcG0000403	0	0.00648262	0.034212	0.0600451	0	0.04267	0.0541307	0.0145307	0.0445083	0.045966	0
h1SMcG0000404	0.536531	0.768881	0.954575	0.987638	1.03736	0.913021	0.958192	1.03227	1.08876	1.08909	0.932241
h1SMcG0000407	0.389695	0.12405	0.0252446	0.0358789	0	0	0	0	0	0	0
h1SMcG0000408	0.104328	0.156887	0.103325	0.0852536	0.0469515	0	0.0778481	0	0.0832452	0.0444986	0.169495
h1SMcG0000409	0.207708	0.0200814	0.0974919	0.0614893	0.0340802	0	0.108719	0.112602	0.140988	0.0890375	0.0764183
h1SMcG0000410	0.0936412	0.0136122	0	0.0249916	0.0497208	0.0656759	0.0209641	0	0.0458768	0.0684477	0.0383465
h1SMcG0000411	0.276771	0.0505794	0	0	0.038531	0	0.0934153	0.0330545	0.0349399	0	0.0288907
h1SMcG0000413	0.51948	0.224018	0.245135	0.320011	0.123961	0.0388125	0.204958	0.0384989	0.275297	0.183063	0.393901
h1SMcG0000420	0.0367382	0.0217474	0.0108361	0.0265276	0.0225496	0.0207131	0.0264153	0.0173696	0.0209815	0.0180503	0.0280758
h1SMcG0000421	0.0125162	0.0105971	0.00614894	0.0127937	0.0118	0.0088349	0.00830453	0.0146993	0.00934249	0.00808235	0.0128622
h1SMcG0000423	0.0762087	0.0700252	0.0639639	0.0477889	0.0527283	0.0740961	0.0934569	0.0545159	0.075654	0.0746344	0.090065
h1SMcG0000425	0.734082	0.554686	0.485917	0.473366	0.408281	0.51948	0.460488	0.47849	0.462479	0.515496	0.539635
h1SMcG0000431	0.0196919	0.00848361	0	0.00645555	0	0.00193324	0.00468638	0.00778931	0	0.00818313	0.00531293
h1SMcG0000432	0.0850589	0.059069	0.0359099	0.0387899	0.037201	0.0367863	0.0406382	0.0372941	0.0400952	0.0407449	0.0460328
h1SMcG0000437	0.0368352	0.0136319	0.00579388	0.0130289	0.00967637	0.0104758	0.00768978	0.0122363	0.0120608	0.0159533	0.0179365
h1SMcG0000438	0.050718	0.0548394	0.0695126	0.120232	0.137301	0.0964768	0.138461	0.101809	0.09409	0.11115	0.0959299
h1SMcG0000439	0.0732352	0.176894	0.232659	0.206442	0.173104	0.149698	0.188636	0.217062	0.190555	0.196133	0.191876
h1SMcG0000440	0.114862	0.238212	0.317373	0.341556	0.374573	0.311445	0.329479	0.23074	0.189142	0.185174	0.227698
h1SMcG0000441	0	0.0320416	0.0354951	0.216741	0.185032	0	0.0836246	0	0	0	0
h1SMcG0000445	0	0	0.0542521	0.0364602	0.0382945	0	0	0	0.0346249	0	0.0286716
h1SMcG0000447	1.14871	0.733145	0.644336	0.567206	0.563992	0.572645	0.699415	0.724452	0.726335	0.668302	0.714487
h1SMcG0000448	0.216543	0.336087	0.395953	0.405334	0.393324	0.385269	0.362392	0.408688	0.399927	0.398012	0.33791
h1SMcG0000454	0.104761	0.0176803	0.0437103	0.0650776	0.0314756	0.0617967	0.0251813	0.0529732	0.0552523	0.0558762	0.00672528
h1SMcG0000455	0.0308885	0.00191068	0.0410813	0.0112426	0.0119969	0.0160572	0.0156899	0.0086887	0.0104268	0.0112127	0.0218489
h1SMcG0000456	0.0762452	0.0388435	0.0201846	0.0210954	0.0206308	0.028242	0.0219362	0.0199379	0.0225702	0.022276	0.0140482
h1SMcG0000458	0.0109957	0.00706298	0.0229761	0.0278744	0.0242851	0.0346928	0.028105	0.0101187	0.0367529	0.0127286	0.034521
h1SMcG0000462	0.790109	0.66711	0.484979	0.449744	0.485148	0.499663	0.493101	0.497103	0.492439	0.477366	0.50637
h1SMcG0000465	0.0435699	0.0753169	0.039614	0.0755542	0.201326	0.023962	0.0229888	0.117531	0.0738153	0.098003	0.0638795
h1SMcG0000466	0	0.00174733	0	0.0110536	0.01177	0.00799803	0.00734453	0.00842232	0.0101846	0.0193615	0.0136275
h1SMcG0000470	0.00739431	0.000157106	0	0.00490001	0	0.00367607	0.00718599	0.00428742	0.00569527	0.00864082	0
h1SMcG0000479	0.238756	0.40146	0.498129	0.600055	0.568666	0.547773	0.531651	0.498632	0.460859	0.483911	0.462573
h1SMcG0000480	0.254989	0.484762	0.716084	0.568231	0.486486	0.433411	0.463121	0.416768	0.308132	0.319184	0.491428
h1SMcG0000486	0	0.000664369	0.000502103	0.00775221	0.00553803	0	0.00680561	0.00539521	0.00962275	0.00512851	0.00146887
h1SMcG0000487	0.0683212	0.0354513	0.00885282	0.0112513	0.0138891	0.0135483	0.0129832	0.0195021	0.0166475	0.0130539	0.0242625
h1SMcG0000490	0.0881561	0.0734837	0.0432174	0.0414132	0.040591	0.0469922	0.0404395	0.0464295	0.0493896	0.0557694	0.0501925
h1SMcG0000492	0.0886027	0.0777859	0.0598053	0.04674	0.0706874	0.0690368	0.0610513	0.0713386	0.0604988	0.0541377	0.0947473
h1SMcG0000493	0.163147	0.086747	0.0486704	0.0448666	0.0418498	0.0457742	0.051319	0.0527752	0.0434387	0.046767	0.0538179
h1SMcG0000494	0.159083	0.0911804	0.043613	0.0418536	0.0374245	0.042984	0.0325393	0.040021	0.0405944	0.0444323	0.0537409
h1SMcG0000496	0.0586529	0.0386447	0.0148646	0.0234479	0.0231162	0.0305898	0.0250814	0.0179277	0.0214099	0.0207939	0.0262747
h1SMcG0000499	0.0873771	0.0255363	0.0223236	0.0209456	0.0192539	0.0219362	0.0214276	0.026761	0.0334891	0.0419256	0.0705911
h1SMcG0000501	0.957702	1.91043	2.09683	2.163	2.09069	1.97833	2.09451	2.10338	2.02056	1.96811	1.85529
h1SMcG0000510	1.33585	1.22172	1.0031	1.42402	1.29988	1.36745	1.39967	1.3155	1.22692	1.41265	1.54631
h1SMcG0000511	1.04803	1.32625	1.47387	1.52059	1.48515	1.47462	1.45347	1.57675	1.58055	1.56291	1.47978
h1SMcG0000516	0.039517	0	0.0862855	0.032653	0.0343029	0.0581381	0.0417334	0	0.0742749	0.0610816	0.0510345
h1SMcG0000517	0.0339241	0.0203477	0.0158068	0.0250882	0.0266173	0.0107947	0.0456765	0.0185285	0.0128838	0.025147	0.0290083
h1SMcG0000518	0.0933558	0.0860614	0.0202403	0.0111872	0.0119733	0.00300187	0.0107672	0.0119449	0.00872268	0.0111872	0.0108744
h1SMcG0000519	0.0621367	0.0429411	0.0359815	0.0161903	0.02124	0.0184174	0.023432	0.022683	0.0246491	0.0267472	0.0349602
h1SMcG0000523	0.0704213	0.042001	0.0177367	0.0228577	0.0255897	0.0259475	0.0217755	0.0398598	0.0317739	0.0360706	0.0375406
h1SMcG0000526	0.0933248	0.111129	0.160314	0.170385	0.171316	0.160212	0.202556	0.203795	0.17945	0.186826	0.13678
h1SMcG0000531	3.31815	3.95972	4.19114	4.23957	4.07816	4.10413	4.07953	4.34639	4.53382	4.58255	4.54721
h1SMcG0000536	0.380263	0.28038	0.21423	0.172342	0.210845	0.180021	0.154859	0.157462	0.133145	0.154232	0.169855
h1SMcG0000537	0.101274	0.0617584	0.0461821	0.0566333	0.0493896	0.0422563	0.0441151	0.0446141	0.035782	0.0511278	0.0466534
h1SMcG0000538	0.0479644	0.0573444	0.0530246	0.0671278	0.0319653	0.047442	0.0766007	0.040266	0.0492145	0.060038	0.0793972
h1SMcG0000542	0	0	0	0.0440137	0	0.0196268	0.0384125	0.1361	0.100523	0.0832242	0.120873
h1SMcG0000544	0.613914	0.418978	0.413802	0.386364	0.333139	0.406733	0.380713	0.371588	0.401602	0.418548	0.374573
h1SMcG0000548	0.432009	0.195778	0.24715	0.235409	0.201392	0.21349	0.33791	0.181729	0.306975	0.217266	0.447649
h1SMcG0000550	0.0367504	0.0169014	0.00810222	0.0153373	0.0119556	0.00640159	0.00406321	0.0109694	0.0176913	0.0137524	0.0216712
h1SMcG0000551	0	0.000142862	0.00125357	0.00472244	0.00668663	0.00510421	0.00159447	0.00229012	0.0053287	0.0136948	0.00111308
h1SMcG0000552	0.00935533	0.00804548	0.125914	0.0665693	0.103148	0.0318228	0.090423	0.101425	0.0727044	0.0891897	0.00595583
h1SMcG0000558	0.406646	0.600522	0.719904	0.743138	0.70723	0.644053	0.550122	0.653436	0.634691	0.694693	0.577846
h1SMcG0000561	0.0298994	0.0150451	0.017392	0.0282056	0.0259401	0.0116143	0.0144016	0.0145678	0.0244326	0.0197361	0.0227545
h1SMcG0000565	0.935517	1.29291	1.40357	1.39736	1.44961	1.35603	1.3392	1.40108	1.4005	1.44123	1.34798
h1SMcG0000569	0.0364041	0.0178426	0.0322555	0	0.0173696	0.0403566	0.0254606	0.0265276	0.0423015	0.029767	0.0467873
h1SMcG0000570	3.99582	3.66745	5.96306	7.75726	7.51177	7.10439	7.14252	7.23591	5.79568	3.92525	3.81134
h1SMcG0000571	0.235871	0.369828	0.470316	0.500518	0.504777	0.441459	0.461344	0.531598	0.497988	0.452874	0.395556
h1SMcG0000576	2.47418	3.05522	3.14006	3.11125	3.16434	2.98211	2.90473	3.12811	3.07923	3.11284	2.96403
h1SMcG0000579	0.0648013	0.512093	0.771386	0.344275	0.223418	0.293751	0.170236	0.187203	0.215549	0.223761	0.308764
h1SMcG0000580	0.020356	0.0228805	0.0233808	0.0310732	0.0379083	0.0179143	0.0372285	0.0230047	0.0156569	0.0145991	0.0263818
h1SMcG0000581	0.0236424	0.0334981	0.0311109	0.0457348	0.0554177	0.0244617	0.0504661	0.0318907	0.0195205	0.0207749	0.0277873
h1SMcG0000582	0.0097781	0.00898392	0.0193881	0.0114449	0.0212519	0.00846599	0.00779916	0.00885925	0	0.011399	0
h1SMcG0000592	0	0.00023339	0.00207901	0.00725663	0.00778931	0.00441012	0.00355489	0.00495644	0.0041368	0	0.00132962
h1SMcG0000598	0.0230641	0.0102552	0.00882695	0.0272035	0.0248427	0.0144411	0.0121288	0.0258326	0.0148273	0.0271092	0.0242414
h1SMcG0000609	0.0235039	0.022683	0.0128153	0.0236036	0.0150291	0.0146694	0.0179965	0.00804548	0.0150922	0.0372647	0.0178053
h1SMcG0000615	0.00670441	0.00814371	0.00803903	0.0219262	0.0224064	0.00886599	0.00923349	0.0123503	0.00796477	0.0128838	0.00686244
h1SMcG0000616	2.49917	2.03302	1.22824	1.1239	1.08046	1.23531	1.06955	0.973497	0.995564	0.980012	1.11611
h1SMcG0000617	0.134497	0.233897	0.249489	0.163514	0.131971	0.142848	0.122697	0.13717	0.171206	0.156257	0.17264
h1SMcG0000619	0.363853	0.233932	0.179175	0.141928	0.155828	0.161089	0.150258	0.169855	0.16687	0.219781	0.272366
h1SMcG0000621	0.188815	0.234443	0.435355	0.212227	0.316023	0.286941	0.276601	0.440237	0.356612	0.448068	0.30225
h1SMcG0000622	1.14179	0.879375	0.626253	0.652057	0.536023	0.562533	0.676523	0.828059	0.713756	0.679795	0.822503
h1SMcG0000631	1.54127	1.13916	0.828569	0.728861	0.851803	0.962479	0.763061	0.894036	0.715825	0.851549	0.924547
h1SMcG0000634	0.071129	0.0955915	0	0.0853784	0.132565	0.0413055	0	0.040903	0.0833036	0	0
h1SMcG0000635	0.756695	0.70118	0.581755	0.707774	0.613233	0.715513	0.633773	0.272449	0.420891	0.328233	0.307587
h1SMcG0000636	0.0227153	0.0150752	0.0174334	0	0	0.0477061	0.0223952	0.0709829	0.0257227	0	0.041685
h1SMcG0000644	0	0.075654	0	0	0	0	0.0466258	0.0484863	0.0509845	0.098475	0
h1SMcG0000645	0.00272236	0.000298	0.00207297	0.0105644	0.00653129	0.00239021	0.00204164	0.00810988	0.00345912	0.0059476	0.00232115
h1SMcG0000648	0.170171	0.187437	0.262567	0.106115	0.21423	0.1762	0.168716	0.263787	0.175819	0.213918	0.216594
h1SMcG0000650	0.552051	0.778143	0.887031	0.867434	0.785211	0.574246	0.764859	0.986342	1.05283	0.926358	0.793462
h1SMcG0000652	0.0862449	0.0891685	0.0222919	0.0609019	0.0637094	0.0433271	0.107524	0.085344	0.152384	0.0882805	0.0757375
h1SMcG0000658	0.166049	0.0626723	0.0502969	0.0842788	0.0674207	0.0796985	0.0193615	0.0995766	0.0221549	0.063403	0.182858
h1SMcG0000659	0.535525	0.354636	1.63076	3.9052	4.27459	3.86667	3.99027	3.41719	1.53498	0.212771	0.265027
h1SMcG0000675	0.0626192	0.176792	0.154859	0.137447	0.156821	0.10122	0.104164	0.101863	0.10966	0.114887	0.0841639
h1SMcG0000678	0.0503961	0.0286624	0.00459743	0.0115336	0.00675759	0.00812527	0.00958847	0.00857904	0.00946594	0.0124048	0.0090359
h1SMcG0000679	0	0	0.117661	0.0506926	0	0.047348	0	0.13554	0.0491365	0.050443	0.0412347
h1SMcG0000687	0.419761	0.333479	0.319184	0.257949	0.31649	0.291248	0.368993	0.319726	0.40652	0.405007	0.476634
h1SMcG0000688	0.594505	0.360847	0.252793	0.299508	0.197995	0.429779	0.222532	0.319619	0.341293	0.388021	0.505688
h1SMcG0000691	0.224479	0.169583	0.206524	0.21849	0.481284	0.331803	0.466097	0.306364	0.258979	0.0965932	0.204773
h1SMcG0000693	3.3933	4.71592	5.7429	6.23525	6.21881	6.25738	6.63756	7.31819	7.65952	8.06858	7.82061
h1SMcG0000700	0.0266343	0.0420528	0.0215271	0.0313444	0.0914074	0.0280729	0.0266229	0	0.0297908	0	0.024561
h1SMcG0000702	0.140806	0.268075	0.364046	0.529196	0.577433	0.430597	0.477261	0.388531	0.258083	0.232269	0.232909
h1SMcG0000703	0.0597855	0.0417822	0.0142929	0.0169014	0.0174711	0.0167175	0.0201487	0.0164304	0.0180149	0.019818	0.0169491
h1SMcG0000709	0.181056	0.132385	0.0767627	0.0867831	0.0801849	0.0827171	0.0915832	0.0921826	0.099647	0.101992	0.11483
h1SMcG0000711	0.225271	0.581415	0.752947	0.76786	0.638999	0.622314	0.656066	0.608068	0.593211	0.624378	0.551675
h1SMcG0000716	0.0371236	0.0255162	0.0312623	0.0572947	0.0570128	0.0569562	0.0469577	0.0457019	0.0542435	0.0607528	0.0884577
h1SMcG0000720	0.00459123	0.00123112	0.0010251	0.00751454	0.0103991	0.0087787	0.00816252	0.0104578	0.00520586	0.00816995	0.00423171
h1SMcG0000724	0.023428	0.0158624	0	0	0	0.0242625	0.195906	0.0245045	0	0	0
h1SMcG0000726	0.202724	0.112901	0.110466	0.087738	0.10377	0.106283	0.111106	0.108727	0.0979986	0.136617	0.138914
h1SMcG0000727	0.128872	0.106191	0.0693315	0.0823745	0.0649157	0.0662894	0.0872032	0.071094	0.070371	0.084812	0.0888002
h1SMcG0000728	0.715121	0.451066	0.363246	0.384852	0.381947	0.354929	0.344338	0.363193	0.362955	0.395363	0.438909
h1SMcG0000736	2.06041	2.41406	2.59333	2.60804	2.5853	2.55185	2.5751	2.70947	2.70181	2.7035	2.60908
h1SMcG0000737	0.165987	0.114757	0.0914074	0.0916001	0.100955	0.0927389	0.0937352	0.0705147	0.0936412	0.0992065	0.120011
h1SMcG0000739	0.413401	0.277915	0.248763	0.174463	0.22152	0.122404	0.151389	0.0864368	0.256444	0.185512	0.367908
h1SMcG0000740	0.50637	0.329479	0.276896	0.299682	0.249546	0.2414	0.252626	0.297429	0.285372	0.278265	0.320808
h1SMcG0000747	0.290231	0.377934	0.441713	0.466755	0.481716	0.483609	0.492262	0.55838	0.514788	0.524543	0.427305
h1SMcG0000756	0.00533763	0.000459465	0.0115579	0.0282628	0.00666652	0.0104268	0.00275103	0.0180503	0.037797	0.00993012	0.00513733
h1SMcG0000758	0.0406382	0.0239049	0.0562318	0.0376069	0.0394074	0.0450668	0.0325643	0.02237	0	0.0480979	0.0692818
h1SMcG0000760	0.77192	1.52166	1.73912	1.7941	1.996	1.75009	1.73064	1.32764	0.982861	1.18867	0.974069
h1SMcG0000761	0.0511176	0.0580115	0.0508336	0.0369709	0.0199276	0.043204	0.0373049	0.0393287	0.037837	0.054813	0.0530246
h1SMcG0000762	0.00900491	0.0174464	0.0494944	0.0522558	0.0232385	0.0218856	0.0178426	0.0300434	0.0467873	0.0181044	0.00894164
h1SMcG0000767	0.190674	0.0356578	0.0152421	0	0	0.0105146	0.00457592	0.0109448	0.0180844	0.0137105	0.00331167
h1SMcG0000768	0.0043854	0.00298016	0.0115415	0.00546991	0.00564652	0.0124494	0.00698396	0.00549803	0.00436978	0.00768978	0.0030389
h1SMcG0000769	0.00917752	0.00774402	0.0133205	0.00665925	0.0153444	0.00357104	0.00706298	0.00818313	0.0174279	0.0186739	0.0130422
h1SMcG0000770	1.19268	0.783274	0.620949	0.632057	0.691378	0.665461	0.736863	0.706256	0.720297	0.727133	0.872829
h1SMcG0000771	2.72077	2.14875	1.81866	1.74229	1.82514	1.88619	1.80837	1.8046	1.94011	1.91367	2.06422
h1SMcG0000778	0.0170546	0.0162199	0.0125932	0.0206158	0.0249432	0.0236424	0.0124494	0.0163884	0.0203885	0.0227933	0.0166344
h1SMcG0000784	0.131816	0.111106	0.164238	0.074549	0.111676	0.070728	0.139846	0.193324	0.0877632	0.174363	0.0896002
h1SMcG0000788	0.0644047	0.0379685	0.0100237	0.011563	0.0187659	0.0133123	0.0133606	0.0107233	0.0112649	0.0179201	0.0187263
h1SMcG0000791	0.912241	0.386419	0.144863	0	0.183108	0.237592	0.121345	0.043237	0.128137	0.0467952	0.178805
h1SMcG0000795	0	0.00265281	0.00427741	0.0125779	0.0132776	0.0142261	0.0135281	0.00524199	0.0163789	0.0074371	0.0028731
h1SMcG0000798	2.9348	2.36944	1.7918	1.65537	1.6632	1.58342	1.83821	1.4622	1.80837	1.75882	1.83766
h1SMcG0000801	0.0326642	0.0651411	0.0771431	0.0941034	0.113211	0.132497	0.144324	0.1618	0.197726	0.220799	0.30118
h1SMcG0000818	0.160007	0.0600855	0.150408	0.0424548	0.111896	0.182267	0.143029	0.124965	0.160971	0.173305	0.130991
h1SMcG0000820	0.330628	0.221847	0.195949	0.129714	0.258069	0.193894	0.1332	0.222864	0.125723	0.315508	0.159083
h1SMcG0000821	2.55309	2.89859	3.10512	3.13616	3.19779	3.15448	3.03954	3.11189	3.21398	3.23198	3.26549
h1SMcG0000832	0.739247	0.426828	0.297735	0.24616	0.215405	0.148504	0.176754	0.113668	0.098475	0.0873243	0.100178
h1SMcG0000835	1.17141	1.11151	0.808228	0.698296	0.829366	0.825405	0.740955	0.690251	0.767947	0.70824	0.859727
h1SMcG0000836	0.0373583	0.0472744	0.0145007	0.0858681	0.0899803	0.0810692	0.218792	0.101554	0.0433614	0.0238012	0.123071
h1SMcG0000838	0.00897352	0.000489552	0.00574819	0.0103677	0.00687037	0	0.00487124	0.00963657	0.00552037	0.00631505	0.0125668
h1SMcG0000843	0.0695306	0.0468895	0.0626669	0.0593274	0.0708013	0.0532943	0.0308395	0.0451411	0.047504	0.05411	0.0444878
h1SMcG0000844	2.30536	1.28887	0.692555	0.432153	0.542757	0.606024	0.717254	0.496736	0.553106	0.447701	0.731875
h1SMcG0000848	0.106115	0	0.227779	0.186137	0.166439	0.0920036	0.0301521	0.148925	0.151351	0.124802	0.0820981
h1SMcG0000849	0.313781	0.236452	0.219353	0.180407	0.207168	0.326233	0.401359	0.175108	0.215775	0.21875	0.222682
h1SMcG0000850	2.32561	1.82514	1.75356	1.56159	1.69114	2.22051	2.44868	1.60953	1.78608	1.77381	1.81936
h1SMcG0000851	0.198138	0.148893	0.111106	0.0910244	0.0812957	0.123497	0.123297	0.123562	0.0952683	0.119628	0.105811
h1SMcG0000854	0.207708	0.112707	0.0733858	0.0903908	0.124707	0.0852536	0.0555915	0.057893	0.0308089	0.0321101	0.210367
h1SMcG0000855	0.108799	0.0502836	0.0289706	0.0401016	0.0333682	0.0347075	0.0371524	0.0353265	0.0473142	0.0476672	0.0450847
h1SMcG0000857	0.00279319	7.69695e-05	0.000781014	0.00397967	0.00396113	0	0	0.00189105	0.00283919	0.00349995	0.000855853
h1SMcG0000861	0	0.00910204	0.143549	0.171749	0.0756499	0.0516681	0	0.0852523	0.0868433	0.0548943	0.0302318
h1SMcG0000868	1.24289	0.822243	0.740596	0.580332	0.619585	0.590466	0.729859	0.614136	0.61197	0.742862	0.904872
h1SMcG0000870	0.159966	0.168834	0.156597	0.136031	0.160676	0.159509	0.231045	0.215994	0.196533	0.261986	0.212339
h1SMcG0000871	0.105548	0.0175686	0.00570104	0.00786876	0.0107	0.00385513	0.00418983	0.00549007	0.0110698	0.0129997	0.00174949
h1SMcG0000874	2.21598	2.80804	2.83797	2.95452	2.77344	2.74033	2.54402	2.77264	2.78345	2.87837	2.63919
h1SMcG0000875	1.38037	1.03896	0.971136	0.953715	0.957289	0.85725	0.984572	0.982861	1.08435	1.07505	1.15325
h1SMcG0000879	0.0434299	0.0178829	0.0116344	0.0081508	0.00667782	0.00698396	0.0204667	0.0076825	0.0214793	0.0193104	0.0234868
h1SMcG0000892	3.9192	3.66144	3.78635	3.21398	3.19525	3.10512	3.0288	2.82453	2.51836	2.67469	2.69547
h1SMcG0000893	0.232404	0.0921206	0.081856	0.0689915	0.0678251	0.0748338	0.0716402	0.0659046	0.0815967	0.0962658	0.141737
h1SMcG0000894	0	0.0886027	0.0960576	0	0.122809	0.0570185	0.0546104	0	0	0.0599609	0.0499821
h1SMcG0000895	0.789472	0.310687	0.279464	0.298707	0.293441	0.141055	0.238316	0.266644	0.249264	0.268399	0.448737
h1SMcG0000901	0.0775675	0.085474	0.0720804	0.126097	0.1605	0.258168	0.366549	0.532934	0.679795	0.903998	1.26833
h1SMcG0000903	0	0.0275493	0.0970103	0.154906	0.0839822	0.0388734	0.0729644	0.0761553	0.040787	0.115456	0
h1SMcG0000905	0.248539	0.400552	0.255952	0.342421	0.400983	0.421483	0.352712	0.727231	0.423287	0.407367	0.324157
h1SMcG0000907	0.074391	0.0105872	0.000613477	0.0060282	0.00450532	0.0152094	0.0555709	0.00674064	0	0.00411448	0.00100274
h1SMcG0000909	0.0749443	0.0410094	0.0289965	0.0305105	0.0268302	0.0232617	0.0349252	0.0245526	0.0261165	0.0276568	0.0343343
h1SMcG0000914	0.00766692	0	0.00670441	0.0152625	0.00957273	0.0179201	0	0.00660627	0.0202001	0.0088159	0.0099525
h1SMcG0000916	0.00372831	0.000155722	0.000574838	0.0107	0.0091971	0.00657325	0.00393398	0.00423171	0.00566092	0.0156645	0.00665925
h1SMcG0000917	1.27207	0.993365	0.925785	0.800092	0.742643	0.774135	0.759742	0.716247	0.663566	0.711078	0.690395
h1SMcG0000926	0.362534	0.367908	0.422615	0.844486	1.16193	0.825761	0.929421	0.400617	0.341556	0.363152	0.368877
h1SMcG0000930	0.0331946	0.028962	0.0179277	0.0161125	0.0131433	0.00936977	0.0108876	0.0142857	0.024605	0.0155212	0.0143148
h1SMcG0000936	0.0890927	0.0631574	0.0398876	0.023412	0.0341272	0.0291843	0.0271933	0.0245873	0.0208493	0.0300475	0.0377484
h1SMcG0000937	0.0586137	0.0284237	0.0209787	0.0151171	0.0293848	0.0274944	0.0349363	0.0212825	0.0111361	0.0184068	0.0400285
h1SMcG0000941	0.89297	0.749028	0.39762	0.412425	0.450453	1.18046	1.3849	0.408628	0.448819	0.68452	0.960024
h1SMcG0000942	0.104886	0.155873	0.140189	0.065188	0.123708	0.0862684	0.115282	0.111509	0.1609	0.11518	0.0846875
h1SMcG0000943	0.148231	0.167189	0.194956	0.215663	0.14833	0.0968785	0.17884	0.18652	0.219793	0.222646	0.304212
h1SMcG0000945	0.824366	1.05239	0.961258	0.908563	1.16592	0.911727	1.00114	0.802382	0.707976	0.944406	0.725878
h1SMcG0000946	0.38434	0.689736	0.734798	0.683322	0.6213	0.553778	0.782069	0.706915	0.592488	0.74498	0.864884
h1SMcG0000949	0.0647151	0.0573444	0.0619138	0.148579	0	0	0.13715	0.0735843	0.0756986	0.144171	0.0652405
h1SMcG0000953	0.168965	0.216564	0.200015	0.282129	0.270607	0.181138	0.174363	0.27723	0.14923	0.127833	0.17945
h1SMcG0000955	0.147073	0.0841639	0.155631	0.194701	0.127141	0.114862	0.177891	0.0875774	0.116757	0.099647	0.0775675
h1SMcG0000956	0	0	0	0	0	0.0192592	0.0377424	0.0199491	0	0	0
h1SMcG0000957	0.0284622	0.00201769	0.00062695	0.00408433	0.00408043	0	0	0.00194216	0	0	0
h1SMcG0000959	0.734999	0.320268	0.117054	0.0732445	0	0	0.0665025	0.0352298	0.0374554	0	0
h1SMcG0000961	0.635137	1.12717	1.13907	0.913429	1.00884	1.03487	0.973995	1.03746	1.09712	0.960024	0.995178
h1SMcG0000963	0.0502047	0.0201917	0.0122263	0.0188107	0.0140482	0.0205587	0.0123421	0.0125879	0.0225748	0.0166517	0.0152625
h1SMcG0000964	0.0517855	0.118134	0.205024	0.219613	0.149844	0.156165	0.119979	0.165344	0.109923	0.132597	0.128378
h1SMcG0000965	0.0121143	0.00388607	0.0106067	0	0.00893322	0.00536587	0	0	0.0186739	0.00832353	0
h1SMcG0000966	0.004339	0.00066582	0.0045421	0.00539937	0.0111214	0.00235382	0.00918247	0.00539937	0.00963657	0.0128242	0.00147767
h1SMcG0000976	0.18312	0.110102	0.0887065	0.12585	0.11115	0.114537	0.120873	0.131816	0.122451	0.113425	0.10857
h1SMcG0000982	0.039074	0.101163	0.286855	1.32366	1.40756	1.16417	1.12223	0.934933	0.238274	0.0885324	0.0759835
h1SMcG0000986	0.0116404	0.000379486	0.00260836	0.00892651	0.0113577	0.00443678	0.00231558	0.00809302	0.0064085	0.0198998	0.00558673
h1SMcG0001002	0.594368	0.17137	0.226765	0.167952	0.204099	0.276643	0.244756	0.159131	0.255106	0.162457	0.204154
h1SMcG0001006	0.990707	0.594964	0.454885	0.494379	0.47849	0.453154	0.557927	0.471133	0.522977	0.490538	0.659849
h1SMcG0001013	1.48002	1.78228	2.00583	2.03279	2.08566	1.90961	2.00808	1.97325	1.92871	2.10385	2.15677
h1SMcG0001016	1.15521	0.744388	0.56918	0.59538	0.482446	0.644169	0.617664	0.588415	0.624709	0.66148	0.648669
h1SMcG0001020	0.203909	0.139278	0.112555	0.104796	0.0862855	0.0512981	0.0795117	0.0826698	0.110102	0.111987	0.126073
h1SMcG0001027	0.448118	0.360975	0.350317	0.335227	0.382514	0.412846	0.446437	0.532115	0.545483	0.61485	0.572812
h1SMcG0001029	0.0976689	0.0618168	0.0598787	0.0425839	0.0435762	0.0285786	0.0361033	0.0327953	0.0527283	0.0518954	0.0406898
h1SMcG0001032	1.81866	1.21304	1.02919	1.03185	1.02667	1.06467	1.07537	1.07279	1.23584	1.17223	1.36273
h1SMcG0001033	0.799715	0.556959	0.43032	0.382814	0.365905	0.435976	0.433234	0.39373	0.436388	0.477778	0.605437
h1SMcG0001034	0.0682299	0.011606	0.000836082	0.0058653	0.00662219	0.00795205	0.00109293	0.00331803	0.00582575	0.00607978	0.00298547
h1SMcG0001037	0.1869	0.0505544	0.136967	0.133285	0.0384964	0.0656222	0.0933912	0.0657645	0.0348594	0.068354	0.0857376
h1SMcG0001039	0.307818	0.416709	0.457496	0.642732	0.750582	0.819411	0.856052	0.88122	0.946759	1.13439	1.14757
h1SMcG0001043	0.186137	0.324062	0.355487	0.41171	0.418341	0.379806	0.352207	0.386738	0.391514	0.370148	0.315434
h1SMcG0001044	0.430684	0.277607	0.0820806	0.0362751	0	0.125731	0.0312585	0	0.0669343	0	0.136419
h1SMcG0001045	0.427724	0.27723	0.338028	0.332524	0.369828	0.397076	0.219954	0.356769	0.182593	0.379742	0.316306
h1SMcG0001046	0.0369035	0.000679652	0	0	0.019163	0	0.00420958	0.00550401	0.0120889	0.0130289	0.00304191
h1SMcG0001048	0.0452578	0.0250326	0.00115642	0.0230975	0.0190678	0	0.00931838	0	0.0120415	0.00764785	0.00780467
h1SMcG0001049	0.341182	0.137969	0.0444751	0	0	0.0537409	0.0344268	0.0888742	0.0381596	0.039253	0.0153489
h1SMcG0001052	1.05187	0.64463	0.472516	0.503091	0.48325	0.626712	0.682717	0.523341	0.502715	0.51948	0.536622
h1SMcG0001053	2.65825	1.69326	1.40756	1.28492	1.20269	1.29383	1.40024	1.26969	1.33753	1.45716	1.60196
h1SMcG0001054	0.0228702	0.00580282	0.0025605	0.00983598	0.0105555	0.00862057	0.00626773	0.0106586	0.0118452	0.00856084	0.00614118
h1SMcG0001059	0.52621	0.305592	0.232084	0.299963	0.235724	0.429123	0.205447	0.347049	0.450936	0.192116	0.363528
h1SMcG0001063	0.00306444	0.000404633	0.000543088	0.00520033	0.00736309	0.0048022	0.00356118	0.00685593	0.00593581	0.005719	0.00299136
h1SMcG0001074	0.770773	0.607962	0.573053	0.488337	0.448068	0.460704	0.449145	0.495434	0.504832	0.456508	0.486098
h1SMcG0001077	0.149996	0.0922747	0.0490133	0.0627732	0.056939	0.0591452	0.0595404	0.0707046	0.069655	0.0622661	0.0697695
h1SMcG0001080	0	0.0464704	0.0503597	0	0.0675593	0.0607199	0.0582541	0.060832	0	0.174297	0.105327
h1SMcG0001084	0.962546	1.07461	0.868602	0.937822	1.00023	1.01441	1.04153	1.02919	1.15048	0.980751	1.39029
h1SMcG0001085	0.855317	0.539732	0.462807	0.432752	0.405084	0.418487	0.421525	0.371014	0.413075	0.464551	0.495864
h1SMcG0001088	0.0793435	0.0686646	0.0630759	0.0665257	0.0749596	0.0728349	0.0834944	0.0879308	0.102132	0.0880116	0.151976
h1SMcG0001089	2.36299	2.03201	1.83757	1.88427	1.74435	1.87513	1.90526	1.91959	1.95667	2.01144	2.08708
h1SMcG0001095	2.10744	1.57223	1.36664	1.47869	1.54127	1.36273	1.4494	1.43825	1.6223	1.69224	1.52768
h1SMcG0001107	0	0	0.00908865	0.0337906	0.0354243	0.0452804	0.0140482	0.04487	0.0169764	0	0
h1SMcG0001108	0	0	0.0280653	0.0390843	0.0773822	0.035459	0.0339111	0.035449	0.0375802	0.0386214	0.091919
h1SMcG0001110	0.81318	1.25777	1.37866	1.32648	1.33036	1.26234	1.24746	1.29075	1.26211	1.22172	1.18097
h1SMcG0001112	0.354929	0.630463	0.517075	0.728718	0.683952	0.687039	0.602063	0.651048	0.66877	0.50443	0.562793
h1SMcG0001113	0.0300919	0	0.0252863	0.01895	0.0200386	0.0155611	0	0	0	0	0
h1SMcG0001114	0.030582	0.0392173	0.0259251	0.0292476	0.0144787	0.0177745	0.0265583	0.0168087	0.0207939	0.0222015	0.0262099
h1SMcG0001117	0.448493	0.261936	0.245188	0.226543	0.232859	0.226613	0.219266	0.199266	0.247839	0.285409	0.369341
h1SMcG0001122	2.98351	2.9826	3.00633	3.0288	3.06679	3.18144	3.23623	3.39738	3.49397	3.56486	3.7381
h1SMcG0001127	0.0232569	0.0156851	0.0180844	0.0757735	0.0293248	0.0241049	0	0.0243697	0	0.0274135	0
h1SMcG0001129	0	0	0	0.0144313	0.00909668	0.0112911	0.010678	0.00616133	0	0.00848995	0
h1SMcG0001132	0.0195693	0.00114168	0.00197961	0	0	0	0	0	0.00871399	0.00936301	0.00475889
h1SMcG0001135	0	0	0.0404777	0.0527999	0.0553688	0	0	0.0491671	0.0977019	0	0.0432261
h1SMcG0001139	0.0176362	0.0213047	0.0160993	0.0156802	0.023702	0.0236796	0.0119782	0.0178714	0.0146507	0.012475	0.00599792
h1SMcG0001142	0.395703	0.535084	0.549273	0.604689	0.590346	0.60625	0.649873	0.722204	0.729591	0.813464	1.01868
h1SMcG0001146	0.245845	0.36038	0.448493	0.526322	0.584856	0.368557	0.486413	0.446437	0.450574	0.537919	0.467265
h1SMcG0001148	0.10252	0.0461146	0	0.0639119	0	0	0.0578773	0.0604409	0.0626461	0.0630199	0
h1SMcG0001155	0.0843394	0.0277044	0.0138341	0.0174652	0.0130081	0.0161618	0.0137012	0.00731485	0.0154353	0.0209456	0.0127519
h1SMcG0001156	0.251764	0.210743	0.153389	0.137611	0.169395	0.179993	0.118853	0.127098	0.152528	0.170712	0.204054
h1SMcG0001157	0	0.000405362	0	0.00605199	0.00630538	0.00618292	0	0.00344449	0.00495644	0.00572817	0
h1SMcG0001169	0	0.067378	0.0730601	0.172678	0.0946538	0.0290083	0.108117	0	0.140444	0.11564	0.050523
h1SMcG0001175	0.520387	0.774135	0.926936	0.836364	0.770773	0.763627	0.790748	0.840661	0.791781	0.794552	0.805082
h1SMcG0001187	0.339276	0.153887	0.0844906	0.0659922	0.0433007	0.0123218	0.0599512	0	0.0397765	0.0651529	0.0439777
h1SMcG0001190	0.0378132	0.0124733	0.0335584	0.0660186	0.0255691	0.0420528	0	0	0	0	0.036677
h1SMcG0001193	0.0290271	0.0142261	0.00228174	0.0104978	0.0104268	0.0101846	0.0086887	0.00972631	0.0117171	0.0159596	0.0113668
h1SMcG0001195	0.438083	0.467016	0.398139	0.457413	0.448493	0.474381	0.465589	0.498428	0.660737	0.69521	0.955798
h1SMcG0001200	0.402067	0.40047	0.173012	0.0873771	0.134993	0.102265	0.187021	0.0418018	0.124081	0.180042	0.157003
h1SMcG0001201	0.832525	0.352562	0.553162	0.413955	0.272719	0.338849	0.584445	0.391707	0.543731	0.545248	0.662342
h1SMcG0001203	0.00563909	0.000506245	0.000790393	0.0106586	0.011497	0	0.00170539	0.00235927	0.00992614	0.00855552	0.00215091
h1SMcG0001204	0.67136	0.866212	0.939548	0.961898	0.996377	0.943865	0.956937	1.07904	1.09303	1.09917	1.01009
h1SMcG0001208	2.72379	2.33396	2.31738	2.27852	2.28574	2.40239	2.37448	2.509	2.63735	2.70947	2.91934
h1SMcG0001211	0.0204699	0.0124178	0.01475	0	0.0477865	0.0420061	0	0.0416012	0	0	0
h1SMcG0001213	0.0367863	0.0291843	0	0.0440754	0.0464396	0.0408737	0	0.11844	0.0427554	0.0439648	0.0355803
h1SMcG0001214	0.199131	0.329962	0.452056	0.459295	0.415327	0.360635	0.373994	0.422997	0.425496	0.439626	0.359306
h1SMcG0001218	2.83699	2.36263	1.95323	1.92696	1.91043	1.92696	2.00619	1.94379	1.7764	2.10575	2.27235
h1SMcG0001221	0.145677	0.05794	0.0302513	0.0202541	0.0215332	0.0152625	0.0217034	0.0220445	0.0295132	0.0266966	0.0352927
h1SMcG0001232	0.00340458	0.00125502	0.00654514	0.0097885	0.0122552	0.0101289	0.00795205	0.0056107	0.00524199	0.00970444	0.0065774
h1SMcG0001233	0.120905	0.189778	0.234096	0.404428	0.508245	0.380046	0.444985	0.275799	0.164554	0.163545	0.175679
h1SMcG0001237	0.264511	0.167581	0.125817	0.10269	0.140592	0.131099	0.127962	0.135579	0.139817	0.144936	0.160725
h1SMcG0001238	0.317833	0.28839	0.191405	0.171685	0.180767	0.188815	0.190428	0.169174	0.164461	0.172991	0.18066
h1SMcG0001240	0.13941	0.00830453	0.0154487	0.00822853	0.0321172	0.0211332	0.0413717	0.0216365	0.0182332	0.052165	0.00851493
h1SMcG0001242	0.639726	0.921169	0.937524	1.01521	1.03361	1.03689	0.958089	0.96814	0.99853	0.879784	0.794418
h1SMcG0001247	0.0453292	0.060832	0.065874	0.0427745	0.0330762	0.0617758	0.0906111	0.0726137	0.0583558	0.0641765	0.0742503
h1SMcG0001249	1.79761	1.69958	1.70817	1.95473	1.54762	1.71024	1.38897	1.70817	1.88184	1.65461	1.79856
h1SMcG0001250	0.0906111	0.0380507	0.0289229	0.0194943	0.0252792	0.0300718	0.031057	0.0215613	0.0316833	0.033088	0.0540066
h1SMcG0001257	0.466539	0.331529	0.550562	0.510469	0.329247	0.684333	0.428087	0.642978	0.246968	0.608124	0.26412
h1SMcG0001258	0.00526717	0.000708188	0.0021527	0.00805099	0.00852329	0.00679296	0.004455	0	0.00357104	0.00428742	0
h1SMcG0001263	0.0373911	0.0714028	0.141413	0.0720267	0.109378	0.0371635	0.131971	0.144657	0.130615	0.150943	0.0606866
h1SMcG0001268	0	0.386984	0.277393	0.0738993	0	0	0.189142	0.136018	0.137921	0.260106	0
h1SMcG0001284	0.0509151	0.0266011	0.0209658	0.0298378	0.0240124	0.0284237	0.0261028	0.0195439	0.0169552	0.0191362	0.0216268
h1SMcG0001289	0.0245723	0.0169169	0	0.028962	0.13735	0.192044	0	0.0256112	0.0535052	0.0286432	0.0449801
h1SMcG0001291	1.33558	0.999481	0.798963	0.80897	0.722085	0.861143	0.857375	0.787923	0.865668	0.843719	0.914772
h1SMcG0001293	0.401155	0.238602	0.221778	0.240883	0.218371	0.228681	0.294587	0.254872	0.215058	0.264076	0.238756
h1SMcG0001295	0.916008	0.644336	0.611184	0.513519	0.552242	0.59418	0.663969	0.655133	0.667243	0.737466	0.738477
h1SMcG0001296	0.0358076	0.0112426	0.00444853	0.0127519	0.0242501	0.00970444	0.00908865	0.024605	0.0313143	0	0.0123503
h1SMcG0001298	0.0145365	0.00339825	0.00062645	0	0.00515248	0.00153453	0.00125502	0	0.00292061	0	0
h1SMcG0001303	0.91799	0.566352	0.555152	0.456731	0.425239	0.472888	0.493817	0.486207	0.511248	0.510061	0.558466
h1SMcG0001306	0.253351	0.171125	0.0558524	0.0531655	0.051309	0.0491465	0.0461821	0.0385333	0.0384662	0.0548803	0.0608403
h1SMcG0001310	0.0212684	0	0.0155831	0	0.117054	0.0438003	0.0827136	0.0217567	0.0455029	0.0889878	0.038077
h1SMcG0001315	0.0446024	0.0212892	0.0110224	0.0180251	0.022683	0.0176362	0.0133205	0.0261922	0.0199759	0.0141171	0.0275459
h1SMcG0001316	1.66991	0.808305	0.22612	0.134639	0.156354	0.252503	0.213043	0.163007	0.20982	0.166724	0.17551
h1SMcG0001317	0.34402	0.23074	0.237986	0.241735	0.170205	0.269984	0.261249	0.249106	0.217153	0.272449	0.335624
h1SMcG0001321	0.0868041	0.339501	0.270642	0.411646	0.30126	0.377314	0.321852	0.510497	0.334982	0.291887	0.295188
h1SMcG0001322	0	0	0.0242296	0.013139	0.0139908	0.0310383	0	0.0205721	0.0121843	0.0131663	0.0270777
h1SMcG0001324	0	0.0297154	0.0242414	0.0131525	0.0363139	0	0.00946594	0.0205849	0.0121946	0.013183	0.00796477
h1SMcG0001325	0.117142	0.32595	0.401571	0.258452	0.207799	0.203498	0.22748	0.21642	0.23998	0.243798	0.267407
h1SMcG0001326	0.0108744	0.0240811	0.0268302	0.0423116	0.0238806	0.0239735	0.0184803	0.0340102	0.0506598	0.0419109	0.0339111
h1SMcG0001327	0.420228	0.616232	0.643167	0.741535	0.38712	0.633407	0.646729	0.613658	0.548914	0.550122	0.691984
h1SMcG0001332	0.148893	0.0678251	0.040998	0.0322415	0.0373624	0.0332621	0.030954	0.0310089	0.0330638	0.0353554	0.0381787
h1SMcG0001334	1.54937	1.51971	1.25647	1.61567	1.87562	1.7555	1.79736	1.61884	1.55775	1.7329	2.43498
h1SMcG0001335	0.043204	0.0464496	0.050324	0.06425	0.0626669	0.0689211	0.0657556	0.0608123	0.095013	0.0512064	0.0457019
h1SMcG0001336	3.85332	3.49568	3.26201	3.14851	3.16031	3.17922	3.23766	3.17015	3.2183	3.28037	3.29669
h1SMcG0001337	0.495612	0.280717	0.334782	0.279464	0.266571	0.211418	0.234096	0.244291	0.30225	0.261481	0.252121
h1SMcG0001346	4.61642	4.38672	4.15244	4.05455	4.09102	4.26015	4.33229	4.35993	4.47664	4.57644	4.74183
h1SMcG0001349	0	0.0067075	0.00674064	0.0300223	0.016181	0.0200207	0.011563	0.0225438	0.0224426	0.0278322	0.0100237
h1SMcG0001350	0.236176	0.372584	0.321293	0.299439	0.495946	0.577242	0.402003	0.340112	0.376022	0.271765	0.352373
h1SMcG0001353	0.408159	0.236583	0.181516	0.179603	0.218695	0.210794	0.220167	0.190172	0.203053	0.171938	0.234258
h1SMcG0001368	0.0134496	0.0108477	0.0585699	0.0288206	0.063603	0.0636947	0.0608339	0.0508172	0.0275075	0.072471	0.0162415
h1SMcG0001371	0.164469	0.408159	0.459295	0.401074	0.491428	0.346732	0.180063	0.307818	0.384083	0.190695	0.043947
h1SMcG0001372	0.452985	0.324974	0.304339	0.276813	0.299963	0.256509	0.259897	0.257766	0.215582	0.226318	0.169174
h1SMcG0001373	2.93178	2.20967	1.86714	1.81963	1.90598	1.79761	1.81316	1.49975	1.47791	1.23643	0.830831
h1SMcG0001374	0.0312225	0	0.0106723	0.0197923	0.0209641	0.0336886	0	0.0171607	0.0187201	0	0.0294914
h1SMcG0001375	0.051757	0.00193682	0.0147727	0.0328101	0.0164113	0.00829041	0.0398508	0.0128929	0.0104758	0.0155661	0.00630538
h1SMcG0001377	0.348082	0.150958	0.184722	0.246251	0.177737	0.342107	0.244927	0.360451	0.184965	0.280761	0.320067
h1SMcG0001378	0.649215	0.724096	0.580064	0.5157	0.625046	0.641099	0.698606	0.491428	0.780323	0.822503	0.755629
h1SMcG0001383	0.0313737	0.0717558	0.0959193	0.101089	0.064764	0.105111	0.10373	0.138828	0.118342	0.146888	0.134497
h1SMcG0001390	0.188241	0.044024	0.0975615	0	0	0	0.0556412	0	0	0	0.100375
h1SMcG0001395	0.342793	0.258827	1.60113	3.89676	4.32168	4.0273	4.10413	3.26976	1.41851	0.229816	0.217434
h1SMcG0001398	0	0.118073	0.127061	0.0541546	0.1618	0.0507465	0.140847	0.0505149	0.233038	0.102073	0
h1SMcG0001400	0.0665257	0.04487	0.036811	0.0324921	0.0270865	0.0438091	0.0446393	0.038077	0.0374756	0.0342783	0.0396973
h1SMcG0001402	1.10158	0.963951	1.06298	1.44413	1.4688	1.28616	1.31787	1.20285	0.94946	0.916319	0.947723
h1SMcG0001406	0.0622213	0.0408829	0.0273463	0.0317074	0.030477	0.0264999	0.0292995	0.025117	0.0333682	0.0258527	0.0399168
h1SMcG0001407	0.889299	0.931541	0.614794	0.537315	0.607859	0.497849	0.540613	0.54363	0.635313	0.607528	0.586577
h1SMcG0001409	0.108621	0.0779261	0.0684623	0.0653617	0.0567727	0.0465513	0.0579691	0.0481745	0.0554844	0.0557753	0.0635882
h1SMcG0001411	0.00746189	0.0522088	0.142194	0.0734136	0.0444598	0.0534349	0.0339511	0.0373255	0.0312087	0.0291568	0.0262216
h1SMcG0001419	0.119373	0.210863	0.347815	0.298827	0.276601	0.265885	0.248518	0.336039	0.227612	0.282006	0.265209
h1SMcG0001420	0.123689	0.142591	0.289335	0.0773822	0.0810455	0.0735566	0.104461	0.174747	0.110051	0.0765731	0.0965616
h1SMcG0001421	0.0426156	0.0346711	0	0.0970183	0.0531709	0	0.0449584	0.17706	0.328518	0.259434	0.191676
h1SMcG0001426	0.507654	0.719362	0.837325	0.903165	0.779948	0.798554	0.805082	0.917767	0.96348	0.995777	0.893401
h1SMcG0001430	2.38858	3.00441	3.20857	3.22178	3.16069	3.07007	3.08319	3.24637	3.29593	3.36616	3.2183
h1SMcG0001431	0.833102	0.534168	0.580725	0.335466	0.351134	0.43883	0.440021	0.492085	0.441713	0.545789	0.601512
h1SMcG0001435	0.0539862	0.0215721	0.0240679	0	0	0	0	0	0	0	0
h1SMcG0001438	0.0275818	0.0357107	0.0520695	0.0377063	0.0340376	0.0239317	0.036811	0.0387425	0.0409332	0.0320812	0.0164486
h1SMcG0001442	0	0.0277793	0.0133893	0.0615809	0.023962	0.0188357	0.0368966	0.0768131	0	0	0.0339675
h1SMcG0001455	0.352052	0.302936	0.218412	0.121328	0.114751	0.152429	0.156354	0.195877	0.153346	0.1762	0.168016
h1SMcG0001456	0.0783584	0.0851438	0.0820981	0.0818	0.0949298	0.0947178	0.104894	0.0741884	0.0601758	0.0405568	0.0435699
h1SMcG0001459	0.414658	0.455956	0.451693	0.407766	0.568445	0.539021	0.357497	0.52115	0.522593	0.506763	0.659206
h1SMcG0001463	0.606443	0.308018	0.446595	0.390359	0.36894	0.56094	0.483831	0.181966	0.501774	0.586878	0.621783
h1SMcG0001465	0.0631851	0.0256389	0.0911296	0.039709	0.0604257	0.105725	0.0517855	0.0361632	0.140364	0.0394155	0.0317251
h1SMcG0001467	0.0169397	0.0041735	0.00120289	0.0109636	0.00984256	0.00616605	0.00608871	0.00645555	0.00842232	0.00870086	0.0066432
h1SMcG0001468	0.0317671	0	0	0	0.0400336	0.034521	0.033088	0	0	0	0
h1SMcG0001470	0.203551	0.237725	0.0610003	0.0758276	0.225159	0.106644	0.0690937	0.203815	0.203208	0.174109	0.0320082
h1SMcG0001472	0	0	0.029763	0.114517	0.0429698	0.0376857	0.0356297	0.0744058	0.0763277	0	0
h1SMcG0001473	2.07758	1.28291	0.872929	0.830648	0.876717	0.88677	0.97012	0.968841	1.18399	1.45881	1.72495
h1SMcG0001474	1.62247	1.2292	0.833997	0.760794	0.675232	0.64658	0.967495	0.863861	0.882231	1.07185	1.28276
h1SMcG0001477	0.763894	0.867732	1.03458	1.21876	1.10485	1.38908	1.45548	0.865863	0.799651	0.736331	0.656514
h1SMcG0001484	0.413882	0.214763	0.061287	0.147053	0.105514	0.223739	0.361496	0.300802	0.204019	0.121605	0.332509
h1SMcG0001489	0.311105	0.579549	0.600648	0.589953	0.554686	0.53502	0.519931	0.546177	0.517241	0.443554	0.533069
h1SMcG0001493	0.0851438	0.0443039	0.0585403	0.0442928	0.0466849	0.0640636	0.0445272	0.0464586	0.0429542	0.0611099	0.0860312
h1SMcG0001494	0	0	0.0129832	0.0605453	0.0235564	0	0	0	0.0208687	0.041387	0
h1SMcG0001495	0	0.00116652	0.0555482	0.301712	0.62686	0.402754	0.398012	0.134639	0.00876818	0	0.0048022
h1SMcG0001496	1.7445	1.83523	1.85653	1.1477	1.1357	1.3146	1.05691	1.11263	1.05352	1.08876	1.24068
h1SMcG0001499	0	0	0	0.028962	0	0.0256112	0	0	0.0277044	0.0286432	0.0679734
h1SMcG0001502	0.00826316	0.00121748	0.00476814	0.006254	0	0	0.00613359	0.0173482	0.00516844	0.0130843	0.00492578
h1SMcG0001507	0.166227	0.319508	0.399479	0.446437	0.500987	0.384486	0.416121	0.335624	0.224846	0.267365	0.296261
h1SMcG0001519	0.124575	0.0567305	0.0143432	0.0234035	0.0530582	0.0473243	0.0560976	0.0438226	0.055128	0.0445532	0.0542521
h1SMcG0001520	0.175345	0.0848695	0.0304031	0.0415324	0.0566993	0.0467548	0.0721811	0.0672532	0.0528058	0.0498625	0.0774973
h1SMcG0001526	0.0731206	0.0595538	0.0552314	0.0658541	0.113503	0.108445	0.156616	0.149035	0.129664	0.207608	0.184392
h1SMcG0001528	1.1936	1.06355	0.99309	1.08187	1.49215	1.46761	1.75925	1.70791	1.60113	2.06422	1.94225
h1SMcG0001533	0.341675	0.219094	0.189892	0.212955	0.173012	0.23042	0.190629	0.185731	0.231557	0.225988	0.253016
h1SMcG0001535	0.0552314	0.0408069	0.0484816	0.0197464	0.0480154	0.0544507	0.0323413	0.0544128	0.0144787	0.0410294	0.0555213
h1SMcG0001537	0.00706952	0	0.030477	0.024673	0.00875185	0.0106473	0.0258494	0.0111361	0.0236183	0.0467548	0.0188777
h1SMcG0001544	0.277835	0.408311	0.517412	0.43883	0.42595	0.431498	0.388865	0.394077	0.446552	0.396622	0.39346
h1SMcG0001545	0.00373676	0	0.000420097	0.00400124	0.00400124	0.00273628	0.00121748	0.00326905	0.00384497	0	0
h1SMcG0001546	0.532995	0.540613	0.306519	0.408281	0.264562	0.211907	0.352909	0.0970763	0.240814	0.575995	0.364944
h1SMcG0001549	0.630412	0.621069	0.5261	0.668649	0.497103	0.72005	0.30122	0.349345	0.352207	0.461146	0.406847
h1SMcG0001550	0.100255	0.104694	0.0106975	0.0375849	0.0566333	0.0337583	0.0801333	0	0.0187706	0.0699428	0.0295845
h1SMcG0001553	2.45005	3.14357	3.41408	3.24472	3.21668	3.12995	3.17859	3.08969	3.10781	3.12363	3.20781
h1SMcG0001554	0.735299	1.52059	1.85996	1.17	1.11841	0.88122	0.743443	0.721351	0.664295	0.592077	0.652057
h1SMcG0001561	0.358365	0.0772492	0.164079	0.360617	0.296461	0.478655	0.519446	0.341743	0.595634	0.347136	0.586659
h1SMcG0001566	0.272694	0.221129	0.0900286	0.0920842	0.0222705	0	0.116046	0.0180937	0.154121	0.0911443	0.0468895
h1SMcG0001567	0.0271799	0.0432777	0.0221769	0.0320082	0.0935347	0	0.0271799	0	0.030452	0	0
h1SMcG0001568	0.322701	0.276219	0.69055	0.769785	0.544452	0.893821	0.900447	0.984704	0.808458	0.714151	0.52621
h1SMcG0001570	0.691839	0.313035	0.411678	0.242274	0.23604	0.340155	0.434456	0.272778	0.429901	0.368117	0.473971
h1SMcG0001575	0.0157466	0.00759605	0.0183148	0.0228109	0.0192644	0.0149089	0.0129017	0.0259401	0.0249364	0.0167626	0.00834469
h1SMcG0001577	0.0693548	0.248301	0.309295	0.310054	0.368008	0.242037	0.222213	0.304539	0.232308	0.246232	0.287139
h1SMcG0001580	0.0352671	0.0595404	0.0309321	0.0546837	0.137367	0.0762701	0.0730601	0.11203	0.0783325	0.13818	0.0225223
h1SMcG0001582	0.119244	0.207449	0.270396	0.279905	0.2616	0.207449	0.189062	0.158682	0.137367	0.111565	0.139503
h1SMcG0001583	0	0	0.0481636	0.118975	0.0954397	0.0292995	0.109138	0.113025	0.0309479	0.0610286	0.0509845
h1SMcG0001589	0.0571933	0.130676	0.22013	0.207317	0.242179	0.208729	0.178908	0.180333	0.177999	0.210921	0.163188
h1SMcG0001594	0.631344	0.260642	0.0612186	0.0839899	0.0661433	0.0900991	0.0622213	0.0517605	0.0522204	0.0474115	0.0438709
h1SMcG0001595	0	0.00355489	0.00549007	0.013764	0	0.0106393	0	0.0111307	0	0	0.00854149
h1SMcG0001598	0.0441612	0.0291615	0.0230641	0.0255897	0.029952	0.0151414	0.0251862	0.0344119	0.0330762	0.0311722	0.0286993
h1SMcG0001600	0.100182	0.0915024	0.0658429	0.157482	0.0450606	0.312359	0.0372537	0.367975	0.0415699	0.186926	0.0343844
h1SMcG0001601	1.28641	0.818947	0.685103	0.573053	0.604441	0.629179	0.644467	0.623131	0.677148	0.648013	0.686342
h1SMcG0001603	0.234402	0.0631387	0.0448913	0	0	0	0	0	0	0.0573142	0
h1SMcG0001613	0.605401	0.694439	0.70733	0.74199	0.647841	0.71634	0.599528	0.654391	0.692752	0.557452	0.437567
h1SMcG0001614	0.0555709	0.0573938	0.0149543	0.0240604	0.0258151	0.0929968	0	0.06343	0.0337293	0.0458293	0.0278446
h1SMcG0001616	0	0.0053287	0.000891098	0.00705091	0.00755312	0.00850794	0.00786876	0.0046528	0	0.0114498	0
h1SMcG0001620	0.0120186	0.0166169	0.023432	0.0219574	0.0197717	0.018436	0.0196558	0.0253111	0.0207836	0.0237454	0.0161425
h1SMcG0001621	0.0154487	0.000610431	0.000390255	0.0036854	0	0.0019279	0.00213786	0	0.00279319	0	0.000842361
h1SMcG0001624	0.517574	0.453731	0.43095	0.527887	0.452933	0.531378	0.531088	0.490686	0.647841	0.632825	0.759609
h1SMcG0001628	0.238531	0.126596	0.0634993	0.0489807	0.0617305	0.0862684	0.0670491	0.050377	0.0602888	0.0782614	0.108782
h1SMcG0001629	0.00455194	0.000334018	0.00772827	0.00561673	0.00585846	0.00809302	0	0.00585074	0.00455194	0.0110862	0.0061567
h1SMcG0001630	0.865863	0.424489	0.416988	0.407018	0.395799	0.382614	0.414243	0.360821	0.379668	0.396831	0.428905
h1SMcG0001634	0.892451	0.582889	0.479996	0.467461	0.453269	0.510061	0.518499	0.55388	0.590659	0.679508	0.687634
h1SMcG0001645	0.246996	0.202677	0.0652405	0.0631183	0.0810259	0.0953335	0.0843653	0.0787839	0.0636544	0.105811	0.12585
h1SMcG0001646	1.78584	1.24955	1.18991	1.20583	1.29921	1.41107	1.36273	1.44011	1.44787	1.42402	1.60969
h1SMcG0001647	2.69998	2.12496	1.98696	1.91722	1.97042	2.01833	1.95968	1.95942	1.99063	2.01395	2.26495
h1SMcG0001649	1.58214	2.32464	2.44975	2.31978	2.38755	2.30494	2.23352	2.26032	2.3218	2.26085	2.21772
h1SMcG0001650	0.179603	0.182939	0.253865	0.258	0.231472	0.310201	0.277681	0.342944	0.351275	0.348143	0.264157
h1SMcG0001652	4.16807	3.35524	3.0501	2.8402	2.80493	2.92647	2.90182	2.96945	2.93694	3.01247	3.14357
h1SMcG0001655	0.0636544	0.0754546	0.160587	0.820442	1.46721	1.07279	1.11177	0.433075	0.1412	0.0804776	0.123671
h1SMcG0001656	0.124108	0.00504196	0.00174461	0.0153542	0.00968753	0.0180663	0.00549007	0.00665925	0.0143555	0.00892651	0.0101684
h1SMcG0001659	0	0	0.00035275	0.0139639	0.00804548	0.00787363	0.00726141	0	0.00493094	0.00412982	0
h1SMcG0001662	0.131583	0.169334	0.357679	0.322854	0.28522	0.331705	0.445744	0.30616	0.306838	0.286503	0.109067
h1SMcG0001666	0.256688	0	0.0700146	0	0.0906806	0	0.0789212	0.0821838	0.0842018	0.0852628	0
h1SMcG0001667	0.74404	0.735548	0.932685	0.923856	0.98664	0.890275	1.117	1.08318	1.15677	1.04619	0.971521
h1SMcG0001674	0.0329374	0.0227645	0.0183773	0.031301	0.0311722	0.0340005	0.0317479	0.0373624	0.0403143	0.0440307	0.0391352
h1SMcG0001686	0.265092	0	0.0406456	0.0279937	0.0809539	0.024547	0.0934408	0	0.0516282	0.0765095	0.0215959
h1SMcG0001688	0.444797	0.919574	0.990965	1.071	1.01778	0.735892	0.869033	1.01945	1.06741	1.12747	0.816263
h1SMcG0001690	1.46959	1.08776	0.902436	0.889847	0.863073	0.897565	1.12062	0.848082	1.11575	1.03109	1.04559
h1SMcG0001691	0.861379	0.619735	0.553645	0.281688	0.471525	0.596106	0.620266	0.555357	0.795995	0.647879	0.705526
h1SMcG0001693	1.46675	1.41444	1.01902	1.02507	0.808151	0.977634	1.01107	1.01021	1.27064	1.49107	2.15093
h1SMcG0001694	0.0893309	0.0479875	0.0132381	0.0177202	0.0284237	0.0232662	0.0297568	0.0228979	0.0323	0.0323796	0.0294038
h1SMcG0001696	0	0.0290377	0	0.0839745	0.0671915	0.040653	0.0383025	0.0798511	0.0221165	0.0632343	0.120647
h1SMcG0001697	0.00490001	0	0.000606095	0.00597649	0.0162813	0.00598251	0.00548565	0.00339359	0.0143505	0.0187383	0.00429736
h1SMcG0001698	1.65279	1.41802	1.15577	1.10686	1.05017	1.1598	1.20168	1.13342	1.26083	1.40704	1.36989
h1SMcG0001699	0.779074	1.45579	1.72182	1.64042	1.56664	1.51604	1.53003	1.51346	1.60969	1.56332	1.36965
h1SMcG0001700	1.9651	1.57195	1.08413	1.05393	0.961446	0.845754	0.917058	0.927181	0.948304	0.954764	1.27889
h1SMcG0001701	0.0121896	0.00562231	0.000922572	0.00872268	0.00869575	0.0109636	0.00517867	0.00868029	0.00731485	0.00959869	0.00579388
h1SMcG0001708	0.102064	0.06296	0.0512981	0.0263304	0.0239049	0.0311624	0.0107947	0.0194457	0.0134867	0.0147051	0.0164992
h1SMcG0001713	0.0360979	0.0153662	0.0154656	0.0170062	0.0166654	0.0218441	0.019296	0.0181983	0.0198088	0.0247375	0.0229051
h1SMcG0001720	0.0124411	0.000887584	0.0111361	0	0.00910204	0	0	0.0118688	0	0	0.0038606
h1SMcG0001721	0.194574	0.137558	0.291464	0.342793	0.259579	0.25826	0.225698	0.261888	0.267101	0.225233	0.218412
h1SMcG0001722	1.38018	0.97958	0.618033	0.848716	0.894992	0.751688	0.716004	0.689226	0.590346	0.468753	0.559701
h1SMcG0001724	0	0.0626723	0	0.0303581	0	0	0	0.0267504	0.0290083	0.0568507	0.0237084
h1SMcG0001725	1.33929	0.84306	0.691104	0.731977	0.710389	0.793462	0.693559	0.669177	0.657042	0.740366	0.799384
h1SMcG0001727	0.195435	0.0625934	0.166994	0.236676	0.130645	0.222765	0.181213	0.189892	0.350237	0.192551	0.167149
h1SMcG0001728	1.67144	2.2182	2.23105	2.2441	2.2018	2.20436	2.16781	2.11107	2.2134	2.2727	2.22656
h1SMcG0001731	0	0.0100977	0.0121687	0	0	0	0.0174711	0.0728637	0.0200772	0.0578709	0
h1SMcG0001732	0	0	0.00494542	0.0133415	0.0368202	0.0101383	0.00958135	0.0106281	0	0	0
h1SMcG0001733	0.0450985	0.0164604	0.0413272	0.174881	0.0562318	0.121328	0.0481277	0.0986986	0.0524367	0.0535282	0.108359
h1SMcG0001734	0.00337418	0.000438273	0.0006732	0.0114556	0	0	0.00431591	0.00223961	0.00520033	0.00596997	0.00308533
h1SMcG0001735	0.0621464	0.132167	0.164626	0.0741771	0.1303	0.233915	0.155211	0.167083	0.138576	0.189596	0.17016
h1SMcG0001736	0.678422	0.53398	0.457261	0.437167	0.391083	0.505944	0.471359	0.439448	0.512015	0.637513	0.676899
h1SMcG0001737	0.570559	0.44196	0.698511	0.664862	0.75315	0.677935	0.760835	0.695559	0.857719	0.713521	0.643167
h1SMcG0001738	0.686611	0.954301	1.08785	1.03669	1.09481	1.0447	0.992391	0.995291	1.00352	1.04207	1.01243
h1SMcG0001739	0.658796	0.324853	1.21025	3.98648	5.04548	4.87421	5.21923	3.69793	0.973692	0.444985	0.548008
h1SMcG0001742	3.98648	3.30363	2.62734	2.56032	2.53026	2.62117	2.66993	2.61084	2.69714	2.84749	2.99799
h1SMcG0001745	0.0176244	0.0953146	0.173561	0.239776	0.249595	0.0857891	0.0665257	0.196792	0.15206	0.137447	0.0308484
h1SMcG0001746	0.0277873	0.0444181	0	0	0.0647454	0.0582595	0	0	0.0310638	0.0323907	0.0257039
h1SMcG0001751	1.08687	1.75608	1.87999	1.83022	1.71487	1.72944	1.74203	1.78131	1.81712	1.70093	1.64837
h1SMcG0001752	0.0125442	0.000510759	0.000798823	0.0107363	0	0.0115415	0.0109315	0.00825843	0.01357	0.0106876	0
h1SMcG0001757	0.946108	0.645924	0.264157	0.194661	0.218242	0.209629	0.207057	0.197508	0.209437	0.2116	0.25921
h1SMcG0001762	0.334982	0.458114	0.579328	0.590799	0.667243	0.457413	0.4696	0.485628	0.305995	0.405689	0.434502
h1SMcG0001763	0.136934	0.00812527	0.0150646	0.01357	0.0199094	0.015481	0.00985427	0.0212279	0	0.0296358	0.0280567
h1SMcG0001764	0.0336141	0.00992614	0.00127978	0.0120075	0	0.00520586	0.0066432	0	0.0054033	0.0118871	0.00694861
h1SMcG0001766	0.574591	1.12813	1.44123	1.42572	1.36716	1.33359	1.24226	1.15677	1.28393	1.34836	1.25135
h1SMcG0001771	0.915681	0.594693	0.534595	0.54363	0.492855	0.551602	0.52961	0.513519	0.50922	0.544857	0.601744
h1SMcG0001786	0.040787	0.0404651	0.0119449	0.0304101	0.0224743	0.0363847	0.0430124	0.0362001	0.0382821	0.0211524	0.0635676
h1SMcG0001787	0.854735	0.632923	0.561966	0.515891	0.523212	0.560125	0.580332	0.565119	0.639405	0.59276	0.69589
h1SMcG0001790	0.0272603	0.035177	0.0129727	0.041685	0.0131605	0	0.00884528	0.00981068	0.0208563	0.0223398	0.00733489
h1SMcG0001792	0.145439	0.135318	0.288741	0.100025	0.202463	0.214792	0.222457	0.182961	0.150499	0.168602	0.218682
h1SMcG0001799	0.0084079	0.00275948	0.0120515	0.0141171	0.0188636	0.00999925	0.0080224	0.0107947	0.00984256	0.0160993	0.0118238
h1SMcG0001802	0.0393247	0.0884138	0.111987	0.116677	0.146363	0.0980576	0.0949812	0.0827111	0.0751927	0.0983663	0.0790556
h1SMcG0001806	0.553645	0.478081	0.350762	0.326651	0.297695	0.335624	0.310599	0.316563	0.313853	0.333436	0.360781
h1SMcG0001814	0.239104	0.160587	0.176348	0.137091	0.154322	0.142704	0.18066	0.102988	0.163239	0.0853861	0.173138
h1SMcG0001815	1.61681	1.43524	1.53708	1.51139	1.55861	1.58137	1.90563	1.96544	1.99408	2.08544	2.08544
h1SMcG0001818	0.141475	0.175932	0.124014	0.153532	0.0585829	0.126917	0.190674	0.145719	0.221723	0.175205	0.195243
h1SMcG0001820	1.03799	0.808712	0.685245	0.66049	0.647918	0.687165	0.639405	0.674251	0.676145	0.689968	0.734231
h1SMcG0001821	0	0	0.0189399	0.0537252	0.0300555	0	0	0	0	0	0
h1SMcG0001824	0.289843	0.0488884	0.106879	0.188504	0	0.0636947	0.118717	0.0636286	0.180135	0.126647	0
h1SMcG0001830	0	0.0189781	0.0216204	0.0592868	0.0330212	0.0281636	0.0266768	0.0278416	0.0581635	0	0
h1SMcG0001831	0	0.0241958	0.141829	0.0380428	0.145483	0	0.21216	0.1609	0	0.103221	0.0600788
h1SMcG0001833	0.460358	0.471771	0.435168	0.679879	0.706256	0.58947	0.591791	0.25372	0.378495	0.588185	0.782699
h1SMcG0001834	0	0.0210387	0.0761732	0.07823	0.0354243	0.030294	0.0286481	0.0601876	0.0169764	0.0627452	0.0393521
h1SMcG0001841	0.0678318	0.227095	0.0654188	0	0.165743	0	0.143671	0.0773566	0	0.219182	0.0687783
h1SMcG0001842	0.0158166	0	0	0	0	0.0150451	0.0144524	0.0311109	0.017392	0	0.0271337
h1SMcG0001847	0.02674	0.0162526	0.017848	0.0213963	0.016872	0.0178829	0.0243697	0.0256007	0.0358022	0.0311856	0.0261677
h1SMcG0001848	0.00321402	0.000609733	0.000589985	0.00725038	0.0190391	0.0147199	0.0606146	0.159675	0.270607	0.444294	0.793016
h1SMcG0001849	0.0258326	0.0466849	0.0913083	0.100969	0.116828	0.0610118	0.0614256	0.0999438	0.0884427	0.0837434	0.0626777
h1SMcG0001863	0.660356	0.935317	0.951039	1.00015	1.02646	1.01521	1.00798	1.03985	1.05767	0.993365	0.932585
h1SMcG0001865	0.179873	0.461436	0.544452	0.595634	0.500256	0.482855	0.488868	0.535591	0.563992	0.486635	0.436046
h1SMcG0001871	0.0360463	0	0.0318419	0	0	0	0	0.0395551	0.0418988	0.0428573	0
h1SMcG0001875	0.125952	0.117527	0.0852148	0.542121	0.209317	0.23074	0.221847	0.0991627	0.0526439	0	0.0874843
h1SMcG0001876	0.00299136	0.000686397	0.00118578	0.0106186	0.0125779	0.00349503	0.00136131	0.00554529	0.0056107	0.0131433	0.0141094
h1SMcG0001878	0.13453	0.0849055	0.0833156	0.0776976	0.0544306	0.0505033	0.0374867	0.0458468	0.0261922	0.0316023	0.0251608
h1SMcG0001879	0	0	0	0	0.0124858	0.00879921	0.00818313	0.0091971	0	0	0.015184
h1SMcG0001886	0.00556264	0.00202122	0.00837054	0.0200731	0.0162676	0.00854149	0.0038606	0.019163	0.00982052	0.014488	0.00381639
h1SMcG0001891	3.22908	2.61118	2.31335	2.29677	2.25631	2.24451	2.39599	2.39599	2.3839	2.45502	2.4998
h1SMcG0001913	0	0.00723691	0.0429023	0.106706	0.0736745	0.00734861	0.0355883	0.0444751	0.0465395	0.0330545	0.0125219
h1SMcG0001923	0.0621193	0.0605739	0.0656759	0.102905	0.0535674	0.0545633	0.0433671	0.0508727	0.0675145	0.0575929	0.0739185
h1SMcG0001926	2.45284	2.0468	1.76051	1.69982	1.67976	1.86579	1.91338	1.80191	1.90616	1.85074	1.97342
h1SMcG0001928	0.83324	0.638202	0.560297	0.5261	0.515732	0.533197	0.526689	0.472428	0.527745	0.524659	0.554231
h1SMcG0001930	0.0175431	0.00935196	0.0505979	0.0471609	0.0123378	0.00864082	0.0165938	0.0261109	0.0193152	0.0115526	0.00663457
h1SMcG0001937	0.468238	0.178955	0.170225	0.281835	0.241154	0.141333	0.255434	0.1144	0.266188	0.170084	0.170438
h1SMcG0001938	0.0907857	0.186464	0.231601	0.205142	0.203416	0.183641	0.189298	0.171024	0.174487	0.167376	0.186056
h1SMcG0001947	0.637657	0.464352	0.137639	0.0874192	0.0492536	0.0919424	0.0413382	0.090423	0.0776095	0.081173	0.0717151
h1SMcG0001949	2.77823	2.5145	2.38831	2.42757	2.37056	2.54402	2.54872	2.55617	2.76264	2.78822	3.03473
h1SMcG0001950	2.65005	2.09758	1.4688	1.34596	1.39029	1.45525	1.4016	1.49613	1.41444	1.52616	1.75126
h1SMcG0001952	0	0.00754985	0.0238762	0.0341741	0.0191448	0	0.0583645	0.0157327	0	0.0184468	0.0128498
h1SMcG0001957	0	0.0144411	0.0967748	0.0950544	0.0758998	0.068427	0.021818	0.0229672	0.0480817	0.0493896	0.040388
h1SMcG0001961	0.272744	0.40936	0.521882	0.574472	0.6156	0.559882	0.577345	0.510811	0.486635	0.495612	0.584993
h1SMcG0001965	2.20128	1.68446	1.53085	1.67458	1.56043	1.57407	1.59685	1.55725	1.4942	1.60461	1.6902
h1SMcG0001966	3.71806	2.66566	2.13365	2.23814	2.07795	2.34033	2.18482	2.29861	2.42568	2.40683	2.71243
h1SMcG0001969	2.50226	2.92885	3.00758	2.92512	2.90756	2.91934	2.9353	2.99277	3.07657	3.17983	2.85882
h1SMcG0001976	0	0	0.0378988	0	0.0405368	0.0114173	0.0108146	0.0119884	0	0	0
h1SMcG0001977	0.0048619	0.00229707	0.0037592	0	0	0.00283919	0	0.00947304	0.00810988	0.00562231	0.00176226
h1SMcG0001978	0.0311722	0.0200552	0.0168951	0.0167863	0.0141451	0.0135871	0.0188437	0.0208652	0.0239117	0.0205669	0.0158449
h1SMcG0001984	0.0506833	0.100955	0.113944	0.11483	0.0762333	0.0949812	0.109754	0.0891351	0.125914	0.131029	0.15852
h1SMcG0001985	0.17871	0.0852523	0.0614299	0.147417	0.118405	0.140767	0.195906	0.205221	0.172846	0.267575	0.233569
h1SMcG0001986	0.117832	0.1514	0.0217755	0.0596426	0.0626192	0.0563069	0.053849	0.0561672	0.185422	0.0593274	0.0744058
h1SMcG0001987	0.0262872	0.0641875	0.0211926	0	0	0	0	0	0.0295299	0.0581448	0.0482877
h1SMcG0001996	0.348879	0.252626	0.217221	0.168314	0.268451	0.243279	0.222765	0.399214	0.374573	0.258937	0.349015
h1SMcG0002000	0.043116	0.015272	0.00102324	0	0.00541716	0.00231232	0	0	0	0	0
h1SMcG0002009	1.29122	0.969968	0.837862	0.79093	0.88379	0.937427	1.00054	0.980409	1.09072	1.03923	1.0923
h1SMcG0002010	0.226172	0.138045	0.0467548	0.0542956	0.0447964	0.0393521	0.0360242	0.0295845	0.0601279	0.0529894	0.0486401
h1SMcG0002011	0.0214079	0.0202872	0.00234511	0.0138428	0.0147199	0.0071733	0.00665925	0	0.0200482	0.00621511	0.00205318
h1SMcG0002012	0.764726	1.07709	1.13218	1.0667	1.19847	1.09786	0.987705	0.993633	0.875002	0.920495	1.0289
h1SMcG0002013	0.57866	0.770948	0.782953	0.775115	0.996241	0.894098	0.72466	0.710137	0.602279	0.668004	0.848971
h1SMcG0002020	0.760942	1.13707	1.26156	1.25157	1.28616	1.20889	1.2346	1.32413	1.29501	1.09466	0.931655
h1SMcG0002024	3.07558	2.61569	2.28818	2.11517	2.19324	2.15045	2.049	2.198	2.23753	2.26744	2.39779
h1SMcG0002026	2.13135	1.68565	1.36683	1.29075	1.28438	1.41409	1.41991	1.36592	1.51869	1.4796	1.62787
h1SMcG0002029	0.49214	1.33791	1.38168	1.33056	1.32517	1.44011	1.32593	1.32028	1.34036	1.39756	1.33537
h1SMcG0002033	0.501611	0.328052	0.263859	0.166458	0.175738	0.187688	0.179993	0.271421	0.396242	0.350051	0.371014
h1SMcG0002036	0.426136	0.372932	0.371191	0.298594	0.483543	0.518298	0.547571	0.441644	0.619565	0.435168	0.409277
h1SMcG0002040	0	0	0	0.0689034	0.0384964	0.0329804	0.0317032	0.0657645	0.0348594	0.0998003	0.0581873
h1SMcG0002042	1.88784	0.579905	0.22078	0.262554	0.227444	0.204946	0.301936	0.28837	0.288236	0.278763	0.793752
h1SMcG0002043	0.942556	2.65689	3.07994	2.29744	1.97517	1.86074	1.79926	1.82412	1.72694	1.66861	1.57327
h1SMcG0002048	0	0.00284385	0.0074112	0.0128775	0	0	0	0.013607	0.00506516	0	0.00768978
h1SMcG0002054	0.660275	3.00633	3.52444	2.52785	2.17081	2.0839	2.01972	2.10231	2.06041	2.00324	1.89293
h1SMcG0002057	0.447203	0.82486	0.982717	0.858277	0.800605	0.799979	0.74777	0.872829	0.848716	0.800851	0.729859
h1SMcG0002058	0.673846	0.759742	0.775823	0.801743	0.819411	0.841689	0.908055	0.892015	1.11087	1.03746	1.17093
h1SMcG0002060	0.0755146	0.0202482	0.073824	0.0327037	0.125442	0.0293571	0.027749	0.0291065	0.0605827	0.218441	0.0510628
h1SMcG0002063	1.79825	0.993825	0.491428	0.262298	0.448564	0.481091	0.395118	0.48065	0.547494	0.451262	0.70303
h1SMcG0002067	0.016506	0.00825843	0	0.0190254	0.0379685	0.0156487	0.0152172	0	0	0.0194389	0
h1SMcG0002069	0	0.0233776	0.163889	0.0691053	0.141055	0.157384	0.151118	0.0973043	0.129696	0.100114	0.0583732
h1SMcG0002074	2.88347	2.37203	1.23072	1.00635	1.11712	1.08687	1.18133	1.14757	1.04739	1.09262	1.01082
h1SMcG0002076	0.610804	0.45667	0.334153	0.301654	0.304935	0.323778	0.354727	0.313629	0.346692	0.347624	0.42166
h1SMcG0002077	0.768502	0.584612	0.439495	0.400687	0.402359	0.415281	0.458809	0.40631	0.460752	0.460704	0.533197
h1SMcG0002078	5.61209	5.97637	6.02687	5.93921	5.87886	5.96306	6.14286	6.18194	6.33273	6.39453	6.31277
h1SMcG0002079	1.50432	1.14581	1.00517	0.980169	1.01928	1.00418	1.03109	1.0575	1.04269	1.04629	1.0704
h1SMcG0002085	4.12951	3.72672	3.52232	3.42932	3.46314	3.51568	3.53735	3.5558	3.72672	3.809	3.81643
h1SMcG0002090	0.261158	0.168991	0.128453	0.11639	0.13172	0.196084	0.153555	0.149776	0.176664	0.169889	0.17844
h1SMcG0002092	0	0.0137551	0.0358186	0.047879	0.0501787	0.0215959	0	0.0221193	0	0	0.0387357
h1SMcG0002096	0.0532797	0.0542279	0.0588338	0.151754	0.0668988	0.108212	0.103552	0.0987195	0.0220557	0.0826698	0.104387
h1SMcG0002098	0.78681	0.160047	0.0706743	0.0454855	0	0	0.0400071	0	0.0439616	0.0454657	0.0367382
h1SMcG0002099	0.754729	0.561797	0.408998	0.445293	0.425583	0.396596	0.428843	0.379742	0.446389	0.450307	0.444902
h1SMcG0002101	0.167107	0.191215	0.207331	0.15346	0.280761	0.123126	0.320208	0.167443	0.352429	0.33765	0.259862
h1SMcG0002102	0	0.00740203	0	0.0104578	0.0112911	0	0.0069268	0.0224819	0.00972018	0	0.00549007
h1SMcG0002109	0.0288206	0.0707046	0.0768225	0.0641494	0	0.0305406	0.0290083	0	0	0.0632456	0.0795279
h1SMcG0002111	0.0647151	0	0	0	0.0806672	1.61544	2.36576	0	0	0	0
h1SMcG0002112	0.385297	0.410409	0.395025	0.312944	0.657488	5.7429	6.50167	1.7178	0.349813	0.302692	0.433361
h1SMcG0002113	0.23525	0.144153	0.0628622	0.115252	0.389754	4.90915	5.58924	1.05544	0.208453	0.274113	0.184676
h1SMcG0002118	0	0.0436679	0.03088	0.0610434	0	0.0187027	0.0366125	0.0575333	0.0407605	0.0225467	0.0678736
h1SMcG0002124	0	0.0278779	0.0312087	0.0158976	0.0169806	0.0127451	0.0495147	0	0.0148478	0.0290024	0.0105931
h1SMcG0002125	0.0238443	0.00778931	0.0126117	0.0247189	0.0194943	0.0212191	0.0177961	0.015994	0.00823674	0.0218219	0.0217295
h1SMcG0002126	0.978017	0.713756	0.748098	0.553573	0.60691	0.70815	0.718947	0.655241	0.735176	0.663304	0.794034
h1SMcG0002130	0.548468	0.490215	0.423287	0.312266	0.262089	0.261158	0.241546	0.304059	0.377233	0.534595	0.749698
h1SMcG0002131	3.05182	2.4964	2.29159	2.2317	2.12351	2.29459	2.29137	2.30854	2.43062	2.40266	2.56303
h1SMcG0002132	0.139588	0.327814	0.239675	0.285271	0.212849	0.109565	0.258513	0.126153	0.284275	0.31799	0.126626
h1SMcG0002137	0.0881457	0.0243797	0.100778	0.15542	0.093556	0.0679883	0.0974436	0.131945	0.0701761	0.179843	0.117502
h1SMcG0002138	0.0028964	9.31288e-05	0.000292177	0.00526717	0.00418019	0.00157596	0.00129217	0	0.00418983	0.00725038	0
h1SMcG0002141	0.0127884	0.0106186	0.0100636	0.0157984	0.0162741	0.0117456	0.0120952	0.0112649	0.0189026	0.02065	0.0156802
h1SMcG0002142	0.0540386	0.111337	0.0687783	0.0647454	0.0250277	0.0897943	0.0389635	0.0407753	0.0920724	0.0939247	0.0802995
h1SMcG0002144	0.00319502	0.000289364	0.000270703	0.00491642	0.00364782	0.00150149	0.00109089	0	0.0025605	0.00357104	0.000981631
h1SMcG0002146	0.371095	0.207237	0.0752265	0.0443431	0.0391051	0.0837767	0.0388988	0.0336034	0.0430124	0.105004	0.0621464
h1SMcG0002149	1.17246	1.03864	0.817909	0.786012	0.793136	0.767156	0.788183	0.750365	0.713253	0.717729	0.770202
h1SMcG0002155	0	0	0.080925	0.0516882	0.0542279	0.0483442	0.0459592	0.22324	0.180821	0.0514958	0.0421494
h1SMcG0002157	0.0975121	0.235937	0.32198	0.296636	0.299353	0.275139	0.251387	0.311852	0.234883	0.279343	0.293767
h1SMcG0002161	1.15623	0.872478	0.701786	0.765582	0.761835	0.708357	0.823996	0.722876	0.752026	0.821334	0.722575
h1SMcG0002164	0.064992	0.0403231	0.0227545	0.0335859	0.0359926	0.0280932	0.033097	0.0299144	0.0343029	0.0490638	0.0445532
h1SMcG0002167	0.00668663	0.00283919	0	0.00778277	0	0.00982052	0.00408433	0.00541063	0.00692147	0	0.0170155
h1SMcG0002168	0.0135399	0.0129392	0.0109448	0.0267267	0.0213639	0.0208918	0.0244463	0.025701	0.0448666	0.0226311	0.0337906
h1SMcG0002169	0.0439045	0.00217133	0.0203711	0.00717856	0.0267267	0.0171355	0.0253254	0.0180045	0.0240516	0.0163221	0.00242583
h1SMcG0002173	0.00259057	8.16365e-05	0.000273341	0.00498782	0.00446413	0	0.00109772	0.0021527	0	0	0.000867547
h1SMcG0002175	1.47551	1.83843	2.05339	2.00986	2.00844	2.00486	1.93478	1.98976	2.0762	1.99972	1.8692
h1SMcG0002176	1.4192	1.91399	2.12931	2.11755	2.10457	2.1595	2.09666	2.06449	2.17862	2.09121	1.93478
h1SMcG0002177	0.0530442	0.0210617	0.00912024	0.0338115	0.035459	0	0.0429578	0.0301656	0	0.0181843	0.0126975
h1SMcG0002179	0.0553044	0.0396735	0.0581873	0.0548664	0.0662369	0.0529979	0.033554	0.0462459	0.0619369	0.0478655	0.0479145
h1SMcG0002181	0.0308395	0.0235491	0.0838658	0.0695576	0	0.03329	0.0942631	0.156932	0.130368	0.0690447	0.0865261
h1SMcG0002187	0.178586	0.123173	0.104838	0.0781161	0.090522	0.106415	0.100266	0.116129	0.10251	0.118149	0.133813
h1SMcG0002190	0.0538051	0.140701	0.118836	0.143616	0.110187	0.0610286	0.0964016	0.0610434	0.138847	0.139377	0.136967
h1SMcG0002191	0.767261	1.26028	1.1357	1.14648	1.15154	1.18382	1.11555	1.08768	1.13305	1.05393	1.01778
h1SMcG0002192	0.0117303	0.00621173	0.0108537	0.0141033	0.012248	0.00803903	0.0101289	0.00956478	0.0084079	0.0181602	0.0126505
h1SMcG0002194	0.142878	0.0999115	0.0785343	0.0641382	0.0694984	0.0741737	0.0756935	0.0818204	0.0775982	0.0896781	0.104796
h1SMcG0002195	0.0324139	0.0248556	0.0215721	0.031412	0.0256441	0.0281176	0.00630538	0.0351369	0.0373767	0.0310732	0.0246144
h1SMcG0002200	0.774135	0.515732	0.447359	0.508536	0.530034	0.575234	0.549662	0.624709	0.576889	0.620854	0.655133
h1SMcG0002203	0.0231753	0.0751927	0.0814526	0.0754782	0	0.0940705	0	0.024207	0.0504534	0.0271933	0.0841061
h1SMcG0002219	1.22153	0.870986	0.827901	0.78963	0.839194	0.776956	0.756119	0.70335	0.624378	0.706968	0.750695
h1SMcG0002232	2.1828	2.74264	2.67922	2.63381	2.57046	2.55585	2.58721	2.82387	2.98714	3.03644	2.94359
h1SMcG0002234	1.54251	1.07474	0.809449	0.699511	0.686828	0.842165	0.907059	0.975803	0.954301	1.08837	1.02368
h1SMcG0002235	1.11188	1.29469	1.29848	1.64089	1.46906	1.41085	1.24914	1.47088	1.38706	1.3785	1.38684
h1SMcG0002237	0.0381262	0.0256831	0.00913871	0.0178643	0.0321579	0.0364324	0.0462571	0.0241615	0.0352177	0.0334808	0.0265408
h1SMcG0002240	0.0140647	0.00583993	0.00754658	0	0	0.0104681	0	0.0030243	0.00449148	0.00527973	0.00156537
h1SMcG0002241	1.35341	0.876524	0.80558	0.787752	0.810112	0.787126	0.737844	0.731217	0.650658	0.706536	0.693559
h1SMcG0002242	0.162794	0.0669618	0.00332507	0.0115226	0.0122114	0	0	0	0	0	0.0146507
h1SMcG0002243	1.37799	0.920354	0.278921	0.283459	0.186882	0.0591245	0.210921	0.0593166	0.0616094	0.170812	0.31559
h1SMcG0002244	2.69618	2.43724	3.07657	6.81748	8.00363	7.53913	7.49246	5.41587	2.46132	2.36299	2.28277
h1SMcG0002245	0.0117103	0.00337998	0.00439264	0.0144644	0.0153	0.0122129	0.0107456	0.0128426	0.0101567	0.0117365	0.0118452
h1SMcG0002246	0	0	0	0.0203763	0.0216919	0.0168951	0	0	0	0.0206308	0.0306532
h1SMcG0002247	0.117679	0.0872971	0.140701	0.0315567	0.033174	0	0.0268028	0.0560711	0	0	0
h1SMcG0002248	0.0124347	0.00125357	0.00380532	0.00524199	0.00789506	0.0113257	0.00193682	0.0142341	0.0156802	0.00969639	0.0115073
h1SMcG0002256	0.190915	0.149466	0.0443345	0.0586212	0.0447469	0.0529801	0.0485739	0.0544371	0.0723274	0.0598787	0.0638987
h1SMcG0002262	0.0214479	0.0298723	0.0343029	0.0374526	0.0418018	0.0351092	0.0368775	0.0425039	0.052617	0.0315335	0.0474982
h1SMcG0002265	0.0986193	0.0439584	0.0499323	0.0614677	0.0444751	0.0413597	0.050718	0.0432814	0.0409741	0.0395731	0.0576646
h1SMcG0002266	0	0.0326586	0.21769	0.0703382	0.0505624	0.109313	0.0848748	0.0884138	0.0689342	0.112192	0.0389905
h1SMcG0002270	0.458908	0.155082	0.209943	0.0949029	0.17452	0.249308	0.21275	0.107619	0.126483	0.223481	0.24715
h1SMcG0002271	1.72275	1.52974	1.02425	0.982527	1.00991	1.14952	1.20037	0.854735	0.981518	0.97012	1.05448
h1SMcG0002273	0.472842	0.275032	0.237159	0.207708	0.185544	0.242651	0.253227	0.237381	0.222928	0.275959	0.238672
h1SMcG0002274	0.484253	0.296678	0.233541	0.206857	0.233197	0.208783	0.224193	0.207449	0.2299	0.254487	0.333599
h1SMcG0002276	0	0.00126932	0.0402983	0.0388435	0.0179081	0.0204268	0.0337213	0.0210166	0.0229101	0.00979227	0.0180771
h1SMcG0002277	0	0	0.00656081	0.0521709	0.0159481	0	0.0230553	0.0124974	0	0.0152094	0.0097885
h1SMcG0002278	1.55068	2.01904	2.2252	2.29645	2.33116	2.30451	2.20509	2.40976	2.38858	2.37787	2.17222
h1SMcG0002280	0.00599008	0.00017119	0.000449264	0.00701696	0	0.00215618	0.00784899	0.0131525	0	0.00477605	0.0126047
h1SMcG0002281	0	0.0248743	0	0.0388328	0.0406688	0.10251	0	0	0.0373911	0.137181	0.0616755
h1SMcG0002292	0	0.0425339	0.0661667	0.0255644	0.0271933	0.0220225	0.0104578	0.0115694	0.0131525	0.0483055	0
h1SMcG0002293	0.281258	0.573342	0.715825	0.713459	0.699847	0.641522	0.647304	0.650404	0.658547	0.705223	0.675693
h1SMcG0002300	1.45347	1.08113	0.994967	0.977634	0.903439	0.967232	1.01719	1.05635	1.09509	1.02874	1.11363
h1SMcG0002313	0.971384	1.97396	2.27946	2.14499	2.17941	1.95923	2.07891	2.14416	2.10527	2.03612	1.913
h1SMcG0002314	0.302866	0.191876	0.154912	0.148185	0.145826	0.177901	0.147333	0.15698	0.172789	0.167468	0.181729
h1SMcG0002320	2.00583	1.88393	4.04724	6.33718	7.05025	6.49833	6.66283	5.15794	2.47921	1.81908	1.82082
h1SMcG0002322	0.0315592	0.0221125	0.00560045	0.014919	0.0162607	0.0128929	0.00788276	0.009614	0.0139375	0.0178829	0.0133851
h1SMcG0002327	0	0.0558041	0	0.0751355	0	0.0715867	0.0684185	0.0719657	0	0.0744715	0
h1SMcG0002330	0.0065387	0.00103311	0.000355286	0.00453275	0.00452713	0	0.00568461	0.00345912	0.00847191	0	0
h1SMcG0002334	0.976743	1.23193	1.29469	1.31433	1.25528	1.31821	1.35569	1.44961	1.46429	1.50623	1.42289
h1SMcG0002341	1.29231	0.890275	0.816007	0.850618	0.797362	0.850765	0.919957	0.883501	0.909257	1.00873	1.10445
h1SMcG0002342	1.05352	0.830267	0.717924	0.630754	0.743651	0.714412	0.676425	0.770412	0.772783	0.84658	1.03003
h1SMcG0002345	1.4964	1.13092	0.709334	0.569069	0.5129	0.59672	0.546706	0.568231	0.553778	0.570197	0.60718
h1SMcG0002346	0.0787839	0.0214079	0.0773187	0	0.0360159	0.173001	0.0291695	0.0609921	0.120335	0.0933821	0.152392
h1SMcG0002348	0.0960046	0.375688	0.53398	0.553645	0.460428	0.382083	0.478925	0.432474	0.423965	0.385062	0.27723
h1SMcG0002351	0.0973183	0.065188	0.0737798	0.0596125	0.0509151	0.0663381	0.0682192	0.0493722	0.0542956	0.0659354	0.0440496
h1SMcG0002352	0.39279	0.311232	0.488172	0.368082	0.118934	0.37572	0.283252	0.320647	0.40401	0.207908	0.234503
h1SMcG0002353	0.464017	0.306785	0.29425	0.289682	0.246552	0.302412	0.297383	0.291005	0.313698	0.349215	0.349842
h1SMcG0002355	0	0.0228145	0.0253303	0.130645	0.0710507	0.0323217	0.0916393	0	0.0665396	0.0672126	0
h1SMcG0002357	0.0422312	0.00576114	0.00114168	0.00619853	0	0.00481883	0.00254659	0.00716568	0.00342898	0.00423171	0
h1SMcG0002362	1.72803	1.48743	1.06508	1.34193	1.29015	1.25041	1.25135	1.22095	1.09414	1.05635	1.0422
h1SMcG0002363	1.07881	0.440795	0.533555	0.418187	0.342218	0.363193	0.282819	0.428045	0.347959	0.334367	0.479482
h1SMcG0002364	0.0280653	0.0107672	0.00325767	0.0134867	0.00946594	0.00332766	0.00819404	0.00738726	0.00853525	0.0101766	0.00528811
h1SMcG0002367	0.296441	0.299585	0.424334	0.358008	0.464822	0.320011	0.237381	0.423965	0.386575	0.432752	0.321506
h1SMcG0002370	1.06391	1.44123	1.53489	1.47646	1.504	1.40916	1.34051	1.58193	1.5027	1.55799	1.4207
h1SMcG0002376	0.73599	0.499897	0.428996	0.410914	0.381506	0.414496	0.40146	0.379411	0.373726	0.389487	0.452443
h1SMcG0002377	0.0458375	0.0228869	0.0156085	0.0156645	0.0134041	0.016734	0.0171697	0.0154296	0.0191752	0.0211332	0.0303581
h1SMcG0002379	0.369157	0.217872	0.0911443	0.187173	0.171283	0.178763	0.215979	0.105725	0.107382	0.271648	0.17804
h1SMcG0002386	0.172076	0.297383	0.088618	0.254364	0.166906	0.102481	0	0.241576	0.104201	0	0.0460838
h1SMcG0002389	0.0828735	0.052965	0.0577176	0.0861615	0.0326788	0.108089	0.0394413	0.0412468	0.0435214	0.0449801	0.0842018
h1SMcG0002390	1.94457	1.60621	1.20889	0.996111	0.949154	1.12321	0.987084	1.01807	1.05222	1.00536	1.14631
h1SMcG0002396	0.00374409	0.000310754	0.000420303	0.00428266	0.00372831	0.00168964	0.00172808	0.001757	0.00259057	0.00325018	0.000796183
h1SMcG0002400	0.0587575	0.0516156	0.0559808	0.0374756	0.0392499	0	0	0.033693	0	0	0.0294478
h1SMcG0002403	0.120685	0.0558976	0.0603971	0	0.154355	0	0	0.13865	0	0.0745659	0
h1SMcG0002404	0.1031	0.319747	0.47695	0.457261	0.433234	0.422135	0.381888	0.435355	0.473833	0.399571	0.40329
h1SMcG0002406	3.29141	2.69618	2.48832	2.47801	2.41775	2.53632	2.42538	2.4508	2.41775	2.58592	2.79428
h1SMcG0002407	0	0.00475889	0.0342967	0.0522837	0.0486401	0.0119449	0.0231477	0.0244291	0.0323109	0.0087622	0.0155884
h1SMcG0002409	2.22082	1.7599	1.5778	1.56789	1.57407	1.66913	1.74942	1.74256	1.76253	1.85772	1.93842
h1SMcG0002411	0.43005	0.264291	0.191721	0.137815	0.174463	0.168294	0.180158	0.15001	0.160837	0.157436	0.189298
h1SMcG0002415	0.15612	0.190087	0.173621	0.107448	0.0917969	0.141283	0.13678	0.196819	0.0652561	0.143885	0.278027
h1SMcG0002417	0	0.00868029	0.0458293	0.0372537	0.0300648	0.0161522	0.0130662	0.0222015	0.0355431	0.0169397	0.0115579
h1SMcG0002420	0	0.0548255	0.0282189	0.039312	0	0.0357417	0	0	0.0377364	0	0
h1SMcG0002422	0	0	0.00706952	0.0157087	0.0305034	0.0125879	0.0120186	0	0.014685	0.0157872	0
h1SMcG0002423	0.0181176	0.0258804	0	0.0576946	0.0990044	0.0366565	0.0688279	0	0.0567305	0.0212578	0.015481
h1SMcG0002431	0.226912	0.147845	0.159655	0.0990756	0.104153	0.0938093	0.0461256	0.0949965	0.371754	0.1412	0.328639
h1SMcG0002434	0.125442	0.0977931	0.0380237	0.0430124	0.0378988	0.0386983	0.0297711	0.027355	0.023424	0.0235579	0.0346249
h1SMcG0002435	0	0.0059476	0.0446744	0.0377816	0.0465233	0.0737798	0.0194048	0.0805013	0.0360858	0.0508336	0.065769
h1SMcG0002439	0.357413	0.168046	0.299508	0.760367	0.73244	0.733331	0.851453	0.585406	0.414324	0.376618	0.401283
h1SMcG0002447	0.338403	1.17312	1.11087	0.982861	1.06703	0.989422	0.941169	1.08641	0.971963	0.908715	1.07812
h1SMcG0002451	0.00304191	0.00569527	0.0138797	0.0187489	0.0101383	0.0142996	0.0150016	0.0252538	0.0151909	0.0136275	0.00329373
h1SMcG0002455	0.681704	1.13305	1.36067	1.38126	1.42342	1.35427	1.39012	1.44368	1.42435	1.42989	1.25041
h1SMcG0002461	0.0156802	0.0443926	0.233038	0.324771	0.367975	0.398596	0.616394	0.755177	0.723643	0.712399	0.798963
h1SMcG0002462	0.0521074	0.0291568	0.00293748	0.0117303	0.00682283	0.0193332	0.0370391	0.00787768	0.00786876	0.0124638	0.00207901
h1SMcG0002466	0.171125	0.201596	0.0916116	0.0915832	0.0775574	0.0998125	0.0854642	0.0757375	0.0708917	0.0758906	0.0661149
h1SMcG0002475	0.0639415	0.161968	0.203333	0.207331	0.15612	0.167403	0.190526	0.177909	0.179631	0.15469	0.164835
h1SMcG0002478	0.0372647	0.0471539	0.0872433	0.0651252	0.0685692	0.0201089	0.0783006	0.0617179	0.0224998	0.0845548	0.0726754
h1SMcG0002482	0.0580458	0.0367766	0.026162	0.0532259	0.0903627	0	0.0940705	0.0662658	0.098607	0.0530442	0.0731122
h1SMcG0002483	0.0929147	0.219303	0.261353	0.232037	0.250718	0.235233	0.200026	0.245674	0.267702	0.26045	0.238478
h1SMcG0002484	0	0	0	0	0.022303	0.0173257	0.0170155	0	0.0197117	0	0
h1SMcG0002488	0.149564	0.408785	0.500365	0.122902	0.24533	0.220716	0.213968	0.0602661	0.270927	0.224798	0.238938
h1SMcG0002492	0.0028731	9.12589e-05	0.000410534	0.00521609	0.0061567	0.00201118	0.00127978	0.00268888	0.0026993	0.00405702	0.00134494
h1SMcG0002493	0.0776976	0.0694317	0.0279497	0.0418311	0.0596769	0.0533811	0.0994588	0.0298596	0.0301461	0.029802	0.0402046
h1SMcG0002497	0.0583857	0.0274677	0.0411743	0.0748064	0.0799783	0.0744058	0.0662658	0.0699348	0.0654744	0.054912	0.0559057
h1SMcG0002498	0.889204	0.7256	0.647101	0.718812	0.695674	0.737105	0.721992	0.642437	0.593723	0.522209	0.673137
h1SMcG0002506	0.324974	0.500907	0.581415	0.609302	0.610607	0.493349	0.521211	0.564102	0.536531	0.501391	0.41485
h1SMcG0002507	0.231194	0.276896	0.302412	0.379489	0.422615	0.340888	0.354367	0.357546	0.296361	0.322559	0.272589
h1SMcG0002510	0.00626773	0.00478438	0.00263721	0.004455	0.00784899	0.00750375	0.00232115	0.00213786	0.00325767	0.0119336	0.0199379
h1SMcG0002514	0.0627841	0.137611	0.231359	0.450574	0.222213	0.286855	0.249308	0.200551	0.287813	0.248412	0.189922
h1SMcG0002517	0.136842	0.0566993	0.0367661	0.0333566	0.0364554	0.0383262	0.0354243	0.035866	0.0392561	0.0334231	0.0524686
h1SMcG0002522	0	0.0816903	0.0583558	0.0730999	0.0406054	0	0.0661511	0	0.0373583	0	0.0306749
h1SMcG0002524	0.225171	0.205076	0.115149	0.14933	0.125249	0.0831552	0.0998388	0.0838787	0.0949632	0.0459124	0.0655908
h1SMcG0002527	0	0.0142996	0.0164992	0.0257685	0	0.0459142	0.0435085	0.0454339	0.0248064	0	0.0400522
h1SMcG0002529	1.37409	1.32844	0.835558	1.01314	1.3415	1.251	1.23436	1.07973	0.860111	0.958508	1.16777
h1SMcG0002532	0.174224	0.210367	0.242037	0.126824	0.23604	0.228307	0.232987	0.230032	0.21377	0.2165	0.161536
h1SMcG0002533	0.325695	0.3122	0.162558	0.193704	0.219303	0.223267	0.106436	0.12844	0.137611	0.110278	0.126419
h1SMcG0002536	0.0349215	0.0432409	0.0637257	0.06046	0.0833519	0.083949	0.0546508	0.0382066	0.0592412	0.0413717	0.0672191
h1SMcG0002537	0.0540681	0.0576516	0.0566088	0.0803936	0.0546746	0.0391606	0.0311354	0.0646079	0.0472923	0.0638236	0.0656778
h1SMcG0002541	0.00345912	0.000327479	0.00354105	0.0100417	0.00471364	0.00192211	0.00119539	0.00490001	0.00634132	0.00345912	0.00157015
h1SMcG0002544	0.253633	0.150162	0.165784	0.117013	0.133345	0.136657	0.165568	0.141928	0.175379	0.157462	0.191405
h1SMcG0002548	0	0	0.019954	0.0294719	0.0142106	0.0101987	0.00964671	0.0261165	0.00723052	0.0134356	0
h1SMcG0002549	0	0.0740961	0.1193	0.0980299	0	0	0	0	0	0	0
h1SMcG0002550	0.0850971	0.111436	0.0576038	0.056415	0.0446825	0.0964837	0.0937137	0.083949	0.0721696	0.0732576	0.0733635
h1SMcG0002552	0.167083	0.230101	0.361625	0.470383	0.55838	0.572334	0.682953	0.812669	1.03669	1.00928	1.08435
h1SMcG0002556	3.66097	3.18073	2.83734	2.45182	2.28005	2.5239	2.60313	2.54761	2.5682	2.57935	3.11233
h1SMcG0002557	0.687546	0.602279	0.475183	0.411039	0.394734	0.415775	0.447023	0.411216	0.45391	0.466113	0.65243
h1SMcG0002558	1.75152	1.32028	1.26211	0.983054	1.30607	1.41701	1.59233	1.42203	1.31622	1.56904	1.58989
h1SMcG0002561	0.15469	0.0978936	0.044148	0.0419109	0.0369619	0.0340471	0.0365518	0.0397806	0.038494	0.0411286	0.0414453
h1SMcG0002562	0.0937873	0.064501	0.0219362	0.0283714	0.0254748	0.0248427	0.0237593	0.0272969	0.0209658	0.0305504	0.0203763
h1SMcG0002563	0.144075	0.15501	0.313629	0.145254	0.0946538	0.112555	0.133917	0.305034	0.238602	0.241184	0.250468
h1SMcG0002566	0.0965932	0.0881338	0.0467726	0.0974803	0.0630637	0.110885	0.106225	0	0.0206945	0.0412055	0.113907
h1SMcG0002569	0.0217378	0.0238162	0	0.0140543	0.0149543	0.010954	0.0104004	0.0114651	0.0130911	0	0.00893322
h1SMcG0002577	0.296879	0.2206	0.178586	0.134255	0.154455	0.149372	0.169459	0.171897	0.182171	0.17149	0.199015
h1SMcG0002578	0.129852	0.0419651	0.0459105	0.0252792	0.0735609	0.109172	0.0636374	0.0113905	0.0355883	0.0254423	0.048814
h1SMcG0002582	1.06955	0.819598	0.736863	0.655826	0.634539	0.678527	0.721162	0.704342	0.721261	0.706208	0.749927
h1SMcG0002583	0.204469	0.138785	0.0355724	0.024417	0.0344813	0.0283953	0.0291568	0.0351986	0.0301119	0.0325473	0.0465111
h1SMcG0002584	0.0159999	0.00963657	0.000943371	0.00381954	0.00381324	0	0.0011593	0.00180107	0	0	0
h1SMcG0002585	0.0579022	0.023424	0.0549398	0.0691589	0.0386308	0.157462	0	0.0975121	0.0984572	0	0
h1SMcG0002592	0.0994818	0.141283	0.139503	0.0701761	0	0.0820677	0.123934	0.0500133	0.0524105	0.0695216	0.0142215
h1SMcG0002593	0	0.0421221	0	0	0.0329868	0.0281225	0.0266686	0	0.029866	0.0590238	0.0246235
h1SMcG0002597	0.110245	0.0842641	0.139119	0.266097	0.296164	0.274584	0.244867	0.20769	0.163007	0.122922	0.1193
h1SMcG0002599	0.146709	0.10697	0.0487146	0.0817824	0.0860312	0.114754	0.0373164	0.0197923	0.0215522	0.0426043	0.0693315
h1SMcG0002602	1.7912	1.5763	1.148	0.905188	1.1137	0.82633	1.01619	1.02859	1.13528	1.20599	1.27174
h1SMcG0002605	0.416709	0.34644	0.352207	0.334982	0.288649	0.223807	0.28738	0.23098	0.237626	0.250294	0.253455
h1SMcG0002606	0.404834	0.357361	0.397448	0.391217	0.486067	0.578085	0.448381	0.389252	0.35776	0.338685	0.328875
h1SMcG0002611	0	0.0729579	0	0	0.053037	0.0472968	0.0448207	0	0.0490921	0	0
h1SMcG0002614	1.69828	1.37526	1.31709	1.26118	1.01509	1.20254	1.36507	1.32191	1.37072	1.31821	1.68232
h1SMcG0002615	0.112354	0.0241687	0.00725038	0.00552037	0.0170997	0.0231314	0.0122363	0.00298016	0.0123218	0.00786425	0.0132776
h1SMcG0002616	0.0140482	0.0116973	0.00965249	0.0140048	0.0340231	0.0172572	0.0169898	0.0160389	0.0241615	0.0141451	0.00679995
h1SMcG0002620	0.293767	0.209943	0.116869	0.127292	0.150761	0.141392	0.101253	0.0915024	0.0738379	0.0566442	0.0788189
h1SMcG0002626	0	0.0271729	0	0.0414792	0.102633	0.0751496	0.0360858	0.0380644	0.0401165	0	0.0161125
h1SMcG0002628	0.0305069	0.0232894	0.0258527	0	0	0	0	0.0329498	0	0	0.0580005
h1SMcG0002629	0.0169898	0.0326085	0.0361277	0.0702302	0.0680825	0.0822848	0.0588655	0.0774777	0.0356482	0.0535414	0.0440381
h1SMcG0002630	0.50605	0.578863	0.635763	0.807736	0.8378	0.734999	0.800179	0.901959	0.821107	0.790332	0.806516
h1SMcG0002633	0.502332	1.11926	1.22291	1.27319	1.14614	1.02581	1.08574	1.00798	1.2421	1.02242	0.939032
h1SMcG0002635	3.64341	2.92712	2.66397	2.56303	2.62676	2.6671	2.75919	2.76037	2.82057	2.86788	3.00758
h1SMcG0002638	0.190753	0.113582	0.07572	0.0679507	0.0635882	0.0748064	0.069358	0.0834086	0.084812	0.0858987	0.0767788
h1SMcG0002698	0.335797	0.694036	0.642437	0.850908	0.752862	0.666992	0.60336	0.850786	0.877821	1.01281	0.696389
h1SMcG0002701	0.0788054	0.0712127	0.114887	0.0493415	0.0518115	0	0.0869969	0	0.0478655	0.0934631	0
h1SMcG0002702	0.432389	0.272123	0.165344	0.160145	0.129385	0.252912	0.289091	0.300063	0.362182	0.336142	0.224549
h1SMcG0002704	0.0423054	0.0476336	0.0919107	0.131378	0.079382	0.0769892	0.106914	0.125494	0.0489323	0.0345423	0.0815336
h1SMcG0002705	0.0496878	0.0188946	0.0214793	0	0.0621099	0.0280517	0.0266116	0	0	0	0.0245311
h1SMcG0002706	0.0256112	0.00974488	0.0117522	0.0208563	0.0223477	0.0270654	0.0256321	0.00928376	0.02887	0.0118	0.0236136
h1SMcG0002708	0.0475011	0.0397245	0.0203409	0.0299178	0.0871411	0.0530778	0.0756665	0	0.0286138	0.0296121	0.0233096
h1SMcG0002712	0.00437769	0.000498174	0.00262276	0.0105275	0.0113668	0.0111307	0.00696365	0.00681571	0.00981068	0.0156802	0.00675078
h1SMcG0002714	0.245627	0.125568	0.10149	0.0856732	0.097908	0.0915832	0.105985	0.111225	0.112049	0.106573	0.123655
h1SMcG0002718	0.36371	0.569235	0.615123	0.461073	0.491997	0.522441	0.63955	0.500256	0.647647	0.568231	0.649873
h1SMcG0002721	0.0498625	0.0283714	0.0317671	0.0333538	0.0243442	0.0225748	0.0218711	0.0198707	0.0447964	0.0328863	0.0374581
h1SMcG0002724	0	0.0121576	0.0144603	0.0856416	0.0251862	0	0.0197361	0.0206543	0.0225192	0.0642746	0.0544371
h1SMcG0002732	0.00621511	0.0145837	0.00701696	0.0216557	0.0214059	0.0124937	0.0112209	0.0188357	0.0177133	0.0218979	0.0180556
h1SMcG0002734	0	0.0132982	0	0	0	0	0.0207285	0.0216557	0.023587	0.0466801	0.0188107
h1SMcG0002736	0.0257139	0.00537567	0.00713285	0.0186116	0.0204731	0.0153242	0.0091971	0.00968753	0.0147811	0.0141094	0.011161
h1SMcG0002742	0	0	0.0929519	0.112195	0.0611859	0	0	0	0	0	0
h1SMcG0002743	1.57757	1.80379	1.80224	1.92758	2.00547	2.02384	1.97905	2.08412	2.0884	2.23582	2.08945
h1SMcG0002744	0.0657556	0.0874997	0.0951874	0.0783464	0.16026	0.208615	0.466097	0.271625	0.270927	0.179384	0.0664026
h1SMcG0002745	0.450368	0.473934	0.412846	0.605283	0.676145	0.559701	0.614794	0.641877	0.82929	0.934374	0.798554
h1SMcG0002746	1.03864	0.706749	0.589125	0.571572	0.546084	0.428996	0.390242	0.56918	0.524375	0.630841	0.754653
h1SMcG0002748	0.0811062	0.233197	0.385269	0.326438	0.375688	0.338906	0.348515	0.364988	0.371888	0.333479	0.311407
h1SMcG0002757	0.0167943	0.0205849	0.0137579	0.0226717	0.0171889	0.00974488	0.00591845	0.0330762	0.0150586	0.0127712	0.0047059
h1SMcG0002762	1.40443	2.26885	2.50969	2.37238	2.28407	2.10373	2.07809	2.2783	2.1672	2.09069	1.97833
h1SMcG0002765	0.013478	0.00972018	0.0361922	0.0329374	0.0318907	0.0254985	0.018336	0.0144092	0.0236036	0.031233	0.0129329
h1SMcG0002766	0.00365812	0.000722398	0.00188937	0.00693642	0.00902743	0.0066432	0.00499218	0.00653129	0.00769549	0.0091971	0.00260836
h1SMcG0002767	0.0518646	0.0911296	0.353669	0.119907	0.292517	0.166906	0.0561335	0.218412	0.265147	0.117253	0.101326
h1SMcG0002768	0.00449834	0.00447003	0.0051246	0.0135093	0.0157552	0.0166654	0.0162607	0.0135399	0.0124411	0.0203763	0.0107947
h1SMcG0002771	0.597741	0.429569	0.365768	0.358922	0.328295	0.388531	0.405084	0.390859	0.38872	0.399041	0.40857
h1SMcG0002772	0	0	0	0	0	0	0.0185642	0.0195336	0.021273	0.0227266	0
h1SMcG0002773	0.426288	0.517746	0.623398	0.858611	1.10284	0.924366	0.953715	0.681024	0.556177	0.509809	0.44582
h1SMcG0002774	0.0952683	0.0242501	0.021515	0.0281847	0.0162944	0.0312252	0.00549803	0.0277581	0.0175058	0.0310189	0.0272676
h1SMcG0002778	0.493456	1.2555	1.51971	1.46066	1.40108	1.36106	1.34688	1.33842	1.35937	1.29921	1.23484
h1SMcG0002787	0.497426	0.283034	0.268516	0.259061	0.278136	0.285271	0.302327	0.258979	0.292069	0.286815	0.284361
h1SMcG0002788	0.644169	0.591216	0.511143	0.547773	0.354528	0.46505	0.493456	0.254024	0.523662	0.480551	0.347278
h1SMcG0002797	4.1847	3.39926	3.17922	3.04019	3.03536	3.14357	3.15681	3.21058	3.28791	3.35747	3.45897
h1SMcG0002801	0.25921	0.256847	0.337703	0.236944	0.446074	0.43161	0.46026	0.498773	0.501833	0.473481	0.448029
h1SMcG0002805	0.0375056	0.0475375	0.0698828	0	0.047467	0.120079	0.0595538	0.0620822	0.0226356	0.0238609	0.0547731
h1SMcG0002811	1.10686	2.08456	2.23129	2.19324	2.16903	2.11442	2.05682	2.16343	2.10385	2.08456	2.2457
h1SMcG0002816	0.105486	0.116223	0.202897	0.126845	0.0815679	0.0247583	0.115853	0.164109	0.0763414	0.123984	0.0865016
h1SMcG0002822	0.0594964	0.0660948	0.113944	0.121811	0.145483	0.099884	0.0645433	0.17641	0.101503	0.0544777	0.0448372
h1SMcG0002823	0.0668988	0.0799248	0.086672	0.0797209	0.110822	0.0999478	0.162673	0.0761258	0.101654	0.194822	0.188032
h1SMcG0002824	0.0750664	0	0.144883	0.118431	0.0948976	0	0.108629	0.02887	0.030782	0.0888844	0.123431
h1SMcG0002827	0.0437454	0	0.160883	0	0.0547372	0.0944908	0	0.048428	0.182533	0.142273	0.23249
h1SMcG0002834	0.21809	0.163773	0.104653	0.0800451	0.0997187	0.0954914	0.101282	0.0904681	0.0891519	0.0806324	0.100895
h1SMcG0002840	0.861277	0.699926	1.15595	3.85558	5.06907	4.83744	4.6031	2.6521	0.998197	0.869681	1.0542
h1SMcG0002841	0.960333	0.655594	1.2585	4.35108	5.63951	5.37414	5.10854	3.15119	0.949948	0.519657	0.604689
h1SMcG0002843	0.047879	0.0228048	0.00910204	0.0232926	0.0271525	0.0280308	0.0162741	0.0143375	0.0267472	0.0169806	0.0126783
h1SMcG0002845	0.00631505	0.0375617	0.0780813	0.0260594	0.0906111	0.0464061	0.0395888	0.0369928	0.0667086	0.0354466	0.0691006
h1SMcG0002847	0.0616973	0.0826363	0.117798	0.0736863	0.040988	0.07004	0.0339411	0.0704681	0.0719387	0.169625	0.0310292
h1SMcG0002856	0.745032	0.459664	0.210448	0.39247	0.503002	0.460194	0.378657	0.603444	0.614174	0.395501	0.676055
h1SMcG0002859	1.19745	1.33429	2.76037	4.6899	4.52144	3.98582	4.10664	4.11888	2.71243	1.60988	1.50718
h1SMcG0002862	0.00904789	0.0106667	0.0403566	0.0526383	0.0272912	0.0221193	0.0289187	0.022611	0.0131722	0.0182816	0.0197852
h1SMcG0002865	2.46094	1.95027	1.70268	1.65461	1.65692	1.75793	1.80353	1.85017	1.87805	1.90648	2.01858
h1SMcG0002866	0.116574	0.0519637	0.0615663	0.0366465	0.0238717	0.0656065	0.0518058	0.0482719	0.0545383	0.0418889	0.0698828
h1SMcG0002872	0.0428976	0.110187	0.118319	0.209317	0.174261	0.217243	0.300352	0.220061	0.348201	0.383783	0.175068
h1SMcG0002877	0.00853525	0.00127764	0.00167592	0.00556264	0.0124253	0.00422178	0.00808235	0.0135544	0.0124494	0.0088349	0.0059476
h1SMcG0002881	0	0	0.154735	1.91699	3.18409	2.76593	2.57413	0.874439	0.0640559	0	0
h1SMcG0002882	0.0944238	0.0802995	0.112521	0.0822732	0.0699949	0.0927894	0.124495	0.0632456	0.165811	0.0814526	0.0892779
h1SMcG0002884	1.37354	1.77903	1.81908	1.81529	1.91121	1.79091	1.81529	1.95555	1.814	1.85102	1.75899
h1SMcG0002888	0.950331	0.60336	0.550182	0.543427	0.510981	0.540205	0.548294	0.532357	0.533428	0.603297	0.582141
h1SMcG0002891	0.0932174	0.376464	0.594693	0.410802	0.386217	0.391514	0.280613	0.407725	0.411749	0.317924	0.46332
h1SMcG0002896	0.0216949	0	0.0160695	0.0481812	0.0505444	0.0217474	0.0848242	0.0444516	0	0.0696093	0.0193929
h1SMcG0002897	0.0228869	0.0119884	0.00775221	0.0131066	0.0139125	0.0133205	0	0.00369602	0.0121471	0	0.00788276
h1SMcG0002898	1.59282	1.12552	0.903439	0.91502	0.792778	0.816139	0.928428	0.887569	0.934933	0.898573	0.987263
h1SMcG0002905	0.618817	0.85817	1.00321	0.921752	0.891536	0.914004	0.806993	0.907624	0.842528	0.837638	0.841176
h1SMcG0002907	0.184338	0.159951	0.131223	0.157537	0.217133	0.224173	0.270274	0.226765	0.239915	0.439046	0.618126
h1SMcG0002911	0.0858681	0.064682	0.0512884	0.0464496	0.0430756	0.0498625	0.0509311	0.0527795	0.0586212	0.0547432	0.0643616
h1SMcG0002912	0.146436	0.154849	0.242327	0.26814	0.135333	0.18933	0.0955235	0.122189	0.291604	0.147333	0.147623
h1SMcG0002915	4.60052	6.17455	6.46209	5.57394	5.82164	5.73431	5.63951	5.04379	4.76414	4.72051	4.76414
h1SMcG0002916	0.114993	0.165424	0.276864	0.202677	0.273715	0.293864	0.256621	0.24121	0.249489	0.184472	0.134273
h1SMcG0002917	0.088713	0.0171501	0.065163	0	0.0309155	0.125506	0.0246235	0.0770461	0.0279672	0.0290024	0.0900498
h1SMcG0002922	0.0255085	0.0178966	0	0	0.0318228	0.013183	0.0636198	0.0137196	0.015272	0	0.011078
h1SMcG0002927	1.75517	1.06298	1.15869	1.05702	0.959552	1.09047	1.15744	0.991577	0.913554	1.03767	1.11729
h1SMcG0002931	1.92114	1.32725	1.12592	1.10584	1.13255	1.15774	1.19565	1.05938	1.25185	1.22385	1.29486
h1SMcG0002936	0.00331803	0.000855853	0.0023399	0.00609526	0.0109636	0.00295975	0.00497239	0.00444144	0.0058923	0.00663457	0.00186134
h1SMcG0002939	0.2667	0.20711	0.150365	0.135996	0.178371	0.155117	0.179535	0.187517	0.151933	0.152384	0.217809
h1SMcG0002942	1.70947	1.64524	1.64524	1.66214	1.57003	1.66824	1.64956	1.69114	1.81178	1.93346	2.45575
h1SMcG0002943	1.67068	4.66934	2.7846	0.65666	0.795559	0.754729	0.879232	0.749028	0.924221	1.02919	1.43829
h1SMcG0002944	0.462905	2.69253	3.04721	2.54872	2.0021	1.79902	1.87999	2.14361	2.12806	2.22082	2.25532
h1SMcG0002952	0.00487124	0.000958427	0.0152094	0.0120952	0.0160389	0.00900491	0.0190391	0.0200029	0.0155661	0.0119733	0.0114215
h1SMcG0002953	0.0101289	0.00122162	0.000615723	0.00694861	0.00855552	0.00721964	0.00824703	0.00618598	0.0066163	0.00676646	0.00323575
h1SMcG0002954	0.076682	0	0.00633268	0.0148136	0.0348636	0.0172129	0.0169722	0.0122857	0.0196797	0	0.00404454
h1SMcG0002955	0.0607528	0.00423171	0.0111945	0.0086119	0.0153242	0.0113741	0.0219721	0.0349882	0.00777492	0.0146425	0.00388607
h1SMcG0002965	0.0416699	0.0274816	0.0449552	0.0343777	0.0326687	0.0363574	0.0417588	0.0317251	0.0574019	0.0298872	0.0463546
h1SMcG0002966	0.140136	0.325874	0.173919	0.0880041	0.0920036	0.0423958	0.153906	0.15927	0.331984	0	0.348588
h1SMcG0002967	0.549273	0.25372	0.122507	0.08261	0.0994588	0.162755	0.139917	0.133586	0.12866	0.192892	0.202095
h1SMcG0002976	0.432999	0.278559	0.198396	0.191166	0.196303	0.209033	0.230324	0.204946	0.238212	0.264719	0.261249
h1SMcG0002978	0.0158211	0	0	0	0.0194048	0.0150548	0.0144644	0.0159507	0	0.0186631	0.0130289
h1SMcG0002980	0.42817	0.283772	0.171938	0.144284	0.1531	0.17117	0.165927	0.146746	0.161653	0.178599	0.232515
h1SMcG0002981	0	0	0.18936	0.283595	0.205103	0.0964197	0.150958	0.0659736	0.129567	0.130351	0
h1SMcG0002994	0.0810392	0.0642033	0.0598912	0.0746556	0.0634993	0.0967381	0.0708499	0.0672763	0.0684185	0.046313	0.0812514
h1SMcG0002996	0.15971	0.101919	0.0196268	0.0190013	0.0411837	0.0239928	0.0293571	0.014888	0.0196332	0.0340802	0.022611
h1SMcG0002997	0.195906	0.153936	1.40937	3.5936	3.49732	2.96754	3.0945	3.00478	1.34215	0.182451	0.140407
h1SMcG0003003	0.435497	0.243922	0.225271	0.170883	0.221332	0.210549	0.206481	0.181138	0.259237	0.190302	0.215405
h1SMcG0003006	0	0.0145186	0.0376409	0.0497676	0.0278252	0	0.0219217	0	0.0250657	0	0
h1SMcG0003007	0.839802	0.618895	0.549988	0.368472	0.616598	1.49613	2.34563	0.441713	0.488671	0.661693	0.435296
h1SMcG0003011	0	0.000422911	0.00305101	0.0061567	0.0045851	0.00183633	0.00247454	0.00221555	0.00693642	0.0162889	0
h1SMcG0003012	0	0.00602092	0.00776629	0	0.0175993	0.0133333	0.0127758	0.0140048	0.0154864	0	0
h1SMcG0003017	0	0.129006	0.139224	0.0869969	0.0910244	0.15917	0.079419	0.0825504	0.0845385	0.0856506	0
h1SMcG0003021	0	0	0.134751	0.161614	0.130645	0.0795999	0	0	0	0	0.0354417
h1SMcG0003023	0.343733	0.21008	0.0587084	0.0278322	0.0443431	0.0353123	0.0131605	0.0178426	0.0158375	0.0135093	0.00199719
h1SMcG0003025	0.930152	0.993202	0.578162	0.478371	0.46761	0.577846	0.518373	0.550755	0.52652	0.625046	0.752026
h1SMcG0003027	0.0393934	0.0165938	0.0114498	0.00988057	0.014387	0.0110437	0.0115376	0.00930736	0.0142381	0.0185285	0.00997645
h1SMcG0003032	0.148257	0.0694211	0.183225	0.0923345	0.173034	0.231806	0.150204	0.0884577	0.14434	0.119214	0.149448
h1SMcG0003036	0	0	0.0108929	0	0.0212638	0.0166002	0.0490133	0	0	0.0202838	0.0145365
h1SMcG0003037	0.0450317	0.0236711	0.0412732	0.0372442	0.0734766	0	0.0794696	0.0499859	0.0523681	0.036677	0.0141911
h1SMcG0003043	0.963757	1.33753	1.39255	1.42239	1.42817	1.33485	1.30517	1.40489	1.44085	1.51525	1.45601
h1SMcG0003051	0.435797	0.370148	0.339501	0.258789	0.0971495	0.315158	0.233952	0.167822	0.380713	0.319399	0.21559
h1SMcG0003052	0.0952347	0.00278252	0.00193682	0.00941028	0.0100485	0.00973633	0.00586916	0.0101289	0.00860517	0.0127519	0.0139803
h1SMcG0003053	0.353669	0.337075	0.801445	2.41714	3.09762	2.59016	2.68254	1.42643	0.362314	0.315471	0.317061
h1SMcG0003054	1.46842	1.37426	3.37882	5.63951	6.32459	5.81801	5.90457	4.45726	1.86027	1.40005	1.28993
h1SMcG0003055	1.07113	1.0837	3.44252	5.77279	6.48326	5.9454	6.10086	4.66683	1.78942	0.82176	0.834551
h1SMcG0003061	0	0.110466	0	0.0511727	0.0536305	0.0477428	0	0	0.0944096	0.0508593	0
h1SMcG0003063	0.0277243	0.0202088	0	0.0617179	0.0646079	0.0581602	0.0558616	0.0581707	0	0.0323413	0
h1SMcG0003066	0	0.000108686	0.00127499	0.00562231	0.00436978	0.00389598	0.00141499	0.00208758	0.0114681	0.0095326	0.00159035
h1SMcG0003074	0.323456	0.451601	0.528131	0.604592	0.627891	0.43791	0.589223	0.467977	0.546836	0.533428	0.499744
h1SMcG0003075	0.0143555	0.029763	0.0372537	0.0425778	0.056415	0.0357107	0.0359592	0.0444598	0.0305723	0.029421	0.0200482
h1SMcG0003076	0.0116973	0.00425228	0.0020756	0.00868029	0.00811849	0.00560045	0.00800286	0.00422178	0.00674064	0.0115415	0.00391957
h1SMcG0003078	0.0708013	0.0670935	0.0163733	0.0399168	0.0373255	0.045623	0.106182	0.0183574	0.0656222	0.05742	0.0438522
h1SMcG0003079	0.0281494	0.0470435	0.0739434	0.087598	0.0957404	0.0729055	0.0834015	0.0710507	0.0482357	0.0710888	0.0498997
h1SMcG0003082	0.0301119	0.0179586	0.0127451	0.0163667	0.00868029	0.0209379	0.0179143	0.0189127	0.0233644	0.0219801	0.0353123
h1SMcG0003085	0.136542	0.141368	0.0727184	0.0814313	0.0569438	0.0994588	0.0745067	0.0776588	0.112354	0.0808192	0.147373
h1SMcG0003087	0.023894	0.0368447	0.0538878	0.0577311	0.0452346	0.0344119	0.0460838	0.0427554	0.0471436	0.0484163	0.0447364
h1SMcG0003088	0.189542	0.332318	0.451962	0.439219	0.364212	0.301599	0.385228	0.369454	0.380046	0.380782	0.381277
h1SMcG0003090	0.0486288	0.0408363	0.0829356	0.0686099	0.0263898	0.0439682	0.0315592	0.0435214	0.0675006	0.0469839	0.0477889
h1SMcG0003092	0	0.0208994	0.00898155	0.0926268	0.128902	0.0450273	0.0709908	0.182754	0.062092	0.0480154	0.0785035
h1SMcG0003094	0	0.0661511	0.0220341	0.0318579	0	0	0	0.0282809	0	0	0
h1SMcG0003100	1.11376	0.843719	0.711696	0.666992	0.639111	0.654391	0.625696	0.606165	0.635519	0.62686	0.711078
h1SMcG0003101	5.54616	4.84335	4.51499	4.36129	4.27834	4.34639	4.28261	4.30888	4.38672	4.39976	4.60052
h1SMcG0003102	2.35485	1.73404	1.3124	1.11087	0.83752	1.08946	1.19876	0.862918	1.07904	1.23658	1.27667
h1SMcG0003103	0	0	0.00152652	0.00871399	0	0	0.0108788	0.00632255	0.00784124	0.0207285	0.00397967
h1SMcG0003114	0.308229	0.767452	0.856541	1.0031	0.844286	0.808151	0.869817	0.865525	0.953092	0.801445	0.826405
h1SMcG0003118	0.0161688	0.0263629	0.02933	0.0473909	0.0462459	0.0204812	0.0337906	0.0437419	0.0229399	0.0365624	0.0324044
h1SMcG0003121	0	0	0.0556182	0.0371745	0.108196	0	0	0.0335257	0	0.0366125	0.058991
h1SMcG0003135	0.158586	0.130001	0.102948	0.121929	0.12302	0.112653	0.110361	0.0928674	0.0801999	0.0906948	0.0944238
h1SMcG0003141	0.283459	0.162709	0.23547	0.257572	0.266966	0.242215	0.422797	0.17556	0.221129	0.330601	0.373994
h1SMcG0003143	2.29603	1.85653	1.68198	1.57989	1.59333	1.6632	1.62247	1.66638	1.66991	1.76051	1.78442
h1SMcG0003145	0.746281	0.614211	0.434351	0.755715	0.627122	0.797142	0.664862	0.579679	0.724735	0.935611	1.0234
h1SMcG0003146	3.29593	2.79542	2.21645	2.18434	2.14361	2.12097	2.01305	1.96031	2.12496	1.98278	2.21645
h1SMcG0003152	0.0105047	0.00949486	0.0104907	0.018326	0.0129259	0.00287912	0.00660013	0.010581	0.0103765	0.00895025	0.00626773
h1SMcG0003158	0	0.079446	0.0417588	0.0542521	0.110088	0	0	0.145446	0.053068	0.102428	0
h1SMcG0003165	0	0	0.0921602	0.0579765	0.0608339	0	0.10261	0.0545633	0.056906	0.158652	0.0948976
h1SMcG0003174	0.122711	0.517491	0.675847	0.617557	0.410749	0.521453	0.426633	0.606443	0.39469	0.605807	0.494459
h1SMcG0003188	2.26053	2.72879	2.9502	3.03644	2.99618	2.90978	2.81415	3.01809	2.94859	2.90577	2.73216
h1SMcG0003190	0.215549	0.107052	0.0640482	0.0745067	0.0746782	0.0631081	0.0913438	0.0806849	0.0840961	0.0976916	0.0894634
h1SMcG0003191	0.326651	0.657164	0.826255	0.882517	0.79528	0.50753	0.593092	0.792778	0.721992	0.606329	0.466935
h1SMcG0003193	0.0397502	0.0320416	0.110283	0.047504	0	0	0.0836246	0	0	0	0
h1SMcG0003194	7.75726	6.97385	6.81069	6.66283	6.55717	6.76626	6.78174	6.74781	6.87231	6.90258	6.97385
h1SMcG0003198	0.0189604	0.00809302	0.0222263	0.0480677	0.0439167	0.0217034	0.024207	0.00686244	0.014613	0.0124411	0.0223314
h1SMcG0003199	0.394595	0.284549	0.252454	0.307818	0.315787	0.281835	0.327606	0.296925	0.443195	0.429123	0.478655
h1SMcG0003200	0.526322	0.42822	0.373853	0.392922	0.362534	0.331091	0.318048	0.314042	0.416988	0.376216	0.567663
h1SMcG0003201	0.060959	0.113211	0.0501787	0.0938093	0.0861747	0.0778772	0.089379	0.134006	0.130861	0.160837	0.190341
h1SMcG0003204	0.0360159	0.230281	0.357455	0.419407	0.167581	0.0398174	0.210527	0.450674	0.218625	0.221809	0.193005
h1SMcG0003209	0	0.0257067	0.120356	0	0	0.0364649	0.0345978	0.0721009	0.0736193	0.0746556	0
h1SMcG0003212	0.131787	0.216226	0.194701	0.222576	0.222433	0.181213	0.159539	0.221678	0.265848	0.237725	0.181516
h1SMcG0003215	0	0	0.05619	0.0706655	0	0.129696	0.0639333	0.0671845	0	0	0.0595471
h1SMcG0003216	0	0.047175	0.21385	0.147597	0.164396	0.0833519	0.0810188	0.112521	0.175068	0.108894	0.0747694
h1SMcG0003219	0.0872433	0.167643	0.236318	0.282649	0.274712	0.264242	0.226318	0.225047	0.144936	0.164835	0.215174
h1SMcG0003222	0.396887	0.597477	0.894448	1.10979	0.949647	0.911912	0.90545	0.932477	0.884289	0.835985	0.633473
h1SMcG0003224	1.10284	0.625311	0.621783	0.693559	0.537392	0.620634	0.587895	0.528599	0.543427	0.605184	0.592329
h1SMcG0003227	0.034997	0.0139004	0.0107947	0.0139541	0.0209759	0.0148646	0.016181	0.0155116	0.0170291	0.0150093	0.0182446
h1SMcG0003228	2.76508	2.09727	1.87858	1.71855	1.97558	1.85361	1.92836	1.88747	1.87433	1.74663	2.10766
h1SMcG0003231	0	0.0452386	0.0231362	0.121375	0.0658293	0.0299144	0.0282932	0.0879754	0.0315625	0.0622772	0.0521074
h1SMcG0003235	0.00310323	0	0.00842232	0.00856084	0.0075795	0.00989604	0.00926342	0.0117872	0.0120075	0.00687683	0.00384125
h1SMcG0003237	0.0853562	0.0508593	0.0260922	0.0368666	0.0386697	0	0.0318442	0.0331639	0	0	0.0290271
h1SMcG0003244	0.893821	0.802804	0.603035	0.77182	0.78498	0.715513	0.588282	0.799384	0.866992	0.988082	1.06367
h1SMcG0003245	0.0133415	0.00515829	0.0143275	0.0108662	0.0116711	0.00608871	0.0255808	0.00680561	0.00662219	0.0189924	0.0206903
h1SMcG0003248	1.33628	1.64619	1.78401	1.78334	1.77726	1.70062	1.72155	1.79513	1.8292	1.92771	1.88202
h1SMcG0003251	0.745519	0.476822	0.352967	0.432783	0.355093	0.412461	0.401847	0.384581	0.407892	0.473366	0.490538
h1SMcG0003253	2.28332	1.54887	1.35752	1.33675	1.50126	1.62888	1.40132	1.19847	1.22824	1.28534	1.43164
h1SMcG0003255	1.11754	0.71086	0.607276	0.584506	0.570908	0.59426	0.6273	0.573692	0.631136	0.66877	0.76408
h1SMcG0003257	0.677848	0.467646	0.432999	0.387798	0.358642	0.365905	0.460752	0.359845	0.431178	0.434847	0.491645
h1SMcG0003265	0.0246781	0.0291472	0.0405195	0.043274	0.0479486	0.0467352	0.0512746	0.0469287	0.053037	0.0526675	0.0615964
h1SMcG0003266	0.473769	0.902154	1.02042	1.02306	1.0667	0.885781	0.965733	0.835193	0.654597	0.720469	0.798039
h1SMcG0003272	0.883954	1.60401	1.87457	2.49917	2.7665	2.47952	2.48248	2.06232	1.4919	1.32413	1.45318
h1SMcG0003273	0.599528	1.03555	1.66194	1.60621	1.21888	1.41586	1.13964	1.25129	1.34175	1.30174	1.05494
h1SMcG0003296	0.581529	0.433994	0.407591	0.332762	0.326233	0.357147	0.350138	0.336683	0.335374	0.383266	0.408232
h1SMcG0003297	0.0306831	0.0506995	0	0.101464	0	0.0330545	0.0317705	0.0331043	0	0.130351	0.028954
h1SMcG0003298	3.21333	3.48978	3.50068	3.12757	2.8906	2.82781	2.95059	3.04935	3.13429	3.13871	3.26388
h1SMcG0003307	0.0637432	0.084605	0.121031	0.146208	0.117524	0.0367529	0.0689711	0.139419	0.108144	0.0751001	0.123771
h1SMcG0003309	0.0653617	0.0727479	0.0462351	0.0780049	0.111368	0.15211	0.0801178	0.118535	0.120011	0.153503	0.0492301
h1SMcG0003316	0.523212	0.309185	0.228871	0.251631	0.240113	0.182579	0.240246	0.218986	0.273495	0.276771	0.258223
h1SMcG0003317	0.0133333	0	0	0.0155035	0.016506	0.0123623	0	0.0129477	0.0272422	0.0156135	0
h1SMcG0003320	2.30328	1.58628	1.4794	1.33944	1.35358	1.39177	1.4484	1.29501	1.64278	1.50849	1.65113
h1SMcG0003324	0.293341	0.636695	0.588548	0.548553	0.672447	0.376824	0.365115	0.45224	0.556414	0.34183	0.436612
h1SMcG0003325	0.00855552	0.0127519	0.00222249	0.0241615	0	0.0206825	0.00643632	0	0.0301998	0.0388125	0.0249793
h1SMcG0003326	0.0443143	0.0232777	0.0258377	0.0193332	0.0204993	0.0158278	0.0778931	0.0167532	0.0515329	0	0.0432261
h1SMcG0003330	0	0	0.0420786	0.0796587	0.0571346	0.025522	0.162361	0.100507	0.0275406	0.126944	0.0224263
h1SMcG0003331	0.171042	0.059574	0.0356862	0.0271823	0.0234418	0.0237191	0.0193051	0.0288961	0.0347572	0.0282628	0.0353867
h1SMcG0003332	0	0.000583993	0.000454047	0.00510421	0.00764461	0.00218178	0.00799052	0.00259057	0	0.00693642	0.00123112
h1SMcG0003341	0.295148	0.0381912	0.010581	0.025465	0.0224426	0.0206398	0.0191171	0.0250657	0.0251044	0.0242246	0.0332501
h1SMcG0003342	0.0334231	0.064992	0.0836616	0.0909001	0.0764109	0.0665693	0.0735609	0.0755733	0.0870731	0.0671915	0.0592868
h1SMcG0003346	0.277032	0.203551	0.123689	0.128185	0.110115	0.151513	0.132187	0.140444	0.12504	0.145489	0.193545
h1SMcG0003348	0.807461	0.633773	0.590659	0.495545	0.514335	0.603035	0.556657	0.437458	0.517957	0.493349	0.570232
h1SMcG0003353	0.352777	0.362683	0.693339	0.551602	0.666248	0.480988	0.528431	0.43023	0.482365	0.691722	0.588223
h1SMcG0003354	0.00593581	0.000403425	0.0018168	0.0113577	0.00748467	0.00405702	0.00124729	0.00254659	0.00604472	0.00365812	0
h1SMcG0003355	0.665084	0.433613	0.389416	0.324625	0.363623	0.353399	0.399878	0.367708	0.446288	0.447084	0.488868
h1SMcG0003358	1.52632	1.23089	0.980012	0.898688	0.935517	0.946401	0.919459	0.920661	0.947266	0.959136	1.00114
h1SMcG0003359	0.0110319	0	0.0408168	0.0227064	0.0556796	0.07823	0.0283481	0.0594638	0.0518274	0.0528522	0.0169169
h1SMcG0003361	0.0153373	0.0205669	0.00886599	0	0.0808114	0	0	0	0.0166791	0.0179143	0.0261358
h1SMcG0003362	0.0112209	0	0	0.00789506	0.0139004	0	0.00426815	0.0103677	0.00702761	0	0
h1SMcG0003370	0.119167	0.0550432	0.0283393	0.143712	0.115525	0.104484	0	0.0358151	0.106186	0.232909	0
h1SMcG0003371	0.607634	0.489167	0.409135	0.452985	0.361038	0.404278	0.456102	0.690749	0.575234	0.513519	0.619445
h1SMcG0003373	0.0206308	0	0.00811849	0.00994539	0.0106473	0	0	0	0	0.0098272	0
h1SMcG0003375	0.336585	0.0231942	0.0257783	0.0685636	0	0	0	0	0	0	0.0578168
h1SMcG0003377	0.109905	0.066327	0.0431208	0.0419715	0.0413717	0.0365624	0.0461646	0.0423712	0.0430756	0.0420274	0.0471539
h1SMcG0003385	0.157598	0.0661667	0.0732576	0.038077	0.057278	0.0694211	0.0843201	0.11589	0.0903908	0.0889129	0.0706743
h1SMcG0003386	0.125986	0.0917969	0.0923185	0.140942	0.0972694	0.122573	0.162297	0.176348	0.182903	0.193413	0.131257
h1SMcG0003388	0.390219	0.926091	1.10131	1.23495	1.30787	1.14306	1.19051	0.941533	0.719283	0.699415	0.744927
h1SMcG0003390	0.0733635	0.0422563	0.0348227	0.0272422	0.0376606	0.0354466	0.0213639	0.0415212	0.0261109	0.0401111	0.0664473
h1SMcG0003391	0.0337213	0.0182526	0.0165694	0.0207547	0.01756	0.0254321	0.0249608	0.0187995	0.0291311	0.02357	0.0223642
h1SMcG0003395	0.0152329	0.00699172	0.00872924	0.0330377	0	0.0296172	0.0279629	0.0293184	0	0.0177714	0
h1SMcG0003398	0.5387	0.358008	0.208657	0.242891	0.216168	0.253282	0.244599	0.209327	0.242427	0.273382	0.30126
h1SMcG0003399	0.13783	0.0848181	0.0438003	0.0485602	0.0500594	0.0609019	0.0638078	0.0440307	0.0338115	0.0349882	0.0340376
h1SMcG0003402	0.0570804	0.130891	0.171685	0.144135	0.139668	0.149792	0.121288	0.0650181	0.172122	0.117194	0.142065
h1SMcG0003406	0.491905	0.355599	0.219303	0.234989	0.267909	0.434289	0.45391	0.235048	0.26911	0.343169	0.255221
h1SMcG0003410	1.46077	1.44909	1.62507	1.40443	1.35326	1.10007	1.40803	1.27267	1.50747	1.41488	1.54301
h1SMcG0003412	3.5496	4.04614	4.04614	4.01298	3.89085	3.81788	3.87893	4.20085	4.30574	4.28925	4.21031
h1SMcG0003417	1.85074	1.48645	1.46785	1.1718	1.22048	1.45733	1.34987	1.32066	1.19642	1.36238	1.24078
h1SMcG0003422	0.205508	0.156911	0.15598	0.138045	0.152176	0.171709	0.172456	0.162062	0.204913	0.214552	0.275986
h1SMcG0003424	0	0	0.0764677	0.115763	0.0510958	0.0454339	0.04307	0.1303	0	0.0257367	0.039466
h1SMcG0003425	0	0	0.0518357	0.127373	0	0.0625633	0.0300475	0.0315543	0.0647214	0.0346423	0.0275161
h1SMcG0003430	0.675043	1.65461	1.89998	1.86539	1.79902	1.77164	1.67492	1.84493	1.77666	1.70247	1.59794
h1SMcG0003435	0	0.015994	0.00669695	0.0152478	0.0296247	0	0.0351924	0.0126692	0	0.0153515	0.00994539
h1SMcG0003439	0.293158	0.54459	0.496414	0.485353	0.479996	0.449517	0.440476	0.40329	0.497638	0.373084	0.475717
h1SMcG0003441	0.00945973	0.0942915	0.228646	0.25837	0.146888	0.125279	0.127373	0.132167	0.175432	0.149214	0.0713933
h1SMcG0003443	0	0.0946285	0	0.0943352	0	0.0892779	0.058418	0.0609294	0.0323718	0.0338588	0.0267267
h1SMcG0003444	0.0112513	0.00151427	0.00904109	0.0159097	0.0087787	0.00816252	0.0127603	0.0139975	0.0176863	0.0202482	0.00493691
h1SMcG0003451	0.0338388	0.0675294	0.0773472	0.0793435	0.0770336	0.0518579	0.07093	0.0891146	0.0716402	0.080254	0.0979346
h1SMcG0003452	0.239737	0.136842	0.11708	0.114751	0.105586	0.110311	0.100694	0.12585	0.102202	0.12302	0.117253
h1SMcG0003457	0.0698173	0.0543369	0.109647	0.0539076	0.0670346	0.0603833	0.0668667	0.0797209	0.109621	0.053757	0.0353394
h1SMcG0003462	0.798039	0.538351	0.245304	0.252121	0.241345	0.397506	0.42961	0.220061	0.21809	0.180436	0.243711
h1SMcG0003468	0.0654574	0.116465	0.184641	0.150569	0	0	0.0710888	0.0746582	0	0.211166	0.126964
h1SMcG0003469	0.166301	0	0.0856268	0	0.0567305	0	0.0485368	0	0.05287	0.102073	0.0444181
h1SMcG0003479	0	0	0.0279006	0.0389245	0.0407957	0	0	0	0	0	0
h1SMcG0003481	0.0168193	0.00854842	0.0260309	0.0194285	0.0206182	0	0.0156022	0	0.0518646	0	0.0140409
h1SMcG0003485	0.17912	0.168512	0.180925	0	0.51644	0.474695	0.309656	0.266188	0.204632	0	0.283753
h1SMcG0003491	0	0	0	0.100169	0.202701	0.263205	0.0923567	0.0959779	0.0969266	0.266947	0
h1SMcG0003496	0.0873966	0.0520647	0.0565276	0.104261	0.074391	0.0340922	0.0642456	0.115043	0.0531092	0.0372115	0.029767
h1SMcG0003497	0	0.0179965	0.0904457	0.0301825	0	0	0	0	0	0	0
h1SMcG0003498	1.15026	1.55903	1.54026	1.64755	1.4781	1.49085	1.6182	1.65868	1.66122	1.68198	1.56291
h1SMcG0003499	0.102042	0.0931249	0.306595	1.40253	1.31058	0.935074	1.05303	0.926174	0.299643	0.0447337	0.06665
h1SMcG0003503	0.204099	0.156713	0.348787	0.408757	0.386316	0.191701	0.375944	0.313335	0.353931	0.391995	0.312169
h1SMcG0003507	0.115652	0.388184	0.368347	0.351134	0.378734	0.460386	0.386654	0.366906	0.582737	0.415775	0.394269
h1SMcG0003508	0.00285823	0.00210692	0.00091403	0.0061127	0.00410619	0.00520033	0.00580938	0.0058653	0.00857904	0.00694861	0.00123898
h1SMcG0003514	0	0	0.0368531	0.137746	0.0514082	0	0.086513	0	0.0475489	0.0487559	0
h1SMcG0003515	0.123279	0.448381	0.510981	0.411259	0.428557	0.361234	0.438944	0.403426	0.497103	0.485945	0.437111
h1SMcG0003520	0.0213868	0.00684998	0.00780467	0.0147978	0.0157363	0.00990418	0.0101004	0.0149941	0.0174944	0.0176464	0.00777492
h1SMcG0003522	0.00728863	0.000999777	0.00276942	0.0128242	0.0103121	0.0065387	0.00610526	0.00972018	0.00826788	0.00783055	0.0112426
h1SMcG0003524	0.0879694	0.101231	0.103419	0.105134	0.10372	0.138006	0.0971342	0.0877955	0.0365085	0.0842641	0.0890927
h1SMcG0003525	0	0.00346638	0	0	0.0380818	0.0105951	0.0100237	0.0110581	0.0127451	0.0138206	0
h1SMcG0003527	0.456925	0.320422	0.197306	0.228416	0.20749	0.237626	0.212532	0.20679	0.249825	0.223103	0.230838
h1SMcG0003529	0.351962	0.252211	0.27097	0.187949	0.278327	0.25577	0.252793	0.259579	0.252733	0.283108	0.289682
h1SMcG0003542	0	0.000638666	0	0.0074371	0.00799052	0.00929836	0.00380532	0	0	0.0123335	0.00274464
h1SMcG0003544	0.0634267	0	0	0.0754782	0	0.0718189	0	0.202519	0.140652	0.0747235	0.0638099
h1SMcG0003545	0.0558041	0.146746	0	0	0.0704312	0	0	0	0.180135	0.126647	0.109905
h1SMcG0003559	0.137746	0.213668	0.138338	0.0449419	0.214734	0.260887	0.185361	0.0820618	0.0840736	0.0850971	0.0731965
h1SMcG0003560	0	0	0.0726051	0.0465678	0.0490564	0.0844555	0.0410813	0.0429203	0.045108	0.0463896	0
h1SMcG0003571	0.0356578	0.0512981	0.060515	0.0974919	0.0969819	0.10327	0.0635374	0.061257	0.0578215	0.0534544	0.091957
h1SMcG0003572	0	0	0.000895678	0	0.00441012	0	0.00144023	0.00467048	0.00612765	0.00399249	0
h1SMcG0003575	1.5778	1.38666	0.939365	1.09572	0.958089	1.25793	1.31254	1.11216	1.09083	1.0303	1.28305
h1SMcG0003576	0.0249364	0.00926342	0.00405702	0.0166936	0.0433788	0.031323	0.0384817	0.0196268	0.0127712	0.0123125	0.00854842
h1SMcG0003577	0.090065	0.0820317	0.131853	0.207737	0.264818	0.196179	0.0502543	0.242427	0.240993	0.327606	0.637419
h1SMcG0003579	0.0128693	0	0.0395247	0.0149543	0.0158787	0.0238717	0.011348	0.0363076	0.0139803	0.0394964	0
h1SMcG0003580	0.00628222	0.00195568	0.0045851	0.0167122	0.0192763	0.00757078	0.0204927	0.0179143	0.018762	0.0207836	0.00986524
h1SMcG0003584	1.29109	0.568381	0.361038	0.37127	0.359306	0.376946	0.397925	0.393174	0.406103	0.42379	0.508417
h1SMcG0003585	1.72825	0.830719	0.547168	0.551844	0.544019	0.552756	0.585838	0.582141	0.609995	0.620567	0.761835
h1SMcG0003587	0.255833	0.279144	0.362736	0.261481	0.348588	0.340439	0.370401	0.360558	0.538412	0.274584	0.378932
h1SMcG0003590	0.0822368	0.219737	0.325034	0.251814	0.237067	0.236773	0.114429	0.250988	0.203263	0.206164	0.0948562
h1SMcG0003593	0	0.0342172	0	0	0.148903	0.0469452	0.0444195	0.0463489	0.09303	0.0499859	0.0812211
h1SMcG0003594	0.0129392	0.122001	0.29353	0.215597	0.257254	0.261888	0.144923	0.27343	0.27312	0.215979	0.160676
h1SMcG0003599	0	0	0	0	0	0.010445	0.00991871	0.032275	0	0	0
h1SMcG0003611	0.0872773	0.0413098	0.0396735	0.052919	0.0401599	0.0751153	0.137539	0.0632094	0.0653233	0.0638026	0.0664313
h1SMcG0003613	0.972314	1.40489	1.60922	1.72784	1.63812	1.88336	1.93346	2.05434	2.15418	2.15389	2.0863
h1SMcG0003615	0.0136674	0.00109293	0.00336407	0.0180707	0.014631	0.0106876	0.00580282	0.00905338	0.00618292	0.0139375	0
h1SMcG0003616	0.027712	0.00681571	0.0085945	0.0472856	0.0645552	0.0440174	0.013607	0.0149393	0	0.0470261	0
h1SMcG0003618	1.61453	2.04166	2.18434	2.18068	2.30822	2.07545	2.24755	2.29012	2.36576	2.3833	2.36229
h1SMcG0003619	0.122443	0.113861	0.0614299	0.0763966	0	0.0727479	0.135906	0.0729168	0	0.0756302	0.0646727
h1SMcG0003626	0.0163469	0	0	0	0.0375056	0.0154601	0.0150175	0	0	0.0191899	0.0280246
h1SMcG0003630	0.118788	0.110555	0.385297	0.23164	0.242105	0.0478044	0.352562	0.178592	0.218564	0.221778	0.323952
h1SMcG0003638	0	0	0.0303839	0.0219433	0.0829954	0.0752452	0.0361694	0.0190631	0	0.0598542	0.0828355
h1SMcG0003642	0.025059	0.0194557	0.0194389	0.0252247	0.0334749	0.0242969	0.0133781	0.0158929	0.0253572	0.0264153	0.0225116
h1SMcG0003662	0.75498	0.410522	0.352909	0.217023	0.226629	0.249023	0.322415	0.518298	0.336239	0.520073	0.510442
h1SMcG0003664	0.00309158	0.000570278	0.000559597	0.00436978	0.0150793	0.0111129	0.003305	0.00315983	0.00320616	0.00545049	0.000970065
h1SMcG0003675	0.0880691	0.0514913	0.0435977	0.0361361	0.0313035	0.0363681	0.0316571	0.0424142	0.0437289	0.0639592	0.0766904
h1SMcG0003676	0.458566	0.165949	0.0847924	0.0929147	0.086513	0.10408	0.0947345	0.0850462	0.0936679	0.108759	0.154811
h1SMcG0003677	0.162673	0.0557753	0.0285337	0.0300919	0.0240328	0.030216	0.030382	0.031301	0.0383262	0.0436891	0.0486611
h1SMcG0003679	0.039312	0.023094	0.0542279	0.0247375	0.0263217	0.0326917	0.0621099	0.0217378	0.0454781	0.0572947	0.01895
h1SMcG0003685	1.46008	1.32262	1.07894	0.989886	1.02596	0.916633	1.0813	1.05673	1.09819	1.03723	0.918778
h1SMcG0003689	0.0032308	0.000617168	0.000597056	0.00446413	0.00616605	0.00449834	0	0	0.00482919	0.00720712	0.000989237
h1SMcG0003692	0.0622566	0.00963244	0	0.0300129	0.0317479	0	0.00821266	0.0357903	0.010918	0.0117522	0.00679296
h1SMcG0003695	0.187021	0.224173	0.415598	0.292273	0.0441546	0.076074	0.173919	0.111805	0.113956	0.279275	0.159373
h1SMcG0003699	1.6392	1.40569	1.34619	1.36568	1.38575	1.41283	1.69138	1.65498	1.92717	2.08945	2.79199
h1SMcG0003701	0.15778	0.095815	0.077284	0.0750979	0.0661667	0.06233	0.0656522	0.060959	0.0604473	0.0825425	0.0822615
h1SMcG0003707	0.0565539	0.116942	0.0905596	0.0895262	0.0710888	0.064386	0.0818168	0.0428639	0	0	0.0185981
h1SMcG0003714	0.699112	0.475412	0.322379	0.311494	0.270517	0.310932	0.299508	0.265575	0.250666	0.279464	0.324405
h1SMcG0003716	0.0478096	0.163581	0.328079	0.629434	0.401775	0.243308	0.275619	0.325034	0.540205	0.247484	0.134932
h1SMcG0003721	0.111485	0.161447	0.217751	0.235534	0.22241	0.228646	0.226675	0.235871	0.223683	0.24046	0.197221
h1SMcG0003722	0.0817824	0.0520815	0.0401111	0.0481277	0.0372115	0.0331786	0.0327766	0.0454781	0.0407449	0.0356231	0.0349882
h1SMcG0003727	0.0354713	0.043947	0.0133013	0.0274135	0.0291776	0.0142042	0.0276144	0.0339621	0.0163573	0.0608358	0.0254985
h1SMcG0003728	0.126182	0.490955	0.542147	0.509439	0.451513	0.512093	0.469069	0.383266	0.639726	0.443791	0.433994
h1SMcG0003732	0.234767	0.171576	0.341951	0.305091	0.275347	0.269451	0.259061	0.307189	0.250533	0.384129	0.220039
h1SMcG0003733	1.67014	2.24796	1.41675	1.22622	1.10779	1.29434	0.969968	1.30594	1.03397	0.904208	0.477366
h1SMcG0003736	0.0747138	0.0426395	0.020087	0.017861	0	0.0110364	0.017968	0.0225162	0.00973148	0.0063596	0.00898392
h1SMcG0003737	0.93109	1.02807	1.06118	1.09481	1.11926	1.14078	1.1684	1.29015	1.31339	1.35681	1.46239
h1SMcG0003740	1.86074	1.48108	4.57644	6.72907	6.42361	5.91849	5.9322	6.1174	4.45593	1.64242	1.3442
h1SMcG0003742	1.0445	0.728718	3.00269	5.72791	5.96306	5.5709	5.95152	5.68219	3.3467	1.18715	0.785901
h1SMcG0003744	0.0199918	0.126172	0.152906	0.125105	0.0467827	0.118717	0.0587688	0.0204842	0.0828711	0.103122	0.0887639
h1SMcG0003745	0.0235432	0.068603	0.0658293	0.100721	0.0802995	0.093423	0.0674834	0.0777256	0.0586137	0.0879966	0.0813636
h1SMcG0003748	0.0334749	0.0485006	0.0119556	0.0353018	0.0371524	0.0272035	0.0257746	0.0268773	0.0245311	0.0211864	0.0317851
h1SMcG0003749	0	0.00485183	0	0.0152172	0.0228653	0.0177961	0.0114775	0.00657325	0.0141757	0.0152809	0.00987553
h1SMcG0003752	0.0497803	0.024561	0.0419889	0.0349602	0.0502969	0.0463546	0.0488056	0.0508593	0.0314533	0.0650002	0.0461706
h1SMcG0003757	0.0354417	0.0111677	0.0113111	0.0106473	0.0128426	0.0121471	0.00705673	0.00817417	0.0103562	0.0138272	0.0197618
h1SMcG0003758	0.301856	0.500256	0.57866	0.588773	0.617557	0.586577	0.540811	0.595135	0.570119	0.548008	0.458519
h1SMcG0003768	0.00534584	0	0.0376724	0.0319187	0.0221601	0.00325767	0.00645555	0.0283393	0.00531293	0.00613359	0.00832353
h1SMcG0003786	0.384388	0.207198	0.175306	0.145281	0.148652	0.183347	0.180911	0.196457	0.19237	0.19868	0.205609
h1SMcG0003799	0.229749	0.143179	0.139983	0.127478	0.142065	0.161157	0.169989	0.163023	0.183714	0.199768	0.283108
h1SMcG0003800	0.895159	0.51615	0.315133	0.247561	0.2718	0.326851	0.32542	0.431681	0.376946	0.396727	0.402067
h1SMcG0003807	4.93045	4.31527	3.25115	3.06679	3.01809	3.22265	3.07324	3.08401	3.13482	3.22265	3.39636
h1SMcG0003809	1.03634	1.1355	1.37285	1.33774	1.35246	1.36079	1.38327	1.44149	1.4455	1.55388	1.48329
h1SMcG0003810	0	0	0.420401	1.63972	1.35937	1.00224	1.07894	1.20876	0.27907	0	0
h1SMcG0003812	0.0128153	0.0103991	0.0111567	0.0165516	0.0215854	0.0126117	0.0123896	0.0128115	0.0203658	0.014631	0.0120889
h1SMcG0003813	0.163101	0.0285112	1.36703	3.13072	2.87193	2.43584	2.36395	2.63208	1.32746	0.0817101	0.0348987
h1SMcG0003817	0.0766307	0.0526077	0.0143733	0	0	0.00665053	0	0	0	0	0
h1SMcG0003819	0.00974488	0.0022204	0.0118139	0.0109844	0.0163411	0.0122363	0.0112042	0.0117522	0.0128426	0.0155314	0.00769549
h1SMcG0003820	0.497002	0.355151	0.362082	0.306533	0.273311	0.289843	0.286746	0.276434	0.274144	0.28738	0.31316
h1SMcG0003826	0.0286258	0.0559272	0.057278	0.0718581	0.100983	0.0626777	0.0755015	0.0577049	0.0682573	0.0771431	0.0670053
h1SMcG0003827	0	0.0450884	0	0.0333092	0.0187489	0.0298507	0.0424142	0.0152172	0.0166791	0.0328591	0
h1SMcG0003831	0.0633272	0.0257067	0.0119758	0	0	0	0.0172243	0	0	0	0
h1SMcG0003833	0.0159596	0.00783055	0.00960735	0	0.0195271	0	0.0297958	0.0160192	0	0.0501787	0.0131347
h1SMcG0003837	0.0100951	0.00962275	0.0115971	0.0117947	0.0222335	0.00429736	0	0	0	0.00709223	0.00678751
h1SMcG0003840	0	0.000622959	0.000979612	0.0106114	0.00788276	0.00838421	0.00851493	0.00742637	0.0133851	0.00880369	0.00332766
h1SMcG0003841	0.0069268	0.00085697	0.00208758	0.00849865	0.00945973	0.00396113	0.00452713	0.0045574	0.0076825	0.00801053	0.00597649
h1SMcG0003844	0.0123503	0	0.00593581	0	0.0151462	0.0111945	0.021682	0.022748	0.0247942	0.0490228	0.0500674
h1SMcG0003845	1.31359	2.68681	2.8132	2.6252	2.3218	2.19324	2.25532	2.43133	2.50863	2.49145	2.18984
h1SMcG0003846	0.334303	0.477023	0.462306	2.67093	4.0881	4.08659	4.01298	2.18171	0.472314	0.4615	0.336239
h1SMcG0003851	0.10247	0.0512064	0.0609874	0.0616973	0.0583224	0.0500594	0.0458468	0.0665396	0.0604858	0.0570617	0.0570617
h1SMcG0003854	0.00816995	0.00869575	0.0105872	0.0113022	0.0120437	0.0115336	0.010918	0.0170464	0.0104907	0.00941028	0.00940191
h1SMcG0003855	0.376909	0.0943508	0	0.0642413	0.046401	0.019646	0.0582082	0	0	0	0
h1SMcG0003861	0.042524	0.0058653	0.00759605	0.00954008	0	0	0.0255738	0	0.0220519	0.0367766	0.029376
h1SMcG0003863	2.96009	2.59409	1.62017	1.49555	1.46651	1.57955	1.44621	1.49229	1.55234	1.51282	1.61092
h1SMcG0003864	0.0843653	0.050245	0.0103484	0.0192763	0	0.0243981	0.0315543	0.0246419	0.0183869	0.0277318	0.0138797
h1SMcG0003866	0.312496	0.633188	0.519818	0.465785	0.57103	0.296962	0.403426	0.414553	0.525845	0.477453	0.262117
h1SMcG0003869	0	0.113861	0.285871	0.280529	0.079916	0.203885	0.135906	0.423526	0.142174	0.0756302	0.180755
h1SMcG0003872	0.366317	0.378734	0.408812	0.30519	0.364608	0.458168	0.417671	0.257856	0.0719732	0.0999171	0.109602
h1SMcG0003878	0.00630538	0.00618292	0.0374993	0.0360052	0.0474072	0.0178643	0.035167	0.0274677	0.0435335	0.0401016	0.0363335
h1SMcG0003883	0.00431591	0.00139775	0.00229012	0.00536587	0.0108876	0	0.00389598	0.00521609	0.0116143	0.00505663	0.00744384
h1SMcG0003886	0	0	0.182015	0.165927	0.0615357	0.0553934	0	0.0552414	0	0.111225	0
h1SMcG0003890	0.0453431	0.331905	0.552312	0.303463	0.310599	0.241687	0.202951	0.244026	0.227571	0.235409	0.308589
h1SMcG0003891	0.0902214	0.0503615	0.0544978	0.0709482	0.0606866	0.0779084	0.0755277	0.0473788	0.0356764	0.0317952	0.0367146
h1SMcG0003898	0	0	0	0	0.0292641	0.0240124	0.0465209	0.024311	0	0.0273192	0
h1SMcG0003903	0	0	0.0468182	0.116431	0.0631183	0.162538	0	0.110456	0	0	0
h1SMcG0003904	0	0.132088	0.393815	0.444118	0.426548	0.162401	0.135348	0.283252	0.244667	0.26675	0.0644764
h1SMcG0003905	0	0	0.031301	0	0	0	0	0.0389859	0.0412417	0.0421704	0
h1SMcG0003909	0.0449918	0	0	0.0284112	0	0.0501661	0.0480308	0	0.0270654	0.0534138	0.0662783
h1SMcG0003911	0.0112426	0.0200207	0.0108225	0.021663	0.0212103	0.0215721	0.0162003	0.0158693	0.0259251	0.0166475	0.0112828
h1SMcG0003912	0	0.0113704	0.0488175	0	0	0	0.0188835	0	0.0216365	0.0427554	0.0168517
h1SMcG0003916	1.74015	1.84874	1.97541	1.99063	2.1381	2.197	2.14316	2.28594	2.29838	2.4216	2.50339
h1SMcG0003922	2.10804	1.85053	1.50076	1.49044	1.47734	1.50875	1.43425	1.42902	1.53176	1.51228	1.58572
h1SMcG0003926	2.09984	1.8033	1.45148	1.51311	1.51447	1.52405	1.49957	1.51714	1.60264	1.50318	1.71629
h1SMcG0003927	0.346511	0.17912	0.163679	0.137415	0.150486	0.135895	0.178234	0.126274	0.187517	0.188322	0.19237
h1SMcG0003931	0	0	0.0199648	0.01851	0.00854842	0.0102156	0.0147811	0.0161307	0.0177202	0.00789506	0.0032308
h1SMcG0003932	0.629434	0.269554	0.0336381	0.0454855	0	0.0420971	0.0400071	0.0828711	0	0	0
h1SMcG0003933	3.36459	2.24999	1.85825	1.6228	1.62017	1.63499	1.7508	1.7941	2.00915	2.03114	2.42075
h1SMcG0003935	0.502249	0.297568	0.427804	0.141105	0.338999	0.434153	0.347815	0.28174	0.459383	0.544369	0.248836
h1SMcG0003936	0.928428	0.737339	0.645051	0.60354	0.439924	0.579549	0.287422	0.298099	0.442579	0.528559	0.559243
h1SMcG0003939	0.576355	0.272029	0.135835	0	0.116892	0.0541546	0	0	0.107562	0.157225	0.178564
h1SMcG0003943	0	0.00777492	0.00610526	0.0262895	0.0194389	0.0227895	0.0145186	0.0268683	0.00563909	0.00644605	0.0130591
h1SMcG0003944	0.054549	0.034521	0.0158211	0.0353867	0.033973	0.0311856	0.029016	0.0288206	0.0246592	0.0279369	0.0198255
h1SMcG0003948	0.215405	0.146128	0.107017	0.129476	0.132631	0.113656	0.129852	0.1252	0.141283	0.150049	0.136501
h1SMcG0003951	0.0257821	0.0105275	0.011101	0.0164604	0.0263392	0.0139541	0.0148273	0.0161425	0.0123623	0.0142341	0.0243383
h1SMcG0003954	0.808056	0.474268	0.170678	0.105909	0.181842	0.164149	0.0332357	0.0346473	0.134806	0.0713429	0.0898521
h1SMcG0003956	0.547773	0.322244	0.297217	0.304212	0.331217	0.278674	0.320422	0.289534	0.38434	0.355093	0.408159
h1SMcG0003957	0.140379	0.0776588	0.0638571	0.0596544	0.0491609	0.0529894	0.0631058	0.0562038	0.0619203	0.0530582	0.0642902
h1SMcG0003958	1.31419	0.843233	0.662937	0.609436	0.568311	0.608582	0.584612	0.557527	0.574821	0.656514	0.714912
h1SMcG0003959	2.11931	1.48468	0.849421	0.659074	0.914263	1.38369	1.63676	0.628333	0.761309	0.763826	0.797959
h1SMcG0003960	1.1201	0.524875	0.0203131	0.0298933	0.0315625	0	0.0252828	0.0264109	0	0.0295845	0
h1SMcG0003961	1.66946	1.19676	0.845195	0.694693	0.737844	0.68776	0.729591	0.72275	0.675232	0.702863	0.768088
h1SMcG0003965	0.0156206	0.00750375	0.00923052	0	0	0.014769	0	0	0	0	0
h1SMcG0003967	0.392649	0.591129	0.66386	0.69772	0.754238	0.679879	0.676817	0.791412	0.755715	0.72466	0.651645
h1SMcG0003968	0	0.0218097	0.0243039	0.0346647	0.0364228	0.0311067	0	0.0311624	0	0	0
h1SMcG0003972	0.0877632	0.0378694	0	0	0	0	0	0.0255524	0.0276065	0.0285255	0.0224521
h1SMcG0003975	0.122116	0.0759667	0.0705657	0.0612769	0.0597855	0.0571832	0.0588785	0.0608403	0.0687783	0.0689406	0.0761341
h1SMcG0003976	0.613822	0.328639	0.348471	0.265135	0.290429	0.320208	0.295077	0.30531	0.325259	0.318293	0.370959
h1SMcG0003977	0	0.0497852	0	0	0	0	0	0.0430756	0.0235297	0.0246676	0.0187383
h1SMcG0003980	3.12022	2.27741	2.0963	1.95323	1.92435	2.15093	2.0152	2.0618	2.16262	2.16238	2.32966
h1SMcG0003981	0.398139	0.581828	0.802131	0.69642	0.746094	0.877579	0.694783	0.741413	0.915409	0.91113	0.762029
h1SMcG0003990	0.202168	0.135726	0.0740961	0.0962658	0.10149	0.096154	0.10247	0.0765095	0.05574	0.0900286	0.0771431
h1SMcG0003993	2.49736	1.96175	1.79347	1.91367	2.0281	1.97373	2.14132	2.2182	2.37056	2.6607	3.18676
h1SMcG0003995	0.0506497	0.0166835	0.0185981	0.0239408	0.0223903	0.0217112	0.0212191	0.0199094	0.0241687	0.0315934	0.0168951
h1SMcG0003997	0.0320606	0	0.0274711	0	0.0762087	0.133692	0.12855	0.102132	0.0369576	0.104953	0.0304573
h1SMcG0004002	0.00860517	0	0.0221221	0.0170464	0.026014	0.0139375	0.0271365	0.0145991	0.00929084	0.00994539	0.00516407
h1SMcG0004004	0.0901252	0.132274	0.185017	0.164944	0.15089	0.114735	0.136403	0.148231	0.123363	0.148257	0.128786
h1SMcG0004005	3.30047	2.99201	2.85063	2.87454	2.75882	2.77823	2.783	2.56221	2.78531	2.72736	2.94308
h1SMcG0004007	0.00702761	0.000790393	0.0137733	0.0285933	0.0108398	0.0156802	0.00462363	0.0129659	0.0198379	0.0100788	0
h1SMcG0004009	0.00298547	0.000101855	0.00051599	0.0130662	0.00566833	0.00754658	0.00564652	0.00418983	0.00843051	0.00518249	0.00150149
h1SMcG0004017	0.00381954	0.000158595	0	0	0.0116973	0.00374409	0.00725038	0.00238492	0.00576114	0	0.00117452
h1SMcG0004020	0.493935	0.389905	0.269077	0.283108	0.287619	0.270346	0.267909	0.311316	0.270751	0.245458	0.257949
h1SMcG0004023	0.0494001	0.0933248	0.123099	0.144845	0.153872	0.105314	0.128231	0.0920134	0.077284	0.0817577	0.0876782
h1SMcG0004024	0.777197	0.532115	0.451066	0.497778	0.486413	0.487373	0.528946	0.469666	0.521762	0.595485	0.647742
h1SMcG0004028	0.209046	0.0482137	0.01851	0.0214738	0.0256389	0.0360494	0.0258527	0.01986	0.0314618	0.0301418	0.0291776
h1SMcG0004033	0.488448	0.931812	1.13413	1.06248	1.11536	0.91844	0.974245	0.98867	1.09104	1.0703	0.929274
h1SMcG0004035	0.0217073	0	0	0	0	0	0	0	0.0242789	0.0254903	0.0194423
h1SMcG0004042	0.54385	0.868293	0.97388	0.954517	0.899616	0.895159	0.877821	0.933726	0.93288	0.87697	0.79389
h1SMcG0004043	0.142042	0.210463	0.444985	0.223289	0.233541	0.25591	0.331905	0.343528	0.427356	0.213749	0.30531
h1SMcG0004044	0.440513	0.061064	0.110117	0.133453	0.16754	0.052617	0.18777	0.0526973	0.152361	0.13012	0.231472
h1SMcG0004048	0.163088	0.115628	0.0919424	0.0663717	0.0858177	0.0818132	0.0930468	0.0774093	0.0833205	0.0843721	0.0982088
h1SMcG0004053	0.0134125	0.016734	0.0070074	0.0542838	0	0.012475	0.0119004	0	0	0	0.0222919
h1SMcG0004054	0.024752	0.00414519	0.0014796	0.00854149	0	0.00855552	0.00221555	0	0	0.00845897	0.00649075
h1SMcG0004059	0.516923	0.30603	0.224237	0.115055	0.103267	0.186616	0.179276	0.170768	0.208243	0.268451	0.196819
h1SMcG0004062	0.0928842	0.282191	0.285271	0.275452	0.327347	0.298455	0.21849	0.34081	0.251814	0.367095	0.282863
h1SMcG0004065	1.13955	0.806766	0.648339	0.627781	0.619279	0.585274	0.609495	0.678198	0.671937	0.650404	0.675232
h1SMcG0004067	0.0429781	0.0250965	0.0171053	0.018853	0.0289391	0.0136874	0.0234738	0.0308136	0.0219649	0.0150793	0.0227415
h1SMcG0004083	0.0816991	0.0629266	0.0470261	0.0398383	0.0447873	0.0409612	0.0353446	0.0375301	0.035022	0.0426613	0.0500953
h1SMcG0004084	0	0.000420097	0.00064417	0.00459743	0.00642371	0.00299864	0.00151828	0.00221047	0.00340458	0	0.00101623
h1SMcG0004085	3.01247	2.56872	0.777849	0.480908	0.361299	0.458908	0.554231	0.326867	0.256943	0.0959371	0.290291
h1SMcG0004086	0.444043	0.70723	0.810986	0.770202	0.709051	0.614211	0.339668	0.217872	0.154204	0.13205	0.0995423
h1SMcG0004087	0	0.0150616	0.017411	0.026792	0	0.0233644	0	0.093423	0	0	0
h1SMcG0004093	0.0498473	0.0346473	0.0480979	0.035022	0.0879123	0.0732899	0.0786741	0.0692333	0.0626922	0.0697341	0.0390474
h1SMcG0004094	0	0	0	0	0.0521074	0.0463388	0.0438935	0	0	0	0.0404307
h1SMcG0004097	0.878582	1.24565	1.34688	1.36286	1.28148	1.20752	1.09104	1.23193	1.24308	1.23474	1.14306
h1SMcG0004098	0.509105	0.41171	0.329479	0.258908	0.320847	0.312713	0.301599	0.291445	0.313629	0.353452	0.319872
h1SMcG0004099	0	0.00288874	0.0763414	0.0230107	0.0354989	0.0600977	0.00925814	0.0201917	0.0220125	0.0334749	0.0265276
h1SMcG0004100	0	0	0.0246937	0.0134268	0.0256112	0.0316023	0	0.031734	0.0228805	0.0134496	0.0081337
h1SMcG0004101	0.460488	0.749201	0.929937	0.916935	0.882231	0.850248	0.826856	0.827358	0.953988	0.81701	0.659644
h1SMcG0004103	1.31533	0.53777	0.371632	0.353716	0.396159	0.351604	0.40857	0.388438	0.397659	0.447359	0.619933
h1SMcG0004115	0.0935161	0.0861405	0.0271775	0.0311205	0.0432515	0.0521832	0.0547807	0.0344557	0.0414964	0.0408069	0.0385333
h1SMcG0004121	0.232308	0.0544896	0.021861	0.0459142	0	0.0425999	0.0132982	0.0423054	0.0159999	0	0.0248899
h1SMcG0004124	3.18899	2.47071	2.23814	2.16781	2.1828	2.176	2.30241	2.1833	2.3374	2.37951	2.49254
h1SMcG0004126	2.48414	3.00334	3.22055	3.17454	3.09533	3.01347	2.94124	3.07836	3.2602	3.24637	3.06799
h1SMcG0004128	0.47849	0.53338	0.36894	0.323269	0.321008	0.450865	0.325118	0.437309	0.354477	0.401029	0.570021
h1SMcG0004129	0	0	0.11552	0.106148	0.0759238	0.133227	0.0654451	0.0689034	0.164681	0	0
h1SMcG0004130	0	0	0	0.0852827	0.0323944	0.0274383	0	0	0.0293342	0	0
h1SMcG0004134	0.267191	0.207666	0	0	0	0	0.129385	0.0697286	0.0712542	0.136641	0
h1SMcG0004136	0.0361033	0.0249242	0.0319187	0.0323944	0.0324544	0.0385093	0.0308041	0.0396257	0.0511416	0.0474072	0.04948
h1SMcG0004139	0	0.0124974	0.0336141	0.0238268	0	0	0.0399168	0.0417132	0	0	0
h1SMcG0004140	1.4095	1.07599	0.960562	0.868293	0.91454	0.932109	1.06652	1.01359	0.997362	0.994646	0.96814
h1SMcG0004142	0.018714	0.000328338	0.017968	0.0055928	0.0261358	0.0051246	0.0125528	0.0266686	0.0126692	0.0220225	0.0186028
h1SMcG0004145	2.01661	1.52826	1.40489	1.483	1.47502	2.2941	2.80434	1.37252	1.57757	1.67391	1.76204
h1SMcG0004148	0.00665053	0.000968187	0.00443678	0.00770219	0.0095326	0.00853525	0.00905717	0.00399249	0.00683508	0.0165516	0.0020756
h1SMcG0004150	0.18212	0.394986	0.385499	0.372792	0.402067	0.379517	0.451513	0.310932	0.354553	0.515891	0.395953
h1SMcG0004151	3.48881	2.94557	2.75605	2.64879	2.63889	2.69895	2.77282	2.77344	2.76974	2.79542	2.9773
h1SMcG0004152	0.854796	0.594505	0.532262	0.565986	0.490215	0.542528	0.537488	0.551752	0.645383	0.551844	0.608904
h1SMcG0004157	0.00402668	0.000112812	0.000556288	0.00379759	0.00378117	0.00174949	0.00114676	0.0031482	0.00319502	0.00397056	0.00080864
h1SMcG0004160	0	0.039551	0	0.0562438	0.0314437	0.0266317	0.025147	0	0	0	0
h1SMcG0004164	0.00538383	0.000469215	0.00231558	0	0	0.00332248	0	0	0.00541716	0	0
h1SMcG0004165	0.197221	0.0915412	0.0490638	0.0461706	0.0383025	0.044731	0.0465755	0.046401	0.0409159	0.0638351	0.0688897
h1SMcG0004166	0.456013	0.230148	0.119197	0.119836	0.072946	0.0895344	0.145281	0.145826	0.101282	0.162259	0.156911
h1SMcG0004169	0.0361194	0.0114651	0.0137924	0.0431833	0	0.0399739	0.0189604	0.0199186	0	0.0230357	0
h1SMcG0004170	0.023609	0.0312471	0.0249679	0.0344441	0.0395965	0.0350286	0.035245	0.0408069	0.0470261	0.0371236	0.0332096
h1SMcG0004171	0	0.0142857	0.0164421	0.0142759	0	0.011161	0	0	0.0132568	0.014427	0
h1SMcG0004172	1.47895	1.23584	1.12983	0.74854	0.980012	0.962035	0.808056	0.9838	1.03523	1.09195	1.0445
h1SMcG0004178	0	0.0751647	0.104201	0.112477	0.0472923	0.055128	0.0527414	0.132421	0.0704091	0.0449036	0.0840736
h1SMcG0004179	6.49833	5.91849	5.62042	5.5054	5.53226	5.58174	5.6094	5.52004	5.53611	5.61554	5.73431
h1SMcG0004186	0	0.0157414	0.0612219	0	0	0	0.0231477	0.0485981	0.0510719	0.0274944	0
h1SMcG0004187	0	0.000540642	0.0141259	0.0151286	0.029421	0.00807075	0.0152958	0.00852329	0.0303274	0.0110536	0.00223961
h1SMcG0004188	0.142773	0.423702	0.413518	0.274769	0.379742	0.256713	0.333845	0.260589	0.302738	0.307984	0.306457
h1SMcG0004190	0.837862	0.664991	0.507654	0.452211	0.422222	0.492577	0.393324	0.440871	0.439563	0.452211	0.447293
h1SMcG0004191	0.875002	0.668302	0.634477	0.415874	0.433075	0.574066	0.599007	0.425719	0.59976	0.434502	0.630154
h1SMcG0004196	0	0.0141412	0.0163039	0.0933021	0.0272497	0.0220557	0.04307	0	0	0	0
h1SMcG0004197	7.27742	6.57296	6.32459	6.18194	6.11157	6.30811	6.36552	6.33718	6.46209	6.50167	6.57296
h1SMcG0004201	0.396414	0.306595	0.225437	0.229263	0.232515	0.196496	0.208729	0.2115	0.281326	0.233822	0.202352
h1SMcG0004220	0.103519	0.0575333	0.0157227	0.0297958	0.0150851	0.0175924	0.0134496	0.0219362	0.0147727	0.0265069	0.0174546
h1SMcG0004221	0.0327508	0.0158787	0.00774402	0.0220125	0.0382454	0.02124	0.0363076	0.0269533	0.0264656	0.0495962	0.0380428
h1SMcG0004223	0.0364977	0.0206308	0.00500855	0.0151593	0.00660627	0.010192	0.0147607	0.00751454	0.00912024	0.0134125	0.0133043
h1SMcG0004224	0.140475	0.0836616	0.0375755	0.0497171	0.0193332	0.0388988	0.0514013	0.0309479	0.0250136	0.0495147	0.060959
h1SMcG0004228	0.210694	0.367358	0.164712	0.256885	0.377424	0.128	0.17912	0.186986	0.0683361	0.348377	0.304811
h1SMcG0004229	0.0285202	0.0210073	0.0760386	0.0337583	0.0666797	0	0	0.0301259	0.0318726	0.0333566	0.0264226
h1SMcG0004232	0.0664313	0.0515781	0.0345907	0.0413012	0.0328631	0.0541911	0.046313	0.0511416	0.0572617	0.0433032	0.0430218
h1SMcG0004233	0.0201125	0	0	0	0	0.0199992	0	0.0205789	0.0224292	0.0446825	0
h1SMcG0004234	0.307475	0.252777	0.263282	0.175273	0.166404	0.295477	0.326233	0.406575	0.383599	0.237231	0.2611
h1SMcG0004238	0	0.0785114	0.105486	0.0285434	0	0.0250657	0.0717151	0.0501724	0.0999438	0.078038	0.0220482
h1SMcG0004243	2.28151	3.28715	3.39036	3.35703	3.24998	3.09533	3.04205	3.09762	3.15119	3.07704	3.09187
h1SMcG0004249	0.205233	0.010609	0	0.0154547	0.00975278	0.0249793	0	0	0	0	0.0102406
h1SMcG0004254	0.227989	0.17016	0.0999478	0.0739762	0.0601279	0.0899582	0.0514371	0.0595538	0.0631455	0.0705147	0.0686865
h1SMcG0004255	1.2631	0.889471	0.593515	0.462306	0.477985	0.518684	0.469352	0.527496	0.551675	0.563272	0.692555
h1SMcG0004256	0.286855	0.350762	0.294009	0.297996	0.457343	0.397076	0.500764	0.374308	0.256885	0.333859	0.248437
h1SMcG0004261	0.022174	0.0289706	0.101589	0.128708	0.0941968	0.089767	0.0763414	0.0795827	0.108178	0.10974	0.126675
h1SMcG0004262	0.0216557	0.0316205	0.046313	0.0464586	0.0433301	0.0411148	0.0477889	0.0524686	0.0621609	0.0630759	0.0433121
h1SMcG0004263	0	0.000381816	0.000596306	0.0166344	0.00785637	0.00447818	0.00845897	0.00215091	0.00810222	0.0119449	0.00700406
h1SMcG0004264	0.150221	0.279235	0.374786	0.387341	0.365565	0.352207	0.355816	0.444118	0.463925	0.449261	0.399681
h1SMcG0004265	0.037797	0.0471436	0.156995	0.756119	0.848292	0.55703	0.583465	0.483108	0.168674	0.109496	0.065811
h1SMcG0004270	6.20379	5.66935	5.39682	5.26195	5.2137	5.30128	5.32128	5.32128	5.40757	5.44977	5.61554
h1SMcG0004271	3.40757	3.05048	2.87609	2.73548	2.84061	2.86788	2.91846	2.86788	2.83053	2.83404	2.8583
h1SMcG0004272	0.0806849	0.107619	0.484253	1.92206	2.23571	1.94051	2.02846	1.37566	0.378734	0.0952683	0.0463489
h1SMcG0004274	0.168462	0.0954806	0.169395	0.0444557	0.132497	0.191954	0.150285	0.119431	0.0431208	0.0444986	0.0723113
h1SMcG0004282	2.29568	1.8238	1.31419	1.11951	1.01711	0.622963	0.660582	0.358346	0.123934	0.198781	0.0367382
h1SMcG0004283	0.134292	0.0840317	0.0729221	0.064816	0.0554707	0.0604473	0.0689133	0.0543369	0.0678251	0.0768225	0.121695
h1SMcG0004284	0.697578	0.465339	0.192771	0.159212	0.139192	0.138205	0.14151	0.186645	0.169279	0.217407	0.180872
h1SMcG0004285	0.167331	0.191639	0.220716	0.370401	0.257293	0.259237	0.288741	0.409212	0.480766	0.570746	0.416906
h1SMcG0004292	1.27607	0.927284	0.714306	0.614362	0.555277	0.690395	0.66159	0.655594	0.682849	0.640965	0.729718
h1SMcG0004293	0.0971802	0.167223	0.180007	0.126034	0.15223	0.137392	0.132261	0.203941	0.195496	0.165168	0.128435
h1SMcG0004295	0.0817745	0.110885	0.130554	0.0913574	0.0961355	0.137367	0.172154	0.154261	0.13254	0.175036	0.131648
h1SMcG0004297	1.65692	2.509	3.19284	3.56571	3.62266	3.23689	2.78714	3.2183	2.98172	3.07379	2.52765
h1SMcG0004299	1.98751	2.74402	3.08814	3.21482	3.1421	3.20083	3.15156	3.32997	3.43675	3.46314	3.40898
h1SMcG0004303	0	0.000994684	0.00681571	0	0.00969639	0	0.0146237	0.00340458	0.0175522	0.00896085	0.00181055
h1SMcG0004306	0.685103	0.343036	0.20093	0.239704	0.826856	0.792075	0.657042	0.154901	0.0830517	0	0.158625
h1SMcG0004307	0.203941	0.154713	0.123631	0.271963	0.246376	0.222124	0.203941	0.129243	0.0819197	0.0566629	0.0594399
h1SMcG0004311	0.245845	0.286636	0.211183	0.198761	0.0943976	0.306115	0.205221	0.111722	0.113928	0.140787	0.0759309
h1SMcG0004312	1.44621	0.845296	0.99994	0.924366	0.832781	0.961671	1.03601	0.78498	0.972523	0.803659	1.01189
h1SMcG0004313	0.995777	1.27471	1.50009	1.45778	1.525	1.58872	1.59095	1.63629	1.63444	1.70514	1.59333
h1SMcG0004314	0.358266	0.194981	0.277491	0.30095	0.251448	0.246091	0.273715	0.249631	0.382514	0.288107	0.227164
h1SMcG0004315	0.978702	0.782779	0.645649	0.592868	0.503906	0.461202	0.583534	0.4615	0.449018	0.50997	0.498129
h1SMcG0004317	0.0100636	0.0177531	0.00344449	0	0	0.00875185	0.0081337	0.0091568	0.0108788	0	0
h1SMcG0004321	0.0715339	0.0962938	0.0692904	0.126397	0.0472671	0.119604	0.0784165	0.11999	0.262174	0.196279	0.0729085
h1SMcG0004324	0.122404	0.28388	0.395799	0.410522	0.345051	0.384388	0.363321	0.368684	0.337522	0.346027	0.323867
h1SMcG0004326	0	0.0677084	0.0156242	0.0247942	0	0.0212638	0.0208057	0	0.0673591	0	0.0190013
h1SMcG0004335	0.186337	0.0889782	0.05742	0.138886	0.0999228	0.0895243	0.204585	0.068652	0.0478962	0.0491671	0.0606193
h1SMcG0004338	1.95785	1.52125	1.40081	1.36881	1.31513	1.47614	1.54222	1.67754	1.83979	2.18785	2.62117
h1SMcG0004339	0.0516305	0.0680878	0.0738993	0.0908728	0.0343549	0.0294038	0.0559534	0.0291343	0.0607199	0.116683	0
h1SMcG0004341	0.0715785	0.0446899	0.0263304	0.0216268	0.0199648	0.0237255	0.019163	0.0387743	0.0260794	0.0258033	0.0467067
h1SMcG0004342	2.67511	3.02649	3.16748	2.69446	2.48036	2.49917	2.53264	2.56907	2.67662	2.65939	2.73875
h1SMcG0004344	0.0122552	0.0128153	0.0440174	0.0705678	0.0923076	0.115252	0.134426	0.117885	0.140508	0.178144	0.175984
h1SMcG0004348	0.334782	0.623519	0.722085	0.593092	0.774135	0.557813	0.520073	0.696509	0.661179	0.610301	0.631895
h1SMcG0004349	0.0574442	0.127164	0.158415	0.157938	0.155631	0.135026	0.111642	0.133175	0.12734	0.112075	0.115693
h1SMcG0004351	0.0430326	0.0549276	0.059574	0.0148031	0.053757	0.0705523	0.0568659	0.0236515	0.0496878	0.0509805	0.0313557
h1SMcG0004357	0.0687108	0.0627513	0.0429781	0.0550852	0.0504743	0.0351861	0.0480677	0.0311295	0.0476983	0.0501269	0.0440006
h1SMcG0004364	0.377424	0.202556	0.212227	0.200105	0.210408	0.206616	0.257698	0.203551	0.224549	0.252004	0.277093
h1SMcG0004373	1.92871	1.43164	1.09369	1.01107	1.07672	1.07881	1.04565	0.958949	0.99036	1.02799	1.13235
h1SMcG0004375	1.92696	1.40722	1.39353	1.35681	1.38126	0.955654	0.974595	1.14282	1.12036	1.35532	1.32108
h1SMcG0004378	0	0.0130911	0.0345423	0.0464784	0.0261256	0	0	0	0	0	0
h1SMcG0004381	0.0109694	0.00274464	0.0135612	0.032974	0	0.0189924	0	0.0391862	0.0214276	0	0.0167255
h1SMcG0004383	1.34051	1.1844	0.8636	1.07406	0.796207	0.884816	1.04944	1.17927	1.09635	1.02425	0.989093
h1SMcG0004390	0.019487	0.0114131	0.0489807	0.0431268	0.065811	0.0192179	0.0189236	0	0.0418988	0.0428573	0.102633
h1SMcG0004391	0.0793076	0.0201369	0.00432473	0	0.0081337	0.00960735	0.00391957	0.00348823	0.00334812	0	0
h1SMcG0004393	0.535707	1.12789	1.48796	1.32625	1.24506	1.22002	1.2642	1.27826	1.30017	1.26049	1.19513
h1SMcG0004402	0.215899	0.203356	0.268802	0.263613	0.272778	0.0675006	0.237942	0.131117	0.190969	0.356612	0.265949
h1SMcG0004403	0.133692	0.431382	0.520171	0.46195	0.40321	0.367389	0.392055	0.440103	0.511021	0.410637	0.253695
h1SMcG0004407	0.142233	0.302683	0.175798	0.351784	0.221083	0.199051	0.436612	0.199695	0.335964	0.368966	0.238101
h1SMcG0004408	3.28791	2.80978	2.68999	2.62904	2.73422	2.70216	2.71475	2.67511	2.767	2.77506	2.82057
h1SMcG0004414	0.0644477	0.0435468	0.0244537	0.0268425	0.0272308	0.028105	0.0259945	0.032195	0.0284725	0.0349435	0.0320374
h1SMcG0004425	0.00732208	0.00932198	0.0112323	0.0203477	0.00913395	0.0228181	0.0220225	0.0119733	0.013478	0.0262895	0.0149245
h1SMcG0004426	2.82239	2.15009	1.89358	1.91399	1.91338	1.89738	2.03612	1.90598	2.06012	2.10135	2.26357
h1SMcG0004428	0.41114	0.322198	0.252702	0.225729	0.234402	0.250916	0.247891	0.238478	0.245951	0.25921	0.284
h1SMcG0004429	0.0629809	0.01984	0	0.0172129	0	0	0	0.0147432	0.0162526	0.0604673	0.03783
h1SMcG0004434	0.00930736	0.0016302	0.00281086	0.0123623	0.0147811	0.0138614	0.00875185	0.0129392	0.00835152	0.0204927	0.00183633
h1SMcG0004445	0.0161378	0.0215449	0.0360159	0.0453381	0.0349299	0.0335091	0.0247038	0.0452168	0.0383922	0.0281494	0.0244326
h1SMcG0004448	0.128009	0.0740599	0.0843973	0.0644877	0.09057	0.0561077	0.0836034	0.0917065	0.1443	0.130249	0.158219
h1SMcG0004451	0.2702	0.0952683	0.077831	0.109373	0.147407	0.28648	0.166763	0.173104	0.0325869	0.107987	0.0404004
h1SMcG0004452	0.0062307	0.0140196	0.0582956	0.0910508	0.0674786	0.0362751	0.0303156	0.0538801	0.0406024	0.0189604	0.00687683
h1SMcG0004455	0.0127206	0.0104412	0.0207939	0.0206725	0.0166747	0.0155661	0.0151286	0.0164992	0.0145917	0.0209623	0.0104621
h1SMcG0004456	2.18785	3.26092	3.57502	3.09533	2.92712	2.93694	2.90397	2.94615	2.97511	3.02649	3.07379
h1SMcG0004459	0.498372	1.23484	1.01945	0.686611	0.606828	0.620854	0.558466	0.708622	0.795448	0.672924	0.898842
h1SMcG0004460	0	0.00107345	0.0157872	0.0183081	0.0154233	0.0139326	0.0145917	0.00821266	0.0161125	0.00781035	0.0045851
h1SMcG0004461	0.0972101	0.0509569	0.0214479	0.0122673	0.0143598	0.0206586	0.0177745	0.0200655	0.0260055	0.0136122	0.024485
h1SMcG0004463	1.6898	0.871398	0.556857	0.489052	0.486207	0.444502	0.527887	0.50753	0.586832	0.692301	0.737754
h1SMcG0004464	1.35476	0.520124	0.537392	0.4362	0.331575	0.238567	0.624378	0.319417	0.399742	0.471504	0.337327
h1SMcG0004465	1.32108	0.714412	0.453867	0.361935	0.537229	0.624806	0.552883	0.715825	0.598288	0.658843	0.885265
h1SMcG0004466	0.0590134	0	0	0	0.0741754	0.130008	0.124965	0.0672978	0.246614	0	0.0596094
h1SMcG0004467	0.161047	0.215193	0.161907	0.192942	0.203333	0.0952428	0.176709	0.337327	0	0.186312	0
h1SMcG0004469	1.56931	2.30394	2.57212	2.46406	2.44897	2.21366	2.37128	2.35511	2.23912	2.35989	2.39368
h1SMcG0004473	0.215443	0.0838249	0.0666213	0.0597096	0.0575423	0.070268	0.0775823	0.0665025	0.0664313	0.0791444	0.107403
h1SMcG0004477	1.7805	2.3839	2.49806	2.57248	2.5245	2.49315	2.38791	2.55224	2.55224	2.55185	2.51896
h1SMcG0004481	4.29967	0.226146	0.176754	0.0515781	0.128786	0.0236183	0.0907729	0.0239083	0.09522	0.0740961	0.0420629
h1SMcG0004488	0.107619	0.0487388	0.0584071	0.0354838	0.0166584	0.0253676	0.0424362	0.00684327	0.0337662	0.0600977	0.0388328
h1SMcG0004502	0.483856	1.56753	1.69624	1.71046	1.87999	1.54603	1.592	1.43052	1.2146	1.25528	1.30265
h1SMcG0004503	0	0.0429614	0.0957544	0.0602661	0.0631183	0.110973	0.054387	0	0.059069	0	0
h1SMcG0004506	0.120685	0.165772	0.178208	0.075321	0.154355	0.259393	0.304829	0.13865	0	0.204958	0.0636544
h1SMcG0004507	0.0682449	0.168016	0.231806	0.191255	0.216843	0.164269	0.161495	0.209629	0.17264	0.194017	0.108196
h1SMcG0004508	0.0137828	0.0216365	0.0815679	0.0779084	0.0771624	0.0740118	0.0547313	0.0701842	0.0593887	0.060025	0.0383793
h1SMcG0004510	0.20741	0.057734	0.124575	0.18414	0.357	0.109339	0.199266	0.240217	0.175679	0.271843	0.126314
h1SMcG0004529	0.157717	0.074381	0	0	0.19953	0.0933248	0.0907205	0	0.0951286	0	0
h1SMcG0004532	0.349345	0.612274	0.765369	0.646503	0.611435	0.587709	0.585645	0.575724	0.551327	0.56164	0.619054
h1SMcG0004538	0.480766	1.01509	1.21766	1.1205	1.12235	1.00131	0.952549	1.08893	1.10584	0.971816	0.947266
h1SMcG0004540	1.14199	0.742522	0.307533	0.218267	0.238478	0.244085	0.201051	0.182062	0.218792	0.198878	0.204585
h1SMcG0004548	0.0318342	0.0041368	0.0873966	0.0719556	0.0519075	0.0346153	0.0871591	0.0686646	0.0366908	0.060225	0.0402275
h1SMcG0004549	0.137165	0.0806598	0.0850863	0.0639554	0.0699654	0.0818692	0.0913574	0.0950865	0.0869692	0.111173	0.103122
h1SMcG0004551	0.195718	0.169211	0.0955621	0.0761553	0.0551397	0.0766307	0.0949298	0.0936866	0.106993	0.109478	0.165727
h1SMcG0004554	0.0877955	0.00897919	0.0108662	0	0	0	0.0162257	0	0	0	0
h1SMcG0004555	0.259792	0.14215	0.076965	0.0519517	0.0448372	0.0497566	0.0428188	0.040591	0.0452578	0.0486611	0.0456765
h1SMcG0004558	0.660067	0.470783	0.362683	0.359527	0.349572	0.378893	0.349572	0.344871	0.367531	0.358384	0.373676
h1SMcG0004559	0	0.00268324	0	0.0126117	0.0133205	0.009614	0	0	0.0116547	0	0
h1SMcG0004560	0	0.0699239	0.280948	0.331773	0.0979915	0.129895	0.0428892	0.168787	0.246453	0.0917992	0.0392808
h1SMcG0004562	0.039709	0.0147109	0.0117744	0.0145634	0.0212191	0.0218219	0.0238526	0.0165194	0.0144561	0.025556	0.029942
h1SMcG0004565	0	0.000596306	0.0034401	0.020603	0.0219876	0	0	0.0136122	0.00625074	0.0252247	0.00673487
h1SMcG0004567	0.267407	0.155445	0.0689406	0.0725168	0.0511505	0.0502543	0.0607528	0.0601385	0.0601385	0.0580867	0.0920842
h1SMcG0004568	0.150499	0	0.101868	0.0641765	0.0672191	0.0604858	0.0580679	0.225289	0	0.0632917	0
h1SMcG0004569	0.270075	0.241086	0.120808	0.107243	0.117992	0.156769	0.1766	0.118272	0.132812	0.139774	0.136392
h1SMcG0004571	0.0669343	0.0391051	0.0254246	0.0360979	0.0488056	0.0360913	0.0560498	0.0376466	0.038852	0.0425473	0.059436
h1SMcG0004572	0.848716	1.18382	1.24119	1.28239	1.29142	1.212	1.22856	1.36881	1.34376	1.35733	1.26475
h1SMcG0004581	0.00378117	0	0	0	0	0.00149832	0.00108959	0.00191068	0.0038606	0.00355489	0
h1SMcG0004585	0.325658	0.253514	0.195972	0.189805	0.165264	0.192568	0.203053	0.19783	0.172915	0.190915	0.217655
h1SMcG0004595	0.040731	0.0299819	0.00522976	0.00879031	0.0107169	0.00934249	0.00757078	0.0097885	0.010392	0.0123623	0.00140527
h1SMcG0004605	0	0.0173081	0.0314341	0.0159853	0	0.0260898	0.0122022	0.0132982	0.0413657	0.0291843	0.010678
h1SMcG0004611	0.0180005	0	0.0446393	0.0396837	0.0224521	0.0363076	0.0516681	0.0539713	0.0733269	0.0569779	0.0788923
h1SMcG0004612	0.0241795	0.0222461	0.0232172	0.0227545	0.0302254	0.0141451	0.01986	0.0207479	0.0315934	0.0256623	0.0221221
h1SMcG0004615	0.415845	0.223942	0.174973	0.221332	0.172408	0.180697	0.17743	0.165501	0.253067	0.143549	0.159509
h1SMcG0004616	0.508158	0.305435	0.252067	0.263969	0.247502	0.270824	0.265338	0.229736	0.284729	0.301936	0.288741
h1SMcG0004620	0	0.0260898	0	0.0762333	0.0797715	0.0725698	0.0349926	0.140053	0.07461	0.0398407	0.0321514
h1SMcG0004623	0.7677	0.522546	0.447462	0.409303	0.42585	0.428045	0.38712	0.393324	0.428905	0.448381	0.444043
h1SMcG0004626	0.320432	0.185843	0.0782363	0.0345027	0.10053	0.0901563	0.142245	0.0614936	0.121454	0.0941607	0.08067
h1SMcG0004628	0.75949	1.06443	1.25672	1.36238	1.31805	1.21581	1.18906	1.30278	1.33774	1.40443	1.23847
h1SMcG0004629	0.11022	0.0500446	0.0542122	0.0683091	0.319508	0.0651411	0	0.125942	0	0	0.0576146
h1SMcG0004631	0	0.0107136	0.0467726	0.116323	0.082733	0.0382272	0.0543216	0.0380193	0.0206945	0.0597572	0.0497803
h1SMcG0004633	0	0.0429244	0.0303156	0	0.0828605	0.0184013	0.0180844	0	0.0207255	0	0.0331693
h1SMcG0004634	0.0396257	0.156706	0.214195	0.274247	0.17733	0.185174	0.165759	0.254351	0.222595	0.181436	0.146808
h1SMcG0004635	0.35571	0.405469	0.488952	0.674251	0.678261	0.504163	0.297862	0.432009	0.46033	0.415482	0.387734
h1SMcG0004636	0.124247	0.200505	0.148621	0.121853	0.12843	0	0	0.0597207	0.0896598	0.171412	0.215948
h1SMcG0004639	0	0.000288274	0.000501363	0.00774402	0	0.00732848	0.00199719	0.00281086	0.00428742	0.00754658	0.00146354
h1SMcG0004640	1.1748	3.0847	3.64251	2.76264	2.49806	2.19126	2.31912	2.35954	2.23155	2.12623	2.22051
h1SMcG0004641	0	0	0.00157015	0.00884528	0.0061127	0.00889813	0	0.00647969	0.00477605	0	0
h1SMcG0004642	0.118685	0.0781952	0.0521258	0.0408829	0.0270543	0.0346249	0.0356718	0.0254184	0.0411665	0.0255808	0.0327953
h1SMcG0004643	0.44235	0.856152	1.31081	1.5097	1.4757	1.29486	1.12121	1.28257	1.25315	1.17997	0.884458
h1SMcG0004645	0.024673	0.00147767	0.00101281	0.0158068	0.0180937	0.00735645	0.0277044	0.0111129	0.00809302	0.00464002	0.00157869
h1SMcG0004648	0.028242	0.0170291	0.0266011	0.0394013	0.0394013	0.0380644	0.0434262	0.0396356	0.0476868	0.0510482	0.0364868
h1SMcG0004649	0.0152094	0.00697579	0.00237508	0.0138797	0.0228702	0.0178053	0.0101846	0.0185454	0.0312471	0.0214738	0.0191966
h1SMcG0004650	0.935396	0.707021	0.669177	0.578485	0.584612	0.59993	0.54459	0.446074	0.432153	0.423221	0.360507
h1SMcG0004651	0.225988	0.562477	0.840206	0.615678	0.715219	0.743138	0.52088	0.777729	0.957702	0.65596	0.629331
h1SMcG0004653	0.11573	0.0571719	0.0340802	0.0434943	0.0361829	0.0504743	0.0363574	0.0387899	0.041665	0.0487895	0.0504743
h1SMcG0004657	0.0830242	0.620216	1.11422	1.48569	1.46675	1.27471	1.42902	1.50076	1.29988	1.47128	1.13073
h1SMcG0004658	0.014488	0.00621511	0	0.0167626	0	0.0135578	0	0	0.0156941	0.016872	0.024282
h1SMcG0004666	0.20136	0.415327	0.493297	0.467509	0.502091	0.468695	0.467872	0.483307	0.524018	0.480826	0.427915
h1SMcG0004667	0.0358823	0.0242346	0.0104412	0.0181329	0.0163733	0.0196434	0.0182732	0.0172861	0.0150793	0.0148273	0.0124858
h1SMcG0004669	0.0512746	0.0199992	0.0477709	0.061348	0	0.057783	0.0275493	0	0.0307354	0	0.0254547
h1SMcG0004670	0	0.0347848	0	0	0.0533462	0	0	0	0.0493354	0.0958545	0.0823133
h1SMcG0004671	0.690791	0.636364	0.512015	0.49206	0.383599	0.522814	0.522209	0.513039	0.495271	0.504476	0.496282
h1SMcG0004672	1.62979	1.19642	1.09452	0.930295	0.918778	1.04827	1.01344	1.01748	1.09452	0.953314	0.982191
h1SMcG0004678	0	0.00605451	0.00778083	0.0306343	0.0176182	0	0.0127911	0	0	0.0303439	0
h1SMcG0004679	1.7398	1.06551	0.853813	1.03948	0.769591	0.902904	1.05957	0.878821	0.821005	1.20899	1.17456
h1SMcG0004680	4.65179	4.03442	3.78847	3.74567	3.69579	3.66917	3.73222	3.68029	3.76832	3.83302	3.94209
h1SMcG0004690	0.244927	0.392023	0.165577	0.428721	0.357086	0.257122	0.292615	0.323952	0.282622	0.330514	0.430597
h1SMcG0004695	0.669177	0.469666	0.39189	0.322559	0.30688	0.320847	0.301118	0.294009	0.283937	0.302086	0.310722
h1SMcG0004703	0.240814	0.146672	0.104909	0.102492	0.102599	0.0956369	0.10174	0.107234	0.123241	0.124575	0.138934
h1SMcG0004704	1.19565	1.65395	1.74812	1.5228	1.39697	1.23474	1.26118	1.18667	0.947849	0.664928	0.671835
h1SMcG0004712	0.0935347	0	0	0.0760897	0.0421494	0.0369225	0	0	0.0744444	0.0397806	0.0320812
h1SMcG0004715	0.763682	0.245779	0.601196	0.751604	0.543334	0.568346	0.773306	0.826204	1.01131	1.12283	1.57642
h1SMcG0004720	0.214763	0.39247	0.421596	0.472888	0.477169	0.412611	0.376389	0.457413	0.465275	0.428761	0.362392
h1SMcG0004723	0.0090359	0.00152781	0	0.0179143	0.0113022	0.0074371	0	0.0302672	0.0320129	0.0182526	0.0127104
h1SMcG0004732	0.0565863	0.0229196	0.0254321	0.046609	0.0712234	0	0.0311354	0	0.056277	0.0245311	0
h1SMcG0004736	0.492439	0.536169	0.59276	0.658203	0.602767	0.845993	0.870142	0.789959	0.951541	1.05559	0.807736
h1SMcG0004737	0.1441	0.152311	0.124272	0.101577	0.205385	0.142383	0.0474561	0.119945	0.0518115	0.0766595	0.0656637
h1SMcG0004741	2.47213	0.979865	0.323542	0.857009	1.4107	1.70346	2.2457	0.625879	0.136871	0.0726982	0
h1SMcG0004743	0.288966	0.140151	0.116655	0.0894839	0.0796688	0.113007	0.108676	0.0868433	0.114735	0.120266	0.138639
h1SMcG0004744	0.156821	0.516023	0.648822	0.487782	0.476271	0.489983	0.495271	0.485299	0.490798	0.474618	0.489522
h1SMcG0004746	1.03555	1.00399	1.26566	1.23744	1.04412	0.873372	0.978299	1.26126	1.03346	1.02188	1.36716
h1SMcG0004755	4.51611	4.00444	3.80466	3.72456	3.72764	3.70214	3.75099	3.7403	3.90658	3.93022	3.98789
h1SMcG0004756	0.00427741	0.000424022	0.000564282	0.00704027	0.00600834	0.00347269	0.00167863	0.00318507	0.00282532	0.00444853	0.00188937
h1SMcG0004767	0.0600106	0.0544128	0.028105	0.0236711	0.0248588	0.0345659	0.0429244	0.0379254	0.0380237	0.0541764	0.0679772
h1SMcG0004772	0.303087	0.780539	0.972732	1.20532	1.29547	1.03119	0.938113	0.832058	0.559591	0.430684	0.443012
h1SMcG0004778	0.0437289	0.0877632	0.114964	0.115935	0.146746	0.079578	0.120685	0.0800325	0.104272	0.0831621	0.117772
h1SMcG0004779	0.0927458	0.166227	0.220534	0.238358	0.144863	0.179317	0.237181	0.106115	0.202416	0.250616	0.137028
h1SMcG0004781	0.0281571	0.0297248	0.0448207	0.0398508	0.0243383	0.0145007	0.0155415	0.0278252	0.0298507	0.0360913	0.0124638
h1SMcG0004785	0.159023	0.265696	0.311105	0.301856	0.295711	0.26561	0.29219	0.244819	0.267857	0.199374	0.21388
h1SMcG0004800	0.129747	0.444985	0.580332	0.506586	0.449059	0.469878	0.395899	0.468695	0.498315	0.381532	0.321632
h1SMcG0004802	0.206245	0.0265372	0.0295257	0	0.0809103	0.108894	0.365768	0.0371957	0.109879	0.0403394	0.0325033
h1SMcG0004804	0.0712234	0.0848468	0.120685	0.0964129	0.100146	0.0896781	0.0904043	0.102808	0.060225	0.0734991	0.0655415
h1SMcG0004805	0.774557	0.477075	0.369954	0.347584	0.445807	0.46191	0.469957	0.420401	0.465785	0.497266	0.42108
h1SMcG0004806	0.0895344	0	0.109496	0	0	0.0774581	0	0.0523109	0.0282093	0.0293274	0.0228924
h1SMcG0004813	1.28601	0.966344	0.834108	0.864518	0.798554	0.8512	0.941993	0.819411	0.855317	0.874167	1.06724
h1SMcG0004814	0.0495393	0.0418377	0.00170871	0	0.0162415	0	0.00545517	0	0	0	0
h1SMcG0004817	1.73376	1.1929	0.871627	0.887233	0.67968	0.898416	0.755841	0.753901	0.678672	0.824454	0.784303
h1SMcG0004818	0.608068	0.416036	0.379213	0.339606	0.337283	0.347815	0.370351	0.303393	0.284804	0.329522	0.381947
h1SMcG0004820	0	0	0.160521	0.145839	0.104556	0.222003	0.0464645	0.0483312	0.0506926	0	0.0843394
h1SMcG0004823	0.115855	0.0847618	0.0444914	0.0323323	0.0400522	0.0385286	0.0393772	0.0318342	0.0404143	0.0437289	0.0476868
h1SMcG0004828	0.462426	0.690995	0.829008	0.730952	0.765012	0.686039	0.694563	0.607276	0.533302	0.550328	0.588773
h1SMcG0004831	0.00545517	0.000479187	0.000717637	0.00478438	0.00886599	0.00912024	0.00677853	0.0132381	0.0112426	0.0102918	0.00539066
h1SMcG0004833	0	0	0	0.180842	0.0993504	0.0889129	0	0	0.0911646	0	0
h1SMcG0004843	1.91775	1.39866	1.06355	1.12603	1.03985	1.15048	1.12271	1.05805	1.23276	1.30832	1.28832
h1SMcG0004845	0.0319276	0.0529552	0.115346	0.0383857	0.0401797	0.0684429	0.065427	0.0347075	0.0368447	0	0
h1SMcG0004853	2.767	2.14361	2.08182	2.06339	1.97909	2.18763	2.21988	2.1357	2.12952	2.21932	2.37337
h1SMcG0004854	0.154204	0.108933	0	0	0.0528552	0.0471303	0.169118	0	0.048872	0.17833	0.319096
h1SMcG0004858	3.3538	3.04205	3.06946	3.05572	3.16703	3.26201	3.22418	3.40186	3.5963	3.79589	3.9746
h1SMcG0004859	0	0.0332146	0.0367264	0.0488665	0.0512577	0.0883312	0	0	0.21008	0.0486401	0
h1SMcG0004867	0.0369475	0.0390439	0.0431491	0.0557619	0.0465755	0.0639119	0.0556796	0.0523109	0.0308724	0.0781705	0.0566201
h1SMcG0004872	0.080928	0.0592952	0.0394613	0.0372647	0.0456467	0.0382174	0.0522269	0.0410637	0.0533811	0.0511727	0.0590944
h1SMcG0004875	1.68087	1.13122	0.995496	0.843719	0.807645	1.0268	0.863861	0.717868	0.875894	1.02991	1.04577
h1SMcG0004877	0.656066	0.402261	0.343169	0.366107	0.314042	0.341293	0.366006	0.32855	0.349153	0.415281	0.432081
h1SMcG0004881	0.538157	0.283753	0.0748369	0.176113	0.185968	0.128231	0.160869	0.16668	0.130462	0.246091	0.213634
h1SMcG0004882	0.624025	0.960805	1.12702	1.1737	1.16231	1.0787	1.02937	1.1355	1.10464	1.11087	1.0096
h1SMcG0004883	0.0492024	0.100655	0.138576	0.183031	0.119258	0.12504	0.120535	0.141368	0.159212	0.160386	0.096096
h1SMcG0004884	0	0.00167592	0.0098013	0.0185642	0.0116624	0.015272	0.0148447	0.00833065	0.025701	0	0.0058891
h1SMcG0004887	0.11083	0.0504065	0.054528	0.0365882	0.0384173	0.0960221	0.0624634	0.0656065	0.0977355	0.0682245	0.0580005
h1SMcG0004889	1.64067	1.38018	0.985842	0.958341	0.955654	1.0471	0.929937	0.935317	0.933726	0.999259	1.0575
h1SMcG0004891	2.00324	1.66194	1.48054	1.33261	1.37454	1.28177	1.30917	1.27622	1.29832	1.33628	1.42452
h1SMcG0004897	0.993974	1.97541	2.71815	2.95726	2.84116	2.58105	2.29261	2.52303	2.49254	2.41714	1.98471
h1SMcG0004900	0.0398988	0.068488	0.0356337	0.0912546	0.141392	0	0	0	0	0	0
h1SMcG0004902	0.178805	0.151295	0.0903675	0.0898143	0.0743425	0.088316	0.0804054	0.0860312	0.0916001	0.089102	0.107846
h1SMcG0004905	0.934933	0.679879	0.527236	0.475898	0.479817	0.467192	0.555972	0.514133	0.495612	0.453382	0.555152
h1SMcG0004909	0.951685	0.645131	0.324771	0.258719	0.266477	0.292273	0.305266	0.320847	0.310932	0.298341	0.318293
h1SMcG0004919	0.319064	0.605184	0.491645	0.598241	0.594368	0.48325	0.451771	0.598925	0.607859	0.446743	0.578485
h1SMcG0004922	0	0.023764	0.0558799	0.0373967	0	0.0336034	0	0.0668988	0.0689643	0	0
h1SMcG0004926	0	0	0	0.0291234	0.0306954	0.00854842	0	0.0428753	0.0190919	0.0114621	0
h1SMcG0004934	0.221629	0.110205	0.0746782	0.0814843	0.0750585	0.0913574	0.101992	0.0923567	0.101113	0.0871591	0.108008
h1SMcG0004935	0.284174	0.149432	0.0312756	0.01746	0.0309321	0.0260239	0.0231645	0.0274195	0.0197229	0.0290942	0.0300001
h1SMcG0004936	0.0163884	0.0154705	0.0216712	0.027255	0.0117598	0.0403762	0.0267267	0.0201262	0.01804	0.0233036	0.021
h1SMcG0004939	2.10135	1.64105	1.10666	1.04255	0.856978	0.77524	1.06041	1.03424	0.905085	1.03237	1.14389
h1SMcG0004940	0.00505663	0	0.00113679	0.0112586	0.00644605	0	0.00152652	0.00869575	0.00342348	0.00938354	0
h1SMcG0004944	0.0354552	0.0204871	0.0288836	0.0503615	0.0468743	0.023539	0.0389952	0.0375849	0.031412	0.0488056	0.0279497
h1SMcG0004951	0.660582	0.972314	1.03702	1.09262	1.07446	0.987263	0.882004	0.970458	0.866381	0.932585	0.81318
h1SMcG0004954	1.11536	0.697096	0.331091	0.104484	0.344063	0.351356	0.204358	0.349502	0.234015	0.445814	0.328295
h1SMcG0004955	1.33056	0.95468	0.613534	0.597897	0.526939	0.60588	0.610532	0.540811	0.619152	0.622575	0.679257
h1SMcG0004956	0.00676076	0.000680411	0.00116652	0.0180937	0.00835152	0	0	0.0157746	0.0274744	0.0185039	0.022315
h1SMcG0004957	0.247697	0.185899	0.257818	0.260074	0.203941	0.200425	0.27728	0.324516	0.276121	0.325187	0.347431
h1SMcG0004959	0.143462	0.0794803	0.0621877	0.0503961	0.0287924	0.0445083	0.0625856	0.0441151	0.0306343	0.0441028	0.052569
h1SMcG0004964	0.0469076	0.067765	0.0276684	0.0905106	0.148816	0.0854642	0.0660478	0.149117	0.103965	0.0554177	0.0910472
h1SMcG0004965	0.0159853	0.00784899	0.0515961	0	0.0195439	0.10634	0.0888158	0.0160312	0.0643616	0.0345027	0.0945359
h1SMcG0004969	0.280204	0.907948	1.35218	0.70824	0.591818	0.432301	0.446552	0.389032	0.364841	0.397925	0.450307
h1SMcG0004970	0.653765	0.511872	0.440871	0.457539	0.412983	0.523973	0.197401	0.311126	0.31192	0.208351	0.181842
h1SMcG0004971	0.494572	0.251814	0.238602	0.276954	0.214792	0.223761	0.248689	0.234767	0.26419	0.262247	0.278508
h1SMcG0004973	0.139086	0.0917645	0.0539311	0.0485981	0.0576038	0.0639751	0.0798424	0.0595278	0.0609019	0.0553638	0.0403692
h1SMcG0004976	1.55725	1.25058	0.995564	0.721535	0.618716	0.737339	0.74854	0.733035	0.776956	0.860195	1.02316
h1SMcG0004977	1.02209	0.714749	0.669834	0.546546	0.573256	0.675232	0.65243	0.645924	0.734651	0.651846	0.738171
h1SMcG0004978	0.042355	0.0541238	0.0587715	0.163889	0.0281176	0.0472051	0.0890032	0.0466534	0.0934408	0.0727269	0.0817349
h1SMcG0004979	1.01258	0.64339	0.491267	0.529332	0.29091	0.400392	0.232791	0.35589	0.385724	0.41008	0.484531
h1SMcG0004980	0.10977	0.165127	0.302683	0.289196	0.438141	0.48618	0.32481	0.335861	0.30519	0.310599	0.0759596
h1SMcG0004982	0	0.158924	0.0880412	0	0	0.194424	0	0	0.103546	0.105124	0.0905163
h1SMcG0004983	0.169625	0.0892598	0.00420958	0.014888	0.00809302	0.00232115	0.0134702	0.00516844	0.00938354	0.00738726	0.00966057
h1SMcG0004984	0.540811	0.411646	0.256051	0.190832	0.191316	0.181516	0.212123	0.160566	0.173465	0.200219	0.253282
h1SMcG0004985	0.0820356	0.0565276	0.0658938	0.0428057	0.0451498	0.0219059	0.0639639	0.0279497	0.041654	0.0480817	0.0644306
h1SMcG0004989	0.68189	0.679992	0.938346	0.969224	0.899977	0.856052	0.85817	1.00451	1.09047	0.90587	0.904148
h1SMcG0004997	0.013226	0.0133561	0.0126372	0.0282129	0.0263175	0.0121896	0.0415212	0.0217245	0.0364324	0.0310461	0.060225
h1SMcG0004999	0.0268602	0.0424858	0.0464249	0.0316023	0	0.185047	0.0268504	0.0280277	0.0585591	0.031329	0.0248028
h1SMcG0005000	1.20876	0.751745	0.572474	0.662572	0.436314	0.631136	0.502091	0.500518	0.695986	0.613318	0.742399
h1SMcG0005001	2.67422	2.2154	2.02232	1.94881	1.99916	1.95736	2.03302	1.92489	1.86475	1.86196	2.05659
h1SMcG0005002	0.515496	0.701982	0.755177	0.758857	0.609182	0.919459	0.791018	0.686828	0.743138	0.445932	0.473703
h1SMcG0005003	0.0729787	0.0506598	0.023732	0.0207391	0.0222637	0.0261762	0.040266	0.0317671	0.0334583	0.0322881	0.0388657
h1SMcG0005006	0.29632	0.108712	0.0311295	0.0302513	0.0279585	0.0256623	0.0283953	0.0324044	0.0316136	0.0312896	0.037179
h1SMcG0005010	0.0202088	0.0297958	0.014488	0.183909	0.111642	0.0619611	0.0392561	0.15598	0.0225332	0.177421	0.0544937
h1SMcG0005011	0.0362408	0.0455419	0.0493221	0.0631058	0.128498	0.169447	0.0755466	0.150817	0.136163	0.0820141	0.086476
h1SMcG0005013	0.0120608	0.00193084	0.0114131	0.0112768	0.0110862	0.0145119	0.00679296	0.0152478	0.0167175	0.0130662	0.0106114
h1SMcG0005014	0.00690474	0.0164671	0.0272422	0.0341272	0.0258033	0.0166747	0.0214099	0.0199276	0.0137733	0.0190584	0.0182526
h1SMcG0005017	0.00888924	0.00444853	0.00818313	0.0162676	0.017339	0.0108788	0.0124716	0.0152212	0.0152212	0.0216712	0.0178148
h1SMcG0005020	0.0815184	0.0204667	0.0259607	0.022303	0.018326	0.0235175	0.0169552	0.0233952	0.0231066	0.0349673	0.0368447
h1SMcG0005025	0.129949	0.200039	0.183063	0.491645	0.326136	0.527159	0.611596	0.263721	0.0895224	0.0254488	0.0591817
h1SMcG0005026	0.0328261	0.0336635	0.0022204	0.0259945	0.0240604	0.008745	0.00642371	0.0127805	0.0179277	0.015481	0.0117947
h1SMcG0005029	0.0239408	0.0279067	0.0240124	0.0371905	0.0313994	0.03088	0.0398104	0.0554969	0.0523259	0.0437488	0.0353554
h1SMcG0005034	0.199618	0.257572	0.215775	0.256738	0.281326	0.149466	0.3028	0.268281	0.267365	0.232859	0.167581
h1SMcG0005037	0.125914	0.0805856	0.0356578	0.0356297	0.0307746	0.0435806	0.0473345	0.0287617	0.036482	0.0427967	0.0446234
h1SMcG0005038	0.0275161	0.112202	0.0224162	0.0612333	0.0946538	0.164712	0.22776	0.112182	0.189267	0.11564	0.0761176
h1SMcG0005039	3.44252	2.7163	2.36944	2.29063	2.29814	2.40421	2.39119	2.46094	2.52926	2.45458	2.66867
h1SMcG0005041	3.50963	3.12363	2.83404	2.78159	2.71963	2.53933	2.70216	2.69094	2.53388	2.67859	2.52822
h1SMcG0005042	0	0.0421542	0.0216204	0.0314341	0	0.0825504	0	0	0	0.0311414	0.0740817
h1SMcG0005044	0.0458954	0.0296247	0.0138004	0.0135612	0.017411	0.0174184	0.0138004	0.01466	0.01895	0.0168619	0.0169397
h1SMcG0005052	0.046079	0.0801849	0.0869795	0.0290024	0	0.051456	0.0733129	0.101073	0.101992	0.0287079	0.0891685
h1SMcG0005054	0	0.0205755	0.0230957	0.0333231	0.127628	0.0590283	0.0282093	0	0	0.0909182	0.0519637
h1SMcG0005056	0.777547	0.419232	0.322166	0.282342	0.260887	0.336375	0.303269	0.336585	0.306067	0.354833	0.397925
h1SMcG0005058	0.00329373	0.00039898	0.00277766	0.00602092	0.00973148	0.0077371	0	0.00340911	0.00490001	0.00410619	0.00272236
h1SMcG0005059	0.525845	0.736599	0.795995	0.803302	0.882114	0.749028	0.838097	0.936879	0.938427	0.854796	0.778822
h1SMcG0005060	0.00830453	0.00241204	0.00565223	0.0182121	0.0129997	0.00928376	0.00614894	0.0104621	0.0138128	0.0140787	0.0105275
h1SMcG0005063	0.124647	0.0949298	0.0491264	0.0426889	0.0466801	0.0324335	0.031084	0.0341389	0.0498111	0.0301876	0.0327874
h1SMcG0005066	0.00604472	0	0	0.00708129	0.0170546	0	0.00336407	0	0.0149245	0.0160312	0.0227645
h1SMcG0005067	0.284549	0.226272	0.165927	0.155828	0.142981	0.144657	0.154531	0.168594	0.166101	0.162161	0.178182
h1SMcG0005068	0.512568	0.28174	0.271935	0.42124	0.250391	0.226272	0.353224	0.303883	0.59426	0.440653	0.377278
h1SMcG0005074	0.872829	0.645649	0.451513	0.42585	0.46505	0.562887	0.574048	0.514788	0.486765	0.506625	0.502589
h1SMcG0005077	0.559322	0.321808	0.254589	0.279403	0.318597	0.268677	0.312919	0.294545	0.25921	0.229013	0.309266
h1SMcG0005084	0.289938	0.32198	0.366006	0.503294	0.477633	0.477985	0.503795	0.54459	0.595057	0.587532	0.713756
h1SMcG0005086	0.017339	0.0382731	0.2347	0.186736	0.14648	0.068116	0.0816815	0.0345155	0.102326	0.103857	0.0753818
h1SMcG0005088	0.0237975	0.0256007	0.000956317	0	0	0.00439264	0.00609526	0.00493094	0.00638242	0.00950913	0.00255098
h1SMcG0005090	1.05283	0.77107	0.657042	0.63009	0.663371	0.675145	0.706749	0.673346	0.735479	0.756943	0.776956
h1SMcG0005093	0.43721	0.283108	0.227055	0.191363	0.199198	0.225483	0.197865	0.184472	0.198138	0.221847	0.260589
h1SMcG0005095	0	0	0.0195388	0.0290499	0.0306103	0	0.0244577	0	0	0	0
h1SMcG0005098	2.46735	2.07011	1.87562	1.82451	1.69272	1.77978	1.91529	1.72402	1.84719	1.85807	2.07637
h1SMcG0005102	0.0195527	0.0335628	0.0479644	0.0568575	0.0309479	0.0401111	0.0217624	0.0772381	0.0587963	0.0492024	0.0401944
h1SMcG0005105	0.169114	0.135996	0.0907857	0.147672	0.0856836	0.0773661	0.118586	0.0586453	0.051309	0.177841	0.139759
h1SMcG0005107	0.0219362	0.0332944	0.0320812	0.0545897	0.039872	0.0285861	0.0433121	0.0624308	0.0303156	0.025825	0.0349776
h1SMcG0005109	0.267101	0.430684	0.575724	0.561193	0.535458	0.520073	0.538901	0.527598	0.566694	0.595845	0.45189
h1SMcG0005110	0.0273654	0.0577931	0.124828	0.138981	0.164583	0.100955	0.122491	0.183347	0.0970103	0.125568	0.070741
h1SMcG0005113	0.728112	0.571717	0.512237	0.440198	0.450307	0.438313	0.421423	0.463758	0.476271	0.513238	0.484858
h1SMcG0005117	1.05161	0.711448	0.736599	0.511676	0.587709	0.739963	0.549988	0.572188	0.668004	0.599833	0.856827
h1SMcG0005122	1.77903	2.65779	2.69332	2.41907	2.21959	2.1521	2.33511	2.36486	2.38223	2.50176	2.53632
h1SMcG0005124	0	0.0502047	0.0543369	0.0685636	0	0.0654238	0	0	0	0	0
h1SMcG0005127	0.00463472	0	0.00791896	0.016734	0.00885282	0.00527253	0.0156569	0.00865983	0.0103991	0.00823674	0.00627511
h1SMcG0005130	0.0142759	0.00600834	0.0567827	0.0850101	0.0468182	0.027372	0.0389216	0.0270022	0.0567727	0.0443677	0.060038
h1SMcG0005144	0.0459261	0.0312087	0.0166169	0.0169637	0.0124494	0.0138512	0.00872924	0.00974488	0.0136486	0.0196758	0.0140104
h1SMcG0005151	0	0	0	0.0253047	0.0269214	0	0.0212825	0	0.0242414	0.0477243	0.0193929
h1SMcG0005152	0.282237	0.20037	0.150932	0.140444	0.135285	0.149996	0.141123	0.142383	0.150133	0.155183	0.169817
h1SMcG0005153	0	0	0.0361756	0.048208	0.0973113	0.129121	0	0	0	0.0477799	0.0782489
h1SMcG0005156	0.617557	0.606094	0.698171	0.745802	0.732143	0.699214	0.793016	0.785117	0.840013	0.925242	1.06443
h1SMcG0005158	0.15598	0.112198	0.103965	0.100561	0.0788923	0.082733	0.0927043	0.0950674	0.117071	0.0897811	0.108212
h1SMcG0005160	0.157918	0.310442	0.424103	0.279589	0.307928	0.278162	0.289233	0.311267	0.221172	0.27097	0.357546
h1SMcG0005161	0.840378	0.314172	0.15942	0.131167	0.083949	0.142638	0.153343	0.193355	0.197401	0.207799	0.230324
h1SMcG0005164	0.463547	0.343966	0.293767	0.231194	0.220514	0.261672	0.265008	0.26446	0.238478	0.29353	0.321239
h1SMcG0005166	0.117164	0.0714525	0.0565955	0.0695877	0.0484601	0.0715655	0.0739185	0.056415	0.0751153	0.0622311	0.0955235
h1SMcG0005168	0.105134	0.026304	0.0162813	0.0176863	0.0242414	0.0305346	0.0181674	0.0213787	0.0269948	0.0322668	0.0338588
h1SMcG0005169	0.326062	0.186137	0.223024	0.152974	0.182037	0.233197	0.253131	0.174056	0.261014	0.266644	0.333257
h1SMcG0005173	0.0159188	0.00911225	0.0137828	0.0201369	0.0270383	0.0228438	0.0220519	0.0175778	0.0191448	0.0344119	0.0194943
h1SMcG0005177	0.271708	0.192585	0.122404	0.188815	0.160007	0.147747	0.164269	0.155202	0.186183	0.140379	0.201297
h1SMcG0005180	0.10261	0.31192	0.166275	0.198414	0.245927	0.117379	0.364501	0.257226	0.256032	0.191823	0.166227
h1SMcG0005183	0.0627732	0.0623801	0.0284765	0.0394927	0.031984	0.0361319	0.0343418	0.0092946	0	0.0299312	0.0236515
h1SMcG0005184	1.22856	0.880814	0.762108	0.752654	0.726886	0.662572	0.728112	0.71481	0.668408	0.722085	0.88264
h1SMcG0005185	0.478081	0.439149	0.418799	0.294277	0.368818	0.213565	0.296098	0.181771	0.214501	0.150003	0.217505
h1SMcG0005187	0.191363	0.145311	0.0994173	0.143223	0.151473	0.29425	0.131596	0.220514	0.218391	0.20156	0.0827171
h1SMcG0005189	0.0345527	0.083892	0.159539	0.15985	0.131406	0.11817	0.142896	0.0609742	0.168814	0.129817	0.0494001
h1SMcG0005191	0.380473	0.256885	0.332418	0.24385	0.221678	0.286141	0.332936	0.226866	0.299791	0.337489	0.431178
h1SMcG0005192	0.186118	0.29243	0.26911	0.253514	0.291774	0.281384	0.259412	0.190629	0.221083	0.234326	0.385062
h1SMcG0005193	0.887859	1.26944	1.42838	1.4794	1.49767	1.41331	1.34518	1.47216	1.47646	1.41722	1.33236
h1SMcG0005196	0.0204482	0.0301934	0	0.0869137	0.025522	0.0626012	0.019954	0.0415752	0.0227545	0.0855833	0.0906111
h1SMcG0005197	0.152592	0.136369	0.182732	0.190052	0.20691	0.144324	0.21937	0.224117	0.309083	0.344275	0.420782
h1SMcG0005198	0.534495	0.280472	0.208208	0.210794	0.184217	0.193732	0.199665	0.205103	0.202032	0.212256	0.193838
h1SMcG0005199	0.02404	0.0244326	0.0176182	0.0354713	0.017249	0.0307236	0.0354136	0.0422623	0.0337583	0.0536725	0.0336353
h1SMcG0005220	0.19334	0.0929465	0.100675	0.122539	0.129229	0.116574	0	0.222984	0	0.224132	0.27936
h1SMcG0005222	1.19876	0.558598	0.427891	0.248357	0.330742	0.478847	0.488768	0.300104	0.454745	0.305266	0.427356
h1SMcG0005229	0.403084	0.624477	0.662572	0.482122	0.456873	0.619834	0.389215	0.569956	0.707021	0.423398	0.679726
h1SMcG0005233	0.102249	0.0288338	0.0930468	0.0338256	0.098475	0.107896	0.0859338	0.107665	0.0996003	0.101009	0.104261
h1SMcG0005235	0.0178258	0.0166747	0.0191833	0.039312	0.0166169	0.028013	0.0582956	0.033088	0.052919	0.038852	0.0128153
h1SMcG0005241	0.634241	1.41937	1.66766	1.56247	1.5109	1.49788	1.42124	1.42169	1.47088	1.47791	1.48599
h1SMcG0005242	0.697193	1.4842	1.71689	1.60789	1.57675	1.55638	1.47823	1.47842	1.55103	1.55616	1.55588
h1SMcG0005243	0.0139004	0.0100636	0.0219951	0.0264153	0.0307581	0.0214933	0.0154353	0.0208259	0.0206725	0.0243916	0.0209456
h1SMcG0005244	3.05431	2.62769	2.58893	2.65355	2.60627	3.35913	3.75013	2.61667	2.77085	2.73511	2.87026
h1SMcG0005245	4.75915	4.44583	4.35585	4.35813	4.47064	4.50495	4.62215	4.69509	4.79428	4.89887	5.21145
h1SMcG0005246	0	0.0543089	0.0280653	0	0.0409452	0	0	0.035449	0.0375802	0.0386214	0.0620673
h1SMcG0005247	0.276678	0.133309	0.0110662	0.0201626	0.0756818	0	0.0163328	0.0175959	0.0191533	0.0712927	0.0146694
h1SMcG0005248	0.0262099	0.00853837	0.0356071	0.535117	1.2447	0.896808	1.0331	0.319566	0.0728815	0.0648013	0.040266
h1SMcG0005249	0.324583	0.320921	0.0637341	0.022006	0.0335413	0.00937484	0.00882695	0.028399	0.0497803	0.022315	0.0251918
h1SMcG0005252	0.0112911	0.00124108	0.00643151	0.0114775	0.0046528	0.00188937	0.00154962	0.00373676	0.00521609	0.00600834	0.00194688
h1SMcG0005257	0.02395	0.00867501	0.00731011	0.0112828	0.00671823	0.00941028	0.0064954	0.0146694	0.0104621	0.00736972	0.0130911
h1SMcG0005258	0.372478	0.694249	0.746418	0.756801	0.768613	0.670752	0.661991	0.737339	0.757541	0.748098	0.632755
h1SMcG0005259	0.0170669	0	0.0853861	0.0707187	0.0210437	0.0338148	0	0.0672232	0.0527564	0.0863813	0.0296071
h1SMcG0005260	0	0	0.185871	0.1159	0.122046	0.0381262	0.0359133	0.0750625	0.111987	0.113598	0.0330762
h1SMcG0005265	0.244111	0.160971	0.109863	0.111436	0.0964016	0.111987	0.113839	0.108855	0.0947345	0.114789	0.118342
h1SMcG0005270	0.0224919	0.00891944	0.00896085	0.0212892	0.0142759	0.00899507	0.01368	0.0118822	0.0195527	0.0198421	0.0144644
h1SMcG0005278	0	0.00711871	0.0294379	0.0332357	0.02674	0.00730146	0.0281494	0.0515961	0.0391523	0.0619869	0.0260718
h1SMcG0005282	0	0.0204731	0.193407	0.257122	0.0964837	0.167923	0.11047	0.166574	0.266399	0.221217	0.0517447
h1SMcG0005283	0	0.143377	0.373003	0.242179	0.133695	0.228238	0	0.0620468	0.122617	0.232218	0
h1SMcG0005292	0	0.045722	0.210527	0.203379	0.15929	0.0522837	0.0819197	0.142981	0.141663	0.139151	0.0526675
h1SMcG0005303	0.848082	0.781687	0.645383	0.629535	0.676817	0.705836	0.620429	0.614136	0.544818	0.481421	0.57703
h1SMcG0005307	1.16882	0.717351	0.355187	0.31316	0.355187	0.607749	0.447152	0.372231	0.50804	0.3288	0.526837
h1SMcG0005308	0.276391	0.135548	0.11187	0.124212	0.142596	0.120575	0.102776	0.0926268	0.131148	0.121375	0.162259
h1SMcG0005320	1.68198	1.33126	1.09057	1.0578	1.00131	0.904268	0.983576	1.05732	1.12846	1.18761	1.20612
h1SMcG0005321	0.00456725	0.000800859	0.00298547	0.0233036	0.0118822	0.00391957	0.0088349	0.013973	0.00742637	0.0139326	0.00340458
h1SMcG0005323	0.281384	0.169395	0.119889	0.144657	0.125279	0.110232	0.119536	0.134606	0.129768	0.123934	0.107421
h1SMcG0005324	0.359066	3.39636	3.58599	3.09304	2.49018	2.35387	2.41965	2.5472	2.69253	2.68779	2.70117
h1SMcG0005325	0.456372	3.76081	3.98648	3.45625	2.83053	2.67983	2.75216	2.91846	3.02602	3.03536	3.06348
h1SMcG0005326	0.308589	3.21482	3.42064	2.91975	2.32505	2.19759	2.25448	2.47418	2.50176	2.5219	2.56341
h1SMcG0005327	0.374573	0.515219	0.552242	0.541593	0.535825	0.509898	0.518592	0.569235	0.629839	0.648339	0.648339
h1SMcG0005330	0.0239196	0.00506516	0	0	0.016362	0	0	0	0.0143938	0.0280653	0.0102156
h1SMcG0005332	0.133555	0.247638	0.288966	0.26403	0.238373	0.256014	0.222576	0.234815	0.230032	0.225213	0.203941
h1SMcG0005334	0	0.025825	0.0119969	0.0210073	0.022557	0.0175221	0.052005	0	0.0384045	0.0395644	0.0154656
h1SMcG0005336	0.0151414	0.0157593	0.0653617	0.0761624	0.0796876	0.0675723	0.0467067	0.0389774	0.0510805	0.0660601	0.0341272
h1SMcG0005337	0.683182	0.676583	0.332231	0.312797	0.391301	0.465589	0.385062	0.370479	0.313035	0.34644	0.302702
h1SMcG0005338	1.64204	1.31045	1.09712	1.09884	1.05138	1.13819	1.14727	1.14447	1.20797	1.23511	1.29415
h1SMcG0005339	2.59124	2.12931	1.76464	1.84582	1.7807	1.79578	1.98788	1.89158	2.08182	1.85423	2.12931
h1SMcG0005346	1.12435	0.945006	0.723056	0.667618	0.717412	0.941993	1.1144	0.738309	0.742862	0.720952	0.810112
h1SMcG0005349	1.28655	0.775309	0.689968	0.714092	0.754457	0.672447	0.776101	0.786547	0.780652	0.743443	0.995496
h1SMcG0005352	0.0209379	0.013078	0.00839581	0.0171389	0.0182416	0.0287695	0.0205587	0.0146761	0.0234035	0.0173482	0.0314437
h1SMcG0005358	0.0624576	0.235373	0.268886	0.28901	0.246091	0.226866	0.164626	0.280541	0.232859	0.244667	0.259265
h1SMcG0005362	0.0177297	0.0192884	0.00343613	0.00636858	0.0143505	0.00507733	0.00812527	0.00383616	0.0125589	0.0208493	0.0165845
h1SMcG0005364	0.457496	0.283542	0.291291	0.255952	0.263755	0.273746	0.251011	0.253227	0.319508	0.294733	0.316944
h1SMcG0005365	0.0129934	0.000600536	0.000463921	0.00835992	0.00412094	0.00427741	0	0.00196565	0.00409123	0.00827308	0.000900188
h1SMcG0005369	0.0433032	0	0.0807297	0.098607	0.0541025	0.0481992	0.0458468	0.137874	0.050036	0.0513919	0.0833883
h1SMcG0005370	0.0587688	0.0343911	0.0308885	0.0272162	0.0289337	0.0370982	0.0296773	0.0341741	0.0388435	0.0275984	0.0332944
h1SMcG0005371	0	0.0477842	0.0517748	0.127187	0.0367766	0.1205	0	0.0315015	0.0934822	0.0649567	0.0274744
h1SMcG0005375	0.331646	0.198761	0.0816378	0.0751927	0.0756302	0.0851713	0.0668411	0.0794116	0.0784702	0.0810188	0.105124
h1SMcG0005378	0	0	0.151754	0.0555709	0.0855214	0.0772917	0.0248214	0.0520695	0.0545106	0.0807297	0.0228181
h1SMcG0005383	0.21937	0.264754	0.378657	0.376216	0.391543	0.21256	0.311171	0.451513	0.252004	0.361267	0.31559
h1SMcG0005385	0.180287	0.18811	0.224938	0.140013	0.278559	0.158915	0.220328	0.0824037	0.182858	0.135996	0.0735609
h1SMcG0005386	0.0185642	0.0723929	0.0126047	0.0408069	0.120669	0.142819	0.138338	0.0921206	0.0761341	0.0768566	0.0968262
h1SMcG0005387	0.300063	0.406542	0.467192	0.54762	0.569267	0.601896	0.712012	0.29483	0.440574	0.600615	0.667163
h1SMcG0005390	0.0331639	0.0141966	0.00328758	0.00974488	0.0085945	0.00671823	0.00587928	0.00670441	0.0075795	0.0111307	0.00852329
h1SMcG0005394	0.458676	0.262987	0.135285	0.0997187	0.101176	0.079382	0.0937079	0.0947663	0.0983663	0.103041	0.136542
h1SMcG0005397	0.0174652	0.00922754	0.0580308	0	0.0404395	0.0168354	0.0164637	0.0349501	0.0370982	0.0380644	0
h1SMcG0005401	0.038278	0	0.123984	0.208918	0.11441	0.103419	0	0.0838249	0.233769	0	0.0371236
h1SMcG0005405	0.128294	0.0627288	0.0466293	0.0434453	0.0457348	0.0617619	0.0294947	0.04749	0.0588156	0.0656065	0.0725965
h1SMcG0005406	0.0911296	0.0830242	0.208729	0.0888946	0.070741	0.143112	0.0406991	0.0845385	0.12585	0.0242969	0.018404
h1SMcG0005415	2.11366	1.49509	1.37484	1.31119	1.25	1.363	1.36017	1.25912	1.40589	1.36325	1.45778
h1SMcG0005417	0.575037	0.179076	0.25152	0.194395	0.204332	0.151006	0.14472	0.114473	0.041685	0.221048	0.402003
h1SMcG0005419	0.761465	0.422615	0.243149	0.191707	0.187063	0.188464	0.194661	0.182417	0.196179	0.211907	0.211107
h1SMcG0005421	0.112209	0.103642	0.182331	0.176477	0.186364	0.242369	0.123562	0.3117	0.168049	0.0907857	0.148621
h1SMcG0005428	0.30695	0.467509	0.697578	0.81366	0.759354	0.66952	0.555773	0.694036	0.635904	0.618716	0.517362
h1SMcG0005429	0	0.0332357	0.0633507	0.0339918	0.0357043	0.0455739	0.0289391	0	0.0474741	0.0486846	0
h1SMcG0005433	0	0.00873916	0	0	0.0209456	0.0163039	0.0159369	0.033707	0	0.0200029	0.0142857
h1SMcG0005443	1.18593	0.898792	0.783274	0.808056	0.758528	0.633817	0.721261	0.806766	0.794221	1.01736	1.41596
h1SMcG0005448	0.090065	0.0555213	0.0558417	0.093765	0.0490874	0.0481812	0.0386742	0.0312835	0.0330414	0.0318726	0.0570909
h1SMcG0005450	0.184709	0.25425	0.327855	0.363623	0.364518	0.344114	0.356902	0.375825	0.378657	0.362461	0.334303
h1SMcG0005454	0	0.0325986	0.0557694	0.0373255	0.0391606	0.0772381	0.0532943	0.0336409	0.110245	0.0141702	0.0293522
h1SMcG0005455	0.031084	0.0086887	0	0	0.020867	0.0161688	0.0158117	0	0	0.0199379	0
h1SMcG0005457	2.03828	2.23382	2.4095	2.26695	2.35799	2.48589	2.62599	2.61569	2.85672	2.98494	2.90291
h1SMcG0005459	3.22957	2.63978	2.39119	2.33369	2.40198	2.48988	2.52148	2.41337	2.5868	2.64429	2.72516
h1SMcG0005464	0.147954	0.285116	0.348626	0.361543	0.331905	0.300018	0.245627	0.321691	0.275252	0.332686	0.314573
h1SMcG0005466	3.26201	2.84423	2.69714	2.53632	2.81179	2.65779	2.67394	2.8004	2.90182	3.00334	3.11753
h1SMcG0005472	0.642803	0.339748	0.259061	0.265047	0.268216	0.273193	0.271963	0.248005	0.281258	0.301817	0.352207
h1SMcG0005474	0	0.0103121	0.0124937	0.0215074	0.0230553	0	0.0177202	0	0.0392808	0	0
h1SMcG0005475	2.00949	1.98074	1.50849	1.51163	1.41675	1.51631	1.55938	1.70514	1.8555	2.13917	2.76789
h1SMcG0005476	0	0.00925009	0.0111872	0	0.0216268	0.0227373	0.0107519	0.0404395	0.0307652	0	0.0202482
h1SMcG0005477	0.129447	0.40329	0.631797	0.579001	0.551498	0.467509	0.430597	0.476301	0.350554	0.432301	0.350674
h1SMcG0005487	0.0075795	0.000678197	0.00160155	0.00683508	0.00501841	0.0069268	0.00643151	0.00760667	0.0110626	0.00989604	0.0030167
h1SMcG0005488	0.00997088	0.00213319	0.00339825	0.0116404	0.00765422	0.0263175	0.0166475	0.0048022	0.0237454	0.0115799	0.00239892
h1SMcG0005499	2.12317	1.39049	0.548468	0.54974	0.708784	0.608456	0.505919	0.591926	0.474848	0.442975	0.774035
h1SMcG0005500	2.59616	2.05682	1.98635	1.96355	1.99373	2.13218	2.05451	2.18763	2.33965	2.27887	2.42919
h1SMcG0005501	0.948304	1.22398	1.37323	1.07753	1.08233	1.26981	1.5228	1.50353	1.28887	1.41554	1.59095
h1SMcG0005513	0.0347726	0.0879814	0.0302207	0.15206	0.0435085	0.0381645	0	0	0.0399739	0	0
h1SMcG0005516	0	0	0	0	0.0410232	0.0701071	0.0339675	0	0	0	0
h1SMcG0005519	0.00765422	0.0216063	0.0509151	0.064822	0.068179	0.0463783	0.0471609	0.0551979	0.0481745	0.0432981	0.00177549
h1SMcG0005521	0.150761	0.139886	0.0920199	0.215775	0.0794521	0.139889	0.0690937	0.171125	0.108204	0.237667	0.124001
h1SMcG0005522	0.151879	0.325295	0.406895	0.395899	0.397847	0.331905	0.327544	0.369515	0.326556	0.34531	0.251448
h1SMcG0005526	0.728392	0.601162	0.405146	0.379849	0.363786	0.422957	0.437167	0.347959	0.386891	0.401847	0.431681
h1SMcG0005527	0.00667324	0.000417897	0	0.00614118	0.0152421	0.0112828	0.00243165	0.00538383	0.00688945	0.00418983	0.00101499
h1SMcG0005532	0.866381	1.25652	1.33359	1.72919	2.4232	2.03171	1.90884	1.20797	1.23474	1.19382	1.03119
h1SMcG0005533	0.0725781	0.0448207	0.029827	0.033097	0.0273028	0.0296773	0.0328337	0.0329868	0.0301934	0.032653	0.0426889
h1SMcG0005535	0.0493102	0.0447069	0.0325254	0.0520598	0.0381344	0.0516258	0.0416412	0.0442789	0.051456	0.0706044	0.0685776
h1SMcG0005536	1.84582	1.75582	1.4671	1.77878	1.47195	1.81752	1.6174	1.64727	1.76514	2.04211	2.07442
h1SMcG0005537	0.120685	0.165772	0.178208	0.277006	0.154355	0.201106	0.0685301	0.262782	0.140475	0.321529	0.231045
h1SMcG0005538	6.38662	6.14286	5.91317	5.77657	5.69064	5.72791	5.79224	5.91849	6.05776	6.14286	6.30221
h1SMcG0005539	6.81748	6.47319	6.23525	6.0375	5.9322	6.00156	6.04608	6.11157	6.24445	6.26339	6.29105
h1SMcG0005542	0.0617179	0.0913728	0.0797434	0.0266394	0.028308	0	0	0.0234479	0.0255399	0.050531	0.0413012
h1SMcG0005544	0.741748	0.29219	0.252379	1.92905	3.21725	3.28791	3.30047	1.56882	0.197052	0.123961	0.205076
h1SMcG0005548	0.332779	0.581594	0.681321	0.66877	0.715769	0.920985	1.21654	0.871097	0.770535	0.826493	0.762561
h1SMcG0005550	0	0.023424	0.110558	0.0368156	0	0	0	0	0	0.0362287	0
h1SMcG0005551	0.0426656	0.0266394	0.0149056	0.0359556	0.0200517	0.0231444	0.0283264	0.0187593	0.0304101	0.0241133	0.0326036
h1SMcG0005552	0.13172	0.0223477	0.0525187	0.0665481	0.0701338	0.0317991	0.117858	0	0.0654955	0.0660871	0.0559461
h1SMcG0005556	0.0777256	0.109138	0.0587404	0.0636649	0.0354838	0.0979986	0.103317	0.0793224	0.0996003	0.0435085	0.053037
h1SMcG0005557	0.12405	0.17064	0	0	0.0428929	0.0738197	0.138358	0.142489	0.0761151	0.0768464	0.126314
h1SMcG0005560	0.0352783	0.0492967	0.0812047	0.102132	0.101282	0.0608615	0.0731392	0.0762291	0.0898879	0.0761176	0.0567827
h1SMcG0005565	0	0	0.0308041	0.0796406	0.162947	0.0387567	0.072733	0.0384662	0	0.148859	0.0995697
h1SMcG0005567	5.01259	4.76862	4.44073	4.32168	4.19474	4.1777	4.20407	4.07816	4.18158	4.16257	4.00919
h1SMcG0005573	0.0366984	0.221172	0.599627	0.42707	0.228734	0.222586	0.198405	0.241987	0.28835	0.226711	0.105058
h1SMcG0005576	0.61485	0.361972	0.331499	0.272694	0.236583	0.306364	0.285271	0.276083	0.285764	0.304593	0.317833
h1SMcG0005580	0.0707046	0.0682299	0.0413098	0.0412055	0.0433242	0.0745844	0.0480979	0.0377816	0.0270956	0.0472116	0.0495047
h1SMcG0005582	0.322415	0.341293	0.252535	0.195243	0.343376	0.196364	0.33921	0.292876	0.409662	0.39247	0.29353
h1SMcG0005583	0	0.0889438	0.210172	0.224649	0.123431	0.0843297	0.0549032	0.0851713	0.163753	0.140062	0
h1SMcG0005584	3.2183	2.60466	2.50689	2.58853	2.65552	2.77036	2.82453	2.81123	3.0273	3.12884	3.41985
h1SMcG0005585	0.946401	1.17336	1.20418	1.25279	1.27471	1.25777	1.17568	1.359	1.41373	1.42559	1.38196
h1SMcG0005586	0	0	0.0910508	0.213505	0.0603686	0	0.0517382	0	0	0.0570349	0.0473728
h1SMcG0005587	5.92143	5.89967	5.69064	5.49016	5.41237	5.36772	5.25476	5.26558	5.2137	5.23699	5.19107
h1SMcG0005591	0.0795469	0.0470313	0.0509886	0.0649632	0.0575003	0.0464704	0.0294379	0.0360346	0.0431782	0.0446141	0.0450668
h1SMcG0005597	0.0298757	0.00810605	0	0.018762	0.0198878	0.0481636	0.0306607	0	0.0179365	0.0350576	0.0134908
h1SMcG0005604	0.0225192	0	0	0.026564	0.0409159	0.0472968	0.0222088	0.0233808	0.0255035	0	0.030954
h1SMcG0005608	1.52209	1.9187	2.07125	2.11442	2.11366	2.04369	2.00645	2.16999	2.14902	2.17752	1.99996
h1SMcG0005609	2.46212	1.98321	1.79837	1.81068	1.85807	1.8412	1.85337	1.94537	2.1302	2.10952	2.34268
h1SMcG0005610	2.09069	1.72862	1.56276	1.50747	1.58522	1.64837	1.68517	1.73877	1.74595	1.85185	1.99744
h1SMcG0005613	0.457261	0.767338	0.592271	0.417093	0.467117	0.520768	0.473481	0.258083	0.292876	0.400617	0.226693
h1SMcG0005614	4.92066	4.70402	4.38026	4.26712	4.18158	4.16118	4.15527	4.16118	4.1963	4.12444	4.07206
h1SMcG0005615	0.467117	0.21065	0.0597016	0.302471	0.187085	0.168747	0.275436	0.230607	0.139044	0.139515	0.32481
h1SMcG0005625	1.84151	1.72887	1.72887	1.72748	1.66664	1.74149	1.69379	1.35094	1.39029	1.21025	1.02566
h1SMcG0005627	0.151999	0.14109	0.15269	0.337253	0.19256	0.22467	0.166538	0.118984	0.06338	0.122189	0.053964
h1SMcG0005632	0.0443607	0	0.00820058	0.0315742	0	0.0137828	0.00636858	0.0075795	0.0159142	0	0.0116951
h1SMcG0005634	0.0795117	0.0471359	0.00899507	0.0153	0.0148273	0.0121437	0.0109098	0.0132856	0.0135612	0.0159853	0.0137733
h1SMcG0005642	3.71546	4.20778	4.431	4.46081	4.37007	4.29241	4.25695	4.50495	4.5368	4.56775	4.46321
h1SMcG0005644	2.1521	1.41356	1.53061	1.30265	1.12702	1.337	1.31476	1.37947	1.42314	1.28609	1.44264
h1SMcG0005646	0	0.0100977	0.000970065	0.0166517	0.0176863	0.0177367	0.0217295	0.00499218	0.0111677	0.00718599	0.0113822
h1SMcG0005655	1.72212	1.93082	2.16497	2.20899	2.25733	2.31506	2.4331	2.44309	2.37491	2.20138	1.97396
h1SMcG0005656	0.0423116	0.10901	0.0171445	0.1194	0	0.156048	0.0664658	0.0700199	0.156706	0.0264521	0.0815595
h1SMcG0005659	0.0654045	0	0.0948923	0.0409452	0.043116	0.037821	0.0710185	0.0375584	0	0.0772917	0.0660425
h1SMcG0005660	0.446856	0.22013	0.149982	0.0636834	0.129943	0.098003	0.112577	0.117024	0.170768	0.0824155	0.0171823
[truncated: 16,363 more rows]

## Sheet: AP_scaled_mfuzz
id	ap1	ap2	ap3	ap4	ap5	ap6	ap7	ap8	ap9	ap10	ap11
[truncated: 4,836 more rows]

## Sheet: AP_clustering
cluster	id	alpha	newcl_diag
[truncated: 4,836 more rows]
