# Supplementary material for: Multimodal single cell analyses reveal gene networks of planarian stem cell differentiation
Source: Nat Commun. 2025 Nov 27;16:10683. doi: 10.1038/s41467-025-65712-0 (PMC12660999; doi:10.1038/s41467-025-65712-0)
Supplement: Supplementary file 26 — Supplementary Data 23 [file 41467_2025_65712_MOESM26_ESM.xlsx]

## Sheet: cowlesetal_bowtie2_counts
	SRR1133800	SRR2486925	SRR2486926	SRR2486927	SRR2486928	SRR2486929
h1SMcG0000001	0	0	1	0	0	0
h1SMcG0000002	0	0	0	0	0	0
h1SMcG0000003	0	0	0	0	0	0
h1SMcG0000004	0	2	0	1	0	1
h1SMcG0000005	0	0	0	0	0	0
h1SMcG0000006	1	0	0	1	0	1
h1SMcG0000007	0	0	0	0	0	0
h1SMcG0000008	10	15	14	12	30	25
h1SMcG0000009	570	1170	1099	456	1102	1283
h1SMcG0000010	12	13	8	5	13	12
h1SMcG0000011	573	796	707	428	801	891
h1SMcG0000012	8	21	19	20	33	25
h1SMcG0000013	577	1022	987	416	862	966
h1SMcG0000014	745	959	1004	605	963	1168
h1SMcG0000015	31	54	51	14	45	46
h1SMcG0000016	321	603	619	303	608	678
h1SMcG0000017	300	441	384	246	452	499
h1SMcG0000019	56	88	126	41	68	78
h1SMcG0000020	1	2	0	0	1	1
h1SMcG0000021	19	22	9	21	28	44
h1SMcG0000022	1	4	1	0	4	4
h1SMcG0000023	651	973	842	465	955	1038
h1SMcG0000024	10	17	12	10	14	17
h1SMcG0000025	425	610	499	372	648	792
h1SMcG0000026	148	203	191	96	172	226
h1SMcG0000027	308	540	456	222	492	542
h1SMcG0000028	917	1382	1289	682	1252	1477
h1SMcG0000029	139	178	180	108	209	239
h1SMcG0000030	20	30	26	12	33	34
h1SMcG0000031	125	170	157	84	175	231
h1SMcG0000032	3067	4684	4855	2357	4424	5199
h1SMcG0000033	63	73	76	67	69	72
h1SMcG0000034	76	108	106	74	117	111
h1SMcG0000035	231	304	278	169	338	402
h1SMcG0000036	105	157	155	57	164	195
h1SMcG0000037	0	0	0	0	0	0
h1SMcG0000038	0	0	0	0	0	0
h1SMcG0000039	59	80	73	40	87	90
h1SMcG0000040	127	222	196	125	239	293
h1SMcG0000041	0	0	0	0	0	0
h1SMcG0000042	43	35	26	30	41	39
h1SMcG0000043	0	0	0	0	0	0
h1SMcG0000044	0	0	0	0	0	0
h1SMcG0000045	0	0	0	0	0	0
h1SMcG0000046	0	0	0	0	0	0
h1SMcG0000047	228	317	342	191	316	417
h1SMcG0000048	0	0	0	0	0	1
h1SMcG0000049	9	14	14	5	13	13
h1SMcG0000050	398	560	542	454	763	846
h1SMcG0000051	109	116	97	101	112	137
h1SMcG0000052	14	21	18	10	26	26
h1SMcG0000053	0	0	0	0	0	0
h1SMcG0000054	3	0	0	1	0	1
h1SMcG0000055	4	2	2	1	0	1
h1SMcG0000056	0	7	1	0	3	4
h1SMcG0000057	4	4	4	1	4	1
h1SMcG0000058	2	4	1	0	0	2
h1SMcG0000059	24	83	63	42	80	122
h1SMcG0000060	0	0	0	0	0	0
h1SMcG0000061	0	0	0	0	0	0
h1SMcG0000062	5	14	7	8	12	13
h1SMcG0000063	429	525	508	384	739	744
h1SMcG0000064	309	337	318	232	358	413
h1SMcG0000065	158	275	266	149	253	332
h1SMcG0000066	18	12	15	9	15	24
h1SMcG0000067	1266	1643	1537	850	1648	1705
h1SMcG0000068	34	53	42	22	33	42
h1SMcG0000069	64	106	98	45	84	90
h1SMcG0000070	43	85	81	33	61	73
h1SMcG0000071	5	10	6	6	8	7
h1SMcG0000072	0	2	3	1	2	2
h1SMcG0000073	187	270	277	140	282	391
h1SMcG0000074	87	131	144	62	129	200
h1SMcG0000075	258	365	311	231	389	468
h1SMcG0000076	1528	2100	1956	1182	2475	2483
h1SMcG0000077	0	2	0	1	0	0
h1SMcG0000078	658	1013	908	560	953	1104
h1SMcG0000079	556	978	929	466	956	988
h1SMcG0000080	0	0	0	0	0	0
h1SMcG0000081	0	0	0	0	0	0
h1SMcG0000082	85	104	82	79	127	132
h1SMcG0000083	45	56	42	32	75	75
h1SMcG0000084	0	1	0	0	2	2
h1SMcG0000085	420	519	465	335	554	548
h1SMcG0000086	1222	1782	1682	905	1754	2013
h1SMcG0000087	234	277	236	209	323	357
h1SMcG0000088	4	4	2	3	9	6
h1SMcG0000089	0	2	1	1	0	0
h1SMcG0000090	866	1307	1116	645	1351	1457
h1SMcG0000091	8	9	6	6	6	5
h1SMcG0000092	0	0	0	0	0	0
h1SMcG0000093	0	0	0	0	0	0
h1SMcG0000094	25	21	19	15	19	37
h1SMcG0000095	0	1	0	0	0	0
h1SMcG0000096	326	466	438	307	479	576
h1SMcG0000097	294	457	363	261	442	498
h1SMcG0000098	126	169	155	101	165	187
h1SMcG0000099	0	0	0	0	0	0
h1SMcG0000100	180	234	199	171	298	331
h1SMcG0000101	25	43	38	27	60	60
h1SMcG0000102	746	920	963	527	822	1032
h1SMcG0000103	256	259	243	180	261	282
h1SMcG0000104	355	632	482	246	401	522
h1SMcG0000105	1842	2537	2754	1453	2779	3084
h1SMcG0000106	3252	4745	4835	2496	4860	5589
h1SMcG0000107	544	714	605	355	668	782
h1SMcG0000108	417	517	466	330	514	632
h1SMcG0000109	35	46	50	34	55	46
h1SMcG0000110	5	11	6	4	10	5
h1SMcG0000111	8	6	6	4	6	3
h1SMcG0000112	0	0	0	1	0	0
h1SMcG0000113	160	241	227	69	136	218
h1SMcG0000114	0	0	0	0	0	0
h1SMcG0000115	2	1	0	0	2	4
h1SMcG0000116	53	77	86	43	66	115
h1SMcG0000117	0	0	0	0	0	0
h1SMcG0000118	0	0	0	1	0	0
h1SMcG0000119	0	0	1	2	0	1
h1SMcG0000120	9	7	6	3	7	7
h1SMcG0000121	0	0	1	0	2	0
h1SMcG0000122	3	6	8	6	16	5
h1SMcG0000123	6	7	11	4	6	7
h1SMcG0000124	5	2	3	4	5	6
h1SMcG0000125	3	2	2	4	3	4
h1SMcG0000126	1	5	8	2	13	4
h1SMcG0000127	1214	1790	1627	890	1694	1776
h1SMcG0000128	270	366	301	240	426	415
h1SMcG0000129	0	0	0	0	0	0
h1SMcG0000130	0	1	0	0	0	1
h1SMcG0000131	0	0	0	0	0	0
h1SMcG0000132	18	46	38	24	47	35
h1SMcG0000133	0	0	0	0	1	2
h1SMcG0000134	1	4	3	1	0	6
h1SMcG0000135	0	2	2	1	1	2
h1SMcG0000136	1	2	1	0	0	0
h1SMcG0000137	0	0	0	0	0	0
h1SMcG0000138	2511	3484	3375	1951	3474	3827
h1SMcG0000139	0	0	0	0	0	0
h1SMcG0000140	6	4	3	4	8	6
h1SMcG0000141	0	0	0	0	0	0
h1SMcG0000142	3	7	5	3	11	8
h1SMcG0000143	228	303	259	174	308	354
h1SMcG0000144	112	139	130	78	138	143
h1SMcG0000145	387	463	420	291	407	474
h1SMcG0000146	322	452	419	247	429	530
h1SMcG0000147	1	0	2	0	1	0
h1SMcG0000148	10	8	16	6	9	14
h1SMcG0000149	102	128	99	106	162	144
h1SMcG0000150	582	1019	912	431	906	1122
h1SMcG0000151	10	3	5	3	2	9
h1SMcG0000152	23	12	16	16	17	13
h1SMcG0000153	15	37	27	24	28	34
h1SMcG0000154	50	18	20	36	26	25
h1SMcG0000155	374	545	526	331	606	581
h1SMcG0000156	749	912	881	624	1161	1308
h1SMcG0000157	0	0	0	0	0	0
h1SMcG0000158	0	0	0	0	0	0
h1SMcG0000159	330	463	492	280	542	574
h1SMcG0000160	42	62	41	26	75	63
h1SMcG0000161	0	0	0	0	0	0
h1SMcG0000162	95	232	148	88	178	182
h1SMcG0000163	64	58	50	45	61	53
h1SMcG0000164	1144	2112	1923	840	1783	2122
h1SMcG0000165	199	316	282	187	336	338
h1SMcG0000166	0	0	2	0	0	0
h1SMcG0000167	0	0	0	0	0	0
h1SMcG0000168	0	0	0	0	0	0
h1SMcG0000169	273	385	369	214	453	441
h1SMcG0000170	518	725	708	446	823	911
h1SMcG0000171	219	285	212	171	278	304
h1SMcG0000172	0	0	0	0	0	0
h1SMcG0000173	0	0	0	0	0	0
h1SMcG0000174	1071	1725	1605	809	1539	1775
h1SMcG0000175	322	469	356	277	433	448
h1SMcG0000176	322	465	356	277	432	448
h1SMcG0000177	0	0	0	0	0	0
h1SMcG0000178	13	10	12	13	7	22
h1SMcG0000179	0	0	0	0	0	0
h1SMcG0000180	1	0	0	0	0	0
h1SMcG0000181	8	6	6	11	5	17
h1SMcG0000182	2	1	2	2	2	2
h1SMcG0000183	44	113	93	43	78	122
h1SMcG0000184	295	496	480	233	441	533
h1SMcG0000185	329	474	384	225	482	509
h1SMcG0000186	0	0	0	0	0	0
h1SMcG0000187	0	0	0	0	0	0
h1SMcG0000188	450	681	510	392	762	825
h1SMcG0000189	0	0	0	0	0	0
h1SMcG0000190	3	8	6	7	6	9
h1SMcG0000191	180	292	281	171	282	318
h1SMcG0000192	0	0	0	0	0	0
h1SMcG0000193	396	544	447	272	542	586
h1SMcG0000194	683	876	813	491	996	1055
h1SMcG0000195	386	443	421	245	409	476
h1SMcG0000196	68	108	103	50	104	108
h1SMcG0000197	0	0	0	0	0	0
h1SMcG0000198	0	0	0	0	0	0
h1SMcG0000199	279	345	299	188	255	330
h1SMcG0000200	0	0	0	0	0	0
h1SMcG0000201	19	37	21	13	35	36
h1SMcG0000202	409	624	548	348	689	732
h1SMcG0000203	491	593	545	465	661	688
h1SMcG0000204	1346	1838	1614	895	1536	1803
h1SMcG0000205	818	1185	1097	626	1053	1313
h1SMcG0000206	0	0	0	0	0	0
h1SMcG0000207	0	1	2	2	0	0
h1SMcG0000208	1	0	2	1	2	5
h1SMcG0000209	0	0	3	3	2	0
h1SMcG0000210	45	41	51	32	62	43
h1SMcG0000211	765	942	846	535	1019	1111
h1SMcG0000212	73	51	39	52	48	53
h1SMcG0000213	0	1	1	0	0	3
h1SMcG0000214	5	7	0	1	4	2
h1SMcG0000215	0	3	3	2	7	3
h1SMcG0000216	1	1	0	1	0	1
h1SMcG0000217	0	0	0	0	0	0
h1SMcG0000218	1	3	3	3	3	2
h1SMcG0000219	5	3	4	10	7	8
h1SMcG0000220	2529	2975	2631	2077	3060	3474
h1SMcG0000221	2	4	4	1	3	0
h1SMcG0000222	2	4	3	0	1	0
h1SMcG0000223	50	37	37	48	44	53
h1SMcG0000224	102	124	94	61	115	102
h1SMcG0000225	41	48	42	33	56	55
h1SMcG0000226	2419	2852	2694	1618	2653	2994
h1SMcG0000227	3	3	3	1	5	3
h1SMcG0000228	4	3	2	4	0	2
h1SMcG0000229	72	124	107	60	151	167
h1SMcG0000230	0	0	0	0	0	0
h1SMcG0000231	1405	2234	2179	1093	2232	2615
h1SMcG0000232	65	89	65	63	87	98
h1SMcG0000233	0	0	0	1	0	1
h1SMcG0000234	385	472	405	314	456	509
h1SMcG0000235	408	601	506	445	769	834
h1SMcG0000236	177	261	187	11	15	3
h1SMcG0000237	3178	3870	3658	2568	4110	4865
h1SMcG0000238	28	33	31	21	41	47
h1SMcG0000239	693	938	917	495	929	955
h1SMcG0000240	322	354	309	246	358	365
h1SMcG0000241	0	0	0	0	0	0
h1SMcG0000242	0	0	0	0	0	0
h1SMcG0000243	0	0	0	0	0	0
h1SMcG0000244	0	0	0	0	0	0
h1SMcG0000245	29	24	19	24	28	40
h1SMcG0000246	1	5	3	3	1	1
h1SMcG0000247	0	0	0	0	0	0
h1SMcG0000248	88	77	86	54	76	84
h1SMcG0000249	1	0	0	0	0	0
h1SMcG0000250	41	67	44	44	55	61
h1SMcG0000251	83	123	162	86	139	161
h1SMcG0000252	178	279	297	168	283	309
h1SMcG0000253	464	666	655	388	721	806
h1SMcG0000254	3	1	6	2	3	2
h1SMcG0000255	5730	8810	6894	4729	7700	9443
h1SMcG0000256	4	4	2	2	2	5
h1SMcG0000257	0	0	0	0	2	0
h1SMcG0000258	53	35	37	40	39	42
h1SMcG0000259	0	0	0	1	0	0
h1SMcG0000260	0	0	0	0	0	0
h1SMcG0000261	0	0	0	0	0	0
h1SMcG0000262	18	29	27	16	22	26
h1SMcG0000263	87	82	77	42	92	94
h1SMcG0000264	421	656	547	381	641	638
h1SMcG0000265	386	590	593	256	504	460
h1SMcG0000266	0	2	0	0	4	3
h1SMcG0000267	3084	5553	5864	2355	4969	5456
h1SMcG0000268	2	0	2	0	2	3
h1SMcG0000269	8	10	11	4	8	15
h1SMcG0000270	0	0	0	0	0	0
h1SMcG0000271	1	1	1	2	3	2
h1SMcG0000272	0	0	1	1	0	0
h1SMcG0000273	20	21	26	15	28	30
h1SMcG0000274	1	0	0	0	0	0
h1SMcG0000275	111	92	80	71	87	107
h1SMcG0000276	0	0	2	1	0	0
h1SMcG0000277	0	0	1	0	0	1
h1SMcG0000278	1	2	3	3	1	2
h1SMcG0000279	3	3	2	2	3	3
h1SMcG0000280	25	35	36	21	32	28
h1SMcG0000281	6	11	8	4	10	9
h1SMcG0000282	327	551	516	267	603	593
h1SMcG0000283	185	272	232	124	273	281
h1SMcG0000284	748	1067	1037	632	1115	1351
h1SMcG0000285	2292	3598	3634	1861	3658	4299
h1SMcG0000286	984	1579	1641	781	1609	1916
h1SMcG0000287	23	20	17	16	32	44
h1SMcG0000288	642	899	796	474	952	998
h1SMcG0000289	0	1	1	1	1	1
h1SMcG0000290	136	196	174	95	118	130
h1SMcG0000291	0	1	0	0	0	1
h1SMcG0000292	124	128	93	108	133	139
h1SMcG0000293	811	1115	867	495	673	878
h1SMcG0000294	337	552	490	257	533	591
h1SMcG0000295	832	1146	913	823	1588	1662
h1SMcG0000296	1	2	2	1	4	1
h1SMcG0000297	0	0	0	0	0	0
h1SMcG0000298	27	43	32	24	56	51
h1SMcG0000299	149	230	209	138	187	248
h1SMcG0000300	0	0	0	0	0	0
h1SMcG0000301	1	0	1	5	18	13
h1SMcG0000302	18	22	13	10	28	24
h1SMcG0000303	4	2	10	1	1	3
h1SMcG0000304	1	2	2	0	0	2
h1SMcG0000305	4	3	0	2	4	3
h1SMcG0000306	4	3	0	2	3	3
h1SMcG0000307	0	0	0	0	1	0
h1SMcG0000308	0	0	0	0	0	0
h1SMcG0000309	0	0	0	0	0	0
h1SMcG0000310	0	0	0	0	0	0
h1SMcG0000311	0	0	0	0	0	0
h1SMcG0000312	0	1	0	1	2	2
h1SMcG0000313	0	0	0	0	0	0
h1SMcG0000314	0	0	0	3	2	0
h1SMcG0000315	3	9	5	2	8	2
h1SMcG0000316	0	0	1	0	0	0
h1SMcG0000317	1	2	2	2	2	2
h1SMcG0000318	255	393	352	135	236	267
h1SMcG0000319	389	571	491	280	511	616
h1SMcG0000320	275	349	327	338	477	474
h1SMcG0000321	0	0	0	0	0	0
h1SMcG0000322	15	8	12	12	11	21
h1SMcG0000323	1	0	0	0	0	1
h1SMcG0000324	3	2	5	3	2	5
h1SMcG0000325	462	639	644	396	685	771
h1SMcG0000326	0	2	1	1	4	6
h1SMcG0000327	8	19	24	8	10	18
h1SMcG0000328	0	0	1	1	0	1
h1SMcG0000329	0	0	0	0	0	0
h1SMcG0000330	0	0	1	0	0	0
h1SMcG0000331	2	3	1	0	1	4
h1SMcG0000332	0	6	2	1	4	6
h1SMcG0000333	56	60	75	49	70	77
h1SMcG0000334	1023	1477	1430	746	1344	1475
h1SMcG0000335	0	0	0	0	0	0
h1SMcG0000336	0	0	0	0	0	0
h1SMcG0000337	2	2	4	5	6	3
h1SMcG0000338	1009	1279	1226	917	1537	1789
h1SMcG0000339	0	0	0	0	0	0
h1SMcG0000340	195	266	271	168	322	334
h1SMcG0000341	0	0	1	1	0	0
h1SMcG0000342	0	1	0	0	0	0
h1SMcG0000343	220	331	321	163	253	325
h1SMcG0000344	0	0	0	0	0	0
h1SMcG0000345	243	267	272	237	337	386
h1SMcG0000346	48	69	61	36	64	86
h1SMcG0000347	404	589	557	293	577	665
h1SMcG0000348	0	0	0	0	0	0
h1SMcG0000349	0	0	0	0	0	0
h1SMcG0000350	99	173	170	105	215	183
h1SMcG0000351	70	100	76	58	107	94
h1SMcG0000352	69	78	98	56	94	106
h1SMcG0000353	44	80	63	25	73	65
h1SMcG0000354	3	3	2	1	1	3
h1SMcG0000355	628	781	793	508	828	919
h1SMcG0000356	155	179	159	84	193	177
h1SMcG0000357	528	697	760	444	924	949
h1SMcG0000358	183	288	261	109	253	281
h1SMcG0000359	130	173	154	114	162	205
h1SMcG0000360	11	13	22	11	23	26
h1SMcG0000361	1827	2390	2289	1385	2455	2783
h1SMcG0000362	4	2	3	0	6	4
h1SMcG0000363	173	230	196	103	212	258
h1SMcG0000364	113	180	213	84	196	216
h1SMcG0000365	1	4	2	1	3	4
h1SMcG0000366	4	3	1	1	2	3
h1SMcG0000367	13	13	6	7	13	23
h1SMcG0000368	0	0	0	0	0	0
h1SMcG0000369	25	35	40	7	29	35
h1SMcG0000370	190	225	261	122	203	259
h1SMcG0000371	2	2	4	3	3	2
h1SMcG0000372	0	1	1	1	1	1
h1SMcG0000373	2	2	3	1	3	2
h1SMcG0000374	3	6	5	5	16	5
h1SMcG0000375	0	0	0	0	0	0
h1SMcG0000376	0	0	1	0	0	0
h1SMcG0000377	1	0	0	0	1	0
h1SMcG0000378	233	361	291	163	279	357
h1SMcG0000379	0	0	0	0	0	0
h1SMcG0000380	338	625	608	277	606	681
h1SMcG0000381	0	0	0	0	2	0
h1SMcG0000382	206	307	255	208	327	346
h1SMcG0000383	0	0	0	0	1	0
h1SMcG0000384	1	1	0	0	2	0
h1SMcG0000385	11	15	13	12	30	18
h1SMcG0000386	0	0	0	0	0	0
h1SMcG0000387	0	0	0	0	0	0
h1SMcG0000388	172	301	249	71	153	139
h1SMcG0000389	1	4	3	4	4	1
h1SMcG0000390	1	4	0	3	3	1
h1SMcG0000391	1	0	0	0	0	0
h1SMcG0000392	2	4	7	1	1	3
h1SMcG0000393	0	1	1	0	0	0
h1SMcG0000394	14	13	9	6	14	9
h1SMcG0000395	0	0	0	0	0	0
h1SMcG0000396	72	160	104	71	152	160
h1SMcG0000397	3	5	2	0	5	1
h1SMcG0000398	74	87	77	63	109	152
h1SMcG0000399	1	2	0	2	2	3
h1SMcG0000400	14	15	14	15	25	21
h1SMcG0000401	0	0	0	0	1	0
h1SMcG0000402	38	34	26	23	30	57
h1SMcG0000403	2	1	1	0	2	3
h1SMcG0000404	459	573	491	391	636	829
h1SMcG0000405	12976	18446	17526	10622	18090	19980
h1SMcG0000406	0	0	0	0	0	0
h1SMcG0000407	0	0	0	1	1	3
h1SMcG0000408	1	0	0	0	2	1
h1SMcG0000409	2	2	2	1	2	1
h1SMcG0000410	2	3	1	1	3	0
h1SMcG0000411	1	5	8	2	10	12
h1SMcG0000412	0	0	1	0	0	0
h1SMcG0000413	0	2	6	1	7	6
h1SMcG0000414	342	452	410	287	455	486
h1SMcG0000415	0	0	0	0	0	0
h1SMcG0000417	0	0	0	0	2	1
h1SMcG0000418	0	0	0	1	0	0
h1SMcG0000419	0	0	0	0	0	0
h1SMcG0000420	10	16	16	11	33	24
h1SMcG0000421	5	8	3	3	8	15
h1SMcG0000422	1434	2309	1981	1520	2929	3198
h1SMcG0000423	72	102	88	51	85	90
h1SMcG0000424	142	158	134	101	130	172
h1SMcG0000425	86	133	107	79	132	155
h1SMcG0000426	334	455	389	243	458	442
h1SMcG0000427	5	1	4	3	2	5
h1SMcG0000428	1	0	0	0	0	0
h1SMcG0000429	561	929	852	453	873	959
h1SMcG0000430	853	1247	1109	782	1418	1520
h1SMcG0000431	1	5	1	0	3	0
h1SMcG0000432	105	120	106	68	127	159
h1SMcG0000433	0	0	0	0	0	0
h1SMcG0000434	185	287	272	148	279	315
h1SMcG0000435	0	0	0	0	0	0
h1SMcG0000436	0	0	0	0	0	0
h1SMcG0000437	28	23	32	22	35	43
h1SMcG0000438	88	117	111	76	122	92
h1SMcG0000439	63	95	98	35	75	91
h1SMcG0000440	397	462	400	265	296	308
h1SMcG0000441	0	0	1	0	0	1
h1SMcG0000442	288	285	287	176	263	261
h1SMcG0000443	0	1	1	0	1	0
h1SMcG0000444	0	0	0	0	0	0
h1SMcG0000445	0	0	0	0	0	1
h1SMcG0000446	116	136	123	89	138	139
h1SMcG0000447	155	202	208	174	335	294
h1SMcG0000448	830	1230	1260	606	1152	1251
h1SMcG0000449	0	0	0	0	0	0
h1SMcG0000450	0	0	0	0	0	0
h1SMcG0000451	0	0	0	0	0	0
h1SMcG0000452	655	990	815	561	920	987
h1SMcG0000453	54	51	53	33	69	57
h1SMcG0000454	1	1	0	1	1	1
h1SMcG0000455	2	0	2	0	4	1
h1SMcG0000456	20	36	37	23	33	50
h1SMcG0000457	432	599	589	360	654	764
h1SMcG0000458	4	2	7	2	3	5
h1SMcG0000459	334	409	367	296	439	442
h1SMcG0000460	284	248	245	236	223	282
h1SMcG0000461	1	0	0	0	0	0
h1SMcG0000462	797	874	839	646	1040	1126
h1SMcG0000463	1339	1971	1813	983	1785	2010
h1SMcG0000464	0	0	0	0	0	0
h1SMcG0000465	2	0	2	0	0	2
h1SMcG0000466	0	1	0	1	1	0
h1SMcG0000467	0	0	0	0	0	0
h1SMcG0000468	0	0	0	0	0	0
h1SMcG0000469	1	1	0	0	1	0
h1SMcG0000470	0	1	0	1	0	0
h1SMcG0000471	698	774	653	506	764	872
h1SMcG0000473	1245	1630	1350	982	1516	1877
h1SMcG0000474	593	766	691	512	810	850
h1SMcG0000475	0	0	0	0	0	1
h1SMcG0000476	0	0	0	0	0	0
h1SMcG0000477	0	0	0	0	0	0
h1SMcG0000478	124	138	145	90	153	194
h1SMcG0000479	879	897	798	380	626	799
h1SMcG0000480	37	31	27	25	23	39
h1SMcG0000481	33	17	11	15	17	18
h1SMcG0000482	509	723	606	422	613	789
h1SMcG0000483	0	0	0	0	0	0
h1SMcG0000484	0	0	0	0	0	0
h1SMcG0000485	1306	1990	1875	985	1687	1928
h1SMcG0000486	2	2	1	0	1	2
h1SMcG0000487	11	30	21	11	25	23
h1SMcG0000488	193	320	263	150	269	280
h1SMcG0000489	582	754	746	518	815	909
h1SMcG0000490	116	238	187	132	253	278
h1SMcG0000491	518	570	528	396	585	606
h1SMcG0000492	26	32	27	20	23	33
h1SMcG0000493	78	84	55	43	88	100
h1SMcG0000494	58	74	84	50	104	131
h1SMcG0000495	0	0	0	0	0	0
h1SMcG0000496	42	37	30	30	48	39
h1SMcG0000497	350	543	529	250	476	476
h1SMcG0000498	0	0	0	0	0	0
h1SMcG0000499	25	62	41	24	53	63
h1SMcG0000500	781	1165	966	610	1037	1290
h1SMcG0000501	404	559	486	284	503	599
h1SMcG0000502	110	126	115	84	131	145
h1SMcG0000503	0	0	0	0	0	0
h1SMcG0000504	1419	2141	1997	983	1625	1788
h1SMcG0000505	0	0	0	0	0	0
h1SMcG0000506	468	585	561	314	552	656
h1SMcG0000507	1	1	3	0	1	2
h1SMcG0000508	276	364	344	173	338	341
h1SMcG0000509	0	0	0	0	0	0
h1SMcG0000510	30	30	29	24	29	31
h1SMcG0000511	1108	1396	1423	808	1416	1654
h1SMcG0000512	66	77	68	43	57	86
h1SMcG0000513	8285	12261	11649	6198	11451	13728
h1SMcG0000514	125	148	105	91	130	120
h1SMcG0000515	22080	24267	19897	11044	15121	17208
h1SMcG0000516	0	0	0	0	1	0
h1SMcG0000517	5	4	2	1	6	2
h1SMcG0000518	16	7	9	6	16	17
h1SMcG0000519	27	33	28	13	32	27
h1SMcG0000520	5186	7694	6931	3940	7206	8483
h1SMcG0000521	0	0	0	0	0	0
h1SMcG0000522	130	120	119	101	150	176
h1SMcG0000523	78	132	85	76	130	160
h1SMcG0000524	198	308	286	172	340	368
h1SMcG0000525	362	510	440	274	475	556
h1SMcG0000526	39	61	58	24	54	63
h1SMcG0000527	0	0	0	0	0	0
h1SMcG0000528	383	580	558	294	535	627
h1SMcG0000529	0	0	0	0	0	0
h1SMcG0000530	0	0	0	0	0	0
h1SMcG0000531	950	624	644	784	928	916
h1SMcG0000532	0	0	0	0	0	0
h1SMcG0000533	0	1	2	0	0	0
h1SMcG0000534	241	334	358	58	137	122
h1SMcG0000535	0	0	0	0	0	0
h1SMcG0000536	134	158	136	116	194	205
h1SMcG0000537	13	28	18	14	24	24
h1SMcG0000538	15	28	17	10	10	13
h1SMcG0000539	0	0	0	0	0	0
h1SMcG0000540	0	0	0	0	0	0
h1SMcG0000541	0	0	0	0	0	0
h1SMcG0000542	1	2	3	0	4	4
h1SMcG0000543	0	0	0	0	0	0
h1SMcG0000544	120	152	128	96	143	153
h1SMcG0000545	881	1103	1087	635	1029	1195
h1SMcG0000546	1	0	0	0	0	0
h1SMcG0000547	0	2	4	0	4	2
h1SMcG0000548	26	46	45	17	43	49
h1SMcG0000549	1231	1643	1601	898	1648	1866
h1SMcG0000550	8	15	14	8	20	22
h1SMcG0000551	1	3	6	1	3	3
h1SMcG0000552	3	7	9	2	4	5
h1SMcG0000553	1295	1315	1112	862	1064	1274
h1SMcG0000554	319	448	405	270	454	490
h1SMcG0000555	0	0	0	0	0	0
h1SMcG0000556	78	107	96	43	94	115
h1SMcG0000557	308	392	293	211	324	385
h1SMcG0000558	281	392	360	201	330	379
h1SMcG0000559	388	597	576	324	569	673
h1SMcG0000560	1957	2630	2420	1574	2621	2855
h1SMcG0000561	11	12	9	6	14	9
h1SMcG0000562	577	761	650	382	665	753
h1SMcG0000563	0	0	0	0	0	0
h1SMcG0000564	664	842	725	452	816	872
h1SMcG0000565	1682	2051	2163	1294	2117	2375
h1SMcG0000566	215	226	177	178	293	304
h1SMcG0000567	0	0	0	0	0	0
h1SMcG0000568	194	320	250	128	311	358
h1SMcG0000569	1	1	2	1	1	2
h1SMcG0000570	16412	26789	23259	16745	31745	34255
h1SMcG0000571	284	418	419	196	358	413
h1SMcG0000572	394	553	526	316	577	596
h1SMcG0000573	0	0	0	0	0	0
h1SMcG0000574	500	644	557	357	679	726
h1SMcG0000575	0	0	0	0	0	0
h1SMcG0000576	223	391	371	183	373	452
h1SMcG0000577	0	0	0	0	0	0
h1SMcG0000578	0	0	0	0	0	0
h1SMcG0000579	21	18	17	25	36	41
h1SMcG0000580	29	51	35	22	45	52
h1SMcG0000581	29	51	35	22	45	52
h1SMcG0000582	0	0	0	0	2	0
h1SMcG0000583	595	986	950	566	1071	1107
h1SMcG0000584	1142	1671	1626	881	1672	2040
h1SMcG0000585	136	141	133	108	130	166
h1SMcG0000586	1159	1769	1642	836	1747	1906
h1SMcG0000587	180	247	201	152	251	277
h1SMcG0000588	1606	2235	1999	1179	2200	2325
h1SMcG0000589	0	0	0	0	0	0
h1SMcG0000590	0	1	0	0	0	1
h1SMcG0000591	0	0	0	0	0	0
h1SMcG0000592	4	1	1	1	1	2
h1SMcG0000593	0	0	0	0	0	0
h1SMcG0000594	0	0	0	0	0	0
h1SMcG0000595	0	0	0	0	0	0
h1SMcG0000596	0	0	0	0	0	0
h1SMcG0000597	0	0	0	0	0	0
h1SMcG0000598	13	21	15	6	21	17
h1SMcG0000599	0	0	0	0	0	0
h1SMcG0000600	0	0	0	0	0	0
h1SMcG0000601	0	0	0	0	0	0
h1SMcG0000602	0	0	0	0	0	0
h1SMcG0000603	0	0	0	0	0	0
h1SMcG0000604	0	0	0	0	0	0
h1SMcG0000605	0	0	0	0	0	0
h1SMcG0000606	0	0	0	0	0	0
h1SMcG0000607	0	0	0	0	0	0
h1SMcG0000608	0	0	0	0	0	0
h1SMcG0000609	5	7	5	3	9	8
h1SMcG0000610	0	0	0	0	0	0
h1SMcG0000611	0	0	0	0	0	0
h1SMcG0000612	116	186	153	97	217	208
h1SMcG0000613	998	1495	1310	838	1404	1681
h1SMcG0000614	158	248	217	111	190	220
h1SMcG0000615	11	20	15	7	24	11
h1SMcG0000616	145	179	175	126	221	226
h1SMcG0000617	231	366	310	148	304	339
h1SMcG0000618	80	78	98	82	108	121
h1SMcG0000619	135	176	138	137	194	202
h1SMcG0000620	102	115	115	101	161	173
h1SMcG0000621	17	25	12	16	19	28
h1SMcG0000622	32	72	80	35	59	82
h1SMcG0000623	2746	3575	3434	2198	3646	4088
h1SMcG0000624	294	358	320	199	392	412
h1SMcG0000625	0	0	1	0	0	2
h1SMcG0000626	498	723	629	378	753	851
h1SMcG0000627	439	531	480	317	588	603
h1SMcG0000628	974	1242	1156	773	1278	1413
h1SMcG0000629	250	272	213	189	274	267
h1SMcG0000630	74	56	46	64	64	70
h1SMcG0000631	30	48	47	35	68	52
h1SMcG0000632	0	1	0	0	0	0
h1SMcG0000633	277	333	262	229	284	339
h1SMcG0000634	0	0	0	0	0	0
h1SMcG0000635	11	10	6	6	9	8
h1SMcG0000636	0	1	2	4	1	2
h1SMcG0000637	45	54	50	48	53	55
h1SMcG0000638	0	0	0	0	0	0
h1SMcG0000639	4531	5282	5264	3316	5276	5781
h1SMcG0000640	132	155	136	87	146	168
h1SMcG0000641	2042	2664	2606	1564	2576	2902
h1SMcG0000642	0	0	0	0	0	0
h1SMcG0000643	22204	37052	32500	17158	31466	37847
h1SMcG0000644	0	3	1	1	3	1
h1SMcG0000645	2	2	8	3	9	3
h1SMcG0000646	40	42	42	29	37	33
h1SMcG0000647	166	195	175	101	181	212
h1SMcG0000648	0	0	1	0	0	0
h1SMcG0000649	0	0	0	0	0	0
h1SMcG0000650	32	42	40	24	34	39
h1SMcG0000651	210	279	238	171	298	307
h1SMcG0000652	0	1	1	0	1	2
h1SMcG0000653	38	46	53	28	56	40
h1SMcG0000654	883	1144	1059	607	1038	1089
h1SMcG0000655	179	410	347	195	447	453
h1SMcG0000656	40	67	63	40	66	80
h1SMcG0000657	1109	1523	1547	763	1492	1697
h1SMcG0000658	0	1	0	0	1	0
h1SMcG0000659	362	470	395	281	499	501
h1SMcG0000660	0	0	0	0	0	0
h1SMcG0000661	0	0	0	0	1	0
h1SMcG0000662	481	544	503	389	566	581
h1SMcG0000663	0	0	0	0	0	0
h1SMcG0000664	1585	1845	1606	999	1245	1476
h1SMcG0000665	764	954	849	596	847	972
h1SMcG0000666	1173	1730	1576	933	1632	1850
h1SMcG0000667	0	2	0	0	0	0
h1SMcG0000668	0	0	0	0	0	1
h1SMcG0000669	771	988	876	568	980	1118
h1SMcG0000670	0	0	0	0	0	0
h1SMcG0000671	0	0	0	0	0	0
h1SMcG0000672	0	0	0	0	0	0
h1SMcG0000673	749	858	705	482	650	723
h1SMcG0000674	357	447	470	293	431	556
h1SMcG0000675	22	34	19	12	30	37
h1SMcG0000676	0	0	0	0	0	0
h1SMcG0000677	736	791	754	608	900	926
h1SMcG0000678	42	44	39	28	73	68
h1SMcG0000679	0	2	0	0	0	0
h1SMcG0000680	46	37	44	22	34	52
h1SMcG0000681	0	0	0	0	0	0
h1SMcG0000682	114	160	128	99	155	162
h1SMcG0000683	0	0	0	0	0	0
h1SMcG0000684	695	1060	952	516	935	986
h1SMcG0000685	0	0	0	0	1	0
h1SMcG0000686	203	229	197	175	229	248
h1SMcG0000687	198	280	242	198	364	331
h1SMcG0000688	29	27	22	23	33	19
h1SMcG0000689	128	158	108	97	134	145
h1SMcG0000690	1181	1754	1721	892	1765	1974
h1SMcG0000691	4	2	4	5	4	6
h1SMcG0000692	299	311	292	212	283	349
h1SMcG0000693	953	922	530	72	100	64
h1SMcG0000696	0	0	0	0	0	0
h1SMcG0000697	0	0	0	0	0	0
h1SMcG0000698	613	915	881	447	896	956
h1SMcG0000699	795	1189	1152	637	1137	1233
h1SMcG0000700	2	3	1	1	1	0
h1SMcG0000701	59	50	43	36	47	60
h1SMcG0000702	501	744	660	419	767	869
h1SMcG0000703	39	46	43	24	40	58
h1SMcG0000704	101	118	99	74	132	123
h1SMcG0000705	0	0	0	0	0	0
h1SMcG0000706	1536	1989	1943	1166	2297	2358
h1SMcG0000707	957	1281	1192	693	1278	1420
h1SMcG0000708	281	427	444	260	485	487
h1SMcG0000709	427	600	537	374	760	783
h1SMcG0000710	205	276	233	187	225	325
h1SMcG0000711	99	125	101	85	102	113
h1SMcG0000712	0	0	0	0	0	0
h1SMcG0000713	0	0	0	0	0	0
h1SMcG0000714	0	0	0	0	0	0
h1SMcG0000715	0	0	0	0	0	0
h1SMcG0000716	55	79	69	37	69	79
h1SMcG0000717	0	0	0	0	0	0
h1SMcG0000718	98	162	141	81	157	167
h1SMcG0000719	689	1147	1050	442	1106	1179
h1SMcG0000720	53	117	123	26	135	144
h1SMcG0000721	348	440	376	254	461	462
h1SMcG0000722	0	0	0	0	0	0
h1SMcG0000723	239	425	348	178	388	475
h1SMcG0000724	0	0	0	1	3	2
h1SMcG0000725	0	0	0	0	0	0
h1SMcG0000726	58	95	71	51	83	88
h1SMcG0000727	49	54	47	40	63	65
h1SMcG0000728	131	183	175	133	231	248
h1SMcG0000729	474	670	628	344	584	692
h1SMcG0000730	1121	1619	1567	847	1625	1677
h1SMcG0000731	0	0	0	0	0	0
h1SMcG0000732	0	0	1	0	0	0
h1SMcG0000733	0	0	0	0	0	0
h1SMcG0000734	0	0	0	0	0	0
h1SMcG0000735	636	826	728	427	789	851
h1SMcG0000736	1535	1898	1790	1277	1928	2052
h1SMcG0000737	53	66	41	31	73	80
h1SMcG0000738	342	343	363	285	475	510
h1SMcG0000739	12	15	16	14	26	21
h1SMcG0000740	132	174	137	96	174	166
h1SMcG0000741	541	774	679	421	779	833
h1SMcG0000742	405	698	597	317	662	761
h1SMcG0000743	298	469	450	242	440	537
h1SMcG0000744	179	239	227	140	238	289
h1SMcG0000745	769	1023	970	479	881	1037
h1SMcG0000746	193	449	398	147	374	400
h1SMcG0000747	622	716	635	338	634	695
h1SMcG0000748	0	0	1	0	0	0
h1SMcG0000749	322	359	298	198	340	390
h1SMcG0000750	802	1141	1016	672	1339	1356
h1SMcG0000751	672	697	577	623	880	892
h1SMcG0000752	1609	1922	2003	1200	1968	1875
h1SMcG0000753	41	53	45	37	61	64
h1SMcG0000754	120	99	103	78	113	150
h1SMcG0000755	0	0	0	0	0	0
h1SMcG0000756	2	2	4	1	1	1
h1SMcG0000757	429	471	399	339	587	579
h1SMcG0000758	1	0	1	1	4	0
h1SMcG0000759	450	676	613	348	693	723
h1SMcG0000760	70	47	67	59	74	77
h1SMcG0000761	22	30	22	12	34	30
h1SMcG0000762	13	10	13	12	9	5
h1SMcG0000763	273	398	323	236	368	418
h1SMcG0000764	324	515	448	280	502	519
h1SMcG0000765	13	11	13	7	13	15
h1SMcG0000766	1732	2438	2176	1382	2302	2513
h1SMcG0000767	9	11	7	3	6	5
h1SMcG0000768	0	2	2	0	1	0
h1SMcG0000769	3	2	5	4	2	5
h1SMcG0000770	132	222	185	158	265	291
h1SMcG0000771	197	221	198	156	300	328
h1SMcG0000772	1819	2312	2236	1243	1904	2101
h1SMcG0000773	125	177	145	83	184	174
h1SMcG0000774	0	0	0	0	0	0
h1SMcG0000775	0	0	0	0	0	0
h1SMcG0000776	0	0	0	0	0	0
h1SMcG0000777	0	0	0	0	0	0
h1SMcG0000778	15	22	27	5	15	21
h1SMcG0000779	0	0	0	0	0	0
h1SMcG0000780	524	536	524	419	593	630
h1SMcG0000781	0	0	0	0	0	1
h1SMcG0000782	280	454	409	216	473	557
h1SMcG0000783	261	202	193	201	233	202
h1SMcG0000784	7	9	6	4	4	2
h1SMcG0000785	455	678	588	421	606	657
h1SMcG0000786	0	0	0	0	0	0
h1SMcG0000787	0	0	0	0	0	0
h1SMcG0000788	29	30	26	29	51	52
h1SMcG0000789	958	1241	1114	751	1282	1399
h1SMcG0000790	3002	3806	3783	2236	3393	3788
h1SMcG0000791	2	6	4	4	14	11
h1SMcG0000792	1334	1645	1360	852	1059	1170
h1SMcG0000793	0	0	0	0	0	0
h1SMcG0000794	65	43	47	66	42	45
h1SMcG0000795	4	0	4	2	1	3
h1SMcG0000796	170	242	167	95	259	239
h1SMcG0000797	360	508	413	271	520	561
h1SMcG0000798	55	121	102	49	100	139
h1SMcG0000799	1091	1977	1993	868	1972	2262
h1SMcG0000800	0	0	0	0	0	0
h1SMcG0000801	131	233	221	84	136	159
h1SMcG0000802	633	836	695	372	463	575
h1SMcG0000803	589	807	803	449	846	875
h1SMcG0000804	270	386	319	223	400	419
h1SMcG0000805	0	0	0	0	0	0
h1SMcG0000806	0	0	0	0	0	0
h1SMcG0000807	629	867	831	500	931	952
h1SMcG0000808	83	126	112	47	94	121
h1SMcG0000809	546	740	718	452	836	829
h1SMcG0000810	0	0	0	0	0	0
h1SMcG0000811	18	16	13	19	10	16
h1SMcG0000812	262	337	291	175	305	303
h1SMcG0000813	586	805	741	442	674	763
h1SMcG0000814	103	160	155	98	158	179
h1SMcG0000815	152	208	178	96	177	196
h1SMcG0000816	329	437	408	208	314	363
h1SMcG0000817	20	21	21	18	22	34
h1SMcG0000818	9	10	19	6	8	12
h1SMcG0000819	1634	1693	1683	1109	1570	1586
h1SMcG0000820	1	3	3	1	2	3
h1SMcG0000821	1125	1127	1174	797	1102	1100
h1SMcG0000822	331	336	297	214	248	272
h1SMcG0000823	0	0	0	0	0	0
h1SMcG0000824	1803	2640	2583	1520	2705	2889
h1SMcG0000825	734	947	940	541	946	1066
h1SMcG0000826	0	0	0	0	0	0
h1SMcG0000827	224	414	329	176	366	406
h1SMcG0000828	0	0	0	3	0	0
h1SMcG0000829	0	0	0	0	0	0
h1SMcG0000830	3217	4879	4709	2607	4521	5234
h1SMcG0000831	0	0	0	0	0	0
h1SMcG0000832	171	305	295	159	356	369
h1SMcG0000833	0	0	0	0	0	0
h1SMcG0000834	0	0	0	0	0	1
h1SMcG0000835	15	40	33	29	43	45
h1SMcG0000836	3	5	6	1	2	4
h1SMcG0000837	455	519	445	268	542	523
h1SMcG0000838	17	25	29	11	29	26
h1SMcG0000839	0	1	0	0	0	1
h1SMcG0000840	142	119	119	75	157	159
h1SMcG0000841	140	282	291	134	269	332
h1SMcG0000842	59	131	114	50	88	127
h1SMcG0000843	16	28	17	12	11	22
h1SMcG0000844	21	22	27	19	36	40
h1SMcG0000845	1578	2878	2725	1244	2675	3034
h1SMcG0000846	336	369	277	309	492	523
h1SMcG0000847	0	0	0	0	0	0
h1SMcG0000848	8	4	9	1	2	4
h1SMcG0000849	107	116	99	99	146	146
h1SMcG0000850	99	107	91	91	143	142
h1SMcG0000851	59	82	56	62	82	122
h1SMcG0000852	487	711	671	357	760	765
h1SMcG0000853	0	0	0	0	0	0
h1SMcG0000854	5	3	2	4	7	6
h1SMcG0000855	54	73	54	61	91	76
h1SMcG0000856	874	1215	1168	634	1124	1227
h1SMcG0000857	2	3	1	2	0	0
h1SMcG0000858	616	923	839	460	904	921
h1SMcG0000859	403	548	456	267	553	579
h1SMcG0000860	71	115	101	38	78	83
h1SMcG0000861	1	5	3	1	0	6
h1SMcG0000862	0	0	0	0	0	0
h1SMcG0000863	172	253	210	130	252	256
h1SMcG0000864	705	1068	922	527	983	1137
h1SMcG0000865	0	0	0	0	0	0
h1SMcG0000866	468	662	593	336	603	726
h1SMcG0000867	0	0	0	0	0	0
h1SMcG0000868	25	22	25	20	35	30
h1SMcG0000869	0	0	0	0	0	0
h1SMcG0000870	13	44	37	6	26	31
h1SMcG0000871	114	207	143	78	219	219
h1SMcG0000872	396	480	435	236	466	387
h1SMcG0000873	766	1358	1230	573	1033	1338
h1SMcG0000874	223	388	409	200	396	407
h1SMcG0000875	327	457	438	291	541	550
h1SMcG0000876	0	0	0	0	0	0
h1SMcG0000877	2043	2541	2367	1628	2338	2623
h1SMcG0000878	76	116	86	36	99	125
h1SMcG0000879	8	5	6	1	10	15
h1SMcG0000880	161	229	209	130	226	237
h1SMcG0000881	0	0	0	0	0	0
h1SMcG0000882	308	436	398	243	429	480
h1SMcG0000883	0	0	0	0	0	1
h1SMcG0000884	65	91	87	52	90	96
h1SMcG0000885	61	93	86	57	91	90
h1SMcG0000886	778	1015	1005	560	1048	1143
h1SMcG0000887	1005	1295	1133	753	1182	1282
h1SMcG0000888	490	694	564	386	678	694
h1SMcG0000889	0	0	0	0	0	0
h1SMcG0000890	304	353	317	245	369	426
h1SMcG0000891	0	0	0	0	0	0
h1SMcG0000892	263	382	336	237	431	430
h1SMcG0000893	42	70	67	80	134	146
h1SMcG0000894	0	1	1	1	3	1
h1SMcG0000895	18	31	29	24	43	62
h1SMcG0000896	4820	7906	7773	3904	8046	8792
h1SMcG0000897	380	652	582	281	573	655
h1SMcG0000898	689	863	754	562	977	960
h1SMcG0000899	0	0	0	0	1	0
h1SMcG0000900	26	33	29	28	49	44
h1SMcG0000901	119	188	170	115	215	211
h1SMcG0000902	1001	1455	1306	871	1518	1690
h1SMcG0000903	3	0	4	1	1	2
h1SMcG0000904	633	959	814	355	654	750
h1SMcG0000905	36	55	49	21	19	29
h1SMcG0000906	3583	5176	4938	2286	4193	4999
h1SMcG0000907	33	40	28	34	73	64
h1SMcG0000908	257	405	402	197	430	450
h1SMcG0000909	53	72	54	61	76	102
h1SMcG0000910	876	928	931	636	834	940
h1SMcG0000911	0	0	0	0	0	0
h1SMcG0000912	0	0	0	0	0	0
h1SMcG0000913	356	461	436	244	422	495
h1SMcG0000914	2	3	5	2	3	9
h1SMcG0000915	86	101	89	78	133	156
h1SMcG0000916	3	3	4	4	1	2
h1SMcG0000917	181	232	241	156	232	248
h1SMcG0000918	412	472	421	351	518	615
h1SMcG0000919	85	141	123	60	130	127
h1SMcG0000920	226	255	273	132	262	283
h1SMcG0000921	565	744	677	433	810	897
h1SMcG0000922	91	118	101	72	103	147
h1SMcG0000923	1	0	0	0	0	0
h1SMcG0000924	968	1265	1095	716	1170	1357
h1SMcG0000925	455	698	657	409	666	794
h1SMcG0000926	196	207	198	165	242	287
h1SMcG0000927	0	0	0	0	0	0
h1SMcG0000928	228	298	282	179	223	281
h1SMcG0000929	425	617	513	329	522	606
h1SMcG0000930	11	20	15	13	22	19
h1SMcG0000931	0	0	0	0	0	0
h1SMcG0000932	362	445	393	302	446	499
h1SMcG0000933	94	203	165	59	191	209
h1SMcG0000934	644	812	856	506	864	1002
h1SMcG0000935	522	739	676	396	766	834
h1SMcG0000936	99	122	104	61	126	112
h1SMcG0000937	5	15	6	7	18	25
h1SMcG0000938	343	542	464	264	534	562
h1SMcG0000939	0	0	2	0	0	0
h1SMcG0000940	0	0	0	0	0	0
h1SMcG0000941	31	48	63	33	71	57
h1SMcG0000942	6	9	4	4	11	9
h1SMcG0000943	6	21	13	5	11	15
h1SMcG0000944	579	851	766	412	778	828
h1SMcG0000945	47	74	48	30	37	68
h1SMcG0000946	60	83	76	26	93	85
h1SMcG0000947	0	0	0	0	0	0
h1SMcG0000948	120	180	155	107	249	245
h1SMcG0000949	0	2	0	0	0	0
h1SMcG0000950	0	0	0	0	0	0
h1SMcG0000951	128	159	155	98	198	207
h1SMcG0000952	1231	1757	1873	931	1884	1961
h1SMcG0000953	6	11	6	6	9	10
h1SMcG0000954	216	251	260	159	276	324
h1SMcG0000955	9	9	11	5	19	21
h1SMcG0000956	0	0	1	0	1	0
h1SMcG0000957	1	2	1	3	4	3
h1SMcG0000958	11	28	22	14	20	27
h1SMcG0000959	4	4	4	3	8	11
h1SMcG0000960	334	461	410	237	396	432
h1SMcG0000961	85	99	91	67	93	104
h1SMcG0000962	1608	2361	1868	651	685	978
h1SMcG0000963	32	42	49	27	59	58
h1SMcG0000964	33	27	31	18	18	32
h1SMcG0000965	0	1	0	1	0	6
h1SMcG0000966	0	2	2	1	3	4
h1SMcG0000967	590	795	765	472	822	879
h1SMcG0000968	213	304	243	148	265	325
h1SMcG0000969	0	0	0	0	0	0
h1SMcG0000970	0	0	0	0	0	0
h1SMcG0000971	539	859	852	451	863	912
h1SMcG0000972	306	419	404	256	435	495
h1SMcG0000973	20	36	26	16	56	40
h1SMcG0000974	119	174	165	140	208	234
h1SMcG0000975	1154	1682	1339	680	1149	1255
h1SMcG0000976	125	181	155	109	203	226
h1SMcG0000977	284	468	403	198	426	452
h1SMcG0000978	548	807	675	346	693	791
h1SMcG0000979	1284	1760	1629	1034	1748	1965
h1SMcG0000980	414	451	408	348	472	533
h1SMcG0000981	364	570	493	313	606	587
h1SMcG0000982	53	74	42	42	68	71
h1SMcG0000983	2	0	1	0	1	2
h1SMcG0000984	0	0	1	0	0	0
h1SMcG0000985	23	35	16	25	34	29
h1SMcG0000986	3	6	4	3	3	6
h1SMcG0000987	0	0	1	0	0	0
h1SMcG0000988	1457	2314	2359	1095	2202	2653
h1SMcG0000989	1038	1490	1083	804	1619	1607
h1SMcG0000990	296	435	429	287	618	674
h1SMcG0000991	1778	2431	2164	1139	2281	2465
h1SMcG0000992	348	380	361	263	436	430
h1SMcG0000993	0	0	0	0	0	0
h1SMcG0000994	1259	1957	1674	818	1516	1742
h1SMcG0000995	422	595	499	303	481	562
h1SMcG0000996	0	0	0	1	1	0
h1SMcG0000997	539	502	482	435	559	590
h1SMcG0000998	27614	27699	25595	13055	12357	16520
h1SMcG0000999	282	276	265	209	272	317
h1SMcG0001000	0	0	0	0	0	0
h1SMcG0001001	0	0	0	0	0	0
h1SMcG0001002	2	13	7	5	13	11
h1SMcG0001003	0	0	0	0	0	0
h1SMcG0001004	0	0	0	0	0	0
h1SMcG0001005	270	373	331	202	333	374
h1SMcG0001006	62	60	54	46	89	104
h1SMcG0001007	253	360	285	253	398	411
h1SMcG0001008	244	277	226	183	246	278
h1SMcG0001009	0	0	0	0	0	0
h1SMcG0001010	1756	2222	2052	1176	2140	2262
h1SMcG0001011	1756	2689	2497	1408	2282	2574
h1SMcG0001012	1340	2123	1948	1101	1782	2084
h1SMcG0001013	43	73	32	31	57	62
h1SMcG0001014	306	451	387	229	374	435
h1SMcG0001015	881	1159	1038	607	1131	1182
h1SMcG0001016	185	239	215	156	306	337
h1SMcG0001017	594	721	652	483	764	862
h1SMcG0001018	1537	2079	1945	1240	1935	2185
h1SMcG0001019	307	407	373	272	504	497
h1SMcG0001020	28	42	34	28	55	57
h1SMcG0001021	0	0	0	0	0	0
h1SMcG0001022	5732	7195	7069	4307	6908	8257
h1SMcG0001023	0	0	0	0	0	0
h1SMcG0001024	0	0	0	0	0	0
h1SMcG0001025	575	723	674	446	715	829
h1SMcG0001026	54	91	85	40	99	113
h1SMcG0001027	153	172	176	120	242	227
h1SMcG0001028	40	54	47	31	66	70
h1SMcG0001029	25	41	39	18	48	47
h1SMcG0001030	1625	2207	1994	1137	1948	2080
h1SMcG0001031	6	3	2	5	4	3
h1SMcG0001032	303	313	278	219	264	315
h1SMcG0001033	223	384	316	211	350	484
h1SMcG0001034	29	27	32	30	52	54
h1SMcG0001035	40	84	71	34	78	87
h1SMcG0001036	271	310	312	211	320	315
h1SMcG0001037	5	1	1	2	3	8
h1SMcG0001038	3	1	2	1	1	3
h1SMcG0001039	16	26	18	16	20	18
h1SMcG0001040	93	124	131	84	130	144
h1SMcG0001041	307	535	435	258	475	525
h1SMcG0001042	445	517	528	364	480	579
h1SMcG0001043	701	920	920	679	1075	1195
h1SMcG0001044	6	3	6	5	8	6
h1SMcG0001045	15	21	16	10	18	18
h1SMcG0001046	1	4	0	0	2	0
h1SMcG0001047	0	0	0	0	0	0
h1SMcG0001048	2	1	3	3	5	5
h1SMcG0001049	3	3	4	7	6	5
h1SMcG0001050	160	186	150	143	160	185
h1SMcG0001051	35	43	42	27	56	57
h1SMcG0001052	358	590	537	361	819	775
h1SMcG0001053	88	92	87	143	220	245
h1SMcG0001054	11	14	18	13	11	19
h1SMcG0001055	487	602	558	354	582	674
h1SMcG0001056	129	133	135	95	138	149
h1SMcG0001057	36	40	47	19	46	59
h1SMcG0001058	872	1291	1118	658	1149	1388
h1SMcG0001059	6	16	20	11	24	18
h1SMcG0001060	221	260	228	165	289	269
h1SMcG0001061	0	0	0	0	0	0
h1SMcG0001062	656	774	835	548	836	968
h1SMcG0001063	11	6	8	3	7	9
h1SMcG0001065	256	253	238	178	279	290
h1SMcG0001066	857	1339	1190	710	1338	1535
h1SMcG0001067	667	776	623	480	761	931
h1SMcG0001068	484	667	646	372	731	744
h1SMcG0001069	75	120	99	63	110	139
h1SMcG0001070	1	0	1	0	1	0
h1SMcG0001071	0	0	0	0	0	0
h1SMcG0001072	0	0	0	0	0	0
h1SMcG0001073	0	0	0	0	0	0
h1SMcG0001074	317	361	265	249	382	443
h1SMcG0001075	0	0	0	0	0	0
h1SMcG0001076	0	0	0	0	0	0
h1SMcG0001077	4	5	4	1	12	8
h1SMcG0001078	1694	2380	2083	1191	1977	2321
h1SMcG0001079	0	0	0	0	0	0
h1SMcG0001080	0	1	0	1	1	0
h1SMcG0001081	856	1108	978	601	979	1105
h1SMcG0001082	12492	14899	13974	8830	15715	18310
h1SMcG0001083	79	119	81	67	120	143
h1SMcG0001084	35	65	59	32	80	75
h1SMcG0001085	96	168	139	102	205	233
h1SMcG0001086	297	368	342	234	398	405
h1SMcG0001088	85	145	146	71	165	183
h1SMcG0001089	230	314	374	193	379	426
h1SMcG0001090	118	177	181	107	210	258
h1SMcG0001091	0	0	0	0	0	0
h1SMcG0001092	873	1069	1018	676	1150	1234
h1SMcG0001093	1	0	1	0	2	0
h1SMcG0001094	180	229	228	161	277	293
h1SMcG0001095	8	8	8	16	22	28
h1SMcG0001096	0	0	0	0	0	0
h1SMcG0001097	100	92	85	56	123	105
h1SMcG0001098	761	1201	919	680	1253	1355
h1SMcG0001099	0	0	0	0	0	0
h1SMcG0001100	630	1227	1050	538	1073	1244
h1SMcG0001101	265	303	221	159	192	217
h1SMcG0001102	545	702	579	413	682	769
h1SMcG0001103	1901	2528	2010	1577	2221	2655
h1SMcG0001104	462	736	621	337	661	820
h1SMcG0001105	22	20	22	14	31	26
h1SMcG0001106	11	10	13	6	12	15
h1SMcG0001107	1	1	2	0	1	0
h1SMcG0001108	1	0	0	0	2	1
h1SMcG0001109	464	719	664	368	711	687
h1SMcG0001110	2638	3652	3215	1809	3481	4059
h1SMcG0001111	0	0	0	0	0	0
h1SMcG0001112	28	28	27	21	24	32
h1SMcG0001113	0	1	0	0	0	0
h1SMcG0001114	36	49	58	41	91	97
h1SMcG0001115	236	290	257	147	283	321
h1SMcG0001116	1851	2490	2483	1758	3071	3103
h1SMcG0001117	104	120	111	117	176	188
h1SMcG0001118	419	674	610	301	559	620
h1SMcG0001119	56	73	62	27	65	66
h1SMcG0001120	236	343	298	207	361	403
h1SMcG0001121	0	0	0	0	0	0
h1SMcG0001122	2216	2716	2451	1410	2249	2658
h1SMcG0001123	0	0	0	0	0	0
h1SMcG0001124	267	281	246	189	326	304
h1SMcG0001125	45	28	36	45	53	60
h1SMcG0001126	0	0	0	0	0	0
h1SMcG0001127	0	2	2	0	0	1
h1SMcG0001128	0	0	0	1	0	1
h1SMcG0001129	0	1	1	0	2	2
h1SMcG0001130	0	0	1	0	0	0
h1SMcG0001131	0	0	0	0	0	0
h1SMcG0001132	0	1	0	1	0	0
h1SMcG0001133	217	303	251	166	301	310
h1SMcG0001134	256	364	316	218	380	474
h1SMcG0001135	0	0	0	0	0	0
h1SMcG0001136	0	0	0	0	0	0
h1SMcG0001137	0	0	0	0	0	0
h1SMcG0001138	331	369	363	268	373	399
h1SMcG0001139	11	21	14	6	12	14
h1SMcG0001140	7335	7930	7021	5598	7455	8223
h1SMcG0001141	0	0	0	0	0	0
h1SMcG0001142	321	439	409	298	455	547
h1SMcG0001143	1	2	1	0	1	3
h1SMcG0001144	705	975	770	524	988	1001
h1SMcG0001145	0	0	0	0	0	0
h1SMcG0001146	15	14	10	3	14	15
h1SMcG0001147	0	0	1	0	1	0
h1SMcG0001148	0	0	1	0	0	1
h1SMcG0001149	360	464	458	242	459	533
h1SMcG0001150	0	0	0	0	0	0
h1SMcG0001151	50	80	73	36	67	89
h1SMcG0001152	506	777	745	325	665	744
h1SMcG0001153	120	114	121	74	117	135
h1SMcG0001154	729	1018	972	530	919	1096
h1SMcG0001155	41	45	61	46	102	96
h1SMcG0001156	92	102	90	55	132	119
h1SMcG0001157	1	0	1	0	1	1
h1SMcG0001158	0	0	0	0	0	0
h1SMcG0001159	0	0	0	0	1	0
h1SMcG0001160	0	0	0	0	0	0
h1SMcG0001161	182	204	164	128	227	245
h1SMcG0001162	130	151	102	91	151	141
h1SMcG0001163	264	269	213	187	331	330
h1SMcG0001164	0	0	0	0	0	0
h1SMcG0001165	455	551	561	375	552	604
h1SMcG0001166	57	64	66	52	75	70
h1SMcG0001167	0	0	0	0	0	0
h1SMcG0001168	0	0	0	0	0	0
h1SMcG0001169	3	0	2	0	0	1
h1SMcG0001170	868	1231	1055	577	1198	1451
h1SMcG0001171	1	1	1	0	0	4
h1SMcG0001172	882	1078	991	620	1152	1293
h1SMcG0001173	0	0	0	0	0	0
h1SMcG0001174	0	0	0	0	0	0
h1SMcG0001175	1012	1443	1172	701	1244	1272
h1SMcG0001177	0	0	0	0	0	0
h1SMcG0001178	222	260	236	160	249	327
h1SMcG0001179	0	0	0	0	0	0
h1SMcG0001180	475	609	487	290	602	640
h1SMcG0001181	0	0	0	0	0	0
h1SMcG0001182	0	0	0	0	0	0
h1SMcG0001183	2613	3283	3133	1979	3035	3239
h1SMcG0001184	780	1135	1050	569	1028	1207
h1SMcG0001185	0	0	0	0	0	0
h1SMcG0001186	135	240	183	121	181	234
h1SMcG0001187	144	200	183	111	273	269
h1SMcG0001188	3267	4308	4342	2603	4670	5391
h1SMcG0001189	11620	16593	14849	9070	15339	18562
h1SMcG0001190	1	0	0	0	1	0
h1SMcG0001191	359	352	330	325	404	414
h1SMcG0001192	0	0	0	0	0	0
h1SMcG0001193	16	28	32	25	36	36
h1SMcG0001194	572	923	869	487	946	1058
h1SMcG0001195	20	25	22	15	31	34
h1SMcG0001196	1	0	0	0	0	0
h1SMcG0001197	0	0	0	0	0	0
h1SMcG0001198	762	1093	945	506	983	1030
h1SMcG0001199	0	0	0	0	0	0
h1SMcG0001200	7	5	6	6	14	21
h1SMcG0001201	17	38	24	14	38	27
h1SMcG0001202	0	0	0	0	0	0
h1SMcG0001203	1	0	1	1	1	2
h1SMcG0001204	747	1018	899	450	800	888
h1SMcG0001205	245	332	261	144	242	308
h1SMcG0001206	527	533	570	424	587	695
h1SMcG0001207	723	665	697	591	737	862
h1SMcG0001208	196	131	127	167	150	167
h1SMcG0001209	1614	2277	2179	1216	2089	2473
h1SMcG0001210	3505	3853	3693	2190	3069	3841
h1SMcG0001211	0	0	0	0	1	0
h1SMcG0001212	205	306	250	145	241	269
h1SMcG0001213	0	0	3	0	2	5
h1SMcG0001214	208	303	257	185	270	313
h1SMcG0001215	535	717	711	386	744	794
h1SMcG0001216	242	259	267	176	252	290
h1SMcG0001217	0	0	0	0	0	0
h1SMcG0001218	119	213	215	135	250	305
h1SMcG0001219	0	0	0	0	0	0
h1SMcG0001220	77	124	114	59	92	101
h1SMcG0001221	62	82	45	60	81	101
h1SMcG0001222	1173	1631	1503	759	1311	1570
h1SMcG0001223	896	1191	999	678	1113	1132
h1SMcG0001224	0	0	0	0	0	0
h1SMcG0001225	2	0	2	0	0	2
h1SMcG0001226	0	0	0	0	0	0
h1SMcG0001227	300	223	194	220	227	236
h1SMcG0001228	254	318	274	193	302	375
h1SMcG0001229	168	263	259	117	230	314
h1SMcG0001230	333	413	369	250	413	445
h1SMcG0001231	300	419	354	208	427	442
h1SMcG0001232	6	7	5	1	9	8
h1SMcG0001233	196	280	227	139	297	319
h1SMcG0001234	144	204	197	82	181	166
h1SMcG0001235	96	137	114	70	142	145
h1SMcG0001236	130	197	163	118	186	201
h1SMcG0001237	142	123	99	94	182	214
h1SMcG0001238	455	699	578	418	786	806
h1SMcG0001239	0	0	0	0	0	0
h1SMcG0001240	11	9	10	9	23	12
h1SMcG0001241	304	446	337	227	390	470
h1SMcG0001242	325	514	488	245	405	593
h1SMcG0001243	1096	1427	1216	574	719	999
h1SMcG0001245	0	0	0	0	0	0
h1SMcG0001246	183	276	245	123	233	269
h1SMcG0001247	10	14	10	5	4	19
h1SMcG0001248	205	336	283	168	274	319
h1SMcG0001249	26	64	70	34	61	74
h1SMcG0001250	44	56	60	27	78	84
h1SMcG0001251	240	358	364	167	319	405
h1SMcG0001252	577	788	691	395	700	975
h1SMcG0001253	598	809	751	495	895	1036
h1SMcG0001254	236	375	363	199	350	423
h1SMcG0001255	508	890	719	439	723	910
h1SMcG0001256	0	1	0	1	2	1
h1SMcG0001257	5	4	7	3	5	10
h1SMcG0001258	2	1	1	1	0	1
h1SMcG0001259	1873	2744	2390	1251	2024	2182
h1SMcG0001260	11	19	12	10	16	16
h1SMcG0001261	344	464	467	267	548	527
h1SMcG0001262	0	0	0	0	0	0
h1SMcG0001263	10	5	5	6	12	7
h1SMcG0001264	571	709	624	412	646	711
h1SMcG0001265	0	0	0	0	0	0
h1SMcG0001266	415	602	542	291	522	613
h1SMcG0001267	244	361	339	208	329	403
h1SMcG0001268	1	0	1	1	1	1
h1SMcG0001269	0	0	0	0	0	0
h1SMcG0001270	591	692	622	413	677	680
h1SMcG0001271	0	0	0	0	0	0
h1SMcG0001272	41	56	46	30	59	68
h1SMcG0001273	259	268	225	231	302	283
h1SMcG0001274	1537	2091	1840	750	1578	1646
h1SMcG0001275	2282	3283	3148	1688	2981	3438
h1SMcG0001276	1	1	1	0	1	0
h1SMcG0001277	165	181	198	136	206	220
h1SMcG0001278	591	943	836	427	838	945
h1SMcG0001279	574	730	653	450	806	838
h1SMcG0001280	396	616	645	309	681	729
h1SMcG0001281	586	848	804	529	778	990
h1SMcG0001282	0	0	0	0	0	0
h1SMcG0001283	2211	2584	2340	1726	2867	3174
h1SMcG0001284	29	39	32	15	40	52
h1SMcG0001285	0	0	0	0	0	0
h1SMcG0001286	0	0	0	0	0	0
h1SMcG0001287	134	159	149	92	181	175
h1SMcG0001288	1925	2639	2674	1661	3349	3618
h1SMcG0001289	2	5	2	2	2	4
h1SMcG0001290	1778	2092	2066	1296	2035	2322
h1SMcG0001291	267	435	332	334	635	698
h1SMcG0001292	1	0	0	1	2	0
h1SMcG0001293	83	132	108	61	134	146
h1SMcG0001294	0	0	0	0	0	1
h1SMcG0001295	285	431	406	292	488	561
h1SMcG0001296	7	7	7	2	6	7
h1SMcG0001297	128	150	145	98	178	176
h1SMcG0001298	3	2	8	3	5	6
h1SMcG0001299	0	0	0	0	1	0
h1SMcG0001300	691	1168	1041	488	1087	1316
h1SMcG0001301	161	195	172	149	182	231
h1SMcG0001302	73	99	83	77	106	107
h1SMcG0001303	338	464	349	319	580	642
h1SMcG0001304	763	1127	1072	586	955	1174
h1SMcG0001305	0	0	0	0	0	0
h1SMcG0001306	108	149	139	134	225	240
h1SMcG0001307	85	109	106	73	108	123
h1SMcG0001308	264	281	288	210	292	344
h1SMcG0001309	549	580	448	428	539	650
h1SMcG0001310	1	2	2	1	0	2
h1SMcG0001311	0	0	0	0	0	0
h1SMcG0001312	0	0	0	0	0	0
h1SMcG0001313	0	0	0	0	0	0
h1SMcG0001314	3090	4116	3953	2506	4182	4860
h1SMcG0001315	22	17	23	13	31	29
h1SMcG0001316	46	47	42	45	76	79
h1SMcG0001317	165	189	183	137	226	215
h1SMcG0001318	210	373	323	207	351	396
h1SMcG0001319	700	672	692	451	501	686
h1SMcG0001320	441	708	656	374	660	707
h1SMcG0001321	10	11	11	5	15	14
h1SMcG0001322	1	2	1	0	0	1
h1SMcG0001323	80	94	86	84	90	115
h1SMcG0001324	0	1	0	0	1	1
h1SMcG0001325	143	166	163	98	161	202
h1SMcG0001326	4	8	5	3	4	4
h1SMcG0001327	14	8	9	4	6	12
h1SMcG0001328	37	28	33	20	39	42
h1SMcG0001329	0	0	0	0	0	0
h1SMcG0001330	0	0	0	0	0	0
h1SMcG0001331	0	0	0	0	0	0
h1SMcG0001332	285	270	211	224	424	399
h1SMcG0001333	183	234	200	135	219	264
h1SMcG0001334	83	126	96	58	147	132
h1SMcG0001335	8	4	6	5	2	10
h1SMcG0001336	546	668	642	451	721	816
h1SMcG0001337	99	124	73	72	123	154
h1SMcG0001338	3	1	2	3	3	2
h1SMcG0001339	273	346	282	185	274	329
h1SMcG0001340	0	0	0	0	0	0
h1SMcG0001341	0	0	0	0	0	0
h1SMcG0001342	0	0	0	0	0	0
h1SMcG0001343	983	1639	1363	726	1412	1499
h1SMcG0001344	231	328	267	162	312	322
h1SMcG0001345	2	0	2	0	2	1
h1SMcG0001346	5544	7525	7596	4571	8003	10592
h1SMcG0001347	0	0	0	0	0	0
h1SMcG0001348	2317	3412	3476	1820	3687	4172
h1SMcG0001349	9	8	6	10	14	12
h1SMcG0001350	88	105	112	50	120	122
h1SMcG0001351	0	0	0	0	0	0
h1SMcG0001352	0	0	0	0	2	0
h1SMcG0001353	149	207	154	114	157	198
h1SMcG0001354	545	698	617	392	724	778
h1SMcG0001355	0	0	0	0	0	0
h1SMcG0001356	1326	1701	1592	944	1640	1934
h1SMcG0001357	0	1	0	0	1	0
h1SMcG0001358	7461	10154	10128	4796	6749	8092
h1SMcG0001360	39	41	27	29	31	36
h1SMcG0001361	244	255	264	184	267	263
h1SMcG0001362	0	0	0	0	0	0
h1SMcG0001363	0	0	0	0	0	0
h1SMcG0001364	0	1	1	0	0	2
h1SMcG0001365	0	0	0	0	0	0
h1SMcG0001366	0	0	0	0	0	0
h1SMcG0001367	0	0	0	0	0	0
h1SMcG0001368	9	9	5	5	3	5
h1SMcG0001369	203	240	200	178	234	273
h1SMcG0001370	157	232	195	146	200	257
h1SMcG0001371	2	4	0	0	1	2
h1SMcG0001372	207	261	269	142	306	310
h1SMcG0001373	93	97	118	75	155	148
h1SMcG0001374	2	1	0	0	1	1
h1SMcG0001375	5	5	3	1	3	5
h1SMcG0001376	58	56	54	43	62	75
h1SMcG0001377	3	5	4	3	10	5
h1SMcG0001378	21	48	44	27	36	45
h1SMcG0001379	0	0	0	0	0	0
h1SMcG0001380	177	287	319	142	290	358
h1SMcG0001381	0	0	0	0	0	0
h1SMcG0001382	0	0	0	0	0	0
h1SMcG0001383	22	10	15	14	9	20
h1SMcG0001384	463	565	555	349	577	669
h1SMcG0001385	6264	6264	6332	5119	6805	7488
h1SMcG0001386	0	0	0	0	0	0
h1SMcG0001387	0	0	0	0	0	0
h1SMcG0001388	208	281	238	240	378	382
h1SMcG0001389	1	1	1	1	2	1
h1SMcG0001390	0	0	0	0	0	0
h1SMcG0001391	0	0	0	0	0	0
h1SMcG0001392	0	0	1	0	0	0
h1SMcG0001393	0	0	0	0	0	0
h1SMcG0001394	0	0	0	0	0	0
h1SMcG0001395	1821	1633	1393	1616	1954	1939
h1SMcG0001396	640	1064	1005	542	982	1097
h1SMcG0001397	1471	2249	1993	1114	2060	2316
h1SMcG0001398	0	0	1	0	0	2
h1SMcG0001399	866	932	828	638	901	1028
h1SMcG0001400	61	70	66	50	90	113
h1SMcG0001401	456	587	508	336	635	690
h1SMcG0001402	156	198	186	126	181	216
h1SMcG0001403	88	103	84	45	79	91
h1SMcG0001404	469	637	597	479	866	887
h1SMcG0001405	1120	1611	1448	825	1533	1614
h1SMcG0001406	99	142	115	106	196	199
h1SMcG0001407	29	41	26	18	45	46
h1SMcG0001408	1233	1851	1737	951	1758	2056
h1SMcG0001409	113	133	108	101	181	143
h1SMcG0001410	575	747	675	485	760	848
h1SMcG0001411	117	188	145	93	178	167
h1SMcG0001412	423	618	482	321	528	610
h1SMcG0001413	526	696	560	387	648	813
h1SMcG0001414	1	1	1	0	0	0
h1SMcG0001415	35	28	14	22	24	24
h1SMcG0001416	397	418	402	275	409	466
h1SMcG0001417	336	665	620	234	510	585
h1SMcG0001418	0	1	0	0	1	0
h1SMcG0001419	25	38	45	22	33	43
h1SMcG0001420	3	1	1	0	0	1
h1SMcG0001421	0	0	0	0	0	0
h1SMcG0001422	0	0	0	0	0	0
h1SMcG0001423	0	0	0	0	0	0
h1SMcG0001424	222	415	399	179	403	477
h1SMcG0001425	0	0	0	0	0	0
h1SMcG0001426	26	40	44	19	61	47
h1SMcG0001427	1349	1823	1550	1164	1885	2044
h1SMcG0001428	417	632	602	315	559	603
h1SMcG0001429	967	1319	1177	691	1205	1420
h1SMcG0001430	2388	3208	3300	1642	2749	3446
h1SMcG0001431	15	14	9	10	11	10
h1SMcG0001432	346	415	356	249	445	496
h1SMcG0001433	90	125	125	56	138	127
h1SMcG0001434	47	53	32	52	48	59
h1SMcG0001435	0	0	0	0	0	0
h1SMcG0001436	0	0	0	0	0	0
h1SMcG0001437	0	0	0	0	0	0
h1SMcG0001438	3	5	4	0	4	5
h1SMcG0001439	274	491	385	213	430	495
h1SMcG0001440	346	524	499	266	491	554
h1SMcG0001441	227	243	213	154	245	277
h1SMcG0001442	1	0	3	1	0	0
h1SMcG0001443	284	376	309	205	420	417
h1SMcG0001444	1	1	1	1	2	1
h1SMcG0001445	0	0	1	0	0	0
h1SMcG0001446	0	0	0	0	0	0
h1SMcG0001447	401	540	399	337	509	705
h1SMcG0001448	178	216	211	118	218	222
h1SMcG0001449	341	490	417	235	422	454
h1SMcG0001450	621	822	733	487	829	907
h1SMcG0001451	0	0	0	0	0	0
h1SMcG0001452	2335	3979	3879	1795	3629	4270
h1SMcG0001453	95	156	158	81	132	164
h1SMcG0001454	0	0	0	0	0	0
h1SMcG0001455	38	55	45	45	84	100
h1SMcG0001456	48	57	42	26	65	60
h1SMcG0001457	3143	4850	4218	2192	4265	4399
h1SMcG0001458	69	72	60	72	91	47
h1SMcG0001459	14	28	28	8	30	25
h1SMcG0001460	1	0	0	0	0	0
h1SMcG0001461	0	0	0	0	1	0
h1SMcG0001462	0	0	1	0	0	0
h1SMcG0001463	10	17	16	7	22	14
h1SMcG0001464	19	33	28	25	36	34
h1SMcG0001465	2	4	5	0	10	4
h1SMcG0001466	534	663	618	390	712	739
h1SMcG0001467	24	22	21	23	26	33
h1SMcG0001468	0	3	1	0	0	0
h1SMcG0001469	0	0	0	0	0	0
h1SMcG0001470	6	8	5	4	6	5
h1SMcG0001471	2	1	1	3	5	3
h1SMcG0001472	3	2	2	2	1	4
h1SMcG0001473	63	90	87	49	74	92
h1SMcG0001474	32	37	33	31	67	41
h1SMcG0001475	998	1282	1244	910	1424	1631
h1SMcG0001476	0	1	0	0	0	0
h1SMcG0001477	88	152	164	76	135	138
h1SMcG0001478	2176	2974	3085	1800	3159	3378
h1SMcG0001479	188	318	282	140	290	338
h1SMcG0001480	0	0	0	0	0	0
h1SMcG0001481	277	241	250	242	339	371
h1SMcG0001482	0	0	0	0	0	0
h1SMcG0001483	0	0	1	0	1	4
h1SMcG0001484	7	15	10	9	7	14
h1SMcG0001485	685	803	664	532	787	852
h1SMcG0001486	22372	29796	30124	17054	25537	31631
h1SMcG0001487	81	126	130	67	126	160
h1SMcG0001488	14150	22124	22208	11474	20674	24955
h1SMcG0001489	90	93	90	60	91	114
h1SMcG0001490	1	0	1	0	1	2
h1SMcG0001491	0	0	0	0	0	0
h1SMcG0001492	745	916	821	547	844	982
h1SMcG0001493	1	0	0	1	0	3
h1SMcG0001494	1	0	1	0	0	0
h1SMcG0001495	42	61	42	20	55	52
h1SMcG0001496	82	93	89	71	111	132
h1SMcG0001497	651	764	726	521	807	839
h1SMcG0001498	933	1258	1065	739	1304	1343
h1SMcG0001499	0	0	0	0	1	0
h1SMcG0001500	2391	3368	3203	1789	3196	3813
h1SMcG0001501	453	627	502	353	680	746
h1SMcG0001502	7	11	12	5	23	17
h1SMcG0001503	0	0	0	0	0	0
h1SMcG0001504	0	0	0	0	0	0
h1SMcG0001505	0	0	0	1	0	1
h1SMcG0001506	365	641	581	311	558	638
h1SMcG0001507	203	261	242	169	230	225
h1SMcG0001508	140	151	121	97	133	136
h1SMcG0001509	124	134	110	77	119	121
h1SMcG0001510	512	798	722	386	794	833
h1SMcG0001511	468	517	480	275	498	536
h1SMcG0001512	1520	1855	1853	991	1467	1839
h1SMcG0001513	43	58	60	22	51	54
h1SMcG0001514	46	60	45	42	71	70
h1SMcG0001515	2	3	3	2	3	3
h1SMcG0001516	0	0	0	0	0	0
h1SMcG0001517	0	2	2	2	0	1
h1SMcG0001518	0	0	0	0	0	0
h1SMcG0001519	14	11	18	16	14	29
h1SMcG0001520	13	15	14	16	30	16
h1SMcG0001521	0	1	1	1	2	3
h1SMcG0001522	561	821	779	471	755	887
h1SMcG0001523	465	594	573	316	597	684
h1SMcG0001524	719	976	904	604	1006	1072
h1SMcG0001525	0	0	0	0	0	0
h1SMcG0001526	86	110	74	46	98	100
h1SMcG0001527	0	0	0	0	0	0
h1SMcG0001528	78	100	63	41	81	87
h1SMcG0001529	558	841	738	419	765	942
h1SMcG0001530	127	154	123	104	121	155
h1SMcG0001531	1108	1729	1531	783	1724	1861
h1SMcG0001532	0	0	0	0	0	0
h1SMcG0001533	112	149	131	100	186	180
h1SMcG0001534	226	292	258	175	257	325
h1SMcG0001535	3	11	5	8	5	4
h1SMcG0001536	7	15	14	7	13	18
h1SMcG0001537	5	3	6	3	5	4
h1SMcG0001538	0	0	0	0	0	3
h1SMcG0001539	2	0	1	1	0	0
h1SMcG0001540	0	0	0	0	0	0
h1SMcG0001541	324	478	495	266	529	635
h1SMcG0001542	617	954	933	596	1045	1188
h1SMcG0001543	1807	2564	2559	1596	2841	3301
h1SMcG0001544	91	125	106	70	143	153
h1SMcG0001545	0	1	0	0	2	0
h1SMcG0001546	12	8	11	8	11	18
h1SMcG0001547	918	1434	1342	739	1424	1585
h1SMcG0001548	316	383	344	231	329	381
h1SMcG0001549	9	10	7	5	7	6
h1SMcG0001550	2	2	0	4	3	0
h1SMcG0001551	359	524	500	240	486	574
h1SMcG0001552	151	224	206	91	166	209
h1SMcG0001553	8389	10000	8693	5448	6830	7664
h1SMcG0001554	186	294	275	146	289	334
h1SMcG0001555	0	0	0	0	0	0
h1SMcG0001556	957	1252	1145	715	1286	1343
h1SMcG0001557	1228	1170	1057	1177	1509	1560
h1SMcG0001558	276	327	324	211	334	365
h1SMcG0001559	103	113	119	89	92	126
h1SMcG0001560	423	632	631	317	674	761
h1SMcG0001561	1	0	1	3	2	9
h1SMcG0001562	0	0	0	0	0	0
h1SMcG0001563	2365	2807	2764	1411	2220	1687
h1SMcG0001564	298	398	271	175	381	287
h1SMcG0001565	1	0	0	0	1	0
h1SMcG0001566	2	5	0	4	5	9
h1SMcG0001567	1	1	2	2	3	2
h1SMcG0001568	1	11	6	3	10	5
h1SMcG0001569	256	216	180	169	197	292
h1SMcG0001570	45	26	27	21	31	34
h1SMcG0001571	1	1	0	1	0	0
h1SMcG0001572	683	1060	954	614	1135	1340
h1SMcG0001573	125	177	171	95	208	215
h1SMcG0001574	0	0	0	0	0	0
h1SMcG0001575	13	16	11	7	18	22
h1SMcG0001576	0	0	0	0	0	0
h1SMcG0001577	13	18	17	4	20	18
h1SMcG0001578	0	0	0	0	0	0
h1SMcG0001579	0	0	0	0	0	0
h1SMcG0001580	1	2	1	1	3	2
h1SMcG0001581	166	221	174	106	173	217
h1SMcG0001582	165	154	121	133	145	177
h1SMcG0001583	1	0	2	0	1	0
h1SMcG0001584	104	140	95	82	137	147
h1SMcG0001585	1268	1864	1761	928	1772	2027
h1SMcG0001586	0	0	0	0	0	0
h1SMcG0001587	213	343	309	165	280	340
h1SMcG0001588	0	0	0	0	0	0
h1SMcG0001589	185	216	155	101	181	201
h1SMcG0001590	459	752	650	359	616	746
h1SMcG0001591	0	0	0	0	0	0
h1SMcG0001592	265	332	302	179	378	404
h1SMcG0001593	0	1	0	0	0	1
h1SMcG0001594	64	74	71	46	117	109
h1SMcG0001595	8	13	9	7	16	11
h1SMcG0001596	0	0	0	0	1	0
h1SMcG0001597	153	222	162	90	148	173
h1SMcG0001598	20	22	28	16	38	35
h1SMcG0001599	539	705	594	385	662	704
h1SMcG0001600	12	24	30	13	36	23
h1SMcG0001601	126	201	175	134	218	241
h1SMcG0001602	0	0	0	0	0	1
h1SMcG0001603	1	3	0	1	4	6
h1SMcG0001604	489	697	577	325	680	754
h1SMcG0001606	3852	6565	6692	2746	5861	6860
h1SMcG0001607	558	739	686	372	661	771
h1SMcG0001608	1548	2242	1930	727	1106	1420
h1SMcG0001609	0	0	0	0	0	0
h1SMcG0001610	0	0	0	0	0	0
h1SMcG0001611	0	0	0	0	0	0
h1SMcG0001612	27	51	59	18	35	51
h1SMcG0001613	5	13	8	4	9	4
h1SMcG0001614	3	2	2	0	4	1
h1SMcG0001615	1	0	0	0	1	1
h1SMcG0001616	4	1	1	1	0	0
h1SMcG0001617	0	0	0	0	0	0
h1SMcG0001618	0	0	0	0	0	0
h1SMcG0001619	0	0	0	0	0	0
h1SMcG0001620	8	12	11	12	15	14
h1SMcG0001621	7	17	7	1	16	14
h1SMcG0001622	0	1	0	0	0	1
h1SMcG0001623	733	1060	920	501	753	958
h1SMcG0001624	57	95	77	58	96	125
h1SMcG0001625	175	285	242	152	279	324
h1SMcG0001626	0	0	0	0	0	0
h1SMcG0001627	126	174	146	122	181	208
h1SMcG0001628	24	38	24	36	67	62
h1SMcG0001629	1	0	0	1	1	0
h1SMcG0001630	510	788	562	277	407	485
h1SMcG0001631	3621	4096	3627	2749	4132	4556
h1SMcG0001632	461	510	474	343	495	599
h1SMcG0001633	555	632	614	422	685	728
h1SMcG0001634	393	578	483	357	692	758
h1SMcG0001635	320	556	480	273	527	591
h1SMcG0001636	0	0	1	0	0	0
h1SMcG0001637	0	0	0	0	0	0
h1SMcG0001638	843	1465	1486	684	1490	1722
h1SMcG0001639	363	450	390	284	499	504
h1SMcG0001640	90	129	99	91	139	132
h1SMcG0001641	99	166	145	85	147	188
h1SMcG0001642	0	0	0	0	0	0
h1SMcG0001643	1640	2405	2136	1295	2182	2466
h1SMcG0001644	0	0	0	0	1	1
h1SMcG0001645	46	75	39	40	95	108
h1SMcG0001646	45	77	82	36	49	65
h1SMcG0001647	144	195	207	144	260	302
h1SMcG0001648	3	2	3	2	4	3
h1SMcG0001649	545	682	617	404	598	757
h1SMcG0001650	138	172	167	74	150	138
h1SMcG0001651	5	10	10	4	13	11
h1SMcG0001652	174	288	258	234	397	460
h1SMcG0001653	406	811	670	373	775	775
h1SMcG0001654	11602	16983	15542	8489	15040	17044
h1SMcG0001655	285	381	390	251	479	511
h1SMcG0001656	7	3	3	8	7	6
h1SMcG0001657	0	0	1	0	0	0
h1SMcG0001658	711	950	893	583	965	1053
h1SMcG0001659	3	1	5	0	2	1
h1SMcG0001660	249	394	361	196	418	419
h1SMcG0001661	1	0	0	1	1	0
h1SMcG0001662	26	23	16	16	15	16
h1SMcG0001663	662	895	833	491	653	912
h1SMcG0001664	315	498	473	219	396	484
h1SMcG0001665	97	131	103	81	126	131
h1SMcG0001666	0	0	0	0	1	0
h1SMcG0001667	15	23	30	11	10	13
h1SMcG0001668	550	721	653	420	743	808
h1SMcG0001669	698	722	535	297	401	430
h1SMcG0001670	813	806	718	404	641	608
h1SMcG0001671	131	170	162	74	133	175
h1SMcG0001672	78	167	126	65	96	151
h1SMcG0001673	269	331	304	165	292	329
h1SMcG0001674	26	28	29	25	34	32
h1SMcG0001675	45	55	50	27	61	52
h1SMcG0001676	0	0	0	0	0	0
h1SMcG0001677	0	0	0	0	0	0
h1SMcG0001678	0	0	0	0	0	0
h1SMcG0001679	0	0	0	0	0	0
h1SMcG0001680	24	30	18	12	29	26
h1SMcG0001681	312	472	367	193	326	374
h1SMcG0001682	2370	3515	3221	1749	3542	3698
h1SMcG0001683	1666	2607	2572	1324	2499	2951
h1SMcG0001684	2860	2984	2726	1759	2159	2520
h1SMcG0001685	103	194	141	99	155	221
h1SMcG0001686	0	1	0	2	1	5
h1SMcG0001687	0	1	0	0	0	1
h1SMcG0001688	35	29	41	11	31	30
h1SMcG0001689	124	222	164	97	194	181
h1SMcG0001690	32	72	58	33	89	76
h1SMcG0001691	16	27	29	26	32	38
h1SMcG0001692	151	258	228	101	197	181
h1SMcG0001693	66	79	82	56	80	87
h1SMcG0001694	26	51	42	26	56	58
h1SMcG0001695	0	1	0	1	0	5
h1SMcG0001696	0	2	1	0	2	1
h1SMcG0001697	4	6	4	1	7	8
h1SMcG0001698	77	94	96	64	103	96
h1SMcG0001699	104	120	89	96	119	131
h1SMcG0001700	34	41	36	30	51	66
h1SMcG0001701	12	16	8	12	12	13
h1SMcG0001702	1376	1764	1773	1082	1813	2072
h1SMcG0001703	440	628	556	375	617	731
h1SMcG0001704	104	146	128	89	120	140
h1SMcG0001705	1	0	0	0	0	1
h1SMcG0001706	317	480	377	228	399	477
h1SMcG0001707	0	0	0	0	0	0
h1SMcG0001708	8	15	19	11	19	24
h1SMcG0001709	0	1	0	0	1	0
h1SMcG0001710	3586	4850	4839	2769	5175	5353
h1SMcG0001711	0	0	0	0	0	0
h1SMcG0001712	366	556	520	305	530	557
h1SMcG0001713	34	24	26	30	55	42
h1SMcG0001714	165	194	147	139	157	183
h1SMcG0001715	806	1188	1168	635	1099	1343
h1SMcG0001716	0	0	0	0	0	1
h1SMcG0001717	324	314	271	247	332	350
h1SMcG0001718	184	226	192	135	243	226
h1SMcG0001719	1635	2960	2667	1384	2876	3069
h1SMcG0001720	3	0	0	1	3	1
h1SMcG0001721	47	56	62	28	65	69
h1SMcG0001722	227	370	356	241	423	478
h1SMcG0001723	365	513	531	395	621	638
h1SMcG0001724	1	1	0	1	1	0
h1SMcG0001725	90	118	98	79	140	136
h1SMcG0001726	0	0	0	0	0	1
h1SMcG0001727	5	3	2	2	2	4
h1SMcG0001728	270	349	322	208	330	372
h1SMcG0001729	149	172	149	90	152	187
h1SMcG0001730	51	115	95	49	91	77
h1SMcG0001731	1	7	2	2	1	2
h1SMcG0001732	3	2	4	1	1	0
h1SMcG0001733	0	5	3	3	4	3
h1SMcG0001734	5	5	6	7	7	4
h1SMcG0001735	18	19	23	9	17	20
h1SMcG0001736	40	67	67	38	59	65
h1SMcG0001737	11	15	19	10	17	18
h1SMcG0001738	365	486	451	301	569	543
h1SMcG0001739	1591	2132	1800	1272	2078	2320
h1SMcG0001740	654	736	664	540	780	912
h1SMcG0001741	38	37	24	15	34	45
h1SMcG0001742	527	561	644	530	897	931
h1SMcG0001743	0	1	0	0	0	0
h1SMcG0001744	1	0	0	0	0	2
h1SMcG0001745	9	7	10	9	4	5
h1SMcG0001746	0	0	1	1	0	0
h1SMcG0001747	92	122	151	58	147	154
h1SMcG0001748	978	1579	1459	768	1434	1745
h1SMcG0001749	0	4	4	0	2	4
h1SMcG0001750	6729	12177	12124	5424	10978	12331
h1SMcG0001751	456	733	707	373	630	701
h1SMcG0001752	0	0	4	1	1	5
h1SMcG0001753	0	0	0	0	0	0
h1SMcG0001754	0	0	0	0	0	0
h1SMcG0001755	0	1	0	0	1	0
h1SMcG0001756	77	151	137	80	148	167
h1SMcG0001757	273	362	366	240	458	478
h1SMcG0001758	0	0	0	0	0	0
h1SMcG0001759	1772	2076	1794	981	1155	1416
h1SMcG0001761	172	280	234	133	266	306
h1SMcG0001762	13	18	17	8	11	22
h1SMcG0001763	0	1	3	2	1	3
h1SMcG0001764	14	8	4	4	8	17
h1SMcG0001765	552	654	541	400	630	643
h1SMcG0001766	77	73	61	40	54	52
h1SMcG0001767	1	0	1	0	0	0
h1SMcG0001768	95	91	90	77	106	115
h1SMcG0001769	0	0	0	0	0	0
h1SMcG0001770	0	0	0	0	0	0
h1SMcG0001771	462	783	601	485	1016	1049
h1SMcG0001772	887	1270	1256	776	1284	1335
h1SMcG0001773	846	1322	1147	636	1136	1417
h1SMcG0001774	13	10	8	5	11	9
h1SMcG0001775	2644	3840	3713	1927	3771	4064
h1SMcG0001776	828	1006	862	526	703	775
h1SMcG0001777	0	0	0	0	0	0
h1SMcG0001778	1844	3061	2624	1526	2988	3354
h1SMcG0001779	0	0	0	0	0	0
h1SMcG0001780	0	0	0	0	0	0
h1SMcG0001781	0	0	0	0	0	0
h1SMcG0001782	226	291	250	189	305	323
h1SMcG0001783	275	407	332	196	389	410
h1SMcG0001784	337	434	435	257	419	449
h1SMcG0001785	72	105	105	59	132	143
h1SMcG0001786	7	17	7	6	7	3
h1SMcG0001787	341	457	395	331	593	662
h1SMcG0001788	521	679	569	365	635	706
h1SMcG0001789	0	0	0	0	0	0
h1SMcG0001790	3	3	3	0	2	2
h1SMcG0001791	16	18	15	21	18	19
h1SMcG0001792	12	10	10	11	20	19
h1SMcG0001793	0	0	0	0	0	0
h1SMcG0001794	0	0	0	0	0	0
h1SMcG0001795	0	0	0	1	0	0
h1SMcG0001796	227	338	283	174	296	329
h1SMcG0001797	2079	3400	3305	1638	3513	3962
h1SMcG0001798	15	28	41	17	29	36
h1SMcG0001799	13	27	42	11	24	30
h1SMcG0001800	0	0	0	0	0	0
h1SMcG0001801	217	353	322	187	294	336
h1SMcG0001802	22	32	29	22	30	18
h1SMcG0001803	606	838	786	530	1030	1064
h1SMcG0001804	314	442	394	236	433	496
h1SMcG0001805	336	545	529	314	544	628
h1SMcG0001806	610	805	832	470	862	884
h1SMcG0001807	521	676	629	360	741	758
h1SMcG0001808	24	36	40	14	29	16
h1SMcG0001809	0	0	0	0	0	0
h1SMcG0001810	0	0	0	0	0	0
h1SMcG0001811	13601	21086	21192	10048	15676	17364
h1SMcG0001812	1472	2449	2296	1094	2456	2718
h1SMcG0001813	818	1144	1049	536	894	1027
h1SMcG0001814	24	29	15	15	22	29
h1SMcG0001815	68	90	70	95	167	199
h1SMcG0001816	4044	4853	4858	3273	4795	5923
h1SMcG0001817	8	11	10	7	10	12
h1SMcG0001818	17	20	20	20	18	24
h1SMcG0001819	0	0	0	0	0	0
h1SMcG0001820	174	263	212	149	315	274
h1SMcG0001821	0	0	0	0	0	0
h1SMcG0001822	588	790	786	414	778	902
h1SMcG0001823	281	378	328	231	334	366
h1SMcG0001824	0	0	0	0	0	0
h1SMcG0001825	170	226	247	121	237	276
h1SMcG0001826	69	151	122	22	60	56
h1SMcG0001827	781	1167	1118	580	1128	1168
h1SMcG0001828	606	959	909	466	908	961
h1SMcG0001829	662	751	693	471	753	879
h1SMcG0001830	1	2	1	1	0	0
h1SMcG0001831	4	5	7	3	4	0
h1SMcG0001832	263	317	325	173	344	397
h1SMcG0001833	12	14	7	5	16	16
h1SMcG0001834	2	3	7	1	1	4
h1SMcG0001835	251	329	287	179	367	343
h1SMcG0001836	1079	1458	1212	825	1371	1458
h1SMcG0001837	87	182	117	76	152	164
h1SMcG0001838	144	195	167	110	146	158
h1SMcG0001839	0	0	1	0	0	0
h1SMcG0001840	107	120	109	80	94	116
h1SMcG0001841	0	0	0	1	0	0
h1SMcG0001842	0	0	1	1	1	2
h1SMcG0001843	282	367	309	162	200	291
h1SMcG0001844	463	721	577	324	600	628
h1SMcG0001845	211	270	222	150	258	241
h1SMcG0001846	1132	1711	1442	814	1444	1705
h1SMcG0001847	39	68	58	19	72	60
h1SMcG0001848	45	70	62	34	50	70
h1SMcG0001849	11	21	11	14	22	19
h1SMcG0001850	0	0	0	0	0	0
h1SMcG0001851	0	0	0	1	0	1
h1SMcG0001852	284	399	373	219	419	439
h1SMcG0001853	214	320	246	170	368	386
h1SMcG0001854	92	141	110	53	131	122
h1SMcG0001855	769	992	922	624	1303	1195
h1SMcG0001856	331	465	413	241	480	535
h1SMcG0001857	574	845	632	372	718	714
h1SMcG0001858	0	0	0	0	0	0
h1SMcG0001859	1667	2531	2444	1378	2663	3051
h1SMcG0001860	0	0	0	0	0	0
h1SMcG0001861	0	0	0	0	0	0
h1SMcG0001862	0	0	0	0	0	0
h1SMcG0001863	496	932	980	414	903	1021
h1SMcG0001864	0	0	0	0	0	0
h1SMcG0001865	103	142	139	78	131	153
h1SMcG0001866	1009	1578	1452	699	1603	1740
h1SMcG0001867	7696	10514	10949	6003	10589	11703
h1SMcG0001868	0	0	0	0	0	0
h1SMcG0001869	163	147	121	124	143	149
h1SMcG0001870	107	164	139	78	145	187
h1SMcG0001871	0	1	0	0	0	1
h1SMcG0001872	0	0	1	0	0	0
h1SMcG0001873	0	0	0	0	0	0
h1SMcG0001874	54	113	86	42	85	119
h1SMcG0001875	0	2	1	0	1	1
h1SMcG0001876	4	6	1	1	3	6
h1SMcG0001877	0	0	0	0	0	0
h1SMcG0001878	28	29	37	16	50	58
h1SMcG0001879	0	0	0	0	0	1
h1SMcG0001880	0	0	0	0	0	0
h1SMcG0001881	162	271	200	93	252	243
h1SMcG0001882	122	229	192	96	208	242
h1SMcG0001883	0	0	0	0	0	0
h1SMcG0001884	339	503	461	245	484	550
h1SMcG0001885	89	96	110	67	112	104
h1SMcG0001886	13	19	22	15	15	14
h1SMcG0001887	1356	2156	2096	1071	2057	2387
h1SMcG0001888	1059	1314	1207	834	1309	1492
h1SMcG0001889	210	308	307	176	298	341
h1SMcG0001890	571	848	770	500	824	875
h1SMcG0001891	595	791	813	616	1136	1331
h1SMcG0001892	181	282	298	172	332	390
h1SMcG0001893	183	283	279	161	306	356
h1SMcG0001894	108	115	100	96	113	122
h1SMcG0001895	76	120	78	60	95	97
h1SMcG0001896	243	296	323	171	292	359
h1SMcG0001897	0	0	0	0	0	0
h1SMcG0001898	6769	6716	6423	5336	6679	7157
h1SMcG0001899	0	0	1	0	0	0
h1SMcG0001900	510	767	663	477	773	867
h1SMcG0001901	0	0	0	0	0	0
h1SMcG0001902	1475	1996	2202	1150	2284	2487
h1SMcG0001903	116	224	208	96	166	189
h1SMcG0001904	0	0	0	0	0	0
h1SMcG0001905	0	0	0	0	0	0
h1SMcG0001906	0	0	0	0	0	0
h1SMcG0001907	1	0	0	0	0	0
h1SMcG0001908	0	0	0	0	0	0
h1SMcG0001909	0	0	0	0	0	0
h1SMcG0001910	0	0	0	0	0	0
h1SMcG0001911	427	507	526	348	533	547
h1SMcG0001912	0	0	0	0	0	0
h1SMcG0001913	5	8	2	2	7	6
h1SMcG0001914	0	0	0	0	0	0
h1SMcG0001915	6957	9494	9657	5452	9169	10795
h1SMcG0001916	823	1253	1181	599	1110	1273
h1SMcG0001917	0	0	0	0	0	0
h1SMcG0001918	0	0	0	0	0	0
h1SMcG0001919	0	0	0	0	0	0
h1SMcG0001920	111	136	123	107	144	153
h1SMcG0001921	345	460	398	263	477	499
h1SMcG0001922	43	46	42	19	45	45
h1SMcG0001923	11	10	3	12	12	17
h1SMcG0001924	4002	5624	5531	3133	5910	6514
h1SMcG0001925	0	0	0	0	0	0
h1SMcG0001926	118	141	115	136	189	213
h1SMcG0001927	689	955	949	597	1029	1135
h1SMcG0001928	256	282	254	152	266	277
h1SMcG0001929	78	99	75	46	76	92
h1SMcG0001930	1	4	2	2	2	1
h1SMcG0001931	1093	1633	1464	860	1668	1958
h1SMcG0001932	74	77	101	69	95	98
h1SMcG0001933	0	0	0	0	0	0
h1SMcG0001934	389	526	440	289	504	578
h1SMcG0001935	389	526	439	288	504	577
h1SMcG0001936	737	837	727	598	845	969
h1SMcG0001937	11	9	6	6	15	19
h1SMcG0001938	431	696	722	319	721	875
h1SMcG0001939	1319	2074	2093	1012	1916	2117
h1SMcG0001940	2348	3535	3334	1734	3113	3214
h1SMcG0001941	1350	2049	2201	1129	2288	2422
h1SMcG0001942	1	0	0	0	0	1
h1SMcG0001943	31	53	38	25	46	52
h1SMcG0001944	1630	2729	2545	1321	2224	2693
h1SMcG0001945	3484	4421	3826	3130	4502	4905
h1SMcG0001946	268	333	356	252	467	456
h1SMcG0001947	66	105	91	75	123	129
h1SMcG0001948	2634	3429	3482	2156	2999	3560
h1SMcG0001949	832	988	929	624	973	1151
h1SMcG0001950	136	182	154	138	250	263
h1SMcG0001951	1533	2105	1970	1261	2116	2278
h1SMcG0001952	0	2	1	0	0	0
h1SMcG0001953	583	811	715	462	744	836
h1SMcG0001954	1	0	0	0	0	1
h1SMcG0001955	358	477	427	309	485	556
h1SMcG0001956	871	1220	1041	596	1123	1193
h1SMcG0001957	1	3	2	2	0	3
h1SMcG0001958	633	847	824	512	903	982
h1SMcG0001959	478	636	642	375	656	738
h1SMcG0001960	0	0	0	0	0	0
h1SMcG0001961	322	378	395	192	385	383
h1SMcG0001962	158	278	217	133	248	298
h1SMcG0001963	2910	4392	4494	2400	4307	4820
h1SMcG0001964	0	0	0	0	0	0
h1SMcG0001965	282	337	341	218	336	421
h1SMcG0001966	77	102	95	101	143	166
h1SMcG0001967	497	708	679	305	538	654
h1SMcG0001968	772	1287	1268	645	1120	1257
h1SMcG0001969	228	380	348	207	308	355
h1SMcG0001970	0	0	0	0	0	0
h1SMcG0001971	0	0	0	0	0	0
h1SMcG0001972	316	382	388	251	392	493
h1SMcG0001973	8796	11815	10410	6731	10979	12431
h1SMcG0001974	389	418	428	284	456	543
h1SMcG0001975	529	905	787	428	937	962
h1SMcG0001976	1	1	1	0	0	2
h1SMcG0001977	1	4	0	1	0	0
h1SMcG0001978	21	52	47	10	40	47
h1SMcG0001979	532	734	683	404	726	831
h1SMcG0001980	2027	1628	1246	1504	1472	1714
h1SMcG0001981	10	12	11	8	12	14
h1SMcG0001982	5258	7831	7381	4124	7773	8714
h1SMcG0001983	2197	3085	2965	1796	3193	3671
h1SMcG0001984	197	300	237	145	275	267
h1SMcG0001985	2	4	1	1	5	5
h1SMcG0001986	7	7	4	4	10	5
h1SMcG0001987	1	0	0	0	0	1
h1SMcG0001988	94	109	104	64	112	115
h1SMcG0001989	445	662	620	289	626	684
h1SMcG0001990	0	0	0	0	0	0
h1SMcG0001991	171	152	127	156	229	235
h1SMcG0001992	0	0	1	1	1	0
h1SMcG0001993	648	1094	960	488	936	1015
h1SMcG0001994	340	505	485	285	561	553
h1SMcG0001995	367	514	485	279	543	572
h1SMcG0001996	17	6	9	8	17	14
h1SMcG0001997	887	1299	1340	714	1454	1558
h1SMcG0001998	180	246	286	151	306	316
h1SMcG0001999	882	1124	1031	695	1041	1265
h1SMcG0002000	1	2	0	0	5	0
h1SMcG0002001	342	511	457	258	464	551
h1SMcG0002002	3	3	1	0	2	1
h1SMcG0002003	1689	2489	2420	1097	2047	2386
h1SMcG0002004	110	124	94	126	129	132
h1SMcG0002005	1731	2648	2497	1328	2545	2857
h1SMcG0002006	150	215	194	69	152	177
h1SMcG0002007	1096	1831	1905	840	1792	2107
h1SMcG0002008	0	0	0	1	0	0
h1SMcG0002009	207	376	267	178	372	398
h1SMcG0002010	56	66	63	46	102	92
h1SMcG0002011	2	4	4	5	7	7
[truncated: 54,946 more rows]

## Sheet: cowlesetal_samples_table
	Run	Assay.Type	BioProject	BioSample	Bytes	Center.Name	Collection_Date	Consent	DATASTORE.filetype	DATASTORE.provider	DATASTORE.region	Experiment	geo_loc_name_country	geo_loc_name_country_continent	geo_loc_name	Instrument	Library.Name	LibraryLayout	LibrarySelection	LibrarySource	Organism	Platform	ReleaseDate	create_date	version	Sample.Name	specific_host	SRA.Study	strain	condition	batch
1	SRR2486925	RNA-Seq	PRJNA235907	SAMN02591440	1905051704	SAN DIEGO STATE UNIVERSITY	2013	public	fastq,run.zq,sra	gs,ncbi,s3	gs.us-east1,ncbi.public,s3.us-east-1	SRX1274864	USA	North America	USA	Illumina HiSeq 2000		SINGLE	PCR	TRANSCRIPTOMIC	Schmidtea mediterranea	ILLUMINA	2015-09-23T00:00:00Z	2015-09-23T15:14:00Z	1	RNA-sequencing of control and coe-deficient animals	Schmidtea mediterranea	SRP035509	CIW4	coe_RNAi	B
2	SRR2486926	RNA-Seq	PRJNA235907	SAMN02591440	1772007959	SAN DIEGO STATE UNIVERSITY	2013	public	fastq,run.zq,sra	gs,ncbi,s3	gs.us-east1,ncbi.public,s3.us-east-1	SRX1274864	USA	North America	USA	Illumina HiSeq 2000		SINGLE	PCR	TRANSCRIPTOMIC	Schmidtea mediterranea	ILLUMINA	2015-09-23T00:00:00Z	2015-09-23T15:43:00Z	1	RNA-sequencing of control and coe-deficient animals	Schmidtea mediterranea	SRP035509	CIW4	coe_RNAi	C
3	SRR1133800	RNA-Seq	PRJNA235907	SAMN02591440	1409546858	SAN DIEGO STATE UNIVERSITY	2013	public	fastq,run.zq,sra	gs,ncbi,s3	gs.us-east1,ncbi.public,s3.us-east-1	SRX1274864	USA	North America	USA	Illumina HiSeq 2000		SINGLE	PCR	TRANSCRIPTOMIC	Schmidtea mediterranea	ILLUMINA	2015-09-23T00:00:00Z	2015-09-22T20:44:00Z	1	RNA-sequencing of control and coe-deficient animals	Schmidtea mediterranea	SRP035509	CIW4	coe_RNAi	A
4	SRR2486927	RNA-Seq	PRJNA235907	SAMN02591440	1069275015	SAN DIEGO STATE UNIVERSITY	2013	public	fastq,run.zq,sra	gs,ncbi,s3	gs.us-east1,ncbi.public,s3.us-east-1	SRX437647	USA	North America	USA	Illumina HiSeq 2000		SINGLE	PCR	TRANSCRIPTOMIC	Schmidtea mediterranea	ILLUMINA	2015-09-22T00:00:00Z	2015-09-22T20:37:00Z	1	RNA-sequencing of control and coe-deficient animals	Schmidtea mediterranea	SRP035509	CIW4	control	A
5	SRR2486928	RNA-Seq	PRJNA235907	SAMN02591440	1849854569	SAN DIEGO STATE UNIVERSITY	2013	public	fastq,run.zq,sra	gs,ncbi,s3	gs.us-east1,ncbi.public,s3.us-east-1	SRX437647	USA	North America	USA	Illumina HiSeq 2000		SINGLE	PCR	TRANSCRIPTOMIC	Schmidtea mediterranea	ILLUMINA	2015-09-22T00:00:00Z	2015-09-22T20:36:00Z	1	RNA-sequencing of control and coe-deficient animals	Schmidtea mediterranea	SRP035509	CIW4	control	B
6	SRR2486929	RNA-Seq	PRJNA235907	SAMN02591440	2057573465	SAN DIEGO STATE UNIVERSITY	2013	public	fastq,run.zq,sra	gs,ncbi,s3	gs.us-east1,ncbi.public,s3.us-east-1	SRX437647	USA	North America	USA	Illumina HiSeq 2000		SINGLE	PCR	TRANSCRIPTOMIC	Schmidtea mediterranea	ILLUMINA	2015-09-22T00:00:00Z	2015-09-22T20:34:00Z	1	RNA-sequencing of control and coe-deficient animals	Schmidtea mediterranea	SRP035509	CIW4	control	C

## Sheet: cowleseatal_results
	baseMean	log2FoldChange	lfcSE	stat	pvalue	padj	deg
h1SMcG0000008	16.9176	-0.734069	0.615816	-1.19203	0.233251	0.99987	none
h1SMcG0000009	893.676	0.0270964	0.194177	0.139545	0.889019	0.99987	none
h1SMcG0000011	677.115	-0.00717993	0.152462	-0.0470933	0.962439	0.99987	none
h1SMcG0000012	20.6357	-0.79198	0.579763	-1.36604	0.171926	0.99987	none
h1SMcG0000013	770.183	0.215478	0.172239	1.25104	0.210921	0.99987	none
h1SMcG0000014	885.202	-0.00822741	0.148292	-0.055481	0.955755	0.99987	none
h1SMcG0000015	37.8575	0.458539	0.440216	1.04162	0.297586	0.99987	none
h1SMcG0000016	499.368	-0.0527678	0.190561	-0.276908	0.781851	0.99987	none
h1SMcG0000017	374.645	-0.0751187	0.174968	-0.429327	0.667685	0.99987	none
h1SMcG0000019	73.797	0.469114	0.324687	1.44482	0.148509	0.99987	none
h1SMcG0000021	23.3439	-0.917794	0.558786	-1.64248	0.100491	0.99987	none
h1SMcG0000023	789.695	0.0364307	0.15252	0.238859	0.811215	0.99987	none
h1SMcG0000024	13.0406	-0.0984047	0.688163	-0.142996	0.886293	0.99987	none
h1SMcG0000025	539.627	-0.219835	0.159705	-1.3765	0.168665	0.99987	none
h1SMcG0000026	166.621	0.169577	0.2289	0.740833	0.458794	0.99987	none
h1SMcG0000027	407.079	0.0845109	0.185538	0.455491	0.648756	0.99987	none
h1SMcG0000028	1125.72	0.0908304	0.144029	0.630639	0.528277	0.99987	none
h1SMcG0000029	169.587	-0.128832	0.227344	-0.566682	0.57093	0.99987	none
h1SMcG0000030	24.5197	0.0235748	0.515738	0.0457108	0.963541	0.99987	none
h1SMcG0000031	150.07	-0.0495316	0.242144	-0.204554	0.83792	0.99987	none
h1SMcG0000032	3947.18	0.0878588	0.140846	0.623795	0.532762	0.99987	none
h1SMcG0000033	71.0174	-0.00995135	0.329299	-0.0302198	0.975892	0.99987	none
h1SMcG0000034	97.0658	-0.0784519	0.278808	-0.281383	0.778416	0.99987	none
h1SMcG0000035	276.285	-0.114291	0.193931	-0.589338	0.555634	0.99987	none
h1SMcG0000036	130.896	0.109665	0.274694	0.399226	0.689726	0.99987	none
h1SMcG0000039	68.8643	0.00873399	0.321508	0.0271657	0.978328	0.99987	none
h1SMcG0000040	191.736	-0.255191	0.22059	-1.15686	0.247332	0.99987	none
h1SMcG0000042	36.067	-0.110769	0.452213	-0.244949	0.806496	0.99987	none
h1SMcG0000047	292.079	-0.0448026	0.194087	-0.230837	0.817441	0.99987	none
h1SMcG0000050	578.332	-0.458957	0.157384	-2.91617	0.00354362	0.16298	none
h1SMcG0000051	112.707	-0.141365	0.289766	-0.487857	0.625651	0.99987	none
h1SMcG0000052	18.24	-0.159883	0.589423	-0.271254	0.786196	0.99987	none
h1SMcG0000059	64.5648	-0.579409	0.356344	-1.62598	0.103954	0.99987	none
h1SMcG0000063	539.511	-0.327926	0.159869	-2.05122	0.0402455	0.763993	none
h1SMcG0000064	322.785	-0.0487216	0.19061	-0.255608	0.798253	0.99987	none
h1SMcG0000065	229.631	-0.0725151	0.207607	-0.349291	0.726871	0.99987	none
h1SMcG0000066	15.1605	-0.0337619	0.662098	-0.0509924	0.959332	0.99987	none
h1SMcG0000067	1399.46	0.107093	0.136871	0.782437	0.433958	0.99987	none
h1SMcG0000068	36.6497	0.407772	0.424633	0.960292	0.336908	0.99987	none
h1SMcG0000069	78.3619	0.289241	0.306534	0.943584	0.345382	0.99987	none
h1SMcG0000070	60.0156	0.304154	0.348228	0.873432	0.382427	0.99987	none
h1SMcG0000073	245.881	-0.0880556	0.214599	-0.410326	0.681567	0.99987	none
h1SMcG0000074	118.814	-0.0354272	0.280872	-0.126133	0.899627	0.99987	none
h1SMcG0000075	327.122	-0.206585	0.181197	-1.14011	0.254239	0.99987	none
h1SMcG0000076	1886.52	-0.103525	0.137872	-0.750883	0.452723	0.99987	none
h1SMcG0000078	839.606	-0.0196752	0.147059	-0.133792	0.893567	0.99987	none
h1SMcG0000079	779.606	0.0335905	0.170287	0.197258	0.843626	0.99987	none
h1SMcG0000082	99.8738	-0.317108	0.279795	-1.13336	0.257065	0.99987	none
h1SMcG0000083	52.0816	-0.288277	0.36167	-0.79707	0.42541	0.99987	none
h1SMcG0000085	465.575	-0.0326843	0.168667	-0.19378	0.846348	0.99987	none
h1SMcG0000086	1503.08	0.0319579	0.141427	0.225968	0.821227	0.99987	none
h1SMcG0000087	268.44	-0.248828	0.199786	-1.24547	0.212958	0.99987	none
h1SMcG0000090	1079.85	-0.03595	0.146538	-0.245328	0.806203	0.99987	none
h1SMcG0000094	22.2329	-0.0657284	0.561164	-0.117129	0.906758	0.99987	none
h1SMcG0000096	421.198	-0.148938	0.169043	-0.881068	0.378281	0.99987	none
h1SMcG0000097	374.665	-0.109501	0.176383	-0.620815	0.534721	0.99987	none
h1SMcG0000098	146.935	-0.00464997	0.235589	-0.0197377	0.984253	0.99987	none
h1SMcG0000100	229.309	-0.368019	0.202644	-1.81608	0.0693577	0.992746	none
h1SMcG0000101	40.3188	-0.449445	0.412402	-1.08982	0.275791	0.99987	none
h1SMcG0000102	815.603	0.154283	0.153131	1.00752	0.313683	0.99987	none
h1SMcG0000103	245.243	0.0641814	0.211816	0.303005	0.761886	0.99987	none
h1SMcG0000104	423.925	0.325608	0.170159	1.91355	0.0556773	0.89283	none
h1SMcG0000105	2327.37	-0.0177302	0.142709	-0.12424	0.901125	0.99987	none
h1SMcG0000106	4137.34	0.0126999	0.139118	0.0912891	0.927263	0.99987	none
h1SMcG0000107	591.771	0.0805553	0.157223	0.512362	0.608397	0.99987	none
h1SMcG0000108	468.799	-0.0638335	0.170172	-0.375112	0.707578	0.99987	none
h1SMcG0000109	43.8279	-0.0634301	0.391549	-0.161998	0.871307	0.99987	none
h1SMcG0000113	167.068	0.651776	0.24267	2.68585	0.00723455	0.267519	none
h1SMcG0000116	70.3305	-0.0096965	0.33016	-0.0293691	0.97657	0.99987	none
h1SMcG0000127	1450.65	0.100797	0.139263	0.723789	0.469195	0.99987	none
h1SMcG0000128	328.698	-0.20114	0.184395	-1.09081	0.275357	0.99987	none
h1SMcG0000132	33.5025	-0.122467	0.469603	-0.260789	0.794255	0.99987	none
h1SMcG0000138	3014.35	0.0293899	0.128547	0.228632	0.819155	0.99987	none
h1SMcG0000143	263.245	-0.0606556	0.193328	-0.313744	0.753715	0.99987	none
h1SMcG0000144	120.518	0.0994354	0.2539	0.391632	0.69533	0.99987	none
h1SMcG0000145	402.108	0.109561	0.18181	0.602616	0.546764	0.99987	none
h1SMcG0000146	387.046	0.00528114	0.174276	0.0303034	0.975825	0.99987	none
h1SMcG0000149	122.738	-0.338271	0.266689	-1.26841	0.204651	0.99987	none
h1SMcG0000150	789.266	0.0662318	0.166498	0.397794	0.690782	0.99987	none
h1SMcG0000152	16.9174	0.0857142	0.633306	0.135344	0.89234	0.99987	none
h1SMcG0000153	27.0256	-0.220714	0.497373	-0.44376	0.657216	0.99987	none
h1SMcG0000154	31.5828	-0.145137	0.55335	-0.262287	0.7931	0.99987	none
h1SMcG0000155	480.779	-0.0723505	0.168558	-0.429232	0.667754	0.99987	none
h1SMcG0000156	911.215	-0.251911	0.147378	-1.70928	0.0873986	0.99987	none
h1SMcG0000159	432.071	-0.105443	0.176081	-0.598829	0.549287	0.99987	none
h1SMcG0000160	49.1166	-0.10153	0.376553	-0.269631	0.787444	0.99987	none
h1SMcG0000162	146.738	0.041833	0.260681	0.160476	0.872506	0.99987	none
h1SMcG0000163	55.7478	0.0945795	0.36962	0.255883	0.798041	0.99987	none
h1SMcG0000164	1575.32	0.14887	0.161647	0.920957	0.357073	0.99987	none
h1SMcG0000165	268.337	-0.117783	0.196794	-0.59851	0.549499	0.99987	none
h1SMcG0000169	343.48	-0.0812706	0.18506	-0.439158	0.660547	0.99987	none
h1SMcG0000170	666.72	-0.143916	0.155466	-0.925711	0.354596	0.99987	none
h1SMcG0000171	239.876	-0.0704052	0.207129	-0.339909	0.733925	0.99987	none
h1SMcG0000174	1367.13	0.10799	0.145775	0.7408	0.458815	0.99987	none
h1SMcG0000175	376.963	-0.0287885	0.184971	-0.155638	0.876318	0.99987	none
h1SMcG0000176	376.247	-0.0318931	0.18462	-0.172749	0.862848	0.99987	none
h1SMcG0000178	13.0274	-0.203999	0.738008	-0.276419	0.782226	0.99987	none
h1SMcG0000183	77.48	0.0274637	0.317964	0.0863738	0.931169	0.99987	none
h1SMcG0000184	396.343	0.0848326	0.182762	0.464171	0.642525	0.99987	none
h1SMcG0000185	385.313	0.00539743	0.175041	0.0308352	0.975401	0.99987	none
h1SMcG0000188	582.136	-0.250432	0.158845	-1.57658	0.114892	0.99987	none
h1SMcG0000191	246.635	-0.0499432	0.199614	-0.250199	0.802433	0.99987	none
h1SMcG0000193	448.916	0.0192703	0.166485	0.115748	0.907853	0.99987	none
h1SMcG0000194	792.113	-0.0622333	0.149914	-0.415126	0.67805	0.99987	none
h1SMcG0000195	388.117	0.165141	0.177632	0.929679	0.352537	0.99987	none
h1SMcG0000196	86.7028	0.107564	0.296315	0.363005	0.716601	0.99987	none
h1SMcG0000199	278.338	0.256164	0.201743	1.26975	0.204173	0.99987	none
h1SMcG0000201	25.3349	-0.0796156	0.508691	-0.156511	0.87563	0.99987	none
h1SMcG0000202	538.291	-0.142309	0.164077	-0.867334	0.385759	0.99987	none
h1SMcG0000203	569.184	-0.16937	0.168385	-1.00585	0.314487	0.99987	none
h1SMcG0000204	1463.25	0.196575	0.13554	1.4503	0.146974	0.99987	none
h1SMcG0000205	983.662	0.0655589	0.143772	0.455991	0.648396	0.99987	none
h1SMcG0000210	45.3254	0.0139398	0.384376	0.036266	0.97107	0.99987	none
h1SMcG0000211	844.493	-0.0299409	0.146923	-0.203787	0.83852	0.99987	none
h1SMcG0000212	54.6559	0.0274159	0.421868	0.0649868	0.948184	0.99987	none
h1SMcG0000220	2753.34	-0.084834	0.143209	-0.592379	0.553597	0.99987	none
h1SMcG0000223	46.2704	-0.265691	0.42307	-0.628006	0.53	0.99987	none
h1SMcG0000224	97.7647	0.218362	0.281354	0.77611	0.437684	0.99987	none
h1SMcG0000225	45.076	-0.128243	0.386317	-0.331962	0.739918	0.99987	none
h1SMcG0000226	2487.19	0.144784	0.133895	1.08132	0.279554	0.99987	none
h1SMcG0000229	107.374	-0.260946	0.280258	-0.931092	0.351806	0.99987	none
h1SMcG0000231	1876.94	-0.00044725	0.150836	-0.00296515	0.997634	0.99987	none
h1SMcG0000232	76.913	-0.197017	0.315374	-0.624708	0.532162	0.99987	none
h1SMcG0000234	418.043	-0.0259192	0.180207	-0.14383	0.885634	0.99987	none
h1SMcG0000235	577.458	-0.432251	0.158615	-2.72515	0.00642722	0.246976	none
h1SMcG0000236	106.829	4.52317	0.823866	5.49018	4.01522e-08	1.01695e-05	DEG
h1SMcG0000237	3627.05	-0.0963305	0.131345	-0.733415	0.463305	0.99987	none
h1SMcG0000238	32.4197	-0.202557	0.448532	-0.4516	0.651557	0.99987	none
h1SMcG0000239	797.801	0.113601	0.149677	0.758976	0.447867	0.99987	none
h1SMcG0000240	323.609	0.0146058	0.196946	0.0741614	0.940882	0.99987	none
h1SMcG0000245	27.4014	-0.364604	0.512245	-0.711778	0.476602	0.99987	none
h1SMcG0000248	77.323	0.222452	0.315649	0.704746	0.480968	0.99987	none
h1SMcG0000250	51.5354	-0.118342	0.378283	-0.31284	0.754402	0.99987	none
h1SMcG0000251	122.173	-0.106536	0.261929	-0.406736	0.684202	0.99987	none
h1SMcG0000252	245.135	-0.0306626	0.202408	-0.151489	0.87959	0.99987	none
h1SMcG0000253	596.347	-0.0858324	0.160335	-0.535332	0.59242	0.99987	none
h1SMcG0000255	7003.47	-0.0267262	0.124612	-0.214475	0.830176	0.99987	none
h1SMcG0000258	42.3927	-0.00393213	0.436972	-0.00899858	0.99282	0.99987	none
h1SMcG0000262	22.5359	0.177654	0.530129	0.335115	0.737539	0.99987	none
h1SMcG0000263	76.9808	0.16536	0.309101	0.534971	0.59267	0.99987	none
h1SMcG0000264	534.258	-0.0456204	0.167011	-0.273158	0.784731	0.99987	none
h1SMcG0000265	450.801	0.36233	0.178864	2.02572	0.042793	0.784143	none
h1SMcG0000267	4346.28	0.184653	0.16596	1.11263	0.265865	0.99987	none
h1SMcG0000273	22.7507	-0.105966	0.529764	-0.200025	0.841461	0.99987	none
h1SMcG0000275	91.8733	0.0754108	0.318821	0.23653	0.813021	0.99987	none
h1SMcG0000280	29.1474	0.21732	0.471946	0.460477	0.645174	0.99987	none
h1SMcG0000282	455.843	-0.0465461	0.187664	-0.248029	0.804112	0.99987	none
h1SMcG0000283	218.964	0.063299	0.209046	0.3028	0.762043	0.99987	none
h1SMcG0000284	958.991	-0.101126	0.14675	-0.689103	0.490759	0.99987	none
h1SMcG0000285	3094.3	-0.0220868	0.145828	-0.151458	0.879615	0.99987	none
h1SMcG0000286	1356.35	-0.00708738	0.162565	-0.0435973	0.965225	0.99987	none
h1SMcG0000287	24.415	-0.541452	0.524575	-1.03217	0.301991	0.99987	none
h1SMcG0000288	766.681	-0.0237891	0.150806	-0.157747	0.874656	0.99987	none
h1SMcG0000290	140.069	0.527243	0.249446	2.11365	0.0345449	0.708094	none
h1SMcG0000292	121.758	-0.167547	0.289765	-0.578219	0.563116	0.99987	none
h1SMcG0000293	791.386	0.44299	0.164293	2.69634	0.00701064	0.261858	none
h1SMcG0000294	440.965	0.0227192	0.17708	0.128299	0.897912	0.99987	none
h1SMcG0000295	1123.75	-0.471821	0.140814	-3.35066	0.000806196	0.051577	DEG
h1SMcG0000298	37.2499	-0.325265	0.424496	-0.766237	0.443535	0.99987	none
h1SMcG0000299	189.185	0.0215495	0.216054	0.0997415	0.92055	0.99987	none
h1SMcG0000302	18.395	-0.153114	0.586433	-0.261094	0.79402	0.99987	none
h1SMcG0000318	264.603	0.651117	0.194624	3.34551	0.000821313	0.052363	DEG
h1SMcG0000319	459.883	0.0687256	0.166032	0.413931	0.678925	0.99987	none
h1SMcG0000320	371.169	-0.45925	0.183313	-2.50528	0.0122355	0.383392	none
h1SMcG0000322	13.3214	-0.348794	0.720119	-0.484355	0.628134	0.99987	none
h1SMcG0000325	582.64	-0.0793885	0.158406	-0.50117	0.616252	0.99987	none
h1SMcG0000327	13.8917	0.416126	0.678447	0.61335	0.539645	0.99987	none
h1SMcG0000333	63.8757	-0.0561688	0.331932	-0.169218	0.865625	0.99987	none
h1SMcG0000334	1211.48	0.149169	0.141274	1.05588	0.291021	0.99987	none
h1SMcG0000338	1259.92	-0.257146	0.139643	-1.84146	0.0655548	0.965772	none
h1SMcG0000340	251.314	-0.155124	0.19915	-0.778931	0.43602	0.99987	none
h1SMcG0000343	261.076	0.233407	0.194291	1.20132	0.229625	0.99987	none
h1SMcG0000345	287.346	-0.300699	0.196152	-1.53299	0.125277	0.99987	none
h1SMcG0000346	58.4078	-0.0282141	0.344709	-0.081849	0.934767	0.99987	none
h1SMcG0000347	495.005	0.0440724	0.168535	0.261502	0.793705	0.99987	none
h1SMcG0000350	152.304	-0.197683	0.251096	-0.787283	0.431116	0.99987	none
h1SMcG0000351	82.2928	-0.071328	0.302423	-0.235855	0.813545	0.99987	none
h1SMcG0000352	81.6295	-0.0629302	0.301468	-0.208746	0.834647	0.99987	none
h1SMcG0000353	55.2948	0.25978	0.369062	0.703893	0.4815	0.99987	none
h1SMcG0000355	727.085	-0.0300299	0.150874	-0.19904	0.842232	0.99987	none
h1SMcG0000356	153.064	0.172104	0.232671	0.739689	0.459489	0.99987	none
h1SMcG0000357	691.858	-0.193877	0.164311	-1.17994	0.238024	0.99987	none
h1SMcG0000358	218.8	0.236672	0.21729	1.0892	0.276067	0.99987	none
h1SMcG0000359	153.332	-0.0750558	0.235446	-0.318782	0.749892	0.99987	none
h1SMcG0000360	16.9674	-0.394506	0.621529	-0.634735	0.525601	0.99987	none
h1SMcG0000361	2126.66	-0.00670802	0.131492	-0.0510148	0.959314	0.99987	none
h1SMcG0000363	187.832	0.119351	0.218529	0.546155	0.584959	0.99987	none
h1SMcG0000364	159.113	0.0536557	0.258474	0.207586	0.835552	0.99987	none
h1SMcG0000369	26.7214	0.656597	0.528688	1.24194	0.21426	0.99987	none
h1SMcG0000370	204.384	0.229286	0.218696	1.04843	0.294443	0.99987	none
h1SMcG0000378	271.045	0.164569	0.191312	0.86021	0.389673	0.99987	none
h1SMcG0000380	497.607	0.0215004	0.192	0.111981	0.910838	0.99987	none
h1SMcG0000382	269.189	-0.21174	0.196097	-1.07977	0.280244	0.99987	none
h1SMcG0000385	16.0415	-0.56457	0.632467	-0.892646	0.372047	0.99987	none
h1SMcG0000388	174.14	0.997898	0.237886	4.19486	2.73046e-05	0.00307826	DEG
h1SMcG0000396	114.068	-0.200586	0.275467	-0.728168	0.466511	0.99987	none
h1SMcG0000398	90.4781	-0.394588	0.292586	-1.34862	0.177458	0.99987	none
h1SMcG0000400	17.216	-0.502353	0.604716	-0.830726	0.406129	0.99987	none
h1SMcG0000402	33.9453	-0.110445	0.470176	-0.234902	0.814285	0.99987	none
h1SMcG0000404	547.582	-0.258064	0.166426	-1.55062	0.120992	0.99987	none
h1SMcG0000405	15836.8	0.0099212	0.120734	0.0821741	0.934508	0.99987	none
h1SMcG0000414	397.631	-0.0321259	0.173469	-0.185196	0.853075	0.99987	none
h1SMcG0000420	17.4257	-0.625331	0.614743	-1.01722	0.309047	0.99987	none
h1SMcG0000422	2145.99	-0.405251	0.137148	-2.95485	0.00312824	0.148461	none
h1SMcG0000423	79.4211	0.212615	0.301562	0.705045	0.480782	0.99987	none
h1SMcG0000424	138.162	0.107023	0.259354	0.412653	0.679861	0.99987	none
h1SMcG0000425	111.903	-0.164336	0.262015	-0.627199	0.530529	0.99987	none
h1SMcG0000426	376.737	0.0568999	0.175952	0.323383	0.746405	0.99987	none
h1SMcG0000429	742.358	0.0427871	0.159533	0.268201	0.788544	0.99987	none
h1SMcG0000430	1120.11	-0.204147	0.141269	-1.4451	0.148431	0.99987	none
h1SMcG0000432	110.601	-0.0484151	0.26768	-0.180869	0.85647	0.99987	none
h1SMcG0000434	238.823	0.015979	0.203486	0.0785263	0.937409	0.99987	none
h1SMcG0000437	30.0165	-0.260997	0.474205	-0.550388	0.582053	0.99987	none
h1SMcG0000438	100.232	0.109682	0.283144	0.387373	0.69848	0.99987	none
h1SMcG0000439	72.9	0.387654	0.322536	1.20189	0.229404	0.99987	none
h1SMcG0000440	356.59	0.504585	0.212836	2.37077	0.017751	0.477726	none
h1SMcG0000442	258.716	0.291101	0.204349	1.42453	0.154293	0.99987	none
h1SMcG0000446	122.018	0.0321684	0.256905	0.125215	0.900353	0.99987	none
h1SMcG0000447	222.54	-0.49791	0.207205	-2.40298	0.016262	0.453091	none
h1SMcG0000448	1019.38	0.152443	0.151686	1.00499	0.3149	0.99987	none
h1SMcG0000452	801.24	-0.013629	0.151728	-0.0898257	0.928426	0.99987	none
h1SMcG0000453	51.909	0.0245264	0.361724	0.0678043	0.945941	0.99987	none
h1SMcG0000456	31.9922	-0.20562	0.452751	-0.454157	0.649716	0.99987	none
h1SMcG0000457	547.873	-0.113971	0.16233	-0.702097	0.482619	0.99987	none
h1SMcG0000459	377.339	-0.095938	0.182494	-0.525705	0.599093	0.99987	none
h1SMcG0000460	258.147	0.0391269	0.25101	0.155878	0.876129	0.99987	none
h1SMcG0000462	872.927	-0.156279	0.152813	-1.02268	0.306461	0.99987	none
h1SMcG0000463	1597.5	0.11367	0.136052	0.835493	0.40344	0.99987	none
h1SMcG0000471	701.671	-0.00915559	0.169067	-0.0541537	0.956813	0.99987	none
h1SMcG0000473	1400.69	-0.0417538	0.144152	-0.28965	0.772084	0.99987	none
h1SMcG0000474	691.375	-0.0874712	0.155022	-0.56425	0.572584	0.99987	none
h1SMcG0000478	136.926	-0.0715663	0.249125	-0.28727	0.773905	0.99987	none
h1SMcG0000479	716.317	0.543149	0.172372	3.15102	0.001627	0.0911386	DEG
h1SMcG0000480	30.6351	0.119075	0.497238	0.239473	0.810739	0.99987	none
h1SMcG0000481	19.1849	0.153048	0.634253	0.241303	0.80932	0.99987	none
h1SMcG0000482	596.371	0.0105194	0.161015	0.0653315	0.94791	0.99987	none
h1SMcG0000485	1579.38	0.168852	0.136222	1.23954	0.215147	0.99987	none
h1SMcG0000487	19.1394	0.0291169	0.59101	0.0492664	0.960707	0.99987	none
h1SMcG0000488	238.187	0.144258	0.204177	0.706532	0.479857	0.99987	none
h1SMcG0000489	706.167	-0.109122	0.151257	-0.721432	0.470644	0.99987	none
h1SMcG0000490	192.285	-0.310038	0.227095	-1.36524	0.172179	0.99987	none
h1SMcG0000491	529.392	0.0194778	0.172505	0.112912	0.910101	0.99987	none
h1SMcG0000492	26.5904	0.156335	0.498549	0.313581	0.753839	0.99987	none
h1SMcG0000493	72.4848	-0.0469095	0.320162	-0.146518	0.883512	0.99987	none
h1SMcG0000494	79.8696	-0.348272	0.312689	-1.1138	0.265367	0.99987	none
h1SMcG0000496	37.7987	-0.108464	0.430189	-0.25213	0.800941	0.99987	none
h1SMcG0000497	423.454	0.242849	0.177144	1.37092	0.170401	0.99987	none
h1SMcG0000499	42.1423	-0.136323	0.409309	-0.333057	0.739092	0.99987	none
h1SMcG0000500	943.466	0.00299262	0.143389	0.0208705	0.983349	0.99987	none
h1SMcG0000501	457.939	0.0864552	0.165886	0.521173	0.602247	0.99987	none
h1SMcG0000502	116.66	-0.0310521	0.2612	-0.118883	0.905368	0.99987	none
h1SMcG0000504	1614.71	0.32983	0.135253	2.43861	0.0147438	0.429966	none
h1SMcG0000506	508.074	0.110613	0.164577	0.672108	0.501515	0.99987	none
h1SMcG0000508	297.173	0.230618	0.187191	1.23199	0.217951	0.99987	none
h1SMcG0000510	29.013	0.062941	0.480065	0.131109	0.895689	0.99987	none
h1SMcG0000511	1264.66	0.0391127	0.141815	0.275801	0.782701	0.99987	none
h1SMcG0000512	64.9336	0.203055	0.338821	0.599297	0.548975	0.99987	none
h1SMcG0000513	10218.1	0.0605576	0.128129	0.472629	0.636478	0.99987	none
h1SMcG0000514	119.513	0.128167	0.278757	0.45978	0.645674	0.99987	none
h1SMcG0000515	18137.9	0.598112	0.157382	3.80038	0.000144473	0.0128588	DEG
h1SMcG0000519	25.8265	0.34794	0.499313	0.696838	0.485904	0.99987	none
h1SMcG0000520	6347.99	0.0336316	0.125277	0.268457	0.788348	0.99987	none
h1SMcG0000522	131.397	-0.204596	0.260754	-0.784634	0.432668	0.99987	none
h1SMcG0000523	106.317	-0.310581	0.270735	-1.14718	0.251309	0.99987	none
h1SMcG0000524	268.32	-0.135037	0.19778	-0.682763	0.494756	0.99987	none
h1SMcG0000525	423.294	0.0229129	0.168778	0.135758	0.892013	0.99987	none
h1SMcG0000526	47.5654	0.209032	0.383187	0.545509	0.585403	0.99987	none
h1SMcG0000528	479.057	0.0757372	0.168299	0.450016	0.652699	0.99987	none
h1SMcG0000531	827.434	-0.302206	0.403342	-0.749255	0.453703	0.99987	none
h1SMcG0000534	201.79	1.58656	0.22997	6.89895	5.23871e-12	2.99618e-09	DEG
h1SMcG0000536	154.207	-0.256715	0.2348	-1.09334	0.274245	0.99987	none
h1SMcG0000537	19.5119	-0.117644	0.57524	-0.204512	0.837953	0.99987	none
h1SMcG0000538	15.2868	0.799785	0.656151	1.2189	0.222881	0.99987	none
h1SMcG0000544	130.194	0.0220583	0.252374	0.0874032	0.930351	0.99987	none
h1SMcG0000545	966.051	0.112285	0.145045	0.774133	0.438852	0.99987	none
h1SMcG0000548	35.6493	0.148728	0.442766	0.335906	0.736942	0.99987	none
h1SMcG0000549	1435.93	0.0431123	0.138286	0.311763	0.755221	0.99987	none
h1SMcG0000550	13.6894	-0.394625	0.680538	-0.579871	0.562001	0.99987	none
h1SMcG0000553	1153.71	0.200482	0.185389	1.08141	0.279514	0.99987	none
h1SMcG0000554	387.865	-0.0497888	0.172964	-0.287856	0.773457	0.99987	none
h1SMcG0000556	85.1004	0.219852	0.297307	0.739476	0.459618	0.99987	none
h1SMcG0000557	312.655	0.113351	0.195398	0.580104	0.561844	0.99987	none
h1SMcG0000558	315.581	0.186629	0.182737	1.0213	0.307113	0.99987	none
h1SMcG0000559	503.788	0.00123068	0.165587	0.00743219	0.99407	0.99987	none
h1SMcG0000560	2288.16	-0.00564502	0.129721	-0.0435168	0.96529	0.99987	none
h1SMcG0000562	614.687	0.160272	0.155943	1.02776	0.304063	0.99987	none
h1SMcG0000564	710.021	0.0791936	0.151493	0.522754	0.601145	0.99987	none
h1SMcG0000565	1905.18	0.0329409	0.133899	0.246012	0.805673	0.99987	none
h1SMcG0000566	229.02	-0.321237	0.216614	-1.48299	0.138076	0.99987	none
h1SMcG0000568	246.948	0.0028395	0.20679	0.0137313	0.989044	0.99987	none
h1SMcG0000570	23980.1	-0.310054	0.128997	-2.40357	0.0162358	0.453091	none
h1SMcG0000571	336.436	0.22481	0.184397	1.21916	0.222783	0.99987	none
h1SMcG0000572	479.812	-0.00732208	0.165241	-0.0443114	0.964656	0.99987	none
h1SMcG0000574	560.355	-0.0235573	0.157986	-0.149111	0.881466	0.99987	none
h1SMcG0000576	317.026	-0.0129428	0.198391	-0.0652388	0.947984	0.99987	none
h1SMcG0000579	26.1998	-0.866464	0.508959	-1.70242	0.0886764	0.99987	none
h1SMcG0000580	37.3055	-0.0271985	0.421369	-0.0645481	0.948534	0.99987	none
h1SMcG0000581	37.3055	-0.0271985	0.421369	-0.0645481	0.948534	0.99987	none
h1SMcG0000583	848.996	-0.121597	0.159348	-0.763089	0.44541	0.99987	none
h1SMcG0000584	1448.4	-0.0186272	0.144859	-0.128588	0.897684	0.99987	none
h1SMcG0000585	135.39	0.0116442	0.263222	0.0442374	0.964715	0.99987	none
h1SMcG0000586	1450.2	0.057638	0.1476	0.3905	0.696167	0.99987	none
h1SMcG0000587	212.895	-0.110821	0.20894	-0.530397	0.595837	0.99987	none
h1SMcG0000588	1867.02	0.0508315	0.132511	0.383601	0.701274	0.99987	none
h1SMcG0000598	14.6666	0.262248	0.65975	0.397496	0.691001	0.99987	none
h1SMcG0000612	156.298	-0.168698	0.238024	-0.708745	0.478483	0.99987	none
h1SMcG0000613	1248.88	-0.038374	0.137643	-0.278794	0.780403	0.99987	none
h1SMcG0000614	184.735	0.259043	0.217692	1.18995	0.234064	0.99987	none
h1SMcG0000615	14.0361	0.238752	0.691053	0.34549	0.729726	0.99987	none
h1SMcG0000616	174.688	-0.189472	0.221029	-0.857224	0.391321	0.99987	none
h1SMcG0000617	271.837	0.225665	0.195856	1.1522	0.24924	0.99987	none
h1SMcG0000618	94.3136	-0.302838	0.28687	-1.05566	0.291122	0.99987	none
h1SMcG0000619	162.219	-0.264794	0.240106	-1.10282	0.270104	0.99987	none
h1SMcG0000620	125.785	-0.385653	0.25215	-1.52946	0.126151	0.99987	none
h1SMcG0000621	19.218	-0.254577	0.591083	-0.430696	0.666689	0.99987	none
h1SMcG0000622	57.2457	0.0115379	0.362446	0.0318334	0.974605	0.99987	none
h1SMcG0000623	3203.69	-0.0189814	0.126846	-0.149642	0.881047	0.99987	none
h1SMcG0000624	319.593	-0.0107907	0.182428	-0.0591502	0.952832	0.99987	none
h1SMcG0000626	614.93	-0.0663117	0.157636	-0.420664	0.674	0.99987	none
h1SMcG0000627	480.867	-0.0344785	0.163925	-0.210331	0.83341	0.99987	none
h1SMcG0000628	1114.08	-0.0316402	0.141016	-0.224374	0.822467	0.99987	none
h1SMcG0000629	243.366	-0.00412935	0.221436	-0.018648	0.985122	0.99987	none
h1SMcG0000630	64.2261	-0.217288	0.383493	-0.566603	0.570984	0.99987	none
h1SMcG0000631	45.5666	-0.319156	0.392872	-0.812366	0.416582	0.99987	none
h1SMcG0000633	286.069	0.0151176	0.215142	0.070268	0.94398	0.99987	none
h1SMcG0000637	51.3475	-0.0985969	0.376131	-0.262134	0.793218	0.99987	none
h1SMcG0000639	4823.49	0.0729491	0.128553	0.567461	0.570401	0.99987	none
h1SMcG0000640	134.337	0.0963153	0.24676	0.39032	0.6963	0.99987	none
h1SMcG0000641	2336.22	0.0598661	0.129637	0.461799	0.644225	0.99987	none
h1SMcG0000643	28576	0.0966158	0.127018	0.760645	0.446869	0.99987	none
h1SMcG0000646	37.4151	0.302488	0.42727	0.707955	0.478974	0.99987	none
h1SMcG0000647	167.173	0.149286	0.227552	0.656053	0.51179	0.99987	none
h1SMcG0000650	34.6265	0.220932	0.434832	0.508085	0.611393	0.99987	none
h1SMcG0000651	244.654	-0.0861348	0.198709	-0.433472	0.664672	0.99987	none
h1SMcG0000653	42.7317	0.152869	0.398098	0.383998	0.70098	0.99987	none
h1SMcG0000654	948.265	0.18125	0.143606	1.26213	0.206901	0.99987	none
h1SMcG0000655	321.167	-0.238816	0.222422	-1.0737	0.282956	0.99987	none
h1SMcG0000656	57.399	-0.139985	0.347015	-0.403397	0.686656	0.99987	none
h1SMcG0000657	1307.85	0.11101	0.146736	0.756533	0.44933	0.99987	none
h1SMcG0000659	408.476	-0.0521936	0.172663	-0.302287	0.762433	0.99987	none
h1SMcG0000662	506.743	-0.0172051	0.173608	-0.0991035	0.921056	0.99987	none
h1SMcG0000664	1451.42	0.419953	0.166116	2.52807	0.0114693	0.368792	none
h1SMcG0000665	819.115	0.0798584	0.15762	0.506653	0.612398	0.99987	none
h1SMcG0000666	1437.6	0.0282411	0.136274	0.207237	0.835824	0.99987	none
h1SMcG0000669	860.669	0.000964879	0.146906	0.006568	0.99476	0.99987	none
h1SMcG0000673	690.021	0.303161	0.178736	1.69614	0.0898598	0.99987	none
h1SMcG0000674	416.548	-0.00246257	0.174902	-0.0140798	0.988766	0.99987	none
h1SMcG0000675	24.3311	-0.000785218	0.513694	-0.00152857	0.99878	0.99987	none
h1SMcG0000677	779.902	-0.100529	0.161374	-0.622953	0.533315	0.99987	none
h1SMcG0000678	47.092	-0.354138	0.379986	-0.931977	0.351349	0.99987	none
h1SMcG0000680	38.4582	0.277913	0.436457	0.636748	0.524289	0.99987	none
h1SMcG0000682	133.827	-0.0584901	0.248809	-0.23508	0.814147	0.99987	none
h1SMcG0000684	831.428	0.154236	0.149894	1.02897	0.303495	0.99987	none
h1SMcG0000686	213.041	-0.0684125	0.225567	-0.303291	0.761668	0.99987	none
h1SMcG0000687	262.532	-0.307465	0.198101	-1.55206	0.120648	0.99987	none
h1SMcG0000688	26.0358	0.0586862	0.51868	0.113145	0.909915	0.99987	none
h1SMcG0000689	127.355	0.0480021	0.271153	0.17703	0.859485	0.99987	none
h1SMcG0000690	1490.49	0.0322232	0.146029	0.220662	0.825355	0.99987	none
h1SMcG0000692	288.82	0.0933659	0.20789	0.449113	0.65335	0.99987	none
h1SMcG0000693	442.544	3.3062	0.521073	6.34499	2.22439e-10	9.56438e-08	DEG
h1SMcG0000698	756.47	0.0886501	0.157811	0.56175	0.574287	0.99987	none
h1SMcG0000699	992.907	0.0624369	0.14619	0.427094	0.669311	0.99987	none
h1SMcG0000701	49.1428	0.0817238	0.394467	0.207175	0.835873	0.99987	none
h1SMcG0000702	638.169	-0.0940567	0.155052	-0.606615	0.544107	0.99987	none
h1SMcG0000703	40.3752	0.117906	0.410511	0.287217	0.773946	0.99987	none
h1SMcG0000704	105.971	-0.0369799	0.270197	-0.136863	0.891139	0.99987	none
h1SMcG0000706	1824.22	-0.0630427	0.135194	-0.466313	0.640992	0.99987	none
h1SMcG0000707	1102.74	0.0389159	0.14099	0.276019	0.782533	0.99987	none
h1SMcG0000708	385.18	-0.101221	0.181536	-0.557582	0.57713	0.99987	none
h1SMcG0000709	560.031	-0.264751	0.16108	-1.6436	0.100258	0.99987	none
h1SMcG0000710	238.368	-0.0505994	0.213645	-0.236838	0.812782	0.99987	none
h1SMcG0000711	104.073	0.0894032	0.28676	0.31177	0.755216	0.99987	none
h1SMcG0000716	62.5307	0.156414	0.333379	0.469179	0.638942	0.99987	none
h1SMcG0000718	129.447	-0.00700817	0.251443	-0.0278717	0.977764	0.99987	none
h1SMcG0000719	889.251	0.139436	0.175821	0.793054	0.427747	0.99987	none
h1SMcG0000720	91.3159	0.112867	0.383543	0.294276	0.768547	0.99987	none
h1SMcG0000721	381.071	-0.00120803	0.174826	-0.00690988	0.994487	0.99987	none
h1SMcG0000723	325.246	-0.000190772	0.192917	-0.00098888	0.999211	0.99987	none
h1SMcG0000726	72.4483	-0.00284432	0.316915	-0.00897503	0.992839	0.99987	none
h1SMcG0000727	52.365	-0.160285	0.364246	-0.440046	0.659904	0.99987	none
h1SMcG0000728	178.609	-0.319696	0.219813	-1.4544	0.145835	0.99987	none
h1SMcG0000729	548.922	0.140117	0.159271	0.879743	0.378999	0.99987	none
h1SMcG0000730	1364.85	0.0672516	0.142234	0.472823	0.63634	0.99987	none
h1SMcG0000735	689.817	0.105894	0.151402	0.699422	0.484289	0.99987	none
h1SMcG0000736	1721.94	-0.0169734	0.138672	-0.122399	0.902583	0.99987	none
h1SMcG0000737	55.0234	-0.139486	0.3544	-0.393583	0.693889	0.99987	none
h1SMcG0000738	380.058	-0.264856	0.180998	-1.46331	0.143383	0.99987	none
h1SMcG0000739	17.0346	-0.501615	0.606797	-0.826661	0.408429	0.99987	none
h1SMcG0000740	143.254	0.0324667	0.241381	0.134504	0.893004	0.99987	none
h1SMcG0000741	650.805	-0.0134092	0.153982	-0.0870834	0.930605	0.99987	none
h1SMcG0000742	547.942	-0.00751322	0.170839	-0.0439784	0.964922	0.99987	none
h1SMcG0000743	390.954	0.0111273	0.178088	0.0624818	0.950179	0.99987	none
h1SMcG0000744	212.341	-0.0303825	0.207938	-0.146113	0.883832	0.99987	none
h1SMcG0000745	832.92	0.233338	0.149491	1.56089	0.118551	0.99987	none
h1SMcG0000746	308.037	0.183458	0.234783	0.781393	0.434571	0.99987	none
h1SMcG0000747	591.481	0.275821	0.159323	1.73121	0.083415	0.99987	none
h1SMcG0000749	311.108	0.100086	0.191908	0.521533	0.601996	0.99987	none
h1SMcG0000750	1019.71	-0.16363	0.145084	-1.12783	0.259393	0.99987	none
h1SMcG0000751	722.39	-0.315016	0.181898	-1.73183	0.0833043	0.99987	none
h1SMcG0000752	1736.78	0.128948	0.133362	0.966899	0.333594	0.99987	none
h1SMcG0000753	49.1708	-0.217021	0.371409	-0.58432	0.559005	0.99987	none
h1SMcG0000754	109.385	-0.0686329	0.289678	-0.236928	0.812712	0.99987	none
h1SMcG0000757	459.77	-0.201767	0.173604	-1.16223	0.245142	0.99987	none
h1SMcG0000759	563.433	-0.00109926	0.16333	-0.00673028	0.99463	0.99987	none
h1SMcG0000760	66.5741	-0.230652	0.344639	-0.669256	0.503332	0.99987	none
h1SMcG0000761	23.8967	0.0436183	0.518647	0.0841002	0.932977	0.99987	none
h1SMcG0000763	328.405	-0.0466606	0.184355	-0.253102	0.800189	0.99987	none
h1SMcG0000764	418.457	-0.0197096	0.173999	-0.113274	0.909813	0.99987	none
h1SMcG0000766	2039.2	0.0345103	0.131413	0.26261	0.792851	0.99987	none
h1SMcG0000770	202.786	-0.419177	0.213783	-1.96076	0.0499072	0.846979	none
h1SMcG0000771	226.699	-0.310478	0.205099	-1.5138	0.130077	0.99987	none
h1SMcG0000772	1901.61	0.273962	0.134119	2.04268	0.0410843	0.768422	none
h1SMcG0000773	142.78	0.057237	0.240864	0.237632	0.812167	0.99987	none
h1SMcG0000778	16.5098	0.74253	0.643466	1.15395	0.248519	0.99987	none
h1SMcG0000780	535.152	-0.0609942	0.176468	-0.345639	0.729614	0.99987	none
h1SMcG0000782	379.564	-0.0800647	0.187165	-0.427776	0.668815	0.99987	none
h1SMcG0000783	220.988	0.00844152	0.255177	0.033081	0.97361	0.99987	none
h1SMcG0000785	558.102	0.00697622	0.164946	0.042294	0.966264	0.99987	none
h1SMcG0000788	35.5028	-0.616689	0.433762	-1.42172	0.155107	0.99987	none
h1SMcG0000789	1097.35	-0.0404866	0.140981	-0.287179	0.773976	0.99987	none
h1SMcG0000790	3276.17	0.163639	0.128513	1.27332	0.202903	0.99987	none
h1SMcG0000792	1231.11	0.468968	0.170777	2.74608	0.00603119	0.238584	none
h1SMcG0000794	54.8606	-0.009626	0.428953	-0.0224407	0.982096	0.99987	none
h1SMcG0000796	186.614	0.0399682	0.221009	0.180845	0.85649	0.99987	none
h1SMcG0000797	424.689	-0.0541405	0.168964	-0.320427	0.748645	0.99987	none
h1SMcG0000798	89.0872	-0.0372747	0.300672	-0.123971	0.901338	0.99987	none
h1SMcG0000799	1609.24	0.0159074	0.176098	0.0903325	0.928023	0.99987	none
h1SMcG0000801	155.432	0.599309	0.23571	2.54257	0.0110042	0.361379	none
h1SMcG0000802	588.736	0.600073	0.176931	3.39156	0.000694964	0.0457267	DEG
h1SMcG0000803	706.728	0.0330176	0.154111	0.214246	0.830355	0.99987	none
h1SMcG0000804	326.905	-0.0874047	0.182324	-0.479392	0.63166	0.99987	none
h1SMcG0000807	762.691	-0.0222577	0.150592	-0.147801	0.8825	0.99987	none
h1SMcG0000808	93.1271	0.337027	0.286033	1.17828	0.238685	0.99987	none
h1SMcG0000809	668.605	-0.0697704	0.154128	-0.45268	0.650779	0.99987	none
h1SMcG0000811	16.1856	0.0562162	0.674698	0.0833205	0.933597	0.99987	none
h1SMcG0000812	272.987	0.192094	0.192857	0.996044	0.319229	0.99987	none
h1SMcG0000813	654.955	0.174938	0.154613	1.13146	0.257862	0.99987	none
h1SMcG0000814	138.363	-0.0712973	0.241677	-0.295011	0.767986	0.99987	none
h1SMcG0000815	162.862	0.219641	0.226843	0.968253	0.332918	0.99987	none
h1SMcG0000816	336.373	0.403724	0.181387	2.22576	0.0260305	0.613876	none
h1SMcG0000817	22.3759	-0.240532	0.540926	-0.444668	0.65656	0.99987	none
h1SMcG0000819	1540.24	0.219254	0.152785	1.43505	0.151274	0.99987	none
h1SMcG0000821	1069.88	0.175979	0.158835	1.10793	0.267891	0.99987	none
h1SMcG0000822	284.869	0.368729	0.224959	1.63909	0.101194	0.99987	none
h1SMcG0000824	2288.31	-0.0162154	0.13335	-0.1216	0.903216	0.99987	none
h1SMcG0000825	839.263	0.0532841	0.147611	0.360977	0.718117	0.99987	none
h1SMcG0000827	305.08	0.0417007	0.195733	0.213049	0.831289	0.99987	none
h1SMcG0000830	4062.87	0.0540794	0.128776	0.419951	0.674521	0.99987	none
h1SMcG0000832	263.202	-0.180895	0.216173	-0.836803	0.402703	0.99987	none
h1SMcG0000835	33.2596	-0.51066	0.458853	-1.1129	0.265749	0.99987	none
h1SMcG0000837	447.282	0.124357	0.167258	0.7435	0.457179	0.99987	none
h1SMcG0000838	21.826	0.144317	0.549626	0.262573	0.79288	0.99987	none
h1SMcG0000840	125.802	0.00315939	0.259053	0.0121959	0.990269	0.99987	none
h1SMcG0000841	229.6	-0.0535029	0.229009	-0.233628	0.815274	0.99987	none
h1SMcG0000842	90.1681	0.185855	0.295094	0.629818	0.528814	0.99987	none
h1SMcG0000843	17.3037	0.430827	0.614839	0.700715	0.483481	0.99987	none
h1SMcG0000844	26.7111	-0.4151	0.493888	-0.840473	0.400643	0.99987	none
h1SMcG0000845	2245.89	0.0646086	0.162034	0.398736	0.690088	0.99987	none
h1SMcG0000846	379.174	-0.431665	0.194289	-2.22176	0.0262992	0.615674	none
h1SMcG0000849	118.185	-0.287494	0.267339	-1.07539	0.2822	0.99987	none
h1SMcG0000850	111.093	-0.340422	0.270846	-1.25688	0.208796	0.99987	none
h1SMcG0000851	75.4708	-0.427274	0.319751	-1.33627	0.18146	0.99987	none
h1SMcG0000852	602.222	0.0199727	0.165031	0.121024	0.903672	0.99987	none
h1SMcG0000855	67.937	-0.353922	0.337738	-1.04792	0.294676	0.99987	none
h1SMcG0000856	1011.14	0.135047	0.142885	0.945146	0.344584	0.99987	none
h1SMcG0000858	751.413	0.0725861	0.154827	0.46882	0.639198	0.99987	none
h1SMcG0000859	451.682	0.0454422	0.166754	0.272511	0.785229	0.99987	none
h1SMcG0000860	77.9446	0.546056	0.30852	1.76992	0.0767405	0.99987	none
h1SMcG0000863	205.467	0.00960031	0.210897	0.0455214	0.963692	0.99987	none
h1SMcG0000864	859.111	0.045835	0.147309	0.311149	0.755688	0.99987	none
h1SMcG0000866	546.189	0.0730922	0.15996	0.456941	0.647713	0.99987	none
h1SMcG0000868	25.9787	-0.233361	0.497095	-0.469449	0.638749	0.99987	none
h1SMcG0000870	23.9933	0.629676	0.57632	1.09258	0.274578	0.99987	none
h1SMcG0000871	154.242	-0.0862687	0.246947	-0.349341	0.726833	0.99987	none
h1SMcG0000872	391.895	0.287726	0.175722	1.63739	0.101548	0.99987	none
h1SMcG0000873	1006.39	0.196977	0.15213	1.2948	0.195391	0.99987	none
h1SMcG0000874	324.367	0.0122105	0.201947	0.060464	0.951786	0.99987	none
h1SMcG0000875	421.571	-0.167502	0.171004	-0.979522	0.327322	0.99987	none
h1SMcG0000877	2226.54	0.0675159	0.139065	0.4855	0.627322	0.99987	none
h1SMcG0000878	84.663	0.206134	0.301966	0.68264	0.494834	0.99987	none
h1SMcG0000880	193.521	0.0168277	0.213853	0.0786882	0.937281	0.99987	none
h1SMcG0000882	371.17	-0.00132347	0.174827	-0.00757019	0.99396	0.99987	none
h1SMcG0000884	78.0776	0.0325669	0.302872	0.107527	0.914371	0.99987	none
h1SMcG0000885	78.0535	-0.00850968	0.3052	-0.0278823	0.977756	0.99987	none
h1SMcG0000886	897.367	0.0471166	0.147279	0.319914	0.749034	0.99987	none
h1SMcG0000887	1088.14	0.0915521	0.145797	0.627943	0.530041	0.99987	none
h1SMcG0000888	569.703	-0.0047937	0.161066	-0.0297623	0.976257	0.99987	none
h1SMcG0000890	330.507	-0.091019	0.188813	-0.482058	0.629764	0.99987	none
h1SMcG0000892	337.094	-0.158179	0.181774	-0.870194	0.384194	0.99987	none
h1SMcG0000893	87.3375	-1.02572	0.295588	-3.47011	0.000520245	0.0358911	DEG
h1SMcG0000895	32.8701	-0.699102	0.451353	-1.5489	0.121405	0.99987	none
h1SMcG0000896	6592.5	0.000726572	0.146608	0.00495587	0.996046	0.99987	none
h1SMcG0000897	498.408	0.1162	0.174799	0.664765	0.506201	0.99987	none
h1SMcG0000898	784.913	-0.109378	0.151158	-0.7236	0.469311	0.99987	none
h1SMcG0000900	34.2419	-0.455475	0.438467	-1.03879	0.298903	0.99987	none
h1SMcG0000901	164.523	-0.183101	0.230967	-0.792756	0.42792	0.99987	none
h1SMcG0000902	1268.99	-0.110053	0.137851	-0.798349	0.424668	0.99987	none
h1SMcG0000904	671.162	0.46857	0.153482	3.05293	0.0022662	0.117366	none
h1SMcG0000905	34.4788	0.987245	0.450026	2.19375	0.0282533	0.638601	none
h1SMcG0000906	4054.04	0.278351	0.130348	2.13544	0.0327254	0.691393	none
h1SMcG0000907	44.0187	-0.726335	0.394601	-1.84068	0.0656683	0.966185	none
h1SMcG0000908	342.035	0.00910639	0.195097	0.0466763	0.962771	0.99987	none
h1SMcG0000909	68.8329	-0.428488	0.331181	-1.29382	0.195728	0.99987	none
h1SMcG0000910	854.288	0.168511	0.166063	1.01474	0.310229	0.99987	none
h1SMcG0000913	391.325	0.129394	0.173522	0.745692	0.455854	0.99987	none
h1SMcG0000915	104.485	-0.387602	0.271848	-1.42581	0.153925	0.99987	none
h1SMcG0000917	211.794	0.0254194	0.207276	0.122636	0.902396	0.99987	none
h1SMcG0000918	457.914	-0.181601	0.177792	-1.02143	0.307052	0.99987	none
h1SMcG0000919	106.65	0.157337	0.274767	0.572619	0.566903	0.99987	none
h1SMcG0000920	231.721	0.191884	0.206482	0.929303	0.352732	0.99987	none
h1SMcG0000921	666.69	-0.081606	0.152969	-0.533481	0.5937	0.99987	none
h1SMcG0000922	102.798	-0.0364484	0.276587	-0.131779	0.895159	0.99987	none
h1SMcG0000924	1069.3	0.047153	0.14371	0.328111	0.742828	0.99987	none
h1SMcG0000925	595.346	-0.0500939	0.156676	-0.319728	0.749174	0.99987	none
h1SMcG0000926	213.105	-0.202542	0.217836	-0.929793	0.352478	0.99987	none
h1SMcG0000928	245.726	0.225127	0.205493	1.09555	0.273276	0.99987	none
h1SMcG0000929	489.642	0.092092	0.165086	0.557844	0.576951	0.99987	none
h1SMcG0000930	16.3093	-0.262543	0.62378	-0.42089	0.673835	0.99987	none
h1SMcG0000932	402.021	-0.0598364	0.17892	-0.33443	0.738055	0.99987	none
h1SMcG0000933	143.136	0.0938086	0.282458	0.332115	0.739803	0.99987	none
h1SMcG0000934	760.114	-0.0234356	0.152483	-0.153693	0.877852	0.99987	none
h1SMcG0000935	633.557	-0.0190809	0.156424	-0.121982	0.902914	0.99987	none
h1SMcG0000936	101.364	0.150613	0.272936	0.551824	0.581069	0.99987	none
h1SMcG0000938	434.711	0.00781368	0.173653	0.044996	0.964111	0.99987	none
h1SMcG0000941	48.8765	-0.201463	0.388158	-0.519021	0.603746	0.99987	none
h1SMcG0000944	679.961	0.136327	0.154447	0.882682	0.377408	0.99987	none
h1SMcG0000945	49.1256	0.34901	0.381556	0.914702	0.360348	0.99987	none
h1SMcG0000946	66.6327	0.233747	0.345434	0.676677	0.498611	0.99987	none
h1SMcG0000948	168.481	-0.356263	0.231317	-1.54015	0.123524	0.99987	none
h1SMcG0000951	152.479	-0.151721	0.233958	-0.648499	0.516662	0.99987	none
h1SMcG0000952	1550.03	0.0448892	0.150215	0.298832	0.765068	0.99987	none
h1SMcG0000954	241.323	-0.0388984	0.202536	-0.192057	0.847697	0.99987	none
h1SMcG0000958	19.5738	-0.0712301	0.571469	-0.124644	0.900805	0.99987	none
h1SMcG0000960	369.204	0.181174	0.175425	1.03277	0.301711	0.99987	none
h1SMcG0000961	89.0191	0.0502948	0.292862	0.171736	0.863645	0.99987	none
h1SMcG0000962	1338.01	1.30951	0.171315	7.64385	2.10814e-14	1.55909e-11	DEG
h1SMcG0000963	42.8795	-0.201888	0.400412	-0.504202	0.614119	0.99987	none
h1SMcG0000964	26.5173	0.428851	0.519117	0.826116	0.408738	0.99987	none
h1SMcG0000967	702.068	-0.00840732	0.15099	-0.0556813	0.955596	0.99987	none
h1SMcG0000968	241.398	0.068581	0.198615	0.345296	0.729872	0.99987	none
h1SMcG0000971	719.986	0.0176106	0.162167	0.108595	0.913523	0.99987	none
h1SMcG0000972	375.404	-0.0632686	0.174376	-0.362828	0.716733	0.99987	none
h1SMcG0000973	30.4756	-0.350176	0.481194	-0.727723	0.466783	0.99987	none
h1SMcG0000974	170.042	-0.363598	0.224046	-1.62287	0.104618	0.99987	none
h1SMcG0000975	1178.52	0.437281	0.14283	3.06156	0.00220189	0.115002	none
h1SMcG0000976	161.022	-0.203515	0.228016	-0.892547	0.3721	0.99987	none
h1SMcG0000977	356.41	0.129148	0.186951	0.69081	0.489685	0.99987	none
h1SMcG0000978	619.46	0.184202	0.156769	1.17499	0.239998	0.99987	none
h1SMcG0000979	1529.11	-0.0154633	0.13429	-0.115148	0.908328	0.99987	none
h1SMcG0000980	435.184	-0.0978499	0.187271	-0.522505	0.601319	0.99987	none
h1SMcG0000981	473.404	-0.0725272	0.171727	-0.422339	0.672778	0.99987	none
h1SMcG0000982	57.22	-0.115463	0.361335	-0.319545	0.749313	0.99987	none
h1SMcG0000985	27.014	-0.313677	0.522137	-0.600756	0.548002	0.99987	none
h1SMcG0000988	1928.23	0.070544	0.154161	0.4576	0.64724	0.99987	none
h1SMcG0000989	1232.56	-0.138365	0.143235	-0.966002	0.334043	0.99987	none
h1SMcG0000990	437.162	-0.406684	0.180491	-2.25321	0.0242462	0.585233	none
h1SMcG0000991	1974.5	0.148933	0.133321	1.11711	0.263949	0.99987	none
h1SMcG0000992	364.616	-0.0465595	0.180047	-0.258596	0.795947	0.99987	none
h1SMcG0000994	1442.57	0.27809	0.137782	2.01833	0.0435573	0.792647	none
h1SMcG0000995	465.487	0.173003	0.167128	1.03515	0.300599	0.99987	none
h1SMcG0000997	520.492	-0.0766847	0.193953	-0.395379	0.692563	0.99987	none
h1SMcG0000998	20632.9	0.925578	0.375388	2.46566	0.0136762	0.415795	none
h1SMcG0000999	269.706	0.0339846	0.215217	0.157909	0.874529	0.99987	none
h1SMcG0001005	306.15	0.103472	0.184722	0.560152	0.575376	0.99987	none
h1SMcG0001006	67.1988	-0.393534	0.330465	-1.19085	0.233714	0.99987	none
h1SMcG0001007	320.738	-0.253767	0.189907	-1.33627	0.181462	0.99987	none
h1SMcG0001008	240.871	0.0672903	0.219247	0.306916	0.758908	0.99987	none
h1SMcG0001010	1885.18	0.131304	0.131575	0.99794	0.318309	0.99987	none
h1SMcG0001011	2142.41	0.138031	0.131418	1.05032	0.29357	0.99987	none
h1SMcG0001012	1679.95	0.113712	0.134533	0.845235	0.39798	0.99987	none
h1SMcG0001013	48.0081	-0.048369	0.391446	-0.123565	0.90166	0.99987	none
h1SMcG0001014	353.88	0.141432	0.177368	0.797395	0.425222	0.99987	none
h1SMcG0001015	972.164	0.0957548	0.142628	0.671361	0.50199	0.99987	none
h1SMcG0001016	231.673	-0.287322	0.201794	-1.42384	0.154494	0.99987	none
h1SMcG0001017	666.558	-0.0946564	0.157637	-0.600469	0.548193	0.99987	none
h1SMcG0001018	1781.82	0.049327	0.133413	0.369731	0.711583	0.99987	none
h1SMcG0001019	383.178	-0.214901	0.173827	-1.23629	0.216351	0.99987	none
h1SMcG0001020	39.2689	-0.409228	0.411248	-0.99509	0.319693	0.99987	none
h1SMcG0001022	6425.32	0.0495417	0.126604	0.391312	0.695567	0.99987	none
h1SMcG0001025	645.939	-0.00462225	0.155975	-0.0296346	0.976358	0.99987	none
h1SMcG0001026	76.0906	-0.0763131	0.320802	-0.237883	0.811972	0.99987	none
h1SMcG0001027	177.029	-0.203835	0.220742	-0.923412	0.355793	0.99987	none
h1SMcG0001028	49.4185	-0.201384	0.370329	-0.543798	0.58658	0.99987	none
h1SMcG0001029	34.497	-0.0509253	0.44652	-0.114049	0.909199	0.99987	none
h1SMcG0001030	1787.18	0.17902	0.132645	1.34961	0.17714	0.99987	none
h1SMcG0001032	282.276	0.147493	0.21975	0.671186	0.502102	0.99987	none
h1SMcG0001033	315.247	-0.167399	0.183644	-0.911544	0.362009	0.99987	none
h1SMcG0001034	36.6825	-0.615838	0.427512	-1.44052	0.149722	0.99987	none
h1SMcG0001035	62.2201	-0.0173877	0.349242	-0.0497869	0.960292	0.99987	none
h1SMcG0001036	287.03	0.0691889	0.191666	0.360987	0.718109	0.99987	none
h1SMcG0001039	18.9593	0.103312	0.587949	0.175717	0.860516	0.99987	none
h1SMcG0001040	115.33	-0.0523745	0.258155	-0.20288	0.839229	0.99987	none
h1SMcG0001041	407.288	0.0191294	0.176599	0.108321	0.913741	0.99987	none
h1SMcG0001042	480.901	0.0552029	0.174208	0.316879	0.751335	0.99987	none
h1SMcG0001043	896.047	-0.218074	0.144701	-1.50707	0.131793	0.99987	none
h1SMcG0001045	15.926	0.185956	0.624866	0.297594	0.766013	0.99987	none
h1SMcG0001050	164.842	-0.00277502	0.256476	-0.0108198	0.991367	0.99987	none
h1SMcG0001051	41.9347	-0.185469	0.398548	-0.465362	0.641672	0.99987	none
h1SMcG0001052	549.31	-0.370842	0.179323	-2.068	0.0386396	0.752507	none
h1SMcG0001053	143.804	-1.18206	0.24896	-4.74798	2.0546e-06	0.000333223	DEG
h1SMcG0001054	14.3465	-0.0363766	0.662085	-0.0549424	0.956184	0.99987	none
h1SMcG0001055	530.505	0.0461508	0.162617	0.2838	0.776564	0.99987	none
h1SMcG0001056	128.844	0.0511481	0.25459	0.200904	0.840774	0.99987	none
h1SMcG0001057	39.2937	0.0780096	0.425952	0.183142	0.854687	0.99987	none
h1SMcG0001058	1044.34	0.0544241	0.141331	0.385083	0.700176	0.99987	none
h1SMcG0001059	15.2076	-0.429223	0.669896	-0.64073	0.521698	0.99987	none
h1SMcG0001060	234.725	-0.0197435	0.20354	-0.0970007	0.922726	0.99987	none
h1SMcG0001062	755.851	-0.0548121	0.152986	-0.358281	0.720133	0.99987	none
h1SMcG0001065	246.712	0.00295259	0.208406	0.0141675	0.988696	0.99987	none
h1SMcG0001066	1119.17	-0.0647373	0.144297	-0.448639	0.653692	0.99987	none
h1SMcG0001067	691.842	-0.0569745	0.166561	-0.342064	0.732303	0.99987	none
h1SMcG0001068	588.264	-0.0191185	0.160341	-0.119237	0.905088	0.99987	none
h1SMcG0001069	97.3389	-0.0708147	0.276723	-0.255905	0.798024	0.99987	none
h1SMcG0001074	331.025	-0.186208	0.201106	-0.92592	0.354487	0.99987	none
h1SMcG0001078	1888.73	0.174034	0.131922	1.31922	0.187095	0.99987	none
h1SMcG0001081	917.095	0.138789	0.146705	0.946036	0.34413	0.99987	none
h1SMcG0001082	13659	-0.0214963	0.126057	-0.170529	0.864594	0.99987	none
h1SMcG0001083	98.0873	-0.22599	0.277849	-0.813355	0.416015	0.99987	none
h1SMcG0001084	54.8395	-0.206209	0.369264	-0.558433	0.576549	0.99987	none
h1SMcG0001085	150.405	-0.405668	0.239596	-1.69313	0.0904303	0.99987	none
h1SMcG0001086	333.904	-0.0360391	0.180647	-0.1995	0.841872	0.99987	none
h1SMcG0001088	125.979	-0.123102	0.268927	-0.457753	0.64713	0.99987	none
h1SMcG0001089	307.843	-0.105309	0.200146	-0.526161	0.598776	0.99987	none
h1SMcG0001090	167.881	-0.243289	0.233619	-1.04139	0.297693	0.99987	none
h1SMcG0001092	981.507	-0.0372445	0.143493	-0.259556	0.795206	0.99987	none
h1SMcG0001094	222.698	-0.191558	0.203473	-0.941445	0.346477	0.99987	none
h1SMcG0001095	14.8279	-1.45559	0.670667	-2.17036	0.0299799	0.65453	none
h1SMcG0001097	91.6397	0.00770005	0.284947	0.0270227	0.978442	0.99987	none
h1SMcG0001098	994.468	-0.184569	0.146277	-1.26178	0.20703	0.99987	none
h1SMcG0001100	917.242	0.0265194	0.164642	0.161074	0.872035	0.99987	none
h1SMcG0001101	226.113	0.448064	0.240851	1.86034	0.0628378	0.946727	none
h1SMcG0001102	601.112	-0.0205046	0.160277	-0.127932	0.898202	0.99987	none
h1SMcG0001103	2114.85	-0.0135337	0.148648	-0.0910448	0.927457	0.99987	none
h1SMcG0001104	580.891	0.0351166	0.161486	0.21746	0.82785	0.99987	none
h1SMcG0001105	22.0187	-0.107824	0.536325	-0.201042	0.840666	0.99987	none
h1SMcG0001109	583.363	0.0681073	0.165477	0.411583	0.680645	0.99987	none
h1SMcG0001110	3033.05	0.0592649	0.129029	0.459315	0.646008	0.99987	none
h1SMcG0001112	26.6732	0.098774	0.500992	0.197157	0.843705	0.99987	none
h1SMcG0001114	59.3076	-0.646229	0.353872	-1.82617	0.0678252	0.981237	none
h1SMcG0001115	247.903	0.0984228	0.198078	0.496888	0.619268	0.99987	none
h1SMcG0001116	2400.96	-0.215933	0.130066	-1.66018	0.0968778	0.99987	none
h1SMcG0001117	134.413	-0.525	0.248929	-2.10904	0.0349414	0.708833	none
h1SMcG0001118	512.082	0.208127	0.16656	1.24956	0.21146	0.99987	none
h1SMcG0001119	55.957	0.337042	0.352345	0.956569	0.338785	0.99987	none
h1SMcG0001120	299.064	-0.138853	0.185803	-0.747314	0.454874	0.99987	none
h1SMcG0001122	2235.23	0.2366	0.136356	1.73516	0.0827129	0.99987	none
h1SMcG0001124	265.488	-0.0360277	0.1999	-0.180229	0.856973	0.99987	none
h1SMcG0001125	45.2953	-0.577756	0.414285	-1.39458	0.163141	0.99987	none
h1SMcG0001133	251.072	-0.000393674	0.197045	-0.00199788	0.998406	0.99987	none
h1SMcG0001134	323.583	-0.172252	0.182137	-0.94573	0.344286	0.99987	none
h1SMcG0001138	348.228	0.0195062	0.187666	0.103941	0.917216	0.99987	none
h1SMcG0001140	7235.72	0.0513614	0.155648	0.329984	0.741412	0.99987	none
h1SMcG0001142	402.255	-0.153997	0.172024	-0.89521	0.370675	0.99987	none
h1SMcG0001144	803.912	-0.0212914	0.150029	-0.141915	0.887147	0.99987	none
h1SMcG0001149	405.783	0.0879369	0.175055	0.50234	0.615429	0.99987	none
h1SMcG0001151	63.0981	0.109196	0.335047	0.325912	0.744491	0.99987	none
h1SMcG0001152	602.639	0.253207	0.167008	1.51614	0.129484	0.99987	none
h1SMcG0001153	111.997	0.135397	0.270538	0.500472	0.616742	0.99987	none
h1SMcG0001154	850.783	0.111153	0.147547	0.753338	0.451247	0.99987	none
h1SMcG0001155	62.8984	-0.704078	0.344395	-2.04439	0.0409148	0.768052	none
h1SMcG0001156	95.1715	-0.0461314	0.279679	-0.164944	0.868988	0.99987	none
h1SMcG0001161	187.568	-0.104126	0.22169	-0.469693	0.638574	0.99987	none
h1SMcG0001162	126.192	-0.00559872	0.267	-0.020969	0.98327	0.99987	none
h1SMcG0001163	261.549	-0.171762	0.205832	-0.834479	0.404011	0.99987	none
h1SMcG0001165	509.333	0.0242434	0.16446	0.147412	0.882807	0.99987	none
h1SMcG0001166	63.7799	-0.0911127	0.333028	-0.273589	0.7844	0.99987	none
h1SMcG0001170	1019.72	0.0215396	0.147291	0.146239	0.883733	0.99987	none
h1SMcG0001172	974.07	-0.0235559	0.144708	-0.162782	0.87069	0.99987	none
h1SMcG0001175	1111.33	0.176937	0.143909	1.2295	0.218884	0.99987	none
h1SMcG0001178	236.738	-0.0119761	0.208225	-0.057515	0.954135	0.99987	none
h1SMcG0001180	500.155	0.0787652	0.162182	0.485659	0.627209	0.99987	none
h1SMcG0001183	2834.45	0.122988	0.131387	0.936068	0.349238	0.99987	none
h1SMcG0001184	929.824	0.0987377	0.145915	0.67668	0.498609	0.99987	none
h1SMcG0001186	176.779	0.0407463	0.222393	0.183218	0.854627	0.99987	none
h1SMcG0001187	188.045	-0.247834	0.224428	-1.10429	0.269465	0.99987	none
h1SMcG0001188	3973.44	-0.0666371	0.129567	-0.514308	0.607037	0.99987	none
h1SMcG0001189	13910.2	0.0168852	0.120708	0.139884	0.888751	0.99987	none
h1SMcG0001191	366.835	-0.157555	0.206389	-0.763391	0.44523	0.99987	none
h1SMcG0001193	28.3873	-0.417766	0.48038	-0.869657	0.384488	0.99987	none
h1SMcG0001194	778.322	-0.0625863	0.158539	-0.394769	0.693013	0.99987	none
h1SMcG0001195	23.6408	-0.210414	0.518465	-0.40584	0.68486	0.99987	none
h1SMcG0001198	858.18	0.173626	0.14741	1.17785	0.238858	0.99987	none
h1SMcG0001201	25.0759	0.0137339	0.526992	0.0260609	0.979209	0.99987	none
h1SMcG0001204	778.272	0.332909	0.148073	2.24828	0.0245584	0.589688	none
h1SMcG0001205	247.963	0.296281	0.199739	1.48334	0.137984	0.99987	none
h1SMcG0001206	551.479	-0.0699219	0.175569	-0.398259	0.69044	0.99987	none
h1SMcG0001207	714.236	-0.0874077	0.184497	-0.473762	0.63567	0.99987	none
h1SMcG0001208	162.614	-0.149441	0.307001	-0.486779	0.626415	0.99987	none
h1SMcG0001209	1915.86	0.0836254	0.133036	0.628592	0.529616	0.99987	none
h1SMcG0001210	3315.27	0.283715	0.148356	1.91239	0.0558257	0.89329	none
h1SMcG0001212	229.736	0.215752	0.203091	1.06234	0.28808	0.99987	none
h1SMcG0001214	251.019	-0.013563	0.199398	-0.0680197	0.94577	0.99987	none
h1SMcG0001215	627.589	0.0519608	0.158096	0.328667	0.742408	0.99987	none
h1SMcG0001216	245.064	0.0944028	0.205935	0.458411	0.646657	0.99987	none
h1SMcG0001218	197.578	-0.339039	0.224379	-1.51101	0.130785	0.99987	none
h1SMcG0001220	92.133	0.299557	0.284454	1.05309	0.292299	0.99987	none
h1SMcG0001221	70.9233	-0.382215	0.342197	-1.11694	0.264018	0.99987	none
h1SMcG0001222	1285.24	0.260176	0.13825	1.88192	0.0598468	0.923629	none
h1SMcG0001223	982.341	0.0752055	0.148861	0.505205	0.613415	0.99987	none
h1SMcG0001227	240.121	0.0195244	0.272728	0.0715894	0.942929	0.99987	none
h1SMcG0001228	279.516	-0.0261063	0.194801	-0.134015	0.89339	0.99987	none
h1SMcG0001229	215.004	0.10575	0.218802	0.483312	0.628874	0.99987	none
h1SMcG0001230	363.054	0.0163612	0.178057	0.0918875	0.926787	0.99987	none
h1SMcG0001231	346.103	0.0269148	0.179309	0.150103	0.880683	0.99987	none
h1SMcG0001233	233.65	-0.0609197	0.201787	-0.301901	0.762727	0.99987	none
h1SMcG0001234	156.87	0.374425	0.237327	1.57767	0.114641	0.99987	none
h1SMcG0001235	113.389	-0.0137229	0.26105	-0.0525683	0.958076	0.99987	none
h1SMcG0001236	162.134	-0.0560473	0.230064	-0.243617	0.807528	0.99987	none
h1SMcG0001237	138.765	-0.388331	0.259606	-1.49585	0.134693	0.99987	none
h1SMcG0001238	604.026	-0.207215	0.159739	-1.29721	0.194558	0.99987	none
h1SMcG0001241	351.192	0.0140952	0.178999	0.0787446	0.937236	0.99987	none
h1SMcG0001242	411.713	0.120501	0.176962	0.680942	0.495908	0.99987	none
h1SMcG0001243	989.277	0.702754	0.163622	4.29497	1.74714e-05	0.0021113	DEG
h1SMcG0001246	213.65	0.193017	0.208281	0.926711	0.354077	0.99987	none
h1SMcG0001248	256.341	0.105273	0.196005	0.537094	0.591203	0.99987	none
h1SMcG0001249	52.3373	-0.152981	0.381865	-0.400616	0.688703	0.99987	none
h1SMcG0001250	55.0817	-0.139777	0.369554	-0.378231	0.705259	0.99987	none
h1SMcG0001251	296.573	0.140901	0.196669	0.71644	0.47372	0.99987	none
h1SMcG0001252	662.301	0.0386311	0.15983	0.241701	0.809012	0.99987	none
h1SMcG0001253	740.168	-0.14595	0.150638	-0.968883	0.332604	0.99987	none
h1SMcG0001254	312.963	0.00747305	0.187615	0.0398318	0.968227	0.99987	none
h1SMcG0001255	673.885	0.025013	0.153852	0.162578	0.870851	0.99987	none
h1SMcG0001259	2028.23	0.352065	0.133736	2.63253	0.00847509	0.296773	none
h1SMcG0001260	13.6785	-0.0287008	0.67579	-0.04247	0.966124	0.99987	none
h1SMcG0001261	422.421	-0.0505167	0.174764	-0.289056	0.772538	0.99987	none
h1SMcG0001264	601.336	0.107535	0.161269	0.666807	0.504895	0.99987	none
h1SMcG0001266	481.447	0.146433	0.164417	0.890618	0.373134	0.99987	none
h1SMcG0001267	305.362	0.00507544	0.184515	0.0275069	0.978055	0.99987	none
h1SMcG0001270	603.143	0.108919	0.161193	0.675703	0.499229	0.99987	none
h1SMcG0001272	48.222	-0.0971176	0.373631	-0.259929	0.794919	0.99987	none
h1SMcG0001273	263.181	-0.140238	0.224516	-0.624623	0.532218	0.99987	none
h1SMcG0001274	1521.4	0.500403	0.138132	3.62265	0.000291601	0.0222786	DEG
h1SMcG0001275	2716.95	0.116007	0.130275	0.890479	0.373209	0.99987	none
h1SMcG0001277	182.111	-0.0524903	0.220529	-0.23802	0.811866	0.99987	none
h1SMcG0001278	734.235	0.120505	0.156518	0.769914	0.441351	0.99987	none
h1SMcG0001279	658.667	-0.0827487	0.153132	-0.540375	0.588939	0.99987	none
h1SMcG0001280	538.6	-0.0235825	0.183025	-0.128849	0.897477	0.99987	none
h1SMcG0001281	737.633	-0.0424623	0.150313	-0.282492	0.777566	0.99987	none
h1SMcG0001283	2433.67	-0.10996	0.135299	-0.812715	0.416382	0.99987	none
h1SMcG0001284	32.6221	0.0183325	0.453849	0.0403934	0.96778	0.99987	none
h1SMcG0001287	144.566	0.00818116	0.236808	0.0345476	0.97244	0.99987	none
h1SMcG0001288	2549.5	-0.222473	0.139361	-1.59638	0.110405	0.99987	none
h1SMcG0001290	1896.17	0.0764685	0.137071	0.557877	0.576929	0.99987	none
h1SMcG0001291	433.584	-0.677931	0.17187	-3.94444	7.99854e-05	0.00778342	DEG
h1SMcG0001293	105.895	-0.0397134	0.271326	-0.146368	0.883631	0.99987	none
h1SMcG0001295	398.671	-0.259572	0.172295	-1.50656	0.131924	0.99987	none
h1SMcG0001297	142.692	-0.0793945	0.238034	-0.333542	0.738725	0.99987	none
h1SMcG0001300	917.98	0.0536208	0.165302	0.324381	0.74565	0.99987	none
h1SMcG0001301	180.487	-0.102927	0.234001	-0.439856	0.660041	0.99987	none
h1SMcG0001302	90.2016	-0.208989	0.293522	-0.712004	0.476462	0.99987	none
h1SMcG0001303	435.265	-0.403284	0.170379	-2.36697	0.0179342	0.479675	none
h1SMcG0001304	918.379	0.129595	0.144859	0.894625	0.370988	0.99987	none
h1SMcG0001306	161.9	-0.596598	0.228112	-2.61537	0.00891302	0.310745	none
h1SMcG0001307	98.979	-0.0260571	0.275498	-0.0945816	0.924647	0.99987	none
h1SMcG0001308	277.212	-0.0262244	0.201126	-0.130388	0.896259	0.99987	none
h1SMcG0001309	531.387	-0.0536727	0.203228	-0.264101	0.791702	0.99987	none
h1SMcG0001314	3685.96	-0.0390693	0.126265	-0.309424	0.756999	0.99987	none
h1SMcG0001315	21.8857	-0.1848	0.544653	-0.339298	0.734385	0.99987	none
h1SMcG0001316	54.9413	-0.553086	0.357852	-1.54557	0.122208	0.99987	none
h1SMcG0001317	183.35	-0.104956	0.219326	-0.478537	0.632268	0.99987	none
h1SMcG0001318	299.918	-0.092382	0.190929	-0.483855	0.628489	0.99987	none
h1SMcG0001319	617.725	0.322428	0.197981	1.62858	0.103402	0.99987	none
h1SMcG0001320	572.842	0.0448232	0.162471	0.275884	0.782637	0.99987	none
h1SMcG0001323	91.84	-0.174789	0.300626	-0.581417	0.560959	0.99987	none
h1SMcG0001325	151.705	0.0586075	0.237783	0.246475	0.805315	0.99987	none
h1SMcG0001328	32.5811	-0.0105351	0.455721	-0.0231174	0.981557	0.99987	none
h1SMcG0001332	297.17	-0.434308	0.200532	-2.16577	0.0303284	0.659631	none
h1SMcG0001333	200.869	0.0127929	0.213485	0.0599241	0.952216	0.99987	none
h1SMcG0001334	102.415	-0.0894094	0.27771	-0.321952	0.747489	0.99987	none
h1SMcG0001336	627.774	-0.0927487	0.156892	-0.591164	0.554411	0.99987	none
h1SMcG0001337	104.556	-0.223098	0.282739	-0.789059	0.430078	0.99987	none
h1SMcG0001339	276.455	0.195098	0.19902	0.980296	0.32694	0.99987	none
h1SMcG0001343	1224.09	0.139314	0.147033	0.947503	0.343382	0.99987	none
h1SMcG0001344	262.048	0.073054	0.194224	0.376133	0.706818	0.99987	none
h1SMcG0001346	7047.9	-0.129655	0.134778	-0.961986	0.336057	0.99987	none
h1SMcG0001348	3024.71	-0.0425214	0.144441	-0.294385	0.768464	0.99987	none
h1SMcG0001350	95.7161	0.123807	0.287122	0.431199	0.666323	0.99987	none
h1SMcG0001353	160.269	0.112617	0.23888	0.471439	0.637328	0.99987	none
h1SMcG0001354	608.46	-0.00325423	0.155323	-0.0209515	0.983284	0.99987	none
h1SMcG0001356	1480.65	0.0542697	0.137191	0.395578	0.692416	0.99987	none
h1SMcG0001358	7750.39	0.48419	0.12438	3.89283	9.90809e-05	0.00934647	DEG
h1SMcG0001360	34.2263	0.122048	0.46824	0.260654	0.79436	0.99987	none
h1SMcG0001361	245.065	0.0845494	0.204768	0.412903	0.679678	0.99987	none
h1SMcG0001369	219.827	-0.103777	0.221847	-0.467785	0.639938	0.99987	none
h1SMcG0001370	193.87	-0.057782	0.21714	-0.266105	0.790158	0.99987	none
h1SMcG0001372	240.614	-0.000362304	0.204795	-0.00176911	0.998588	0.99987	none
h1SMcG0001373	111.235	-0.26725	0.267295	-0.999831	0.317392	0.99987	none
h1SMcG0001376	57.4324	-0.0932121	0.355693	-0.262058	0.793277	0.99987	none
h1SMcG0001378	35.8073	-0.014941	0.432746	-0.0345261	0.972458	0.99987	none
h1SMcG0001380	250.388	0.00713914	0.218748	0.0326364	0.973965	0.99987	none
h1SMcG0001383	15.5349	0.0705515	0.699472	0.100864	0.919658	0.99987	none
h1SMcG0001384	517.424	0.00272121	0.163394	0.0166543	0.986712	0.99987	none
h1SMcG0001385	6369.06	-0.0562461	0.151436	-0.371418	0.710326	0.99987	none
h1SMcG0001388	283.269	-0.469136	0.194549	-2.4114	0.0158912	0.45071	none
h1SMcG0001395	1751.44	-0.21868	0.348662	-0.627199	0.530529	0.99987	none
h1SMcG0001396	857.496	0.0436607	0.154484	0.282623	0.777466	0.99987	none
h1SMcG0001397	1804.07	0.0707914	0.135234	0.523473	0.600645	0.99987	none
h1SMcG0001399	858.163	0.0276282	0.168276	0.164184	0.869586	0.99987	none
h1SMcG0001400	72.6686	-0.319792	0.316615	-1.01003	0.312479	0.99987	none
h1SMcG0001401	519.53	-0.070974	0.160797	-0.441389	0.658931	0.99987	none
h1SMcG0001402	174.248	0.0418793	0.224669	0.186404	0.852128	0.99987	none
h1SMcG0001403	79.7946	0.382038	0.303836	1.25738	0.208615	0.99987	none
h1SMcG0001404	638.364	-0.380813	0.154479	-2.46515	0.0136957	0.415795	none
h1SMcG0001405	1317.64	0.0859572	0.138681	0.619818	0.535377	0.99987	none
h1SMcG0001406	138.747	-0.481779	0.242651	-1.98548	0.0470907	0.829029	none
h1SMcG0001407	32.6516	-0.120446	0.447509	-0.269148	0.787816	0.99987	none
h1SMcG0001408	1541.65	0.0351957	0.139387	0.252503	0.800652	0.99987	none
h1SMcG0001409	128.356	-0.256824	0.257443	-0.997597	0.318475	0.99987	none
h1SMcG0001410	668.34	-0.0681389	0.15523	-0.438954	0.660695	0.99987	none
h1SMcG0001411	143.554	0.0399497	0.244474	0.163411	0.870195	0.99987	none
h1SMcG0001412	483.836	0.0643823	0.166638	0.386361	0.69923	0.99987	none
h1SMcG0001413	587.812	-0.0295794	0.160812	-0.183938	0.854062	0.99987	none
h1SMcG0001415	25.1835	0.05343	0.562509	0.0949852	0.924327	0.99987	none
h1SMcG0001416	389.951	0.0844266	0.184936	0.456517	0.648018	0.99987	none
h1SMcG0001417	467.676	0.294938	0.195822	1.50616	0.132027	0.99987	none
h1SMcG0001419	33.3562	0.115296	0.444063	0.25964	0.795142	0.99987	none
h1SMcG0001424	331.265	-0.00473623	0.209016	-0.0226597	0.981922	0.99987	none
h1SMcG0001426	37.4617	-0.130421	0.442366	-0.294826	0.768127	0.99987	none
h1SMcG0001427	1601.1	-0.110201	0.138013	-0.798486	0.424589	0.99987	none
h1SMcG0001428	505.736	0.16027	0.16489	0.971981	0.33106	0.99987	none
h1SMcG0001429	1096.76	0.0818188	0.14063	0.581801	0.560701	0.99987	none
h1SMcG0001430	2707.05	0.200286	0.134311	1.49121	0.135907	0.99987	none
h1SMcG0001432	374.795	-0.0667486	0.176906	-0.377311	0.705942	0.99987	none
h1SMcG0001433	105.787	0.132777	0.277761	0.478028	0.63263	0.99987	none
h1SMcG0001434	49.5525	-0.31008	0.419706	-0.738802	0.460027	0.99987	none
h1SMcG0001439	364.873	0.0314028	0.183018	0.171583	0.863765	0.99987	none
h1SMcG0001440	431.56	0.0735622	0.172129	0.427367	0.669112	0.99987	none
h1SMcG0001441	223.019	0.0262533	0.213431	0.123006	0.902103	0.99987	none
h1SMcG0001443	324.669	-0.0728154	0.181789	-0.400549	0.688752	0.99987	none
h1SMcG0001447	468.912	-0.193269	0.177015	-1.09182	0.274913	0.99987	none
h1SMcG0001448	189.146	0.135491	0.21513	0.62981	0.528819	0.99987	none
h1SMcG0001449	381.924	0.178115	0.173996	1.02367	0.305989	0.99987	none
h1SMcG0001450	715.339	-0.0218533	0.150913	-0.144808	0.884863	0.99987	none
h1SMcG0001452	3171.47	0.0911614	0.151029	0.603602	0.546109	0.99987	none
h1SMcG0001453	126.72	0.105156	0.252048	0.417205	0.676529	0.99987	none
h1SMcG0001455	58.8909	-0.702485	0.3441	-2.04151	0.0411998	0.768857	none
h1SMcG0001456	47.9002	0.0279418	0.375403	0.0744316	0.940667	0.99987	none
h1SMcG0001457	3715.84	0.182261	0.132558	1.37495	0.169148	0.99987	none
h1SMcG0001458	70.6699	-0.0517799	0.36607	-0.141448	0.887516	0.99987	none
h1SMcG0001459	20.7673	0.232333	0.582434	0.398899	0.689967	0.99987	none
h1SMcG0001463	13.6742	0.0713892	0.686995	0.103915	0.917237	0.99987	none
h1SMcG0001464	28.7919	-0.292931	0.478632	-0.612018	0.540526	0.99987	none
h1SMcG0001466	594.155	-0.00186033	0.156019	-0.0119237	0.990486	0.99987	none
h1SMcG0001467	25.0068	-0.306953	0.519745	-0.590584	0.554799	0.99987	none
h1SMcG0001473	73.9672	0.154494	0.310008	0.498355	0.618234	0.99987	none
h1SMcG0001474	39.5703	-0.406824	0.41647	-0.976838	0.328649	0.99987	none
h1SMcG0001475	1222.48	-0.169112	0.139757	-1.21005	0.226261	0.99987	none
h1SMcG0001477	121.515	0.179289	0.263334	0.680842	0.495971	0.99987	none
h1SMcG0001478	2688.15	-0.0143562	0.130933	-0.109645	0.912691	0.99987	none
h1SMcG0001479	247.985	0.0633349	0.206022	0.307418	0.758525	0.99987	none
h1SMcG0001481	286.348	-0.319656	0.211891	-1.50859	0.131405	0.99987	none
h1SMcG0001485	712.314	-0.0191968	0.168097	-0.114201	0.909079	0.99987	none
h1SMcG0001486	25504.9	0.148513	0.12266	1.21077	0.225985	0.99987	none
h1SMcG0001487	110.331	-0.046908	0.270653	-0.173314	0.862404	0.99987	none
h1SMcG0001488	18569.8	0.0444451	0.132395	0.3357	0.737097	0.99987	none
h1SMcG0001489	88.2192	0.0594359	0.296585	0.200401	0.841167	0.99987	none
h1SMcG0001492	794.007	0.0697444	0.15413	0.452502	0.650907	0.99987	none
h1SMcG0001495	43.3087	0.266759	0.39588	0.673838	0.500414	0.99987	none
h1SMcG0001496	94.5038	-0.238035	0.28376	-0.83886	0.401548	0.99987	none
h1SMcG0001497	708.345	-0.0205379	0.156138	-0.131537	0.89535	0.99987	none
h1SMcG0001498	1079.96	-0.0485857	0.142622	-0.340661	0.733359	0.99987	none
h1SMcG0001500	2864.36	0.0477246	0.13056	0.365537	0.71471	0.99987	none
h1SMcG0001501	541.782	-0.141835	0.159295	-0.89039	0.373257	0.99987	none
h1SMcG0001506	496.976	0.0664324	0.170596	0.389414	0.69697	0.99987	none
h1SMcG0001507	220.393	0.153709	0.213794	0.718958	0.472167	0.99987	none
h1SMcG0001508	129.435	0.155873	0.266976	0.583846	0.559324	0.99987	none
h1SMcG0001509	113.116	0.214487	0.271136	0.791068	0.428904	0.99987	none
h1SMcG0001510	648.719	0.0358516	0.162451	0.220692	0.825332	0.99987	none
h1SMcG0001511	452.226	0.188333	0.169842	1.10887	0.267486	0.99987	none
h1SMcG0001512	1556.55	0.289182	0.142191	2.03375	0.0419768	0.777664	none
h1SMcG0001513	46.1222	0.390159	0.388315	1.00475	0.315018	0.99987	none
h1SMcG0001514	54.6292	-0.275289	0.357872	-0.769238	0.441752	0.99987	none
h1SMcG0001519	16.9937	-0.453262	0.633827	-0.715119	0.474535	0.99987	none
h1SMcG0001520	17.3409	-0.533026	0.611734	-0.871336	0.383571	0.99987	none
h1SMcG0001522	693.536	0.0291616	0.151241	0.192816	0.847103	0.99987	none
h1SMcG0001523	521.3	0.0636258	0.163833	0.388358	0.697751	0.99987	none
h1SMcG0001524	860.12	-0.0449999	0.145881	-0.308471	0.757724	0.99987	none
h1SMcG0001526	82.9751	0.185296	0.29755	0.622739	0.533456	0.99987	none
h1SMcG0001528	72.8403	0.233062	0.317047	0.735101	0.462278	0.99987	none
h1SMcG0001529	684.756	0.0320658	0.153665	0.208673	0.834704	0.99987	none
h1SMcG0001530	130.175	0.0716588	0.268303	0.267082	0.789406	0.99987	none
h1SMcG0001531	1394.36	0.040592	0.149981	0.270647	0.786663	0.99987	none
h1SMcG0001533	139.389	-0.236235	0.241028	-0.980116	0.327029	0.99987	none
h1SMcG0001534	250.273	0.0410952	0.201099	0.204353	0.838078	0.99987	none
h1SMcG0001541	436.067	-0.109941	0.181263	-0.606527	0.544165	0.99987	none
h1SMcG0001542	860.409	-0.176336	0.150361	-1.17275	0.240898	0.99987	none
h1SMcG0001543	2366.84	-0.145231	0.133839	-1.08512	0.27787	0.99987	none
h1SMcG0001544	110.614	-0.149137	0.263148	-0.566741	0.57089	0.99987	none
h1SMcG0001547	1194.97	-0.00568668	0.147097	-0.0386592	0.969162	0.99987	none
h1SMcG0001548	326.273	0.143543	0.189853	0.75607	0.449607	0.99987	none
h1SMcG0001551	429.559	0.127152	0.176609	0.719964	0.471547	0.99987	none
h1SMcG0001552	168.25	0.344099	0.226964	1.51609	0.129496	0.99987	none
h1SMcG0001553	7802.08	0.419516	0.154884	2.70859	0.00675706	0.254443	none
h1SMcG0001554	243.902	-0.00424071	0.204581	-0.0207288	0.983462	0.99987	none
h1SMcG0001556	1087.81	0.0180318	0.14024	0.128577	0.897692	0.99987	none
h1SMcG0001557	1292.04	-0.320372	0.180263	-1.77724	0.075528	0.99987	none
h1SMcG0001558	300.868	0.0293186	0.187344	0.156496	0.875642	0.99987	none
h1SMcG0001559	107.26	0.106158	0.28378	0.374087	0.708339	0.99987	none
h1SMcG0001560	549.113	-0.0182772	0.1743	-0.10486	0.916487	0.99987	none
h1SMcG0001563	2196.49	0.566147	0.149726	3.78123	0.000156058	0.0135853	DEG
h1SMcG0001564	294.385	0.221166	0.204076	1.08375	0.278477	0.99987	none
h1SMcG0001569	218.418	-0.0215627	0.263268	-0.0819042	0.934723	0.99987	none
h1SMcG0001570	30.9616	0.153948	0.485592	0.317031	0.75122	0.99987	none
h1SMcG0001572	929.051	-0.178406	0.147591	-1.20878	0.226747	0.99987	none
h1SMcG0001573	158.731	-0.0928118	0.235538	-0.394042	0.69355	0.99987	none
h1SMcG0001575	13.7895	-0.132652	0.671668	-0.197496	0.84344	0.99987	none
h1SMcG0001577	14.035	0.38482	0.688327	0.559066	0.576117	0.99987	none
h1SMcG0001581	171.505	0.196405	0.226201	0.868274	0.385244	0.99987	none
h1SMcG0001582	150.905	-0.0769541	0.282543	-0.272362	0.785343	0.99987	none
h1SMcG0001584	114.94	-0.109627	0.267285	-0.410151	0.681695	0.99987	none
h1SMcG0001585	1546.54	0.0732588	0.1404	0.521788	0.601818	0.99987	none
h1SMcG0001587	265.866	0.141288	0.193695	0.729435	0.465736	0.99987	none
h1SMcG0001589	169.272	0.22479	0.231923	0.969245	0.332423	0.99987	none
h1SMcG0001590	576.662	0.115204	0.158677	0.726026	0.467823	0.99987	none
h1SMcG0001592	299.256	-0.0489962	0.187781	-0.260922	0.794152	0.99987	none
h1SMcG0001594	76.9628	-0.307665	0.309071	-0.995451	0.319517	0.99987	none
h1SMcG0001597	153.843	0.390797	0.235827	1.65713	0.0974928	0.99987	none
h1SMcG0001598	25.5518	-0.304345	0.506121	-0.601328	0.547621	0.99987	none
h1SMcG0001599	584.329	0.0790253	0.158971	0.497103	0.619116	0.99987	none
h1SMcG0001600	21.9886	-0.129249	0.568318	-0.227425	0.820094	0.99987	none
h1SMcG0001601	177.688	-0.253038	0.221637	-1.14168	0.253588	0.99987	none
h1SMcG0001604	564.673	0.0455818	0.159769	0.285297	0.775417	0.99987	none
h1SMcG0001606	5182.03	0.171682	0.158835	1.08088	0.279749	0.99987	none
h1SMcG0001607	612.792	0.158844	0.156206	1.01689	0.309208	0.99987	none
h1SMcG0001608	1456.4	0.818374	0.138017	5.92951	3.03839e-09	1.0655e-06	DEG
h1SMcG0001612	38.1462	0.39952	0.433137	0.922386	0.356327	0.99987	none
h1SMcG0001623	800.168	0.29556	0.149578	1.97596	0.0481591	0.832791	none
h1SMcG0001624	81.6647	-0.278678	0.297636	-0.936307	0.349115	0.99987	none
h1SMcG0001625	234.014	-0.0950008	0.202413	-0.469342	0.638825	0.99987	none
h1SMcG0001627	156.57	-0.203873	0.233703	-0.872358	0.383013	0.99987	none
h1SMcG0001628	40.7295	-0.944765	0.415443	-2.27412	0.022959	0.565906	none
h1SMcG0001630	493.013	0.653383	0.17544	3.72425	0.000195897	0.0161694	DEG
h1SMcG0001631	3749.41	-0.0137247	0.14279	-0.0961179	0.923427	0.99987	none
h1SMcG0001632	473.891	0.0119345	0.178536	0.0668464	0.946704	0.99987	none
h1SMcG0001633	595.954	-0.0209938	0.159875	-0.131314	0.895527	0.99987	none
h1SMcG0001634	524.37	-0.289882	0.161593	-1.7939	0.0728286	0.99987	none
h1SMcG0001635	439.828	-0.0304715	0.175819	-0.173312	0.862407	0.99987	none
h1SMcG0001638	1221.07	-0.0130489	0.172177	-0.075788	0.939588	0.99987	none
h1SMcG0001639	406.164	-0.0861113	0.172664	-0.498723	0.617974	0.99987	none
h1SMcG0001640	111.884	-0.206312	0.271942	-0.758661	0.448055	0.99987	none
h1SMcG0001641	133.161	-0.02697	0.245871	-0.109692	0.912654	0.99987	none
h1SMcG0001643	1964.86	0.0587611	0.131351	0.44736	0.654615	0.99987	none
h1SMcG0001645	63.717	-0.56024	0.335147	-1.67162	0.094599	0.99987	none
h1SMcG0001646	57.4114	0.403624	0.347486	1.16155	0.245417	0.99987	none
h1SMcG0001647	201.92	-0.355375	0.214771	-1.65467	0.097991	0.99987	none
h1SMcG0001649	588.375	0.0761809	0.164149	0.464095	0.64258	0.99987	none
h1SMcG0001650	136.235	0.423045	0.243759	1.73551	0.0826512	0.99987	none
h1SMcG0001652	292.2	-0.606396	0.189964	-3.19216	0.00141211	0.0810823	DEG
h1SMcG0001653	608.122	-0.0379114	0.182311	-0.207949	0.835269	0.99987	none
h1SMcG0001654	13684.8	0.131581	0.121808	1.08023	0.280038	0.99987	none
h1SMcG0001655	370.791	-0.213389	0.178634	-1.19456	0.232258	0.99987	none
h1SMcG0001658	839.418	-0.0238299	0.146175	-0.163023	0.8705	0.99987	none
h1SMcG0001660	326.381	-0.0189489	0.191784	-0.0988031	0.921295	0.99987	none
h1SMcG0001662	19.1802	0.424333	0.609454	0.696251	0.486272	0.99987	none
h1SMcG0001663	726.031	0.218326	0.158919	1.37382	0.169496	0.99987	none
h1SMcG0001664	383.022	0.23914	0.178554	1.33931	0.180468	0.99987	none
h1SMcG0001665	109.64	-0.037681	0.269347	-0.139898	0.888741	0.99987	none
h1SMcG0001667	16.8867	0.91674	0.617181	1.48536	0.137447	0.99987	none
h1SMcG0001668	632.161	-0.0198126	0.154022	-0.128635	0.897647	0.99987	none
h1SMcG0001669	512.903	0.771544	0.204966	3.76425	0.000167049	0.0142331	DEG
h1SMcG0001670	661.084	0.496704	0.171561	2.8952	0.00378911	0.170437	none
h1SMcG0001671	136.173	0.31758	0.247277	1.28431	0.199034	0.99987	none
h1SMcG0001672	108.997	0.235885	0.265769	0.887556	0.37478	0.99987	none
h1SMcG0001673	274.544	0.224293	0.19171	1.16996	0.242018	0.99987	none
h1SMcG0001674	29.0493	-0.152265	0.473739	-0.321412	0.747898	0.99987	none
h1SMcG0001675	46.9355	0.142432	0.379203	0.375608	0.707208	0.99987	none
h1SMcG0001680	22.4121	0.151924	0.534892	0.284027	0.77639	0.99987	none
h1SMcG0001681	330.932	0.369544	0.182556	2.02428	0.0429415	0.784531	none
h1SMcG0001682	2908.76	0.0430333	0.135547	0.31748	0.750879	0.99987	none
h1SMcG0001683	2184.08	0.0312864	0.14268	0.219276	0.826435	0.99987	none
h1SMcG0001684	2499.99	0.394801	0.168364	2.34492	0.0190311	0.49769	none
h1SMcG0001685	146.305	-0.119728	0.236664	-0.505898	0.612928	0.99987	none
h1SMcG0001688	28.6151	0.619292	0.492474	1.25751	0.208568	0.99987	none
h1SMcG0001689	157.934	0.107217	0.241504	0.443956	0.657075	0.99987	none
h1SMcG0001690	56.775	-0.272592	0.376291	-0.724417	0.46881	0.99987	none
h1SMcG0001691	27.7072	-0.47504	0.483289	-0.982931	0.325641	0.99987	none
h1SMcG0001692	179.944	0.403079	0.23092	1.74554	0.0808909	0.99987	none
h1SMcG0001693	74.1637	0.012443	0.310794	0.0400362	0.968064	0.99987	none
h1SMcG0001694	41.2058	-0.229652	0.409801	-0.560399	0.575207	0.99987	none
h1SMcG0001698	87.1739	0.0136211	0.289758	0.0470086	0.962506	0.99987	none
h1SMcG0001699	109.996	-0.168036	0.289174	-0.581089	0.561181	0.99987	none
h1SMcG0001700	41.7153	-0.370962	0.401799	-0.923253	0.355875	0.99987	none
h1SMcG0001702	1605.86	-0.00558988	0.13532	-0.0413086	0.96705	0.99987	none
h1SMcG0001703	542.528	-0.0788174	0.159195	-0.495099	0.62053	0.99987	none
h1SMcG0001704	119.453	0.0958688	0.259155	0.369929	0.711435	0.99987	none
h1SMcG0001706	367.396	0.102528	0.175534	0.584092	0.559158	0.99987	none
h1SMcG0001708	15.3588	-0.408117	0.644718	-0.633016	0.526723	0.99987	none
h1SMcG0001710	4301.58	0.0117212	0.128135	0.0914759	0.927114	0.99987	none
h1SMcG0001712	459.226	0.0454931	0.16823	0.270422	0.786835	0.99987	none
h1SMcG0001713	35.1413	-0.592553	0.439564	-1.34805	0.177643	0.99987	none
h1SMcG0001714	164.781	0.0520024	0.259972	0.200031	0.841456	0.99987	none
h1SMcG0001715	1005.81	0.0512382	0.146162	0.350558	0.72592	0.99987	none
h1SMcG0001717	306.805	-0.047868	0.21471	-0.222943	0.82358	0.99987	none
h1SMcG0001718	197.143	0.00597631	0.214966	0.0278012	0.977821	0.99987	none
h1SMcG0001719	2328.37	-0.00598253	0.154609	-0.0386945	0.969134	0.99987	none
h1SMcG0001721	52.4147	0.0819956	0.367422	0.223165	0.823407	0.99987	none
h1SMcG0001722	337.66	-0.267273	0.184468	-1.44888	0.147371	0.99987	none
h1SMcG0001723	501.011	-0.250309	0.163105	-1.53465	0.12487	0.99987	none
h1SMcG0001725	107.779	-0.206435	0.267387	-0.772047	0.440086	0.99987	none
h1SMcG0001728	302.111	0.0509398	0.186382	0.273309	0.784616	0.99987	none
h1SMcG0001729	146.24	0.160431	0.241405	0.664573	0.506324	0.99987	none
h1SMcG0001730	76.9676	0.210098	0.329882	0.636888	0.524198	0.99987	none
h1SMcG0001735	17.1984	0.41275	0.606868	0.680131	0.496422	0.99987	none
h1SMcG0001736	54.568	0.0702251	0.355321	0.197638	0.843328	0.99987	none
h1SMcG0001737	14.6207	-0.0230435	0.651067	-0.0353934	0.971766	0.99987	none
h1SMcG0001738	440.822	-0.104801	0.168543	-0.621803	0.534072	0.99987	none
h1SMcG0001739	1823.13	-0.0342349	0.135804	-0.25209	0.800971	0.99987	none
h1SMcG0001740	705.523	-0.120261	0.166474	-0.722401	0.470048	0.99987	none
h1SMcG0001741	31.0443	0.157704	0.467438	0.337379	0.735831	0.99987	none
h1SMcG0001742	669.316	-0.438759	0.156651	-2.80087	0.00509653	0.210765	none
h1SMcG0001747	115.189	0.0764215	0.284224	0.268878	0.788024	0.99987	none
h1SMcG0001748	1275.6	0.0428516	0.145811	0.293885	0.768846	0.99987	none
h1SMcG0001750	9532.84	0.112634	0.154439	0.729312	0.465811	0.99987	none
h1SMcG0001751	582.091	0.141117	0.161097	0.875976	0.381043	0.99987	none
h1SMcG0001756	121.604	-0.133476	0.263591	-0.506378	0.612591	0.99987	none
h1SMcG0001757	351.828	-0.213718	0.180042	-1.18705	0.23521	0.99987	none
h1SMcG0001759	1525.43	0.648295	0.170967	3.79193	0.000149481	0.013102	DEG
h1SMcG0001761	222.426	-0.0147889	0.207488	-0.0712761	0.943178	0.99987	none
h1SMcG0001762	14.2758	0.296319	0.665965	0.444947	0.656358	0.99987	none
h1SMcG0001765	562.397	0.0597676	0.17027	0.351016	0.725577	0.99987	none
h1SMcG0001766	59.7711	0.514718	0.359171	1.43307	0.151836	0.99987	none
h1SMcG0001768	95.4914	-0.119594	0.290862	-0.411172	0.680947	0.99987	none
h1SMcG0001771	702.71	-0.448167	0.160975	-2.78407	0.00536813	0.219098	none
h1SMcG0001772	1108.48	-0.00275962	0.141556	-0.0194949	0.984446	0.99987	none
h1SMcG0001773	1044.66	0.0750735	0.143118	0.524558	0.599891	0.99987	none
h1SMcG0001775	3212.31	0.0842856	0.134839	0.625082	0.531917	0.99987	none
h1SMcG0001776	777.023	0.410922	0.169192	2.42873	0.0151516	0.436948	none
h1SMcG0001778	2465.83	-0.0481674	0.138101	-0.348785	0.727251	0.99987	none
h1SMcG0001782	259.035	-0.0902776	0.197217	-0.457757	0.647127	0.99987	none
h1SMcG0001783	323.365	0.0506819	0.183122	0.276766	0.78196	0.99987	none
h1SMcG0001784	380.466	0.0993241	0.173448	0.572645	0.566885	0.99987	none
h1SMcG0001785	98.2276	-0.202089	0.284369	-0.710657	0.477297	0.99987	none
h1SMcG0001787	449.654	-0.391834	0.166505	-2.35328	0.0186086	0.491505	none
h1SMcG0001788	564.458	0.0678795	0.159485	0.425616	0.670387	0.99987	none
h1SMcG0001791	18.4457	-0.274674	0.605794	-0.453411	0.650253	0.99987	none
h1SMcG0001792	13.4853	-0.626621	0.681558	-0.919394	0.357889	0.99987	none
h1SMcG0001796	266.89	0.0880894	0.192996	0.456431	0.64808	0.99987	none
h1SMcG0001797	2851.13	-0.0218555	0.153095	-0.142758	0.886481	0.99987	none
h1SMcG0001798	26.5915	-0.0441497	0.506669	-0.0871373	0.930562	0.99987	none
h1SMcG0001799	23.1999	0.257403	0.556264	0.462734	0.643555	0.99987	none
h1SMcG0001801	277.194	0.107759	0.191544	0.562578	0.573722	0.99987	none
h1SMcG0001802	25.6859	0.222394	0.518234	0.429138	0.667823	0.99987	none
h1SMcG0001803	783.321	-0.213645	0.150666	-1.41801	0.156189	0.99987	none
h1SMcG0001804	373.451	0.00290699	0.174834	0.0166271	0.986734	0.99987	none
h1SMcG0001805	466.778	-0.0819036	0.170033	-0.481693	0.630024	0.99987	none
h1SMcG0001806	723.914	0.0298843	0.152591	0.195846	0.844731	0.99987	none
h1SMcG0001807	594.282	0.00982827	0.158383	0.062054	0.95052	0.99987	none
h1SMcG0001808	25.9652	0.764308	0.515736	1.48197	0.138347	0.99987	none
h1SMcG0001811	16085.5	0.351336	0.123407	2.84696	0.00441385	0.188064	none
h1SMcG0001812	1985.17	0.0263394	0.157871	0.166841	0.867495	0.99987	none
h1SMcG0001813	887.305	0.299351	0.144747	2.0681	0.0386307	0.752507	none
h1SMcG0001814	21.9375	0.0340904	0.553092	0.061636	0.950853	0.99987	none
h1SMcG0001815	111.178	-0.991968	0.266793	-3.71813	0.000200707	0.0163474	DEG
h1SMcG0001816	4541.39	-0.02067	0.133948	-0.154314	0.877362	0.99987	none
h1SMcG0001818	20.1187	-0.152692	0.569451	-0.268139	0.788592	0.99987	none
h1SMcG0001820	223.805	-0.166405	0.21181	-0.785633	0.432083	0.99987	none
h1SMcG0001822	686.299	0.0752794	0.156793	0.48012	0.631142	0.99987	none
h1SMcG0001823	314.969	0.0705447	0.189337	0.372587	0.709456	0.99987	none
h1SMcG0001825	205.257	0.0492987	0.218277	0.225854	0.821315	0.99987	none
h1SMcG0001826	75.8917	1.3229	0.34112	3.87812	0.000105266	0.00982958	DEG
h1SMcG0001827	957.453	0.10512	0.150669	0.697684	0.485375	0.99987	none
h1SMcG0001828	773.033	0.0926003	0.158376	0.584688	0.558758	0.99987	none
h1SMcG0001829	688.195	0.0157844	0.160211	0.0985225	0.921517	0.99987	none
h1SMcG0001832	293.055	0.0291878	0.193817	0.150595	0.880295	0.99987	none
h1SMcG0001835	284.193	-0.00821673	0.189835	-0.0432836	0.965475	0.99987	none
h1SMcG0001836	1206.71	0.0381241	0.142819	0.266941	0.789515	0.99987	none
h1SMcG0001837	123.987	-0.0360813	0.263106	-0.137136	0.890923	0.99987	none
h1SMcG0001838	151.836	0.266257	0.242177	1.09943	0.27158	0.99987	none
h1SMcG0001840	104.161	0.196648	0.285424	0.688968	0.490843	0.99987	none
h1SMcG0001843	264.101	0.55477	0.209498	2.6481	0.00809458	0.289148	none
h1SMcG0001844	534.89	0.187924	0.163555	1.149	0.250557	0.99987	none
h1SMcG0001845	221.364	0.117523	0.209705	0.560421	0.575192	0.99987	none
h1SMcG0001846	1329.64	0.126893	0.13686	0.92718	0.353833	0.99987	none
h1SMcG0001847	49.4967	0.245153	0.398543	0.615123	0.538474	0.99987	none
h1SMcG0001848	53.5245	0.203841	0.357207	0.570653	0.568235	0.99987	none
h1SMcG0001849	16.0708	-0.412139	0.639054	-0.64492	0.518979	0.99987	none
h1SMcG0001852	344.383	-0.0104719	0.180203	-0.0581116	0.95366	0.99987	none
h1SMcG0001853	272.666	-0.20608	0.193226	-1.06652	0.286187	0.99987	none
h1SMcG0001854	103.671	0.215159	0.276127	0.779202	0.43586	0.99987	none
h1SMcG0001855	938.737	-0.188436	0.146638	-1.28504	0.198778	0.99987	none
h1SMcG0001856	396.164	-0.0215718	0.173764	-0.124144	0.901201	0.99987	none
h1SMcG0001857	623.275	0.197492	0.159872	1.23532	0.216713	0.99987	none
h1SMcG0001859	2203.33	-0.0729365	0.140353	-0.519665	0.603297	0.99987	none
h1SMcG0001863	752.966	0.0480583	0.190077	0.252836	0.800395	0.99987	none
h1SMcG0001865	120.922	0.0921198	0.253943	0.362758	0.716786	0.99987	none
h1SMcG0001866	1286.54	0.0473658	0.157791	0.300181	0.764039	0.99987	none
h1SMcG0001867	9305.28	0.0512002	0.125984	0.406402	0.684447	0.99987	none
h1SMcG0001869	143.3	0.0196691	0.281452	0.0698843	0.944286	0.99987	none
h1SMcG0001870	131.291	0.0325379	0.247176	0.131638	0.89527	0.99987	none
h1SMcG0001874	78.677	0.0654218	0.309298	0.211517	0.832484	0.99987	none
h1SMcG0001878	34.2597	-0.270915	0.46226	-0.586067	0.557831	0.99987	none
h1SMcG0001881	193.456	0.171047	0.22728	0.752581	0.451701	0.99987	none
h1SMcG0001882	172.696	0.0152111	0.234676	0.0648175	0.948319	0.99987	none
h1SMcG0001884	414.321	0.0549699	0.174472	0.315065	0.752713	0.99987	none
h1SMcG0001885	95.1115	0.0568495	0.279026	0.203743	0.838554	0.99987	none
h1SMcG0001886	16.5154	0.227146	0.619234	0.366819	0.713754	0.99987	none
h1SMcG0001887	1782.66	0.0400669	0.145565	0.275251	0.783123	0.99987	none
h1SMcG0001888	1179.21	-0.0176111	0.14337	-0.122837	0.902236	0.99987	none
h1SMcG0001889	265.451	0.016719	0.193868	0.0862393	0.931276	0.99987	none
h1SMcG0001890	713.603	-0.0157056	0.152408	-0.103049	0.917924	0.99987	none
h1SMcG0001891	850.504	-0.461906	0.152562	-3.02767	0.00246449	0.123821	none
h1SMcG0001892	264.91	-0.21892	0.204778	-1.06906	0.285043	0.99987	none
h1SMcG0001893	251.48	-0.128289	0.202612	-0.633174	0.52662	0.99987	none
h1SMcG0001894	109.77	-0.0586827	0.286508	-0.20482	0.837712	0.99987	none
h1SMcG0001895	85.8156	0.0987389	0.303022	0.325847	0.74454	0.99987	none
h1SMcG0001896	272.913	0.0889203	0.197306	0.450673	0.652225	0.99987	none
h1SMcG0001898	6540.2	0.0325869	0.162708	0.200279	0.841263	0.99987	none
h1SMcG0001900	658.966	-0.132334	0.154213	-0.858126	0.390823	0.99987	none
h1SMcG0001902	1865.34	-0.0375561	0.147986	-0.253781	0.799665	0.99987	none
h1SMcG0001903	160.414	0.250945	0.237464	1.05677	0.290616	0.99987	none
h1SMcG0001911	475.042	0.0232973	0.165773	0.140538	0.888235	0.99987	none
h1SMcG0001915	8348.72	0.0475825	0.124719	0.381516	0.70282	0.99987	none
h1SMcG0001916	1003.84	0.141423	0.147294	0.960141	0.336984	0.99987	none
h1SMcG0001920	128.285	-0.144751	0.256104	-0.565204	0.571935	0.99987	none
h1SMcG0001921	396.238	-0.0276024	0.171961	-0.160516	0.872475	0.99987	none
h1SMcG0001922	38.7542	0.331895	0.414763	0.800204	0.423592	0.99987	none
h1SMcG0001924	4952.11	-0.0177744	0.129779	-0.136959	0.891064	0.99987	none
h1SMcG0001926	150.711	-0.534368	0.246532	-2.16754	0.0301936	0.657537	none
h1SMcG0001927	868.155	-0.0861388	0.146418	-0.588309	0.556325	0.99987	none
h1SMcG0001928	243.264	0.206431	0.2016	1.02396	0.305853	0.99987	none
h1SMcG0001929	75.7997	0.25464	0.310894	0.819059	0.412753	0.99987	none
h1SMcG0001931	1391.14	-0.0683269	0.140907	-0.48491	0.627741	0.99987	none
h1SMcG0001932	85.3258	-0.0858579	0.293621	-0.29241	0.769973	0.99987	none
h1SMcG0001934	441.667	0.000200244	0.167725	0.00119388	0.999047	0.99987	none
h1SMcG0001935	441.125	0.00162013	0.167756	0.00965766	0.992294	0.99987	none
h1SMcG0001936	777.574	-0.0736429	0.167615	-0.439357	0.660403	0.99987	none
h1SMcG0001938	596.385	-0.00232937	0.187744	-0.0124072	0.990101	0.99987	none
h1SMcG0001939	1692.88	0.126749	0.146664	0.864211	0.387472	0.99987	none
h1SMcG0001940	2796.81	0.191921	0.132854	1.4446	0.14857	0.99987	none
h1SMcG0001941	1835.23	-0.0466639	0.153834	-0.30334	0.761631	0.99987	none
h1SMcG0001943	39.3598	-0.00707166	0.410938	-0.0172086	0.98627	0.99987	none
h1SMcG0001944	2116.39	0.139547	0.135619	1.02897	0.303495	0.99987	none
h1SMcG0001945	3995.86	-0.108869	0.140247	-0.776269	0.43759	0.99987	none
h1SMcG0001946	346.577	-0.285639	0.179564	-1.59074	0.111669	0.99987	none
h1SMcG0001947	95.7696	-0.33477	0.28087	-1.1919	0.233299	0.99987	none
h1SMcG0001948	2996.26	0.117359	0.130995	0.895905	0.370304	0.99987	none
h1SMcG0001949	898.416	0.0100535	0.151389	0.0664083	0.947053	0.99987	none
h1SMcG0001950	182.055	-0.44846	0.2187	-2.05057	0.0403089	0.764231	none
h1SMcG0001951	1832.15	-0.0109862	0.132023	-0.0832147	0.933681	0.99987	none
h1SMcG0001953	675.729	0.0461933	0.153213	0.301497	0.763035	0.99987	none
h1SMcG0001955	426.018	-0.0961367	0.170365	-0.564299	0.572551	0.99987	none
h1SMcG0001956	976.93	0.12421	0.143075	0.868146	0.385314	0.99987	none
h1SMcG0001958	762.419	-0.0462687	0.149107	-0.310305	0.756329	0.99987	none
h1SMcG0001959	571.23	0.00104876	0.159056	0.00659368	0.994739	0.99987	none
h1SMcG0001961	333.253	0.219639	0.182812	1.20145	0.229576	0.99987	none
h1SMcG0001962	213.089	-0.0466318	0.20942	-0.222671	0.823792	0.99987	none
h1SMcG0001963	3762.21	0.0354361	0.134453	0.263557	0.792121	0.99987	none
h1SMcG0001965	315.52	-0.010105	0.188341	-0.0536527	0.957212	0.99987	none
h1SMcG0001966	112.387	-0.593429	0.264161	-2.24646	0.0246743	0.590545	none
h1SMcG0001967	545.509	0.350386	0.162016	2.16267	0.0305667	0.660992	none
h1SMcG0001968	1023.58	0.124853	0.150959	0.827065	0.4082	0.99987	none
h1SMcG0001969	296.874	0.107091	0.188263	0.568837	0.569466	0.99987	none
h1SMcG0001972	361.812	-0.0509712	0.18144	-0.280926	0.778767	0.99987	none
h1SMcG0001973	9955.21	0.0460233	0.123214	0.373524	0.708759	0.99987	none
h1SMcG0001974	411.579	-0.0382099	0.179109	-0.213334	0.831067	0.99987	none
h1SMcG0001975	725.634	-0.0444984	0.16816	-0.264619	0.791303	0.99987	none
h1SMcG0001978	33.3902	0.404099	0.490577	0.823721	0.410098	0.99987	none
h1SMcG0001979	631.787	0.00977902	0.154954	0.0631091	0.94968	0.99987	none
h1SMcG0001980	1640.63	0.00802943	0.50614	0.0158641	0.987343	0.99987	none
h1SMcG0001982	6611.11	0.00769227	0.128896	0.0596781	0.952412	0.99987	none
h1SMcG0001983	2731.14	-0.0553639	0.130017	-0.425821	0.670238	0.99987	none
h1SMcG0001984	229.879	0.101848	0.206268	0.493768	0.62147	0.99987	none
h1SMcG0001988	97.6685	0.0916524	0.276541	0.331424	0.740324	0.99987	none
h1SMcG0001989	531.936	0.151421	0.171038	0.885308	0.37599	0.99987	none
h1SMcG0001991	178.177	-0.474406	0.247283	-1.91847	0.0550509	0.890496	none
h1SMcG0001993	825.256	0.15197	0.156292	0.972346	0.330879	0.99987	none
h1SMcG0001994	440.178	-0.0619382	0.174062	-0.355839	0.721961	0.99987	none
h1SMcG0001995	445.095	-0.00778055	0.169588	-0.045879	0.963407	0.99987	none
h1SMcG0001997	1163.75	-0.0563936	0.154209	-0.365696	0.714592	0.99987	none
h1SMcG0001998	238.967	-0.10462	0.211432	-0.494814	0.620731	0.99987	none
h1SMcG0001999	986.391	0.0205527	0.148153	0.138726	0.889667	0.99987	none
h1SMcG0002001	415.963	0.0582602	0.170723	0.341255	0.732912	0.99987	none
h1SMcG0002003	1951.58	0.274804	0.138517	1.9839	0.047267	0.829029	none
h1SMcG0002004	121.686	-0.27256	0.298308	-0.913688	0.360881	0.99987	none
h1SMcG0002005	2186.07	0.04857	0.138252	0.351316	0.725351	0.99987	none
h1SMcG0002006	153.117	0.543464	0.239026	2.27366	0.0229864	0.565906	none
h1SMcG0002007	1522.22	0.0551466	0.167298	0.329632	0.741678	0.99987	none
h1SMcG0002009	286.816	-0.14461	0.196745	-0.735012	0.462332	0.99987	none
h1SMcG0002010	68.6215	-0.331961	0.321141	-1.0337	0.301279	0.99987	none
h1SMcG0002012	149.824	0.141878	0.244868	0.579406	0.562315	0.99987	none
h1SMcG0002013	77.5973	0.176144	0.333929	0.52749	0.597854	0.99987	none
h1SMcG0002014	4612.46	-0.0329576	0.124227	-0.265302	0.790777	0.99987	none
h1SMcG0002016	4956.12	-0.0197351	0.156908	-0.125775	0.89991	0.99987	none
h1SMcG0002017	685.787	0.0598661	0.195405	0.306369	0.759324	0.99987	none
h1SMcG0002018	490.09	0.118666	0.168342	0.704911	0.480866	0.99987	none
h1SMcG0002019	2050.85	0.0903847	0.164146	0.550637	0.581883	0.99987	none
h1SMcG0002020	794.76	0.0237737	0.183124	0.129823	0.896707	0.99987	none
h1SMcG0002021	91.89	0.0572706	0.301798	0.189765	0.849493	0.99987	none
h1SMcG0002022	1499.6	0.0383459	0.147885	0.259296	0.795407	0.99987	none
h1SMcG0002023	444.014	-0.0226976	0.191663	-0.118424	0.905732	0.99987	none
h1SMcG0002024	86.1532	-0.436655	0.311456	-1.40198	0.160921	0.99987	none
h1SMcG0002025	1911.7	-0.156468	0.146782	-1.06599	0.286429	0.99987	none
h1SMcG0002026	767.718	-0.196061	0.157816	-1.24234	0.214111	0.99987	none
h1SMcG0002027	1140.36	-0.130111	0.156372	-0.83206	0.405375	0.99987	none
h1SMcG0002028	683.448	-0.152984	0.16231	-0.94254	0.345916	0.99987	none
h1SMcG0002029	65.0416	-0.0242731	0.336475	-0.0721394	0.942491	0.99987	none
h1SMcG0002030	710.758	0.0220235	0.156134	0.141055	0.887827	0.99987	none
h1SMcG0002034	759.327	0.112638	0.148763	0.757167	0.44895	0.99987	none
h1SMcG0002035	112.106	-0.134472	0.290232	-0.463325	0.643131	0.99987	none
h1SMcG0002036	15.9575	0.0580626	0.631372	0.0919626	0.926728	0.99987	none
h1SMcG0002037	552.099	-0.00402179	0.162623	-0.0247307	0.98027	0.99987	none
h1SMcG0002038	2036.26	0.110185	0.131895	0.835399	0.403493	0.99987	none
h1SMcG0002039	496.762	-0.144683	0.171047	-0.84587	0.397625	0.99987	none
h1SMcG0002041	8575.9	-0.00173882	0.13767	-0.0126304	0.989923	0.99987	none
h1SMcG0002042	41.5635	-0.527019	0.41154	-1.2806	0.200334	0.99987	none
h1SMcG0002043	237.363	-0.1293	0.20044	-0.645082	0.518874	0.99987	none
h1SMcG0002044	218.642	-0.099243	0.206502	-0.480591	0.630807	0.99987	none
h1SMcG0002047	2156.33	-0.0572474	0.131052	-0.43683	0.662235	0.99987	none
h1SMcG0002051	248.938	-0.000747556	0.2017	-0.00370628	0.997043	0.99987	none
h1SMcG0002053	605.077	0.10923	0.159346	0.68549	0.493035	0.99987	none
h1SMcG0002054	363.537	-0.0399907	0.185293	-0.215824	0.829125	0.99987	none
h1SMcG0002055	1711.66	0.0467717	0.136216	0.343365	0.731324	0.99987	none
h1SMcG0002056	492.924	0.30466	0.175376	1.73718	0.0823552	0.99987	none
h1SMcG0002057	160.969	0.231044	0.234644	0.984656	0.324793	0.99987	none
h1SMcG0002058	119.183	-0.144902	0.258469	-0.560618	0.575058	0.99987	none
h1SMcG0002059	1666.8	0.0607107	0.15991	0.379655	0.704201	0.99987	none
h1SMcG0002061	892.871	0.0846668	0.166596	0.508217	0.611301	0.99987	none
h1SMcG0002062	436.392	-0.0724101	0.193548	-0.37412	0.708315	0.99987	none
h1SMcG0002063	13.5548	-0.152234	0.699195	-0.217728	0.827641	0.99987	none
h1SMcG0002064	1985.46	0.205478	0.167989	1.22316	0.221269	0.99987	none
h1SMcG0002065	2922.13	0.186734	0.153685	1.21504	0.224351	0.99987	none
h1SMcG0002066	140.191	-0.00732703	0.240466	-0.0304702	0.975692	0.99987	none
h1SMcG0002071	475.86	0.10309	0.168378	0.612252	0.540371	0.99987	none
h1SMcG0002072	639.978	0.0315925	0.154922	0.203925	0.838412	0.99987	none
h1SMcG0002073	131.37	0.0491518	0.253333	0.194021	0.846159	0.99987	none
h1SMcG0002074	118.379	0.0498271	0.270828	0.183981	0.854029	0.99987	none
h1SMcG0002076	342.944	-0.143078	0.183627	-0.779173	0.435878	0.99987	none
h1SMcG0002077	450.684	-0.136654	0.168175	-0.812574	0.416463	0.99987	none
h1SMcG0002078	10019	0.297924	0.140783	2.11619	0.0343288	0.705343	none
h1SMcG0002079	290.623	-0.165692	0.195504	-0.847511	0.39671	0.99987	none
h1SMcG0002080	221.627	0.0313313	0.219941	0.142453	0.886722	0.99987	none
h1SMcG0002081	348.941	-0.0401451	0.185486	-0.216432	0.828651	0.99987	none
h1SMcG0002084	269.957	-0.00982356	0.193442	-0.050783	0.959498	0.99987	none
h1SMcG0002085	1018.76	-0.176065	0.160433	-1.09743	0.272452	0.99987	none
h1SMcG0002086	1245.55	0.370801	0.14708	2.52108	0.0116996	0.374895	none
h1SMcG0002088	72.9958	0.0190367	0.331977	0.0573433	0.954272	0.99987	none
h1SMcG0002090	116.986	-0.491557	0.265557	-1.85104	0.0641639	0.952137	none
h1SMcG0002091	668.122	-0.00652451	0.16243	-0.040168	0.967959	0.99987	none
h1SMcG0002093	1085.95	0.0477254	0.170375	0.280119	0.779386	0.99987	none
h1SMcG0002094	181.983	-0.014183	0.218243	-0.0649871	0.948184	0.99987	none
h1SMcG0002095	1043.28	-0.00847623	0.143824	-0.0589347	0.953004	0.99987	none
h1SMcG0002097	816.278	-0.0463164	0.149962	-0.308855	0.757432	0.99987	none
h1SMcG0002099	200.502	-0.170491	0.21099	-0.808051	0.419061	0.99987	none
h1SMcG0002100	76.5518	0.12189	0.314981	0.386977	0.698773	0.99987	none
h1SMcG0002103	75.1354	0.0654301	0.322198	0.203074	0.839077	0.99987	none
h1SMcG0002104	207.575	0.0264291	0.218763	0.120812	0.90384	0.99987	none
h1SMcG0002105	275.147	-0.156813	0.195044	-0.80399	0.421403	0.99987	none
h1SMcG0002107	2121.88	0.0311543	0.15052	0.206978	0.836027	0.99987	none
h1SMcG0002108	1248.92	-0.101719	0.160609	-0.633335	0.526515	0.99987	none
h1SMcG0002110	152.739	-0.00773106	0.237292	-0.0325804	0.974009	0.99987	none
h1SMcG0002112	899.469	-0.491416	0.149073	-3.29648	0.000979042	0.0605401	DEG
h1SMcG0002113	1009.54	-0.254698	0.146522	-1.73829	0.0821599	0.99987	none
h1SMcG0002114	94.1468	-0.0198284	0.297936	-0.0665526	0.946938	0.99987	none
h1SMcG0002116	2607.12	-0.00861445	0.134357	-0.0641163	0.948878	0.99987	none
h1SMcG0002117	21469.1	0.186092	0.122085	1.52429	0.127437	0.99987	none
h1SMcG0002120	768.732	0.031822	0.151076	0.210636	0.833171	0.99987	none
h1SMcG0002123	968.373	0.0726621	0.17084	0.425322	0.670602	0.99987	none
h1SMcG0002126	96.0132	0.0697269	0.280864	0.248259	0.803934	0.99987	none
h1SMcG0002127	1323.43	-0.00226189	0.15359	-0.0147268	0.98825	0.99987	none
h1SMcG0002129	2901.02	-0.198765	0.13727	-1.44799	0.14762	0.99987	none
h1SMcG0002130	154.319	-0.0812244	0.234539	-0.346315	0.729106	0.99987	none
h1SMcG0002131	900.09	-0.504488	0.14603	-3.45469	0.000550932	0.0377266	DEG
h1SMcG0002133	118.038	0.14601	0.257719	0.566549	0.57102	0.99987	none
h1SMcG0002134	1069.47	0.0582438	0.153399	0.379688	0.704177	0.99987	none
h1SMcG0002136	29.4663	-0.300087	0.471068	-0.637035	0.524102	0.99987	none
h1SMcG0002139	1524.16	-0.0992445	0.14005	-0.708637	0.478549	0.99987	none
h1SMcG0002141	27.6678	0.134792	0.484875	0.277994	0.781017	0.99987	none
h1SMcG0002143	1300.13	0.0128721	0.148227	0.0868406	0.930798	0.99987	none
h1SMcG0002146	14.4847	-0.166721	0.654656	-0.254669	0.798979	0.99987	none
h1SMcG0002149	3105.38	-0.136686	0.140718	-0.971346	0.331376	0.99987	none
h1SMcG0002150	451.102	-0.0332079	0.169489	-0.19593	0.844665	0.99987	none
h1SMcG0002151	408.066	-0.13321	0.194418	-0.685173	0.493235	0.99987	none
h1SMcG0002152	3559.96	-0.0182563	0.128386	-0.142199	0.886923	0.99987	none
h1SMcG0002153	325.64	-0.09382	0.575182	-0.163114	0.870429	0.99987	none
h1SMcG0002154	413.451	-0.0607002	0.172536	-0.351813	0.724979	0.99987	none
h1SMcG0002157	86.1881	0.0639588	0.298429	0.214318	0.830299	0.99987	none
h1SMcG0002159	275.838	-0.0118142	0.207762	-0.0568638	0.954654	0.99987	none
h1SMcG0002160	558.943	0.0704135	0.158584	0.444014	0.657032	0.99987	none
h1SMcG0002161	125.297	-0.0566652	0.252404	-0.224502	0.822367	0.99987	none
h1SMcG0002162	740.16	0.0962592	0.162522	0.592285	0.55366	0.99987	none
h1SMcG0002164	68.8321	-0.428935	0.329038	-1.3036	0.192368	0.99987	none
h1SMcG0002168	37.4115	0.22461	0.426144	0.527075	0.598141	0.99987	none
h1SMcG0002169	15.7154	0.559092	0.649233	0.861159	0.38915	0.99987	none
h1SMcG0002171	18.5694	0.088082	0.592771	0.148594	0.881874	0.99987	none
h1SMcG0002172	86.2482	-0.306831	0.290579	-1.05593	0.291	0.99987	none
h1SMcG0002174	361.507	0.0489198	0.184523	0.265115	0.790921	0.99987	none
h1SMcG0002175	761.466	0.760467	0.166061	4.57944	4.66213e-06	0.000673423	DEG
h1SMcG0002176	577.042	0.794672	0.164155	4.84099	1.29197e-06	0.000219149	DEG
h1SMcG0002178	101.702	0.196414	0.283553	0.692689	0.488505	0.99987	none
h1SMcG0002179	59.3871	-0.0132483	0.375572	-0.035275	0.97186	0.99987	none
h1SMcG0002182	1851.46	-0.207364	0.131773	-1.57365	0.115569	0.99987	none
h1SMcG0002183	232.419	0.105167	0.203704	0.516275	0.605663	0.99987	none
h1SMcG0002185	455.922	0.00126362	0.209569	0.00602961	0.995189	0.99987	none
h1SMcG0002186	199.631	0.235992	0.21269	1.10956	0.267188	0.99987	none
h1SMcG0002187	340.667	-0.310374	0.179572	-1.72841	0.083914	0.99987	none
h1SMcG0002188	98.7208	0.218407	0.277946	0.785791	0.43199	0.99987	none
h1SMcG0002190	14.162	0.312943	0.664891	0.470668	0.637878	0.99987	none
h1SMcG0002191	97.2888	-0.126257	0.279733	-0.451348	0.651739	0.99987	none
h1SMcG0002192	37.9117	0.0582232	0.418365	0.139168	0.889317	0.99987	none
h1SMcG0002194	147.028	-0.137513	0.253739	-0.541948	0.587854	0.99987	none
h1SMcG0002196	476.695	0.00224115	0.171899	0.0130376	0.989598	0.99987	none
h1SMcG0002197	379.003	-0.0114153	0.175785	-0.0649389	0.948223	0.99987	none
h1SMcG0002198	1128.48	0.0286022	0.144349	0.198147	0.84293	0.99987	none
h1SMcG0002200	254.13	-0.274032	0.23516	-1.1653	0.243896	0.99987	none
h1SMcG0002201	28.4348	0.0267938	0.602775	0.0444507	0.964545	0.99987	none
h1SMcG0002207	943.151	0.00110729	0.145117	0.0076303	0.993912	0.99987	none
h1SMcG0002209	391.66	0.338029	0.178355	1.89526	0.0580584	0.908927	none
h1SMcG0002210	396.941	0.0459997	0.173157	0.265653	0.790507	0.99987	none
h1SMcG0002211	167.236	0.168089	0.228222	0.736517	0.461416	0.99987	none
h1SMcG0002212	809.937	-0.144561	0.160203	-0.902363	0.366864	0.99987	none
h1SMcG0002213	263.145	-0.308543	0.197771	-1.5601	0.118736	0.99987	none
h1SMcG0002214	542.751	0.0538903	0.159456	0.337962	0.735392	0.99987	none
h1SMcG0002215	1206.5	0.0588601	0.138791	0.424091	0.6715	0.99987	none
h1SMcG0002216	506.774	-0.0542856	0.168903	-0.321401	0.747906	0.99987	none
h1SMcG0002218	111.882	0.0893185	0.276029	0.323584	0.746253	0.99987	none
h1SMcG0002219	536.61	0.38144	0.191351	1.9934	0.0462176	0.821212	none
h1SMcG0002220	604.613	0.0765452	0.163045	0.469474	0.638731	0.99987	none
h1SMcG0002221	16371.1	-0.0301479	0.138006	-0.218454	0.827075	0.99987	none
h1SMcG0002222	4296.53	0.042542	0.126646	0.335913	0.736937	0.99987	none
h1SMcG0002224	643.481	-0.277878	0.179241	-1.5503	0.121069	0.99987	none
h1SMcG0002232	1847.81	0.411548	0.138572	2.96992	0.00297876	0.14268	none
h1SMcG0002233	775.25	0.0581105	0.153728	0.378009	0.705424	0.99987	none
h1SMcG0002234	60.5165	-0.316401	0.341994	-0.925166	0.354879	0.99987	none
h1SMcG0002235	120.376	-0.088606	0.25875	-0.342439	0.73202	0.99987	none
h1SMcG0002236	341.608	0.0631574	0.180309	0.350274	0.726133	0.99987	none
h1SMcG0002239	132.391	0.246555	0.247612	0.995735	0.319379	0.99987	none
h1SMcG0002241	358.404	-0.025326	0.176809	-0.143239	0.886102	0.99987	none
h1SMcG0002243	12.8168	-0.62558	0.722942	-0.865325	0.386861	0.99987	none
h1SMcG0002244	9684.9	-0.017864	0.128378	-0.139151	0.889331	0.99987	none
h1SMcG0002245	14.785	-0.637074	0.664829	-0.958252	0.337936	0.99987	none
h1SMcG0002249	324.372	0.0707309	0.183226	0.386031	0.699474	0.99987	none
h1SMcG0002250	7301.69	0.00114683	0.127	0.0090301	0.992795	0.99987	none
h1SMcG0002251	243.967	-0.0127895	0.197769	-0.0646687	0.948438	0.99987	none
h1SMcG0002252	1760.26	-0.0539173	0.152247	-0.354143	0.723232	0.99987	none
h1SMcG0002253	1300.1	0.0169183	0.137197	0.123314	0.901858	0.99987	none
h1SMcG0002255	1854.99	0.0268237	0.149249	0.179725	0.857369	0.99987	none
h1SMcG0002256	50.0457	-0.322857	0.373316	-0.864835	0.387129	0.99987	none
h1SMcG0002257	69.7125	0.0560239	0.327369	0.171134	0.864118	0.99987	none
h1SMcG0002259	1122.08	0.018424	0.139636	0.131943	0.89503	0.99987	none
h1SMcG0002260	28415.8	0.0824448	0.135242	0.609611	0.542119	0.99987	none
h1SMcG0002262	16.1795	-0.47727	0.648733	-0.735695	0.461916	0.99987	none
h1SMcG0002264	1130.94	-0.0174238	0.147923	-0.11779	0.906234	0.99987	none
h1SMcG0002265	20.4699	0.261789	0.556995	0.470002	0.638353	0.99987	none
h1SMcG0002267	2820.39	0.335627	0.136675	2.45566	0.0140627	0.420511	none
h1SMcG0002269	49769.5	1.01147	0.162631	6.21942	4.99006e-10	2.05025e-07	DEG
h1SMcG0002271	190.878	-0.0251182	0.23627	-0.106311	0.915335	0.99987	none
h1SMcG0002273	103.453	-0.376482	0.272696	-1.38059	0.167404	0.99987	none
h1SMcG0002274	396.016	-0.115769	0.18552	-0.624025	0.532611	0.99987	none
h1SMcG0002275	421.96	-0.112123	0.173083	-0.647798	0.517116	0.99987	none
h1SMcG0002278	1626.68	-0.00393679	0.148912	-0.0264371	0.978909	0.99987	none
h1SMcG0002282	453.681	0.124965	0.177636	0.703491	0.48175	0.99987	none
h1SMcG0002285	263.52	0.120461	0.193434	0.62275	0.533449	0.99987	none
h1SMcG0002286	700.534	0.0202916	0.158232	0.128239	0.897959	0.99987	none
h1SMcG0002293	121.922	0.0686141	0.259015	0.264903	0.791084	0.99987	none
h1SMcG0002294	175.874	0.134741	0.226094	0.595954	0.551206	0.99987	none
h1SMcG0002295	214.868	-0.000674761	0.215484	-0.00313138	0.997502	0.99987	none
h1SMcG0002296	311.398	-0.148862	0.183962	-0.809199	0.418401	0.99987	none
h1SMcG0002297	241.98	0.0894087	0.204359	0.437507	0.661744	0.99987	none
h1SMcG0002298	185.312	-0.000727868	0.219605	-0.00331445	0.997355	0.99987	none
h1SMcG0002299	356.959	-0.0669606	0.176797	-0.378742	0.704879	0.99987	none
h1SMcG0002300	129.1	-0.346897	0.254988	-1.36044	0.17369	0.99987	none
h1SMcG0002307	578.73	0.0126199	0.166622	0.0757395	0.939626	0.99987	none
h1SMcG0002308	577.952	-0.0211569	0.159188	-0.132905	0.894269	0.99987	none
h1SMcG0002309	777.211	0.0912452	0.162032	0.56313	0.573346	0.99987	none
h1SMcG0002311	318.859	-0.21858	0.197769	-1.10523	0.269061	0.99987	none
h1SMcG0002313	649.295	0.153042	0.15588	0.981798	0.326199	0.99987	none
h1SMcG0002314	219.501	0.190571	0.216314	0.880994	0.378321	0.99987	none
h1SMcG0002315	299.96	-0.136868	0.185484	-0.737898	0.460577	0.99987	none
h1SMcG0002318	1204.35	0.262167	0.140381	1.86754	0.0618258	0.940049	none
h1SMcG0002319	934.585	-0.182516	0.145367	-1.25555	0.209279	0.99987	none
h1SMcG0002320	9049.83	0.0166634	0.148181	0.112453	0.910464	0.99987	none
h1SMcG0002322	46.5715	-0.408231	0.411184	-0.99282	0.320798	0.99987	none
h1SMcG0002323	286.784	0.123894	0.189281	0.654549	0.512758	0.99987	none
h1SMcG0002325	223.763	0.331498	0.213727	1.55104	0.120893	0.99987	none
h1SMcG0002326	1490.93	0.0276474	0.139857	0.197684	0.843293	0.99987	none
h1SMcG0002328	114.299	-0.0855895	0.264813	-0.323208	0.746538	0.99987	none
h1SMcG0002331	15527.4	-0.529263	0.136785	-3.86931	0.000109146	0.01009	DEG
h1SMcG0002334	617.342	0.370963	0.158399	2.34195	0.0191831	0.499544	none
h1SMcG0002335	286.025	-0.11642	0.193377	-0.602036	0.54715	0.99987	none
h1SMcG0002336	636.314	0.0578362	0.159785	0.361963	0.71738	0.99987	none
h1SMcG0002337	394.24	0.0652775	0.17521	0.372566	0.709471	0.99987	none
h1SMcG0002338	163.251	0.390691	0.237633	1.64409	0.100157	0.99987	none
h1SMcG0002340	70.9855	-0.0590012	0.350668	-0.168254	0.866384	0.99987	none
h1SMcG0002341	519.064	-0.482023	0.167173	-2.88338	0.00393438	0.17361	none
h1SMcG0002342	64.2839	-0.409823	0.371878	-1.10204	0.270446	0.99987	none
h1SMcG0002343	136.042	-0.0150811	0.270619	-0.0557282	0.955558	0.99987	none
h1SMcG0002344	786.604	-0.0457089	0.149949	-0.30483	0.760496	0.99987	none
h1SMcG0002345	557.457	-0.259363	0.163493	-1.58638	0.112652	0.99987	none
h1SMcG0002348	46.0148	0.433321	0.389432	1.1127	0.265837	0.99987	none
h1SMcG0002351	75.365	-0.035393	0.312705	-0.113183	0.909885	0.99987	none
h1SMcG0002353	312.761	-0.190911	0.184355	-1.03556	0.300406	0.99987	none
h1SMcG0002357	49.4456	-0.79811	0.384253	-2.07704	0.0377976	0.745827	none
h1SMcG0002359	394.131	0.1246	0.172146	0.723806	0.469185	0.99987	none
h1SMcG0002360	88.8509	0.0854349	0.28801	0.296638	0.766743	0.99987	none
h1SMcG0002361	787.217	-0.027555	0.147779	-0.18646	0.852084	0.99987	none
h1SMcG0002362	1908.62	-0.253828	0.131458	-1.93087	0.0534994	0.87668	none
h1SMcG0002363	29.5737	-0.227011	0.473604	-0.479326	0.631707	0.99987	none
h1SMcG0002364	21.1954	0.198815	0.552491	0.359853	0.718957	0.99987	none
h1SMcG0002366	224.487	0.195762	0.211487	0.925648	0.354629	0.99987	none
h1SMcG0002368	65.7948	-0.401586	0.328998	-1.22063	0.222224	0.99987	none
h1SMcG0002369	197.469	0.439728	0.216738	2.02884	0.0424743	0.78131	none
h1SMcG0002370	356.466	0.152483	0.180235	0.846027	0.397537	0.99987	none
h1SMcG0002371	408.851	-0.189793	0.180082	-1.05392	0.291918	0.99987	none
h1SMcG0002372	3316.11	0.208545	0.13846	1.50617	0.132024	0.99987	none
h1SMcG0002373	774.382	-0.00445839	0.193185	-0.0230783	0.981588	0.99987	none
h1SMcG0002374	472.937	-0.0668759	0.170737	-0.391689	0.695288	0.99987	none
h1SMcG0002375	50.7524	0.194915	0.368189	0.529388	0.596536	0.99987	none
h1SMcG0002376	654.792	0.018245	0.156063	0.116908	0.906933	0.99987	none
h1SMcG0002377	54.3155	-0.42992	0.381167	-1.1279	0.25936	0.99987	none
h1SMcG0002379	13.9458	-0.341213	0.667561	-0.511133	0.609258	0.99987	none
h1SMcG0002380	1203	-0.0625974	0.141368	-0.442797	0.657912	0.99987	none
h1SMcG0002381	296.205	-0.129909	0.19282	-0.67373	0.500483	0.99987	none
h1SMcG0002382	321.635	-0.140396	0.182102	-0.770975	0.440722	0.99987	none
h1SMcG0002383	975.646	-0.0333388	0.183071	-0.182109	0.855498	0.99987	none
h1SMcG0002384	349.254	0.364911	0.189757	1.92304	0.0544745	0.885821	none
h1SMcG0002387	158.701	-0.106497	0.234487	-0.454172	0.649705	0.99987	none
h1SMcG0002388	1412.4	0.253596	0.137783	1.84055	0.0656874	0.966185	none
h1SMcG0002390	136.083	-0.317261	0.245308	-1.29332	0.195902	0.99987	none
h1SMcG0002391	1003.72	0.0979936	0.166138	0.589832	0.555303	0.99987	none
h1SMcG0002395	836.09	-0.0295299	0.146152	-0.20205	0.839878	0.99987	none
h1SMcG0002402	71.8308	-0.0160689	0.316182	-0.0508216	0.959468	0.99987	none
h1SMcG0002404	58.6437	0.339301	0.352701	0.962008	0.336046	0.99987	none
h1SMcG0002405	282.623	-0.0215983	0.209271	-0.103208	0.917798	0.99987	none
h1SMcG0002406	316.888	-0.582082	0.182937	-3.18187	0.00146326	0.0835009	DEG
h1SMcG0002408	200.547	-0.213696	0.213313	-1.00179	0.316444	0.99987	none
h1SMcG0002409	1133.4	-0.390673	0.151243	-2.58307	0.00979245	0.334663	none
h1SMcG0002410	1129.43	0.0745572	0.150712	0.494701	0.620812	0.99987	none
h1SMcG0002411	219.23	-0.179432	0.206513	-0.868867	0.38492	0.99987	none
h1SMcG0002413	693.626	-0.243692	0.167333	-1.45632	0.145303	0.99987	none
h1SMcG0002414	271.857	-0.0966255	0.207904	-0.464759	0.642104	0.99987	none
h1SMcG0002416	209.638	-0.363936	0.221618	-1.64217	0.100554	0.99987	none
h1SMcG0002418	564.156	0.0742265	0.171862	0.431895	0.665818	0.99987	none
h1SMcG0002419	401.133	0.105774	0.19478	0.543045	0.587099	0.99987	none
h1SMcG0002424	867.949	-0.131721	0.146481	-0.899236	0.368527	0.99987	none
h1SMcG0002429	495.253	0.0129347	0.165632	0.0780929	0.937754	0.99987	none
h1SMcG0002430	1118.88	0.223694	0.142234	1.57272	0.115784	0.99987	none
h1SMcG0002434	42.2297	-0.119954	0.396574	-0.302475	0.76229	0.99987	none
h1SMcG0002435	18.507	0.417255	0.615761	0.677625	0.498009	0.99987	none
h1SMcG0002436	641.067	0.0942255	0.15647	0.602196	0.547043	0.99987	none
h1SMcG0002437	149.55	-0.130657	0.234248	-0.557774	0.576999	0.99987	none
h1SMcG0002438	789.05	-0.00694789	0.17007	-0.0408531	0.967413	0.99987	none
h1SMcG0002439	12.9008	-0.0778985	0.72501	-0.107445	0.914436	0.99987	none
h1SMcG0002440	169.412	-0.102766	0.227058	-0.452598	0.650838	0.99987	none
h1SMcG0002441	445.163	-0.0951667	0.168503	-0.564778	0.572225	0.99987	none
h1SMcG0002444	1870.32	-0.050504	0.13367	-0.377827	0.705559	0.99987	none
h1SMcG0002445	243.968	0.0709163	0.197661	0.358777	0.719762	0.99987	none
h1SMcG0002447	38.689	-0.169561	0.414198	-0.409372	0.682267	0.99987	none
h1SMcG0002448	1113.17	0.0119233	0.142365	0.0837512	0.933254	0.99987	none
h1SMcG0002449	1399.31	0.0038627	0.137656	0.0280605	0.977614	0.99987	none
h1SMcG0002450	1187.79	0.0379723	0.139549	0.272108	0.785539	0.99987	none
h1SMcG0002453	679.465	0.110833	0.152661	0.726006	0.467835	0.99987	none
h1SMcG0002454	166.035	0.390442	0.242222	1.61192	0.106979	0.99987	none
h1SMcG0002455	1259.58	0.0306257	0.139411	0.21968	0.826121	0.99987	none
h1SMcG0002456	1800.91	0.0384105	0.144266	0.266247	0.790049	0.99987	none
h1SMcG0002457	298.7	-0.00015879	0.200761	-0.000790939	0.999369	0.99987	none
h1SMcG0002458	1765.28	0.04605	0.134807	0.341599	0.732653	0.99987	none
h1SMcG0002462	34.8741	-0.154551	0.439062	-0.352002	0.724837	0.99987	none
h1SMcG0002466	149.13	-0.125667	0.238622	-0.526636	0.598446	0.99987	none
h1SMcG0002467	163.71	0.00872889	0.237456	0.03676	0.970676	0.99987	none
h1SMcG0002469	1872.44	0.10174	0.139899	0.727238	0.46708	0.99987	none
h1SMcG0002470	111.026	0.04349	0.29338	0.148238	0.882155	0.99987	none
h1SMcG0002475	100.701	0.083232	0.277327	0.300122	0.764084	0.99987	none
h1SMcG0002477	938.127	-0.00727271	0.143548	-0.0506639	0.959593	0.99987	none
h1SMcG0002479	620.858	0.0500436	0.162678	0.307623	0.758369	0.99987	none
h1SMcG0002480	1387.72	-0.0165761	0.136041	-0.121846	0.903021	0.99987	none
h1SMcG0002481	694.177	-0.0488927	0.155723	-0.313972	0.753542	0.99987	none
h1SMcG0002483	70.4856	0.0271686	0.319272	0.0850956	0.932185	0.99987	none
h1SMcG0002485	332.448	0.0148976	0.186308	0.0799623	0.936267	0.99987	none
h1SMcG0002486	6688.34	-0.00265224	0.129114	-0.0205418	0.983611	0.99987	none
h1SMcG0002487	5616.13	0.169878	0.128764	1.3193	0.18707	0.99987	none
h1SMcG0002493	103.033	-0.352929	0.302395	-1.16711	0.243164	0.99987	none
h1SMcG0002494	157.294	0.175337	0.234146	0.748837	0.453956	0.99987	none
h1SMcG0002496	42.1944	-0.213012	0.404158	-0.52705	0.598159	0.99987	none
h1SMcG0002497	31.5431	-0.161382	0.457499	-0.352748	0.724278	0.99987	none
h1SMcG0002498	311.946	-0.0493669	0.187342	-0.263512	0.792156	0.99987	none
h1SMcG0002499	455.842	-0.126163	0.171022	-0.737702	0.460695	0.99987	none
h1SMcG0002500	111.621	0.0885631	0.295028	0.300186	0.764036	0.99987	none
h1SMcG0002501	468.546	0.0609087	0.168827	0.360776	0.718267	0.99987	none
h1SMcG0002502	142.317	-0.187807	0.241851	-0.776543	0.437428	0.99987	none
h1SMcG0002505	532.997	0.0274421	0.163569	0.16777	0.866764	0.99987	none
h1SMcG0002506	294.922	0.0200183	0.188193	0.106371	0.915288	0.99987	none
h1SMcG0002507	300.561	-0.0990951	0.200888	-0.493286	0.62181	0.99987	none
h1SMcG0002508	279.305	-0.129141	0.193269	-0.66819	0.504012	0.99987	none
h1SMcG0002509	387.797	-0.0942995	0.195284	-0.482884	0.629178	0.99987	none
h1SMcG0002511	191.683	-0.0239161	0.21668	-0.110375	0.912112	0.99987	none
h1SMcG0002512	200.12	0.156344	0.222053	0.704083	0.481381	0.99987	none
h1SMcG0002513	401.861	-0.0416238	0.172374	-0.241473	0.809189	0.99987	none
h1SMcG0002517	128.552	-0.375365	0.251265	-1.4939	0.135202	0.99987	none
h1SMcG0002518	6662.82	0.0635813	0.122915	0.51728	0.604961	0.99987	none
h1SMcG0002520	511.871	-0.0455216	0.16597	-0.274276	0.783873	0.99987	none
h1SMcG0002521	2960.14	0.0236147	0.148348	0.159185	0.873523	0.99987	none
h1SMcG0002523	254.463	0.00734384	0.197698	0.0371467	0.970368	0.99987	none
h1SMcG0002525	3905.59	0.17749	0.125773	1.4112	0.158187	0.99987	none
h1SMcG0002529	135.651	-0.062556	0.244533	-0.255818	0.798091	0.99987	none
h1SMcG0002531	715.385	0.0345439	0.150644	0.229309	0.818629	0.99987	none
h1SMcG0002533	37.885	-0.282173	0.440233	-0.640962	0.521547	0.99987	none
h1SMcG0002534	578.602	0.0631851	0.164504	0.384094	0.700909	0.99987	none
h1SMcG0002535	551.063	-0.00213836	0.161736	-0.0132212	0.989451	0.99987	none
h1SMcG0002536	16.86	0.550274	0.615532	0.89398	0.371332	0.99987	none
h1SMcG0002538	1636.79	0.0287376	0.134453	0.213737	0.830752	0.99987	none
h1SMcG0002540	332.88	0.153169	0.181705	0.842953	0.399255	0.99987	none
h1SMcG0002543	512.667	-0.0206618	0.167019	-0.123709	0.901546	0.99987	none
h1SMcG0002544	98.8796	-0.261104	0.277536	-0.940791	0.346812	0.99987	none
h1SMcG0002545	3498.52	0.121825	0.131386	0.927225	0.35381	0.99987	none
h1SMcG0002546	2981.75	0.0414643	0.134397	0.308522	0.757685	0.99987	none
h1SMcG0002547	159.692	-0.0269972	0.232902	-0.115917	0.907719	0.99987	none
h1SMcG0002550	59.2054	-0.0475226	0.342321	-0.138824	0.889589	0.99987	none
h1SMcG0002557	859.029	-1.11034	0.16979	-6.53948	6.17349e-11	2.85354e-08	DEG
h1SMcG0002558	115.608	-0.158304	0.259813	-0.6093	0.542325	0.99987	none
h1SMcG0002559	789.85	-1.32745	0.200643	-6.61596	3.69148e-11	1.84464e-08	DEG
h1SMcG0002561	178.539	-0.380045	0.227822	-1.66817	0.0952828	0.99987	none
h1SMcG0002562	89.7168	-0.435804	0.304462	-1.43139	0.152319	0.99987	none
h1SMcG0002564	412.576	-0.175541	0.19648	-0.893433	0.371625	0.99987	none
h1SMcG0002567	16.1876	0.165621	0.629338	0.263167	0.792422	0.99987	none
h1SMcG0002573	1082.66	0.0232588	0.150756	0.154281	0.877388	0.99987	none
h1SMcG0002575	79.3265	0.0593416	0.309547	0.191705	0.847974	0.99987	none
h1SMcG0002577	343.575	-0.20821	0.183207	-1.13647	0.255759	0.99987	none
h1SMcG0002580	2681.9	0.0309718	0.137316	0.225551	0.82155	0.99987	none
h1SMcG0002582	810.113	-0.511624	0.148607	-3.44279	0.000575741	0.0387087	DEG
h1SMcG0002583	50.4924	-0.119746	0.370419	-0.323271	0.74649	0.99987	none
h1SMcG0002589	82.2984	0.0930487	0.303392	0.306695	0.759076	0.99987	none
h1SMcG0002590	308.607	0.121586	0.186248	0.652817	0.513874	0.99987	none
h1SMcG0002591	2699.92	0.0252715	0.132225	0.191125	0.848427	0.99987	none
h1SMcG0002595	912.218	0.0368125	0.149207	0.246722	0.805124	0.99987	none
h1SMcG0002596	14.6066	-0.467265	0.65909	-0.708954	0.478353	0.99987	none
h1SMcG0002597	107.298	0.140888	0.266332	0.528994	0.59681	0.99987	none
h1SMcG0002598	283.501	0.0332732	0.19045	0.174708	0.861309	0.99987	none
h1SMcG0002601	8118.61	0.0619353	0.123802	0.500279	0.616879	0.99987	none
h1SMcG0002602	41.9575	0.00596305	0.400008	0.0149073	0.988106	0.99987	none
h1SMcG0002605	89.9338	0.215746	0.286133	0.754006	0.450846	0.99987	none
h1SMcG0002606	175.661	-0.171305	0.230451	-0.743345	0.457273	0.99987	none
h1SMcG0002608	327.744	0.0657322	0.180787	0.36359	0.716165	0.99987	none
h1SMcG0002609	355.259	0.00466135	0.17731	0.0262892	0.979027	0.99987	none
h1SMcG0002612	104.88	-0.144327	0.268758	-0.537014	0.591258	0.99987	none
h1SMcG0002614	154.431	-0.976908	0.256007	-3.81594	0.000135665	0.0122957	DEG
h1SMcG0002615	30.5384	-0.592546	0.473491	-1.25144	0.210774	0.99987	none
h1SMcG0002618	172.114	-0.118955	0.223833	-0.531443	0.595112	0.99987	none
h1SMcG0002620	134.463	-0.313949	0.251992	-1.24587	0.212813	0.99987	none
h1SMcG0002621	479.007	-0.0439514	0.168292	-0.261161	0.793968	0.99987	none
h1SMcG0002622	17644.1	0.61775	0.124493	4.96212	6.97292e-07	0.000128922	DEG
h1SMcG0002623	611.054	0.0262361	0.159152	0.16485	0.869062	0.99987	none
h1SMcG0002629	23.185	0.281519	0.534563	0.526633	0.598448	0.99987	none
h1SMcG0002630	27.7731	0.0155323	0.483824	0.0321032	0.97439	0.99987	none
h1SMcG0002631	339.777	0.0733199	0.179788	0.407812	0.683412	0.99987	none
h1SMcG0002632	105.053	-0.0864136	0.318112	-0.271645	0.785895	0.99987	none
h1SMcG0002633	185.209	0.159489	0.234078	0.68135	0.49565	0.99987	none
h1SMcG0002634	414.077	-0.115859	0.169747	-0.682541	0.494897	0.99987	none
h1SMcG0002635	994.247	0.0718702	0.148382	0.48436	0.628131	0.99987	none
h1SMcG0002638	113.999	-0.422056	0.26277	-1.60618	0.108235	0.99987	none
h1SMcG0002695	210.882	-0.0497006	0.214467	-0.23174	0.81674	0.99987	none
h1SMcG0002696	1947.97	0.138265	0.13178	1.04921	0.294082	0.99987	none
h1SMcG0002697	1570.94	0.0686082	0.15583	0.440277	0.659737	0.99987	none
h1SMcG0002698	22.5188	0.612571	0.552135	1.10946	0.267232	0.99987	none
h1SMcG0002699	661.443	-0.186443	0.16419	-1.13553	0.256153	0.99987	none
h1SMcG0002702	18.4419	0.0428864	0.582736	0.0735949	0.941333	0.99987	none
h1SMcG0002703	206.551	-0.0973961	0.220467	-0.441772	0.658654	0.99987	none
h1SMcG0002704	35.5474	-0.0766081	0.433323	-0.176792	0.859672	0.99987	none
h1SMcG0002709	315.528	-0.0741742	0.184601	-0.401808	0.687825	0.99987	none
h1SMcG0002710	3372.43	-0.0449679	0.142547	-0.315459	0.752413	0.99987	none
h1SMcG0002713	1317.19	0.0320713	0.13956	0.229803	0.818245	0.99987	none
h1SMcG0002714	87.8047	-0.571237	0.29415	-1.94199	0.0521382	0.862239	none
h1SMcG0002715	501.513	-0.0467065	0.163079	-0.286404	0.774569	0.99987	none
h1SMcG0002719	975.77	0.0865375	0.146985	0.588753	0.556027	0.99987	none
h1SMcG0002720	1018.65	0.0585167	0.144445	0.405114	0.685394	0.99987	none
h1SMcG0002726	302.281	0.0302448	0.189812	0.159341	0.8734	0.99987	none
h1SMcG0002727	449.631	-0.0881039	0.167125	-0.527173	0.598073	0.99987	none
h1SMcG0002728	699.051	-0.185026	0.152308	-1.21481	0.224438	0.99987	none
h1SMcG0002732	16.998	0.311285	0.606493	0.513253	0.607774	0.99987	none
h1SMcG0002736	32.4576	-0.0322271	0.449146	-0.0717521	0.942799	0.99987	none
h1SMcG0002737	387.37	0.15416	0.187796	0.820889	0.411709	0.99987	none
h1SMcG0002738	587.088	0.268233	0.161062	1.6654	0.0958335	0.99987	none
h1SMcG0002739	120.019	-0.0649995	0.260659	-0.249366	0.803078	0.99987	none
h1SMcG0002741	585.71	0.0471736	0.161238	0.292571	0.76985	0.99987	none
h1SMcG0002743	56.3322	-0.160453	0.355604	-0.451213	0.651836	0.99987	none
h1SMcG0002748	75.7884	0.168105	0.308217	0.545412	0.58547	0.99987	none
h1SMcG0002750	690.556	0.0309147	0.175483	0.176169	0.860161	0.99987	none
h1SMcG0002751	269.054	-0.145978	0.199233	-0.732699	0.463742	0.99987	none
h1SMcG0002752	2677.71	0.00215439	0.139143	0.0154832	0.987647	0.99987	none
h1SMcG0002753	314.938	-0.0136879	0.188899	-0.0724613	0.942235	0.99987	none
h1SMcG0002758	351.949	-0.0730859	0.180814	-0.404205	0.686062	0.99987	none
h1SMcG0002761	1176.49	0.0358714	0.141398	0.253691	0.799734	0.99987	none
h1SMcG0002762	127.712	0.58532	0.25295	2.31397	0.0206694	0.529302	none
h1SMcG0002763	201.8	-0.113244	0.224091	-0.505348	0.613315	0.99987	none
h1SMcG0002766	17.2759	-0.155808	0.603511	-0.25817	0.796276	0.99987	none
h1SMcG0002768	14.2945	-0.25149	0.659415	-0.381384	0.702919	0.99987	none
h1SMcG0002769	335.251	0.228389	0.189538	1.20498	0.228211	0.99987	none
h1SMcG0002771	1085.7	-0.375415	0.142949	-2.62622	0.00863387	0.301761	none
h1SMcG0002773	103.202	-0.336501	0.278607	-1.2078	0.227126	0.99987	none
h1SMcG0002774	13.9996	-0.646236	0.67982	-0.950598	0.341808	0.99987	none
h1SMcG0002775	438.349	-0.0995583	0.170037	-0.58551	0.558205	0.99987	none
h1SMcG0002776	1129.77	0.0193374	0.141287	0.136866	0.891137	0.99987	none
h1SMcG0002778	718.957	0.103723	0.151445	0.684887	0.493415	0.99987	none
h1SMcG0002779	579.414	0.0343786	0.159941	0.214946	0.829809	0.99987	none
h1SMcG0002780	138.709	0.137222	0.241361	0.568533	0.569673	0.99987	none
h1SMcG0002783	1441.05	0.0842008	0.137748	0.611268	0.541022	0.99987	none
h1SMcG0002784	678.866	0.0176601	0.152442	0.115847	0.907773	0.99987	none
h1SMcG0002785	136.704	0.141168	0.252537	0.559001	0.576161	0.99987	none
h1SMcG0002787	163.019	0.169018	0.235377	0.718074	0.472711	0.99987	none
h1SMcG0002788	29.4169	-0.0539074	0.480979	-0.112078	0.910761	0.99987	none
h1SMcG0002790	1791.76	0.066753	0.133408	0.500367	0.616816	0.99987	none
h1SMcG0002791	203.341	-0.135284	0.211123	-0.640781	0.521665	0.99987	none
h1SMcG0002794	186.648	-0.148778	0.218085	-0.682201	0.495112	0.99987	none
h1SMcG0002795	9817.43	0.0394466	0.13754	0.286801	0.774264	0.99987	none
h1SMcG0002796	233.471	-0.0423603	0.201739	-0.209975	0.833687	0.99987	none
h1SMcG0002797	174.957	-0.58077	0.222498	-2.61022	0.00904837	0.314465	none
h1SMcG0002798	597.92	-0.0544529	0.156954	-0.346935	0.72864	0.99987	none
h1SMcG0002800	517.058	0.00250415	0.165141	0.0151638	0.987902	0.99987	none
h1SMcG0002801	59.7966	0.107246	0.351702	0.304934	0.760416	0.99987	none
h1SMcG0002803	2821.89	-0.0165608	0.12763	-0.129756	0.89676	0.99987	none
h1SMcG0002804	701.845	-0.220363	0.155531	-1.41684	0.156529	0.99987	none
h1SMcG0002808	1426.01	0.103092	0.144907	0.711438	0.476813	0.99987	none
h1SMcG0002809	775.917	-0.0849057	0.160516	-0.528956	0.596836	0.99987	none
h1SMcG0002811	313.823	0.0667615	0.184301	0.362242	0.717171	0.99987	none
h1SMcG0002812	899.801	0.185145	0.145015	1.27673	0.201697	0.99987	none
h1SMcG0002813	241.192	0.112405	0.205982	0.545704	0.58527	0.99987	none
h1SMcG0002815	10288.4	0.0285295	0.124348	0.229432	0.818533	0.99987	none
h1SMcG0002819	1944.58	0.0557959	0.143354	0.389218	0.697115	0.99987	none
h1SMcG0002822	22.4226	0.436008	0.534553	0.81565	0.4147	0.99987	none
h1SMcG0002829	248.008	-0.196063	0.205023	-0.956301	0.33892	0.99987	none
h1SMcG0002830	414.415	-0.0131972	0.176633	-0.0747153	0.940441	0.99987	none
h1SMcG0002832	637.791	0.127086	0.153756	0.826548	0.408493	0.99987	none
h1SMcG0002834	342.378	-0.14784	0.187248	-0.789541	0.429796	0.99987	none
h1SMcG0002835	319.201	0.0374696	0.188971	0.198282	0.842824	0.99987	none
h1SMcG0002838	51.3558	-0.0668171	0.36515	-0.182985	0.85481	0.99987	none
h1SMcG0002839	800.701	-0.104839	0.159228	-0.658421	0.510268	0.99987	none
h1SMcG0002840	436.487	-0.0401696	0.180876	-0.222084	0.824248	0.99987	none
h1SMcG0002841	1116.45	-0.0312889	0.141672	-0.220854	0.825206	0.99987	none
h1SMcG0002843	76.7136	-0.200013	0.309008	-0.647273	0.517455	0.99987	none
h1SMcG0002844	325.488	-0.0236303	0.186766	-0.126523	0.899318	0.99987	none
h1SMcG0002848	2186.76	0.135114	0.130667	1.03403	0.301121	0.99987	none
h1SMcG0002850	458.717	-0.370267	0.229395	-1.6141	0.106505	0.99987	none
h1SMcG0002851	462.883	0.313264	0.165529	1.8925	0.0584238	0.91209	none
h1SMcG0002853	882.294	-0.0889692	0.14527	-0.612438	0.540248	0.99987	none
h1SMcG0002855	414.513	-0.0987397	0.17243	-0.572635	0.566892	0.99987	none
h1SMcG0002856	31.4405	-0.183466	0.458122	-0.400474	0.688807	0.99987	none
h1SMcG0002858	227.116	0.0480771	0.214919	0.223698	0.822992	0.99987	none
h1SMcG0002859	6982.96	-0.0650468	0.126057	-0.516012	0.605846	0.99987	none
h1SMcG0002860	529.54	0.03333	0.165825	0.200995	0.840702	0.99987	none
h1SMcG0002861	733.505	0.727062	0.189743	3.83182	0.000127197	0.0116423	DEG
h1SMcG0002863	10351.3	0.101056	0.131887	0.766235	0.443536	0.99987	none
h1SMcG0002864	10351.3	0.101056	0.131887	0.766235	0.443536	0.99987	none
h1SMcG0002865	1099.52	-0.230022	0.144573	-1.59104	0.1116	0.99987	none
h1SMcG0002866	21.8519	-0.162977	0.537906	-0.302984	0.761902	0.99987	none
h1SMcG0002868	259.235	-0.0330881	0.198024	-0.167092	0.867298	0.99987	none
h1SMcG0002876	57.4897	0.0186162	0.346445	0.0537351	0.957146	0.99987	none
h1SMcG0002878	73.5343	0.251871	0.314198	0.80163	0.422767	0.99987	none
h1SMcG0002879	403.577	0.00135484	0.171102	0.00791831	0.993682	0.99987	none
h1SMcG0002884	190.078	0.088773	0.215174	0.412563	0.679927	0.99987	none
h1SMcG0002885	52.0509	-0.193544	0.367046	-0.527303	0.597983	0.99987	none
h1SMcG0002886	651.335	0.288358	0.158499	1.81931	0.0688647	0.990847	none
h1SMcG0002887	14.2976	-0.200813	0.737144	-0.272421	0.785298	0.99987	none
h1SMcG0002888	380.153	-0.0373957	0.180378	-0.207318	0.835761	0.99987	none
h1SMcG0002889	440.169	0.0648481	0.16793	0.386162	0.699377	0.99987	none
h1SMcG0002890	483.852	-0.0702628	0.165762	-0.423879	0.671654	0.99987	none
h1SMcG0002892	1701.18	0.00296122	0.154603	0.0191537	0.984719	0.99987	none
h1SMcG0002893	924.975	0.224822	0.151335	1.48559	0.137387	0.99987	none
h1SMcG0002895	748.08	0.211296	0.163959	1.28871	0.197499	0.99987	none
h1SMcG0002897	22.2745	-0.746177	0.569803	-1.30953	0.190354	0.99987	none
h1SMcG0002898	239.723	-0.119927	0.223714	-0.536072	0.591909	0.99987	none
h1SMcG0002899	76.987	-0.00656489	0.316125	-0.0207667	0.983432	0.99987	none
h1SMcG0002901	53.159	0.0523417	0.367286	0.142509	0.886678	0.99987	none
h1SMcG0002905	239.767	0.0523051	0.199608	0.262039	0.793292	0.99987	none
h1SMcG0002906	143.55	-0.0734373	0.261721	-0.280594	0.779022	0.99987	none
h1SMcG0002908	94.0943	0.11252	0.299381	0.375843	0.707034	0.99987	none
h1SMcG0002911	73.2137	-0.347864	0.316541	-1.09895	0.271788	0.99987	none
h1SMcG0002914	220.7	-0.041263	0.215134	-0.191801	0.847898	0.99987	none
h1SMcG0002915	6212.32	-0.0588001	0.128855	-0.456328	0.648154	0.99987	none
h1SMcG0002916	18.1192	0.0419684	0.597691	0.0702177	0.94402	0.99987	none
h1SMcG0002919	46.3875	0.123541	0.383	0.32256	0.747028	0.99987	none
h1SMcG0002924	3090.39	0.0945099	0.154657	0.611093	0.541138	0.99987	none
h1SMcG0002926	1276.84	-0.0666807	0.175877	-0.379133	0.704589	0.99987	none
h1SMcG0002927	28.2681	-0.449329	0.481353	-0.93347	0.350577	0.99987	none
h1SMcG0002928	367.59	0.159922	0.177551	0.900712	0.367742	0.99987	none
h1SMcG0002929	368.138	0.119691	0.186119	0.643088	0.520167	0.99987	none
h1SMcG0002931	266.32	-0.374317	0.196685	-1.90313	0.0570241	0.90267	none
h1SMcG0002932	755.306	0.0859649	0.150645	0.570646	0.568239	0.99987	none
h1SMcG0002933	345.111	0.061047	0.192536	0.317067	0.751192	0.99987	none
h1SMcG0002938	56.3629	-0.316239	0.378188	-0.836196	0.403044	0.99987	none
h1SMcG0002939	61.1294	-1.39348	0.348101	-4.00309	6.25199e-05	0.00628223	DEG
h1SMcG0002941	512.634	0.391644	0.164527	2.38042	0.017293	0.47033	none
h1SMcG0002942	302.292	0.944122	0.195964	4.81783	1.45129e-06	0.000241738	DEG
h1SMcG0002943	495.05	0.484515	0.17887	2.70876	0.00675351	0.254443	none
h1SMcG0002944	277.149	0.278458	0.190988	1.45799	0.144843	0.99987	none
h1SMcG0002945	89.9207	-0.00145335	0.29226	-0.00497281	0.996032	0.99987	none
h1SMcG0002948	132.519	0.165644	0.249101	0.664968	0.506071	0.99987	none
h1SMcG0002949	1910.28	0.098092	0.154	0.636963	0.524149	0.99987	none
h1SMcG0002950	2320.13	0.0993676	0.134408	0.739299	0.459725	0.99987	none
h1SMcG0002951	173.049	0.204601	0.223458	0.915609	0.359872	0.99987	none
h1SMcG0002952	12.8519	-0.0805977	0.712147	-0.113176	0.909891	0.99987	none
h1SMcG0002953	23.0711	-0.519217	0.527409	-0.984467	0.324886	0.99987	none
h1SMcG0002956	28.2561	-0.00275123	0.483749	-0.0056873	0.995462	0.99987	none
h1SMcG0002965	42.4943	0.230569	0.40145	0.57434	0.565738	0.99987	none
h1SMcG0002967	48.4	-0.316198	0.374759	-0.843737	0.398816	0.99987	none
h1SMcG0002968	408.334	-0.0558748	0.194071	-0.28791	0.773416	0.99987	none
h1SMcG0002971	237.629	-0.0521023	0.209355	-0.248871	0.80346	0.99987	none
h1SMcG0002975	734.972	0.0188588	0.14972	0.125961	0.899763	0.99987	none
h1SMcG0002976	628.342	-0.338786	0.157321	-2.15346	0.0312823	0.673317	none
h1SMcG0002980	589.779	-0.259879	0.160453	-1.61966	0.105306	0.99987	none
h1SMcG0002982	778.87	0.172073	0.148124	1.16168	0.245364	0.99987	none
h1SMcG0002983	344.197	0.0813056	0.179169	0.453792	0.649979	0.99987	none
h1SMcG0002984	1213.96	0.0829048	0.142642	0.581209	0.561099	0.99987	none
h1SMcG0002986	1212.53	0.0840016	0.14266	0.588825	0.555978	0.99987	none
h1SMcG0002989	1001.45	0.0207954	0.144799	0.143615	0.885804	0.99987	none
h1SMcG0002992	418.35	0.028713	0.175832	0.163298	0.870284	0.99987	none
h1SMcG0002994	71.6042	-0.142645	0.315816	-0.451671	0.651506	0.99987	none
h1SMcG0002996	31.8779	-0.21839	0.454392	-0.480622	0.630785	0.99987	none
h1SMcG0002997	2693.51	0.054754	0.160364	0.341436	0.732775	0.99987	none
h1SMcG0003002	170.233	-0.174264	0.2242	-0.777271	0.436999	0.99987	none
h1SMcG0003003	56.4554	-0.165981	0.35817	-0.463413	0.643068	0.99987	none
h1SMcG0003005	1496.24	0.361557	0.142562	2.53613	0.0112085	0.363569	none
h1SMcG0003007	24.6827	-0.0113136	0.534324	-0.0211736	0.983107	0.99987	none
h1SMcG0003020	1405.76	0.166933	0.137649	1.21274	0.225229	0.99987	none
h1SMcG0003023	30.1435	-0.396514	0.465701	-0.851436	0.394527	0.99987	none
h1SMcG0003024	560.531	-0.0369545	0.158011	-0.233873	0.815083	0.99987	none
h1SMcG0003025	45.2846	-0.01637	0.413959	-0.0395449	0.968456	0.99987	none
h1SMcG0003027	45.0106	-0.0335084	0.409608	-0.081806	0.934801	0.99987	none
h1SMcG0003028	7189.92	0.0645812	0.127537	0.506373	0.612595	0.99987	none
h1SMcG0003033	1363.04	0.0539692	0.140795	0.383316	0.701485	0.99987	none
h1SMcG0003034	52.7236	0.0186471	0.448518	0.041575	0.966838	0.99987	none
h1SMcG0003040	275.045	-0.201013	0.19316	-1.04066	0.298035	0.99987	none
h1SMcG0003042	46.1197	0.0330608	0.395672	0.0835562	0.933409	0.99987	none
h1SMcG0003043	827.288	-0.0870872	0.150762	-0.577646	0.563503	0.99987	none
h1SMcG0003044	609.903	-0.102221	0.16331	-0.625933	0.531359	0.99987	none
h1SMcG0003048	203.635	0.0316347	0.232692	0.135951	0.89186	0.99987	none
h1SMcG0003049	179.083	-0.0235754	0.229692	-0.102639	0.918249	0.99987	none
h1SMcG0003053	6355.74	0.0151262	0.134307	0.112624	0.910328	0.99987	none
h1SMcG0003054	6102.53	0.0170918	0.134196	0.127365	0.898652	0.99987	none
h1SMcG0003055	5146.23	-0.0454217	0.135071	-0.336281	0.736659	0.99987	none
h1SMcG0003058	429.328	0.0267517	0.169979	0.157382	0.874944	0.99987	none
h1SMcG0003059	312.353	0.083833	0.190835	0.439296	0.660447	0.99987	none
h1SMcG0003060	993.584	-0.09273	0.142609	-0.650239	0.515538	0.99987	none
h1SMcG0003062	1332.14	0.870846	0.361909	2.40626	0.0161169	0.453038	none
h1SMcG0003071	307.204	0.39862	0.186208	2.14073	0.0322959	0.685555	none
h1SMcG0003073	15.7722	0.353796	0.629793	0.561765	0.574276	0.99987	none
h1SMcG0003074	58.7621	-0.13255	0.348469	-0.380379	0.703664	0.99987	none
h1SMcG0003075	29.7065	0.0236016	0.495159	0.0476647	0.961983	0.99987	none
h1SMcG0003079	62.8911	-0.0767114	0.342877	-0.223729	0.822968	0.99987	none
h1SMcG0003085	28.5525	-0.490593	0.487753	-1.00582	0.314501	0.99987	none
h1SMcG0003086	702.555	0.0140517	0.171504	0.0819321	0.934701	0.99987	none
h1SMcG0003087	92.3913	0.0352157	0.296642	0.118715	0.905502	0.99987	none
h1SMcG0003088	79.6846	0.0780004	0.312647	0.249484	0.802987	0.99987	none
h1SMcG0003091	130.927	0.0563836	0.247599	0.227721	0.819863	0.99987	none
h1SMcG0003096	679.739	0.009224	0.153388	0.0601352	0.952048	0.99987	none
h1SMcG0003097	96906.4	-0.0181316	0.121245	-0.149545	0.881123	0.99987	none
h1SMcG0003098	535.942	-0.0274491	0.160709	-0.1708	0.864381	0.99987	none
h1SMcG0003099	723.289	0.14631	0.150395	0.972838	0.330634	0.99987	none
h1SMcG0003100	1007.29	-0.71352	0.154879	-4.60697	4.08588e-06	0.000594834	DEG
h1SMcG0003101	876.072	-0.791954	0.160747	-4.92671	8.36276e-07	0.000145867	DEG
h1SMcG0003102	67.2297	-0.237196	0.338214	-0.701317	0.483105	0.99987	none
h1SMcG0003104	419.052	-0.0857368	0.174473	-0.491406	0.62314	0.99987	none
h1SMcG0003105	716.686	-0.0144195	0.158826	-0.0907877	0.927661	0.99987	none
h1SMcG0003106	283.076	0.101331	0.191854	0.528168	0.597383	0.99987	none
h1SMcG0003107	233.39	0.065319	0.201225	0.324607	0.745478	0.99987	none
h1SMcG0003111	248.912	0.0822474	0.217334	0.378438	0.705105	0.99987	none
h1SMcG0003114	40.0962	-0.0215503	0.407312	-0.0529085	0.957805	0.99987	none
h1SMcG0003115	6374.04	-0.0183482	0.124472	-0.147408	0.88281	0.99987	none
h1SMcG0003118	16.8737	0.393363	0.632797	0.621626	0.534188	0.99987	none
h1SMcG0003119	184.78	0.286606	0.220983	1.29696	0.194645	0.99987	none
h1SMcG0003122	359.719	-0.0405021	0.176172	-0.229901	0.818169	0.99987	none
h1SMcG0003123	2156.18	0.199632	0.137069	1.45643	0.145273	0.99987	none
h1SMcG0003130	1318.37	0.0192832	0.136829	0.140929	0.887926	0.99987	none
h1SMcG0003132	276.333	-0.0723656	0.193988	-0.373042	0.709117	0.99987	none
h1SMcG0003133	202.45	-0.0103858	0.217989	-0.0476438	0.962	0.99987	none
h1SMcG0003135	248.972	0.0630182	0.201159	0.313276	0.754071	0.99987	none
h1SMcG0003142	469.018	-0.0726708	0.169255	-0.429357	0.667663	0.99987	none
h1SMcG0003143	621.236	-0.417305	0.163952	-2.54529	0.0109186	0.359846	none
h1SMcG0003144	77.3044	-0.10124	0.304184	-0.332827	0.739265	0.99987	none
h1SMcG0003145	24.9436	-0.288876	0.516927	-0.558834	0.576275	0.99987	none
h1SMcG0003146	161.34	-0.0890418	0.228951	-0.388912	0.697341	0.99987	none
h1SMcG0003147	3623.26	0.0704066	0.1518	0.46381	0.642784	0.99987	none
h1SMcG0003148	5521.76	0.087903	0.171175	0.513526	0.607583	0.99987	none
h1SMcG0003150	5519.6	0.0885155	0.171244	0.516898	0.605227	0.99987	none
h1SMcG0003151	164.319	0.0465244	0.229593	0.202639	0.839417	0.99987	none
h1SMcG0003153	916.677	0.255174	0.165995	1.53724	0.124234	0.99987	none
h1SMcG0003154	324.994	0.0144018	0.182313	0.0789948	0.937037	0.99987	none
h1SMcG0003156	1782.38	0.108918	0.135846	0.801772	0.422685	0.99987	none
h1SMcG0003159	248.654	0.11946	0.199398	0.599105	0.549103	0.99987	none
h1SMcG0003160	160.452	-0.0311958	0.233419	-0.133647	0.893681	0.99987	none
h1SMcG0003161	236.18	-0.0392881	0.212759	-0.18466	0.853496	0.99987	none
h1SMcG0003162	1038.83	0.0124176	0.143454	0.0865619	0.93102	0.99987	none
h1SMcG0003163	472.169	0.0681372	0.209846	0.324702	0.745407	0.99987	none
h1SMcG0003166	874.403	0.0244253	0.147414	0.165692	0.868399	0.99987	none
h1SMcG0003168	75.8743	0.0100784	0.316246	0.0318689	0.974577	0.99987	none
h1SMcG0003170	804.438	0.015784	0.148888	0.106013	0.915572	0.99987	none
h1SMcG0003171	123.082	0.185586	0.25289	0.733861	0.463033	0.99987	none
h1SMcG0003174	25.1637	-0.208455	0.505186	-0.41263	0.679878	0.99987	none
h1SMcG0003175	762.746	-0.113212	0.148724	-0.761221	0.446525	0.99987	none
h1SMcG0003176	262.314	0.0364378	0.196709	0.185237	0.853043	0.99987	none
h1SMcG0003177	68.0758	0.0481829	0.328243	0.14679	0.883298	0.99987	none
h1SMcG0003178	3425.86	0.172509	0.152759	1.12928	0.258778	0.99987	none
h1SMcG0003179	150.266	0.00461115	0.234617	0.019654	0.984319	0.99987	none
h1SMcG0003180	1987.65	-0.204461	0.13282	-1.53938	0.123711	0.99987	none
h1SMcG0003182	464.401	0.0120306	0.168022	0.071601	0.942919	0.99987	none
h1SMcG0003186	154.507	-0.0380948	0.252909	-0.150626	0.880271	0.99987	none
h1SMcG0003187	812.777	-0.0659348	0.148634	-0.443606	0.657327	0.99987	none
h1SMcG0003188	1754.93	0.0673588	0.134853	0.4995	0.617427	0.99987	none
h1SMcG0003189	133.434	0.277594	0.246847	1.12456	0.260776	0.99987	none
h1SMcG0003190	48.2226	-0.366987	0.375447	-0.977468	0.328337	0.99987	none
h1SMcG0003191	22.6862	-0.0860634	0.53083	-0.16213	0.871204	0.99987	none
h1SMcG0003192	1205.19	0.0778436	0.150352	0.517744	0.604637	0.99987	none
h1SMcG0003194	10726.7	-0.31161	0.134351	-2.31937	0.0203748	0.523209	none
h1SMcG0003195	574.612	0.00600792	0.159301	0.0377142	0.969916	0.99987	none
h1SMcG0003196	240.654	-0.039257	0.206876	-0.189761	0.849496	0.99987	none
h1SMcG0003199	50.6962	0.217859	0.369594	0.589456	0.555555	0.99987	none
h1SMcG0003200	19.864	0.242375	0.567572	0.427038	0.669352	0.99987	none
h1SMcG0003201	29.2971	0.488434	0.481396	1.01462	0.310286	0.99987	none
h1SMcG0003202	696.617	0.0699361	0.152753	0.457838	0.647069	0.99987	none
h1SMcG0003203	671.381	0.0198775	0.153466	0.129523	0.896943	0.99987	none
h1SMcG0003205	88.2943	0.139474	0.290465	0.480176	0.631103	0.99987	none
h1SMcG0003206	474.63	-0.0978143	0.164939	-0.593033	0.553159	0.99987	none
h1SMcG0003207	788.964	-0.00266149	0.155732	-0.0170902	0.986365	0.99987	none
h1SMcG0003211	546.707	0.105245	0.160391	0.656177	0.51171	0.99987	none
h1SMcG0003212	99.3781	3.87768	0.765711	5.06416	4.10204e-07	7.90027e-05	DEG
h1SMcG0003213	85.6793	-0.108362	0.296637	-0.365303	0.714885	0.99987	none
h1SMcG0003214	2904.27	-0.135868	0.127102	-1.06897	0.285084	0.99987	none
h1SMcG0003217	3161.89	-0.0294888	0.133631	-0.220674	0.825346	0.99987	none
h1SMcG0003218	122.249	-0.209154	0.271879	-0.769291	0.441721	0.99987	none
h1SMcG0003219	125.223	0.120059	0.257643	0.465989	0.641223	0.99987	none
h1SMcG0003221	514.407	0.179966	0.162955	1.10439	0.269424	0.99987	none
h1SMcG0003222	39.1149	0.787024	0.420834	1.87015	0.0614626	0.93936	none
h1SMcG0003223	2000.42	0.0710738	0.142661	0.4982	0.618343	0.99987	none
h1SMcG0003224	83.0584	-0.553499	0.320555	-1.72669	0.0842232	0.99987	none
h1SMcG0003225	147.18	-0.147894	0.243068	-0.608447	0.542891	0.99987	none
h1SMcG0003226	215.554	0.0701416	0.216377	0.324164	0.745814	0.99987	none
h1SMcG0003227	58.0907	-0.422333	0.347658	-1.21479	0.224445	0.99987	none
h1SMcG0003228	49.4521	-0.550341	0.371752	-1.4804	0.138768	0.99987	none
h1SMcG0003229	3397.49	0.117988	0.126809	0.930436	0.352146	0.99987	none
h1SMcG0003230	444.768	-0.00561755	0.174086	-0.0322689	0.974258	0.99987	none
h1SMcG0003232	4646.28	0.0191081	0.153087	0.124819	0.900667	0.99987	none
h1SMcG0003233	3128.77	0.0552671	0.132155	0.418199	0.675802	0.99987	none
h1SMcG0003234	156.112	-0.117916	0.253643	-0.464889	0.642011	0.99987	none
h1SMcG0003236	1895.16	-0.0852358	0.138312	-0.616259	0.537724	0.99987	none
h1SMcG0003239	132.86	0.0885961	0.25201	0.351558	0.72517	0.99987	none
h1SMcG0003240	1016.87	0.0375515	0.151234	0.248301	0.803901	0.99987	none
h1SMcG0003242	184.141	-0.319356	0.21779	-1.46634	0.142555	0.99987	none
h1SMcG0003243	1077.53	-0.0469102	0.143864	-0.326072	0.74437	0.99987	none
h1SMcG0003244	30.4058	0.0465947	0.476504	0.0977844	0.922103	0.99987	none
h1SMcG0003246	87.2536	0.0668752	0.297688	0.224649	0.822252	0.99987	none
h1SMcG0003247	5787.15	0.0138724	0.123486	0.112339	0.910554	0.99987	none
h1SMcG0003248	373.829	-0.0440642	0.175023	-0.251763	0.801225	0.99987	none
h1SMcG0003249	543.215	-0.0384664	0.168214	-0.228675	0.819121	0.99987	none
h1SMcG0003250	311.087	-0.170371	0.191408	-0.890096	0.373414	0.99987	none
h1SMcG0003251	309.407	-0.154188	0.185468	-0.831346	0.405778	0.99987	none
h1SMcG0003253	594.388	-0.294808	0.486265	-0.60627	0.544335	0.99987	none
h1SMcG0003254	790.029	-0.059246	0.170264	-0.347966	0.727866	0.99987	none
h1SMcG0003255	374.447	-0.408856	0.179093	-2.28293	0.0224345	0.555276	none
h1SMcG0003256	280.806	-0.372962	0.194207	-1.92044	0.0548028	0.888036	none
h1SMcG0003257	118.001	-0.283475	0.267967	-1.05787	0.290113	0.99987	none
h1SMcG0003258	1787.09	0.0277266	0.141654	0.195734	0.844818	0.99987	none
h1SMcG0003260	182.443	0.0719143	0.247715	0.29031	0.771579	0.99987	none
h1SMcG0003261	1458.95	0.0677045	0.155165	0.436338	0.662592	0.99987	none
h1SMcG0003262	828.345	-0.00217071	0.158964	-0.0136554	0.989105	0.99987	none
h1SMcG0003265	65.3499	0.435595	0.336885	1.29301	0.196008	0.99987	none
h1SMcG0003266	651.334	0.0798582	0.161245	0.49526	0.620417	0.99987	none
h1SMcG0003267	52.6055	0.0209972	0.359251	0.0584472	0.953392	0.99987	none
h1SMcG0003269	628.794	-0.0268823	0.155183	-0.17323	0.862471	0.99987	none
h1SMcG0003271	715.825	-0.137159	0.150557	-0.91101	0.36229	0.99987	none
h1SMcG0003272	1063.68	0.0418624	0.155591	0.269054	0.787888	0.99987	none
h1SMcG0003273	37.3928	0.304287	0.437725	0.695155	0.486958	0.99987	none
h1SMcG0003275	506.142	0.111008	0.163199	0.680203	0.496376	0.99987	none
h1SMcG0003277	1787.95	0.120866	0.144347	0.837326	0.402409	0.99987	none
h1SMcG0003280	311.086	-0.0556754	0.208858	-0.266571	0.7898	0.99987	none
h1SMcG0003282	333.408	0.0788169	0.182144	0.432718	0.66522	0.99987	none
h1SMcG0003284	62.8208	-0.268332	0.36428	-0.736608	0.46136	0.99987	none
h1SMcG0003285	116.279	0.165243	0.258617	0.638948	0.522857	0.99987	none
h1SMcG0003287	68.2225	-0.0792128	0.345584	-0.229214	0.818702	0.99987	none
h1SMcG0003288	385.06	0.104694	0.173113	0.60477	0.545332	0.99987	none
h1SMcG0003290	457.315	0.0194827	0.203789	0.0956022	0.923837	0.99987	none
h1SMcG0003291	530.513	-0.0692948	0.181064	-0.382709	0.701936	0.99987	none
h1SMcG0003292	753.229	0.0188094	0.152761	0.12313	0.902004	0.99987	none
h1SMcG0003293	1487.47	0.0858589	0.135709	0.632668	0.526951	0.99987	none
h1SMcG0003294	497.624	-0.00845527	0.165127	-0.0512046	0.959163	0.99987	none
h1SMcG0003296	426.703	-0.28207	0.168811	-1.67092	0.0947374	0.99987	none
h1SMcG0003298	852.05	-0.147778	0.158398	-0.932953	0.350844	0.99987	none
h1SMcG0003303	348.523	0.0385332	0.177685	0.216863	0.828315	0.99987	none
h1SMcG0003304	1047.28	0.0323538	0.14176	0.228229	0.819468	0.99987	none
h1SMcG0003306	663.661	-0.0602379	0.15353	-0.392353	0.694797	0.99987	none
h1SMcG0003308	457.781	-0.0572521	0.210175	-0.272402	0.785313	0.99987	none
h1SMcG0003313	441.055	-0.0632237	0.173241	-0.364947	0.715151	0.99987	none
h1SMcG0003314	439.565	-0.0127934	0.17003	-0.0752419	0.940022	0.99987	none
h1SMcG0003315	52.7836	0.370773	0.36464	1.01682	0.309239	0.99987	none
h1SMcG0003316	67.614	-0.143803	0.328789	-0.437372	0.661841	0.99987	none
h1SMcG0003319	129.996	0.0433187	0.248103	0.1746	0.861394	0.99987	none
h1SMcG0003320	127.226	-0.312112	0.266887	-1.16945	0.242221	0.99987	none
h1SMcG0003322	297.387	0.0576612	0.192355	0.299765	0.764356	0.99987	none
h1SMcG0003323	884.953	-0.0182772	0.151234	-0.120854	0.903807	0.99987	none
h1SMcG0003328	5366.03	0.0530181	0.123494	0.429316	0.667693	0.99987	none
h1SMcG0003329	220.958	-0.0658261	0.214253	-0.307235	0.758664	0.99987	none
h1SMcG0003331	39.725	-0.606441	0.430452	-1.40885	0.158881	0.99987	none
h1SMcG0003333	487.108	0.0345562	0.185689	0.186097	0.852369	0.99987	none
h1SMcG0003335	353.003	0.110924	0.17764	0.624435	0.532342	0.99987	none
h1SMcG0003337	74.8833	-0.158515	0.309711	-0.511817	0.608779	0.99987	none
h1SMcG0003338	550.521	-0.0151628	0.162577	-0.0932656	0.925693	0.99987	none
h1SMcG0003339	375.85	-0.00905646	0.181293	-0.0499548	0.960158	0.99987	none
h1SMcG0003341	57.6679	0.253458	0.367325	0.690011	0.490187	0.99987	none
h1SMcG0003342	42.6668	-0.0660248	0.395969	-0.166742	0.867573	0.99987	none
h1SMcG0003343	166.689	0.185597	0.22629	0.820175	0.412116	0.99987	none
h1SMcG0003346	168.884	-0.551496	0.225851	-2.44186	0.0146118	0.428402	none
h1SMcG0003348	64.4827	-0.284885	0.330367	-0.862327	0.388508	0.99987	none
h1SMcG0003349	1450.44	0.00101429	0.135584	0.00748092	0.994031	0.99987	none
h1SMcG0003350	53.658	0.0238644	0.377254	0.0632583	0.949561	0.99987	none
h1SMcG0003355	176.507	-0.196534	0.227703	-0.863113	0.388075	0.99987	none
h1SMcG0003357	535.862	0.0649525	0.172147	0.377308	0.705945	0.99987	none
h1SMcG0003358	1092.77	-0.308571	0.140267	-2.19988	0.0278157	0.632576	none
h1SMcG0003359	15.0801	-0.356829	0.646186	-0.552208	0.580806	0.99987	none
h1SMcG0003363	363.675	0.0509649	0.178813	0.285018	0.77563	0.99987	none
h1SMcG0003371	29.7185	0.197024	0.491085	0.401201	0.688272	0.99987	none
h1SMcG0003372	633.263	0.117239	0.192841	0.60796	0.543214	0.99987	none
h1SMcG0003374	349.474	0.249022	0.181403	1.37276	0.169827	0.99987	none
h1SMcG0003376	189.719	-0.0806489	0.220027	-0.366542	0.713961	0.99987	none
h1SMcG0003377	102.652	-0.372777	0.274455	-1.35824	0.174386	0.99987	none
h1SMcG0003379	1065	0.00812635	0.169846	0.0478454	0.961839	0.99987	none
h1SMcG0003380	281.055	0.0497654	0.190948	0.260623	0.794383	0.99987	none
h1SMcG0003381	434.967	0.0779931	0.180885	0.431175	0.666341	0.99987	none
h1SMcG0003382	288.929	-0.117364	0.210732	-0.556938	0.57757	0.99987	none
h1SMcG0003383	20.0356	-0.411306	0.663935	-0.619498	0.535589	0.99987	none
h1SMcG0003384	124.15	-0.155462	0.250984	-0.619411	0.535646	0.99987	none
h1SMcG0003385	25.4149	0.220952	0.506838	0.435942	0.662879	0.99987	none
h1SMcG0003386	53.5631	0.128025	0.373566	0.34271	0.731817	0.99987	none
h1SMcG0003387	104.409	-0.249582	0.269787	-0.92511	0.354909	0.99987	none
h1SMcG0003388	545.543	0.221746	0.160713	1.37977	0.167659	0.99987	none
h1SMcG0003389	974.345	0.018764	0.15088	0.124364	0.901027	0.99987	none
h1SMcG0003390	13.0457	-0.58826	0.690566	-0.851852	0.394296	0.99987	none
h1SMcG0003391	26.3886	-0.425897	0.519528	-0.819777	0.412343	0.99987	none
h1SMcG0003392	495.226	-0.039319	0.17007	-0.231193	0.817165	0.99987	none
h1SMcG0003393	903.914	0.115558	0.145414	0.79468	0.4268	0.99987	none
h1SMcG0003394	59.8265	0.00361598	0.344128	0.0105077	0.991616	0.99987	none
h1SMcG0003396	1654	-0.000677921	0.133642	-0.00507268	0.995953	0.99987	none
h1SMcG0003397	134.347	-0.08304	0.247461	-0.335568	0.737197	0.99987	none
h1SMcG0003398	121.083	-0.0233494	0.25374	-0.0920209	0.926681	0.99987	none
h1SMcG0003399	38.4362	-0.254809	0.413536	-0.616171	0.537781	0.99987	none
h1SMcG0003400	46.6717	0.267768	0.381892	0.701161	0.483202	0.99987	none
h1SMcG0003401	256.02	-0.0777882	0.199109	-0.390682	0.696033	0.99987	none
h1SMcG0003403	241.588	-0.0425227	0.202514	-0.209974	0.833688	0.99987	none
h1SMcG0003404	168.47	-0.357268	0.23849	-1.49804	0.134123	0.99987	none
h1SMcG0003405	172.831	-0.0413007	0.228409	-0.180819	0.85651	0.99987	none
h1SMcG0003406	167.22	-0.289094	0.235309	-1.22857	0.219232	0.99987	none
h1SMcG0003407	168.781	-0.368453	0.228969	-1.60918	0.107576	0.99987	none
h1SMcG0003408	84.4066	-0.0740861	0.298046	-0.248573	0.803691	0.99987	none
h1SMcG0003409	812.667	0.0538203	0.158695	0.339143	0.734502	0.99987	none
h1SMcG0003410	65.8449	0.30926	0.331601	0.932629	0.351011	0.99987	none
h1SMcG0003411	995.641	-0.0964295	0.144544	-0.66713	0.504689	0.99987	none
h1SMcG0003412	988.681	0.442705	0.145772	3.03698	0.00238965	0.121714	none
h1SMcG0003413	643.837	0.0622534	0.15505	0.401506	0.688048	0.99987	none
h1SMcG0003414	46.3495	0.238977	0.404345	0.591022	0.554506	0.99987	none
h1SMcG0003415	167.139	-0.20851	0.248276	-0.83983	0.401004	0.99987	none
h1SMcG0003416	748.499	-0.0260704	0.149334	-0.174578	0.861411	0.99987	none
h1SMcG0003417	112.63	-0.0115911	0.271844	-0.0426387	0.96599	0.99987	none
h1SMcG0003419	383.265	0.298197	0.174315	1.71068	0.0871404	0.99987	none
h1SMcG0003420	463.426	0.0662464	0.174598	0.379422	0.704375	0.99987	none
h1SMcG0003421	48.7924	0.39329	0.409287	0.960915	0.336595	0.99987	none
h1SMcG0003422	182.478	-0.346161	0.223307	-1.55016	0.121103	0.99987	none
h1SMcG0003423	630.085	0.0895111	0.156029	0.573683	0.566182	0.99987	none
h1SMcG0003426	5215.84	0.0409518	0.133477	0.306808	0.75899	0.99987	none
h1SMcG0003429	294.139	0.204397	0.197481	1.03502	0.30066	0.99987	none
h1SMcG0003430	493.785	0.16496	0.164195	1.00466	0.315061	0.99987	none
h1SMcG0003431	216.23	-0.23473	0.213465	-1.09961	0.2715	0.99987	none
h1SMcG0003433	758.226	0.0145741	0.149425	0.0975347	0.922302	0.99987	none
h1SMcG0003434	133.568	0.291905	0.24593	1.18694	0.235251	0.99987	none
h1SMcG0003436	298.136	-0.075956	0.187986	-0.404052	0.686175	0.99987	none
h1SMcG0003437	83.3805	-0.0817516	0.300932	-0.271662	0.785882	0.99987	none
h1SMcG0003438	556.046	0.0457353	0.158296	0.288923	0.772641	0.99987	none
h1SMcG0003439	97.3568	0.0316517	0.291965	0.108409	0.913671	0.99987	none
h1SMcG0003441	17.8923	0.104572	0.599875	0.174324	0.861611	0.99987	none
h1SMcG0003442	651.957	-0.000369467	0.154777	-0.0023871	0.998095	0.99987	none
h1SMcG0003445	526.437	-0.135896	0.164707	-0.825078	0.409327	0.99987	none
h1SMcG0003447	850.078	0.0457465	0.150808	0.303342	0.761629	0.99987	none
h1SMcG0003449	1162.86	0.156393	0.147255	1.06205	0.288212	0.99987	none
h1SMcG0003450	1655.18	0.00474655	0.135732	0.03497	0.972104	0.99987	none
h1SMcG0003451	88.209	-0.616557	0.29388	-2.09799	0.0359062	0.724748	none
h1SMcG0003452	205.339	-0.585446	0.212732	-2.75204	0.00592254	0.235996	none
h1SMcG0003456	357.576	0.0890748	0.177413	0.502077	0.615613	0.99987	none
h1SMcG0003458	218.416	0.133937	0.211609	0.632944	0.52677	0.99987	none
h1SMcG0003460	468.193	0.0898434	0.165901	0.541549	0.588129	0.99987	none
h1SMcG0003461	366.163	0.0882108	0.184171	0.478961	0.631967	0.99987	none
h1SMcG0003462	26.238	-0.0538255	0.512109	-0.105105	0.916292	0.99987	none
h1SMcG0003463	3614.76	0.0174123	0.130702	0.133221	0.894018	0.99987	none
h1SMcG0003464	1002.36	-0.0103774	0.161004	-0.0644542	0.948609	0.99987	none
h1SMcG0003465	1007.36	-0.0784337	0.144605	-0.5424	0.587543	0.99987	none
h1SMcG0003466	543.786	0.161596	0.160478	1.00696	0.313952	0.99987	none
h1SMcG0003467	166.915	0.0986475	0.227977	0.432708	0.665227	0.99987	none
h1SMcG0003471	5870.12	0.456959	0.122898	3.7182	0.000200651	0.0163474	DEG
h1SMcG0003472	3882.79	0.450795	0.125338	3.59665	0.000322344	0.0242035	DEG
h1SMcG0003473	2741.2	0.277685	0.127583	2.17651	0.0295174	0.65125	none
h1SMcG0003474	6649.9	0.45071	0.167301	2.694	0.00705993	0.263167	none
h1SMcG0003475	6570.84	-0.0195184	0.124955	-0.156204	0.875872	0.99987	none
h1SMcG0003477	1061.58	0.0487814	0.146231	0.333591	0.738688	0.99987	none
h1SMcG0003478	6870.81	0.234363	0.125027	1.8745	0.0608613	0.933055	none
h1SMcG0003482	157.759	-0.0244717	0.281927	-0.0868016	0.930829	0.99987	none
h1SMcG0003486	367.141	0.0260724	0.179518	0.145236	0.884525	0.99987	none
h1SMcG0003488	738.071	-0.0935193	0.155854	-0.600042	0.548478	0.99987	none
h1SMcG0003492	87.5945	-0.282642	0.294046	-0.961216	0.336444	0.99987	none
h1SMcG0003493	3894.14	0.035834	0.126755	0.282704	0.777404	0.99987	none
h1SMcG0003494	1702.91	-0.0498531	0.138912	-0.358883	0.719683	0.99987	none
h1SMcG0003498	193.708	-0.0423552	0.221684	-0.191061	0.848478	0.99987	none
h1SMcG0003499	287.223	-0.0167596	0.194683	-0.0860864	0.931398	0.99987	none
h1SMcG0003500	12917.3	0.177554	0.124836	1.4223	0.154939	0.99987	none
h1SMcG0003502	440.668	-0.0862287	0.171917	-0.501571	0.615969	0.99987	none
h1SMcG0003504	388.919	-0.155338	0.176638	-0.879417	0.379175	0.99987	none
[truncated: 16,490 more rows]

## Sheet: coe_diffreg_norm_counts
	SRR1133800	SRR2486925	SRR2486926	SRR2486927	SRR2486928	SRR2486929
h1SMcG0000001	6.85098	6.85098	6.98196	6.85098	6.85098	6.85098
h1SMcG0000002	6.85098	6.85098	6.85098	6.85098	6.85098	6.85098
h1SMcG0000003	6.85098	6.85098	6.85098	6.85098	6.85098	6.85098
h1SMcG0000004	6.85098	7.02689	6.85098	7.01633	6.85098	6.96967
h1SMcG0000005	6.85098	6.85098	6.85098	6.85098	6.85098	6.85098
h1SMcG0000006	6.99603	6.85098	6.85098	7.01633	6.85098	6.96967
h1SMcG0000007	6.85098	6.85098	6.85098	6.85098	6.85098	6.85098
h1SMcG0000008	7.30795	7.33081	7.33889	7.42038	7.52745	7.4405
h1SMcG0000009	9.78374	10.2589	10.3069	9.82722	10.191	10.2562
h1SMcG0000010	7.35115	7.29795	7.22055	7.21991	7.29858	7.26088
h1SMcG0000011	9.78956	9.81376	9.79606	9.75686	9.82389	9.83425
h1SMcG0000012	7.26005	7.4177	7.41842	7.58297	7.55983	7.4405
h1SMcG0000013	9.79729	10.0991	10.1788	9.72559	9.90645	9.92539
h1SMcG0000014	10.0884	10.0252	10.199	10.1517	10.0333	10.145
h1SMcG0000015	7.64872	7.75094	7.77098	7.46534	7.67581	7.64612
h1SMcG0000016	9.18712	9.5132	9.6504	9.39011	9.52484	9.53722
h1SMcG0000017	9.12239	9.19741	9.16298	9.18336	9.22411	9.22578
h1SMcG0000019	7.91276	7.98883	8.26446	7.88785	7.85821	7.87774
h1SMcG0000020	6.99603	7.02689	6.85098	6.85098	6.97558	6.96967
h1SMcG0000021	7.47854	7.43086	7.24284	7.60065	7.5049	7.62906
h1SMcG0000022	6.99603	7.0996	6.98196	6.85098	7.09995	7.08817
h1SMcG0000023	9.93301	10.042	9.9936	9.8491	10.0236	10.0076
h1SMcG0000024	7.30795	7.36149	7.303	7.37132	7.31533	7.33818
h1SMcG0000025	9.46846	9.52532	9.42324	9.60448	9.59235	9.70405
h1SMcG0000026	8.52144	8.52825	8.56002	8.39691	8.40882	8.53805
h1SMcG0000027	9.14742	9.39896	9.3317	9.08574	9.30781	9.30738
h1SMcG0000028	10.3348	10.4603	10.5008	10.2941	10.3436	10.4262
h1SMcG0000029	8.47474	8.43133	8.51501	8.48201	8.55253	8.58092
h1SMcG0000030	7.49459	7.52651	7.51323	7.42038	7.55983	7.53679
h1SMcG0000031	8.39815	8.39852	8.41495	8.30494	8.42116	8.55472
h1SMcG0000032	11.8953	12.054	12.2439	11.8938	11.9799	12.0676
h1SMcG0000033	7.97418	7.89169	7.96528	8.15981	7.8653	7.83899
h1SMcG0000034	8.07865	8.10463	8.15506	8.22197	8.15438	8.06565
h1SMcG0000035	8.88403	8.85583	8.86735	8.8403	8.95185	9.02101
h1SMcG0000036	8.27892	8.34311	8.40582	8.06397	8.37526	8.42905
h1SMcG0000037	6.85098	6.85098	6.85098	6.85098	6.85098	6.85098
h1SMcG0000038	6.85098	6.85098	6.85098	6.85098	6.85098	6.85098
h1SMcG0000039	7.93959	7.9383	7.94408	7.87564	7.98419	7.95051
h1SMcG0000040	8.40941	8.59694	8.57993	8.59289	8.65751	8.7444
h1SMcG0000041	6.85098	6.85098	6.85098	6.85098	6.85098	6.85098
h1SMcG0000042	7.78608	7.57955	7.51323	7.74286	7.63922	7.5845
h1SMcG0000043	6.85098	6.85098	6.85098	6.85098	6.85098	6.85098
h1SMcG0000044	6.85098	6.85098	6.85098	6.85098	6.85098	6.85098
h1SMcG0000045	6.85098	6.85098	6.85098	6.85098	6.85098	6.85098
h1SMcG0000046	6.85098	6.85098	6.85098	6.85098	6.85098	6.85098
h1SMcG0000047	8.8726	8.89238	9.0537	8.94788	8.89209	9.05482
h1SMcG0000048	6.85098	6.85098	6.85098	6.85098	6.85098	6.96967
h1SMcG0000049	7.28468	7.31468	7.33889	7.21991	7.29858	7.2775
h1SMcG0000050	9.40084	9.43627	9.50902	9.82231	9.76988	9.77657
h1SMcG0000051	8.30381	8.14743	8.10183	8.43314	8.12795	8.19185
h1SMcG0000052	7.39078	7.4177	7.40347	7.37132	7.48149	7.45201
h1SMcG0000053	6.85098	6.85098	6.85098	6.85098	6.85098	6.85098
h1SMcG0000054	7.102	6.85098	6.85098	7.01633	6.85098	6.96967
h1SMcG0000055	7.14072	7.02689	7.03615	7.01633	6.85098	6.96967
h1SMcG0000056	6.85098	7.17957	6.98196	6.85098	7.06666	7.08817
h1SMcG0000057	7.14072	7.0996	7.11266	7.01633	7.09995	6.96967
h1SMcG0000058	7.05603	7.0996	6.98196	6.85098	6.85098	7.01879
h1SMcG0000059	7.55487	7.95757	7.86963	7.89989	7.93977	8.12095
h1SMcG0000060	6.85098	6.85098	6.85098	6.85098	6.85098	6.85098
h1SMcG0000061	6.85098	6.85098	6.85098	6.85098	6.85098	6.85098
h1SMcG0000062	7.17478	7.31468	7.1968	7.31689	7.28115	7.2775
h1SMcG0000063	9.47819	9.37028	9.44165	9.63857	9.73466	9.63624
h1SMcG0000064	9.15052	8.94666	8.98691	9.12729	9.00388	9.04589
h1SMcG0000065	8.57125	8.77028	8.8292	8.7339	8.70356	8.85038
h1SMcG0000066	7.46206	7.28055	7.35584	7.34488	7.33149	7.42875
h1SMcG0000067	10.7327	10.6745	10.7197	10.5626	10.6819	10.603
h1SMcG0000068	7.68543	7.74282	7.68829	7.6179	7.55983	7.61158
h1SMcG0000069	7.98263	8.09364	8.10788	7.93509	7.96541	7.95051
h1SMcG0000070	7.78608	7.9702	7.99959	7.78496	7.80687	7.84557
h1SMcG0000071	7.17478	7.24336	7.17126	7.2549	7.20265	7.16449
h1SMcG0000072	6.85098	7.02689	7.07768	7.01633	7.02714	7.01879
h1SMcG0000073	8.70508	8.75493	8.86422	8.6829	8.79386	8.99564
h1SMcG0000074	8.1592	8.22322	8.35428	8.11302	8.21522	8.44733
h1SMcG0000075	8.98256	9.01902	8.96677	9.12319	9.08064	9.16371
h1SMcG0000076	10.9721	10.9863	11.0271	10.9791	11.2032	11.0808
h1SMcG0000077	6.85098	7.02689	6.85098	7.01633	6.85098	6.85098
h1SMcG0000078	9.94519	10.0888	10.0809	10.0614	10.0212	10.079
h1SMcG0000079	9.75624	10.0479	10.1076	9.85151	10.0249	9.95104
h1SMcG0000080	6.85098	6.85098	6.85098	6.85098	6.85098	6.85098
h1SMcG0000081	6.85098	6.85098	6.85098	6.85098	6.85098	6.85098
h1SMcG0000082	8.14502	8.08253	8.0063	8.26424	8.20532	8.16875
h1SMcG0000083	7.80683	7.76692	7.68829	7.77117	7.90668	7.85858
h1SMcG0000084	6.85098	6.97541	6.85098	6.85098	7.02714	7.01879
h1SMcG0000085	9.45618	9.35864	9.35137	9.49371	9.42808	9.31838
h1SMcG0000086	10.6882	10.7767	10.8337	10.6405	10.7603	10.8116
h1SMcG0000087	8.89535	8.77637	8.72844	9.02969	8.9114	8.91394
h1SMcG0000088	7.14072	7.0996	7.03615	7.13706	7.22386	7.14131
h1SMcG0000089	6.85098	7.02689	6.98196	7.01633	6.85098	6.85098
h1SMcG0000090	10.2661	10.3922	10.3253	10.2275	10.436	10.4096
h1SMcG0000091	7.26005	7.22334	7.17126	7.2549	7.15572	7.11609
h1SMcG0000092	6.85098	6.85098	6.85098	6.85098	6.85098	6.85098
h1SMcG0000093	6.85098	6.85098	6.85098	6.85098	6.85098	6.85098
h1SMcG0000094	7.5691	7.4177	7.41842	7.48657	7.39111	7.56583
h1SMcG0000095	6.85098	6.97541	6.85098	6.85098	6.85098	6.85098
h1SMcG0000096	9.20208	9.25122	9.29146	9.4035	9.28117	9.36858
h1SMcG0000097	9.1033	9.2321	9.10946	9.24092	9.20235	9.22382
h1SMcG0000098	8.4038	8.39436	8.40582	8.43314	8.37951	8.39917
h1SMcG0000099	6.85098	6.85098	6.85098	6.85098	6.85098	6.85098
h1SMcG0000100	8.67409	8.63838	8.59172	8.85046	8.84103	8.84777
h1SMcG0000101	7.5691	7.65664	7.64845	7.69839	7.79927	7.75573
h1SMcG0000102	10.09	9.97744	10.1498	9.99121	9.85287	10.001
h1SMcG0000103	8.97551	8.72047	8.75268	8.89522	8.72913	8.71282
h1SMcG0000104	9.28569	9.56274	9.38778	9.18336	9.10919	9.27004
h1SMcG0000105	11.2146	11.2319	11.4759	11.2474	11.3555	11.3646
h1SMcG0000106	11.975	12.0717	12.2382	11.9717	12.1083	12.1666
h1SMcG0000107	9.73223	9.69392	9.62575	9.55469	9.6249	9.6902
h1SMcG0000108	9.44877	9.35474	9.35354	9.47803	9.35172	9.46373
h1SMcG0000109	7.69728	7.68354	7.76221	7.79852	7.76021	7.64612
h1SMcG0000110	7.17478	7.26239	7.17126	7.18114	7.24391	7.11609
h1SMcG0000111	7.26005	7.15529	7.17126	7.18114	7.15572	7.05645
h1SMcG0000112	6.85098	6.85098	6.85098	7.01633	6.85098	6.85098
h1SMcG0000113	8.58097	8.66192	8.69655	8.17795	8.24915	8.51087
h1SMcG0000114	6.85098	6.85098	6.85098	6.85098	6.85098	6.85098
h1SMcG0000115	7.05603	6.97541	6.85098	6.85098	7.02714	7.08817
h1SMcG0000116	7.88512	7.91862	8.0327	7.91178	7.84385	8.08611
h1SMcG0000117	6.85098	6.85098	6.85098	6.85098	6.85098	6.85098
h1SMcG0000118	6.85098	6.85098	6.85098	7.01633	6.85098	6.85098
h1SMcG0000119	6.85098	6.85098	6.98196	7.08469	6.85098	6.96967
h1SMcG0000120	7.28468	7.17957	7.17126	7.13706	7.18003	7.16449
h1SMcG0000121	6.85098	6.85098	6.98196	6.85098	7.02714	6.85098
h1SMcG0000122	7.102	7.15529	7.22055	7.2549	7.34709	7.11609
h1SMcG0000123	7.20554	7.17957	7.2839	7.18114	7.15572	7.16449
h1SMcG0000124	7.17478	7.02689	7.07768	7.18114	7.12925	7.14131
h1SMcG0000125	7.102	7.02689	7.03615	7.18114	7.06666	7.08817
h1SMcG0000126	6.99603	7.12886	7.22055	7.08469	7.29858	7.08817
h1SMcG0000127	10.68	10.7824	10.7915	10.6197	10.7164	10.6538
h1SMcG0000128	9.02406	9.02153	8.93745	9.15962	9.16677	9.05036
h1SMcG0000129	6.85098	6.85098	6.85098	6.85098	6.85098	6.85098
h1SMcG0000130	6.85098	6.97541	6.85098	6.85098	6.85098	6.96967
h1SMcG0000131	6.85098	6.85098	6.85098	6.85098	6.85098	6.85098
h1SMcG0000132	7.46206	7.68354	7.64845	7.65117	7.69345	7.54662
h1SMcG0000133	6.85098	6.85098	6.85098	6.85098	6.97558	7.01879
h1SMcG0000134	6.99603	7.0996	7.07768	7.01633	6.85098	7.14131
h1SMcG0000135	6.85098	7.02689	7.03615	7.01633	6.97558	7.01879
h1SMcG0000136	6.99603	7.02689	6.98196	6.85098	6.85098	6.85098
h1SMcG0000137	6.85098	6.85098	6.85098	6.85098	6.85098	6.85098
h1SMcG0000138	11.6254	11.6529	11.7483	11.6386	11.6528	11.6523
h1SMcG0000139	6.85098	6.85098	6.85098	6.85098	6.85098	6.85098
h1SMcG0000140	7.20554	7.0996	7.07768	7.18114	7.20265	7.14131
h1SMcG0000141	6.85098	6.85098	6.85098	6.85098	6.85098	6.85098
h1SMcG0000142	7.102	7.17957	7.14345	7.13706	7.26296	7.18604
h1SMcG0000143	8.8726	8.85297	8.8064	8.86555	8.86965	8.90648
h1SMcG0000144	8.32212	8.26153	8.28506	8.25592	8.25866	8.21892
h1SMcG0000145	9.3723	9.24488	9.24999	9.34914	9.12324	9.17595
h1SMcG0000146	9.19013	9.22136	9.24764	9.18727	9.17351	9.2851
h1SMcG0000147	6.99603	6.85098	7.03615	6.85098	6.97558	6.85098
h1SMcG0000148	7.30795	7.20215	7.37222	7.2549	7.22386	7.29348
h1SMcG0000149	8.25987	8.20849	8.1139	8.46826	8.36671	8.22336
h1SMcG0000150	9.80689	10.0957	10.086	9.76457	9.96312	10.0979
h1SMcG0000151	7.30795	7.06636	7.14345	7.13706	7.02714	7.20626
h1SMcG0000152	7.54033	7.28055	7.37222	7.50707	7.36221	7.2775
h1SMcG0000153	7.4095	7.59964	7.52562	7.65117	7.5049	7.53679
h1SMcG0000154	7.85659	7.37613	7.43297	7.82501	7.48149	7.4405
h1SMcG0000155	9.33778	9.40838	9.47773	9.48118	9.52137	9.37735
h1SMcG0000156	10.0947	9.96744	10.0458	10.1882	10.253	10.2793
h1SMcG0000157	6.85098	6.85098	6.85098	6.85098	6.85098	6.85098
h1SMcG0000158	6.85098	6.85098	6.85098	6.85098	6.85098	6.85098
h1SMcG0000159	9.21393	9.24488	9.40875	9.31046	9.40562	9.36506
h1SMcG0000160	7.7755	7.81308	7.67853	7.68298	7.90668	7.77735
h1SMcG0000161	6.85098	6.85098	6.85098	6.85098	6.85098	6.85098
h1SMcG0000162	8.21407	8.63157	8.3733	8.33644	8.43336	8.3801
h1SMcG0000163	7.98263	7.7826	7.76221	7.93509	7.80687	7.70289
h1SMcG0000164	10.6058	10.9936	11.0051	10.548	10.781	10.8786
h1SMcG0000165	8.75646	8.88961	8.87982	8.92898	8.94653	8.86593
h1SMcG0000166	6.85098	6.85098	7.03615	6.85098	6.85098	6.85098
h1SMcG0000167	6.85098	6.85098	6.85098	6.85098	6.85098	6.85098
h1SMcG0000168	6.85098	6.85098	6.85098	6.85098	6.85098	6.85098
h1SMcG0000169	9.03423	9.06835	9.12498	9.05153	9.22627	9.10718
h1SMcG0000170	9.67874	9.71061	9.79763	9.8025	9.85423	9.85914
h1SMcG0000171	8.83768	8.80044	8.64151	8.85046	8.78178	8.77521
h1SMcG0000172	6.85098	6.85098	6.85098	6.85098	6.85098	6.85098
h1SMcG0000173	6.85098	6.85098	6.85098	6.85098	6.85098	6.85098
h1SMcG0000174	10.5242	10.7357	10.7743	10.5016	10.5965	10.6531
h1SMcG0000175	9.19013	9.25754	9.09114	9.29972	9.18245	9.12207
h1SMcG0000176	9.19013	9.24911	9.09114	9.29972	9.18022	9.12207
h1SMcG0000177	6.85098	6.85098	6.85098	6.85098	6.85098	6.85098
h1SMcG0000178	7.37136	7.24336	7.303	7.44331	7.18003	7.40446
h1SMcG0000179	6.85098	6.85098	6.85098	6.85098	6.85098	6.85098
h1SMcG0000180	6.99603	6.85098	6.85098	6.85098	6.85098	6.85098
h1SMcG0000181	7.26005	7.15529	7.17126	7.39643	7.12925	7.33818
h1SMcG0000182	7.05603	6.97541	7.03615	7.08469	7.02714	7.01879
h1SMcG0000183	7.79652	8.13159	8.07724	7.91178	7.92668	8.12095
h1SMcG0000184	9.10651	9.31307	9.38355	9.13137	9.20015	9.29071
h1SMcG0000185	9.21097	9.268	9.16298	9.09834	9.28737	9.24521
h1SMcG0000186	6.85098	6.85098	6.85098	6.85098	6.85098	6.85098
h1SMcG0000187	6.85098	6.85098	6.85098	6.85098	6.85098	6.85098
h1SMcG0000188	9.52821	9.64262	9.4457	9.66085	9.76843	9.74882
h1SMcG0000189	6.85098	6.85098	6.85098	6.85098	6.85098	6.85098
h1SMcG0000190	7.102	7.20215	7.17126	7.28703	7.15572	7.20626
h1SMcG0000191	8.67409	8.82113	8.87672	8.85046	8.79386	8.81336
h1SMcG0000192	6.85098	6.85098	6.85098	6.85098	6.85098	6.85098
h1SMcG0000193	9.3957	9.4065	9.31173	9.28162	9.40562	9.38607
h1SMcG0000194	9.98786	9.92152	9.95345	9.91046	10.0724	10.0264
h1SMcG0000195	9.36968	9.2018	9.25232	9.17943	9.12789	9.18001
h1SMcG0000196	8.0157	8.10463	8.13762	7.99092	8.08417	8.05001
h1SMcG0000197	6.85098	6.85098	6.85098	6.85098	6.85098	6.85098
h1SMcG0000198	6.85098	6.85098	6.85098	6.85098	6.85098	6.85098
h1SMcG0000199	9.05434	8.96775	8.9315	8.93373	8.71001	8.84516
h1SMcG0000200	6.85098	6.85098	6.85098	6.85098	6.85098	6.85098
h1SMcG0000201	7.47854	7.59964	7.44714	7.44331	7.58056	7.55629
h1SMcG0000202	9.42879	9.54925	9.52058	9.53365	9.65828	9.61876
h1SMcG0000203	9.62092	9.49569	9.51481	9.8491	9.6136	9.55269
h1SMcG0000204	10.8101	10.8159	10.7813	10.6267	10.594	10.6727
h1SMcG0000205	10.1983	10.2741	10.3047	10.192	10.1374	10.2839
h1SMcG0000206	6.85098	6.85098	6.85098	6.85098	6.85098	6.85098
h1SMcG0000207	6.85098	6.97541	7.03615	7.08469	6.85098	6.85098
h1SMcG0000208	6.99603	6.85098	7.03615	7.01633	7.02714	7.11609
h1SMcG0000209	6.85098	6.85098	7.07768	7.13706	7.02714	6.85098
h1SMcG0000210	7.80683	7.63814	7.77098	7.77117	7.81439	7.62037
h1SMcG0000211	10.1194	10.0046	9.99904	10.0085	10.099	10.0864
h1SMcG0000212	8.05551	7.72634	7.65861	8.01236	7.70211	7.70289
h1SMcG0000213	6.85098	6.97541	6.98196	6.85098	6.85098	7.05645
h1SMcG0000214	7.17478	7.17957	6.85098	7.01633	7.09995	7.01879
h1SMcG0000215	6.85098	7.06636	7.07768	7.08469	7.18003	7.05645
h1SMcG0000216	6.99603	6.97541	6.85098	7.01633	6.85098	6.96967
h1SMcG0000217	6.85098	6.85098	6.85098	6.85098	6.85098	6.85098
h1SMcG0000218	6.99603	7.06636	7.07768	7.13706	7.06666	7.01879
h1SMcG0000219	7.17478	7.06636	7.11266	7.37132	7.18003	7.18604
h1SMcG0000220	11.6349	11.442	11.4152	11.7227	11.4832	11.5227
h1SMcG0000221	7.05603	7.0996	7.11266	7.01633	7.06666	6.85098
h1SMcG0000222	7.05603	7.0996	7.07768	6.85098	6.97558	6.85098
h1SMcG0000223	7.85659	7.59964	7.63815	7.96899	7.66683	7.70289
h1SMcG0000224	8.25987	8.18853	8.08345	8.1034	8.14389	8.01798
h1SMcG0000225	7.76479	7.70095	7.68829	7.78496	7.76818	7.71836
h1SMcG0000226	11.5754	11.386	11.4466	11.3891	11.2943	11.3255
h1SMcG0000227	7.102	7.06636	7.07768	7.01633	7.12925	7.05645
h1SMcG0000228	7.14072	7.06636	7.03615	7.18114	6.85098	7.01879
h1SMcG0000229	8.04768	8.18853	8.16081	8.09369	8.31849	8.32086
h1SMcG0000230	6.85098	6.85098	6.85098	6.85098	6.85098	6.85098
h1SMcG0000231	10.8647	11.0661	11.1672	10.8788	11.0686	11.1481
h1SMcG0000232	7.99101	7.99496	7.88502	8.12255	7.98419	7.99602
h1SMcG0000233	6.85098	6.85098	6.85098	7.01633	6.85098	6.96967
h1SMcG0000234	9.36705	9.26382	9.21442	9.42662	9.23272	9.24521
h1SMcG0000235	9.42628	9.50971	9.43758	9.8	9.77855	9.76078
h1SMcG0000236	8.66057	8.7268	8.54385	7.39643	7.33149	7.05645
h1SMcG0000237	11.9436	11.7945	11.8572	12.0105	11.8798	11.9769
h1SMcG0000238	7.61005	7.55885	7.57291	7.60065	7.63922	7.6545
h1SMcG0000239	10.0046	9.99969	10.0924	9.91966	9.99185	9.91239
h1SMcG0000240	9.19013	8.99107	8.96096	9.18336	9.00388	8.93364
h1SMcG0000241	6.85098	6.85098	6.85098	6.85098	6.85098	6.85098
h1SMcG0000242	6.85098	6.85098	6.85098	6.85098	6.85098	6.85098
h1SMcG0000243	6.85098	6.85098	6.85098	6.85098	6.85098	6.85098
h1SMcG0000244	6.85098	6.85098	6.85098	6.85098	6.85098	6.85098
h1SMcG0000245	7.62318	7.45628	7.41842	7.65117	7.5049	7.59365
h1SMcG0000246	6.99603	7.12886	7.07768	7.13706	6.97558	6.96967
h1SMcG0000247	6.85098	6.85098	6.85098	6.85098	6.85098	6.85098
h1SMcG0000248	8.16622	7.91862	8.0327	8.03334	7.9134	7.91486
h1SMcG0000249	6.99603	6.85098	6.85098	6.85098	6.85098	6.85098
h1SMcG0000250	7.76479	7.8497	7.70744	7.92351	7.76021	7.763
h1SMcG0000251	8.13064	8.18348	8.43744	8.3208	8.26338	8.29625
h1SMcG0000252	8.6651	8.78243	8.92553	8.83519	8.79686	8.78897
h1SMcG0000253	9.56058	9.61865	9.71185	9.64975	9.70765	9.72322
h1SMcG0000254	7.102	6.97541	7.17126	7.08469	7.06666	7.01879
h1SMcG0000255	12.7568	12.929	12.7298	12.8548	12.7447	12.894
h1SMcG0000256	7.14072	7.0996	7.03615	7.08469	7.02714	7.11609
h1SMcG0000257	6.85098	6.85098	6.85098	6.85098	7.02714	6.85098
h1SMcG0000258	7.88512	7.57955	7.63815	7.87564	7.62021	7.61158
h1SMcG0000259	6.85098	6.85098	6.85098	7.01633	6.85098	6.85098
h1SMcG0000260	6.85098	6.85098	6.85098	6.85098	6.85098	6.85098
h1SMcG0000261	6.85098	6.85098	6.85098	6.85098	6.85098	6.85098
h1SMcG0000262	7.46206	7.51535	7.52562	7.50707	7.43167	7.45201
h1SMcG0000263	8.1592	7.95119	7.97224	7.89989	8.01468	7.97354
h1SMcG0000264	9.45865	9.60244	9.51866	9.63013	9.58077	9.47354
h1SMcG0000265	9.36968	9.49039	9.60427	9.22201	9.33193	9.14721
h1SMcG0000266	6.85098	7.02689	6.85098	6.85098	7.09995	7.05645
h1SMcG0000267	11.9028	12.2875	12.5047	11.8927	12.1387	12.1336
h1SMcG0000268	7.05603	6.85098	7.03615	6.85098	7.02714	7.05645
h1SMcG0000269	7.26005	7.24336	7.2839	7.18114	7.20265	7.30888
h1SMcG0000270	6.85098	6.85098	6.85098	6.85098	6.85098	6.85098
h1SMcG0000271	6.99603	6.97541	6.98196	7.08469	7.06666	7.01879
h1SMcG0000272	6.85098	6.85098	6.98196	7.01633	6.85098	6.85098
h1SMcG0000273	7.49459	7.4177	7.51323	7.48657	7.5049	7.49589
h1SMcG0000274	6.99603	6.85098	6.85098	6.85098	6.85098	6.85098
h1SMcG0000275	8.31605	8.01312	7.99282	8.19578	7.98419	8.04475
h1SMcG0000276	6.85098	6.85098	7.03615	7.01633	6.85098	6.85098
h1SMcG0000277	6.85098	6.85098	6.98196	6.85098	6.85098	6.96967
h1SMcG0000278	6.99603	7.02689	7.07768	7.13706	6.97558	7.01879
h1SMcG0000279	7.102	7.06636	7.03615	7.08469	7.06666	7.05645
h1SMcG0000280	7.5691	7.57955	7.62769	7.60065	7.54922	7.47436
h1SMcG0000281	7.20554	7.26239	7.22055	7.18114	7.24391	7.20626
h1SMcG0000282	9.20505	9.4196	9.4578	9.26327	9.51616	9.39818
h1SMcG0000283	8.69631	8.76109	8.71437	8.58665	8.76653	8.70991
h1SMcG0000284	10.0931	10.1496	10.2374	10.2033	10.2049	10.3181
h1SMcG0000285	11.5034	11.6962	11.8483	11.5753	11.7223	11.809
h1SMcG0000286	10.4203	10.6249	10.8023	10.4584	10.6519	10.7491
h1SMcG0000287	7.54033	7.40421	7.38808	7.50707	7.54922	7.62906
h1SMcG0000288	9.91719	9.95103	9.92937	9.87064	10.02	9.96254
h1SMcG0000289	6.85098	6.97541	6.98196	7.01633	6.97558	6.96967
h1SMcG0000290	8.45875	8.50191	8.48972	8.38953	8.15959	8.15937
h1SMcG0000291	6.85098	6.97541	6.85098	6.85098	6.85098	6.96967
h1SMcG0000292	8.39248	8.20849	8.07724	8.48201	8.23474	8.20095
h1SMcG0000293	10.1881	10.2016	10.0273	9.91966	9.63293	9.81783
h1SMcG0000294	9.23441	9.42147	9.40458	9.22581	9.38853	9.39473
h1SMcG0000295	10.2184	10.2341	10.0873	10.5227	10.6355	10.5712
h1SMcG0000296	6.99603	7.02689	7.03615	7.01633	7.09995	6.96967
h1SMcG0000297	6.85098	6.85098	6.85098	6.85098	6.85098	6.85098
h1SMcG0000298	7.59667	7.65664	7.58423	7.65117	7.76818	7.68711
h1SMcG0000299	8.52651	8.62472	8.6302	8.67128	8.46923	8.60974
h1SMcG0000300	6.85098	6.85098	6.85098	6.85098	6.85098	6.85098
h1SMcG0000301	6.99603	6.85098	6.98196	7.21991	7.37687	7.2775
h1SMcG0000302	7.46206	7.43086	7.3213	7.37132	7.5049	7.42875
h1SMcG0000303	7.14072	7.02689	7.26389	7.01633	6.97558	7.05645
h1SMcG0000304	6.99603	7.02689	7.03615	6.85098	6.85098	7.01879
h1SMcG0000305	7.14072	7.06636	6.85098	7.08469	7.09995	7.05645
h1SMcG0000306	7.14072	7.06636	6.85098	7.08469	7.06666	7.05645
h1SMcG0000307	6.85098	6.85098	6.85098	6.85098	6.97558	6.85098
h1SMcG0000308	6.85098	6.85098	6.85098	6.85098	6.85098	6.85098
h1SMcG0000309	6.85098	6.85098	6.85098	6.85098	6.85098	6.85098
h1SMcG0000310	6.85098	6.85098	6.85098	6.85098	6.85098	6.85098
h1SMcG0000311	6.85098	6.85098	6.85098	6.85098	6.85098	6.85098
h1SMcG0000312	6.85098	6.97541	6.85098	7.01633	7.02714	7.01879
h1SMcG0000313	6.85098	6.85098	6.85098	6.85098	6.85098	6.85098
h1SMcG0000314	6.85098	6.85098	6.85098	7.13706	7.02714	6.85098
h1SMcG0000315	7.102	7.22334	7.14345	7.08469	7.20265	7.01879
h1SMcG0000316	6.85098	6.85098	6.98196	6.85098	6.85098	6.85098
h1SMcG0000317	6.99603	7.02689	7.03615	7.08469	7.02714	7.01879
h1SMcG0000318	8.97197	9.08758	9.08055	8.65363	8.64741	8.6684
h1SMcG0000319	9.37753	9.45636	9.40667	9.31046	9.34581	9.43722
h1SMcG0000320	9.04097	8.97817	9.01236	9.50303	9.27703	9.17595
h1SMcG0000321	6.85098	6.85098	6.85098	6.85098	6.85098	6.85098
h1SMcG0000322	7.4095	7.20215	7.303	7.42038	7.26296	7.39188
h1SMcG0000323	6.99603	6.85098	6.85098	6.85098	6.85098	6.96967
h1SMcG0000324	7.102	7.02689	7.14345	7.13706	7.02714	7.11609
h1SMcG0000325	9.556	9.57444	9.69336	9.67185	9.65199	9.67479
h1SMcG0000326	6.85098	7.02689	6.98196	7.01633	7.09995	7.14131
h1SMcG0000327	7.26005	7.39036	7.48767	7.31689	7.24391	7.35217
h1SMcG0000328	6.85098	6.85098	6.98196	7.01633	6.85098	6.96967
h1SMcG0000329	6.85098	6.85098	6.85098	6.85098	6.85098	6.85098
h1SMcG0000330	6.85098	6.85098	6.98196	6.85098	6.85098	6.85098
h1SMcG0000331	7.05603	7.06636	6.98196	6.85098	6.97558	7.08817
h1SMcG0000332	6.85098	7.15529	7.03615	7.01633	7.09995	7.14131
h1SMcG0000333	7.91276	7.79798	7.95827	7.98002	7.87233	7.8714
h1SMcG0000334	10.4678	10.542	10.6293	10.4024	10.4296	10.4245
h1SMcG0000335	6.85098	6.85098	6.85098	6.85098	6.85098	6.85098
h1SMcG0000336	6.85098	6.85098	6.85098	6.85098	6.85098	6.85098
h1SMcG0000337	7.05603	7.02689	7.11266	7.21991	7.15572	7.05645
h1SMcG0000338	10.451	10.366	10.4394	10.657	10.5949	10.6629
h1SMcG0000339	6.85098	6.85098	6.85098	6.85098	6.85098	6.85098
h1SMcG0000340	8.73957	8.7425	8.84523	8.83519	8.90866	8.85559
h1SMcG0000341	6.85098	6.85098	6.98196	7.01633	6.85098	6.85098
h1SMcG0000342	6.85098	6.97541	6.85098	6.85098	6.85098	6.85098
h1SMcG0000343	8.84161	8.93061	8.99545	8.80931	8.70356	8.832
h1SMcG0000344	6.85098	6.85098	6.85098	6.85098	6.85098	6.85098
h1SMcG0000345	8.92875	8.74562	8.84842	9.14759	8.94919	8.98394
h1SMcG0000346	7.83703	7.86392	7.85396	7.82501	7.82925	7.9269
h1SMcG0000347	9.41616	9.48862	9.53773	9.35606	9.47013	9.51685
h1SMcG0000348	6.85098	6.85098	6.85098	6.85098	6.85098	6.85098
h1SMcG0000349	6.85098	6.85098	6.85098	6.85098	6.85098	6.85098
h1SMcG0000350	8.24048	8.41094	8.47256	8.46132	8.57427	8.38394
h1SMcG0000351	8.03182	8.05994	7.96528	8.07398	8.10081	7.97354
h1SMcG0000352	8.0238	7.92523	8.10788	8.05386	8.02661	8.03945
h1SMcG0000353	7.79652	7.9383	7.86963	7.66724	7.8931	7.79144
h1SMcG0000354	7.102	7.06636	7.03615	7.01633	6.97558	7.05645
h1SMcG0000355	9.89222	9.79259	9.92507	9.94917	9.86104	9.86898
h1SMcG0000356	8.55653	8.43537	8.424	8.30494	8.49253	8.3607
h1SMcG0000357	9.69956	9.66773	9.87697	9.7975	9.98565	9.90525
h1SMcG0000358	8.68747	8.80935	8.81295	8.48883	8.70356	8.70991
h1SMcG0000359	8.42609	8.41094	8.40123	8.52234	8.36671	8.46533
h1SMcG0000360	7.33006	7.29795	7.46097	7.39643	7.44454	7.45201
h1SMcG0000361	11.2039	11.1539	11.2316	11.1846	11.1926	11.2295
h1SMcG0000362	7.14072	7.02689	7.07768	6.85098	7.15572	7.08817
h1SMcG0000363	8.64231	8.62472	8.57993	8.44731	8.56345	8.64097
h1SMcG0000364	8.32815	8.43939	8.64526	8.30494	8.50402	8.50398
h1SMcG0000365	6.99603	7.0996	7.03615	7.01633	7.06666	7.08817
h1SMcG0000366	7.14072	7.06636	6.98196	7.01633	7.02714	7.05645
h1SMcG0000367	7.37136	7.29795	7.17126	7.28703	7.29858	7.41674
h1SMcG0000368	6.85098	6.85098	6.85098	6.85098	6.85098	6.85098
h1SMcG0000369	7.5691	7.57955	7.66864	7.28703	7.51628	7.54662
h1SMcG0000370	8.71813	8.60743	8.81295	8.57406	8.53038	8.64405
h1SMcG0000371	7.05603	7.02689	7.11266	7.13706	7.06666	7.01879
h1SMcG0000372	6.85098	6.97541	6.98196	7.01633	6.97558	6.96967
h1SMcG0000373	7.05603	7.02689	7.07768	7.01633	7.06666	7.01879
h1SMcG0000374	7.102	7.15529	7.14345	7.21991	7.34709	7.11609
h1SMcG0000375	6.85098	6.85098	6.85098	6.85098	6.85098	6.85098
h1SMcG0000376	6.85098	6.85098	6.98196	6.85098	6.85098	6.85098
h1SMcG0000377	6.99603	6.85098	6.85098	6.85098	6.97558	6.85098
h1SMcG0000378	8.89159	9.00892	8.90744	8.80931	8.78481	8.91394
h1SMcG0000379	6.85098	6.85098	6.85098	6.85098	6.85098	6.85098
h1SMcG0000380	9.23731	9.55095	9.63107	9.29972	9.52137	9.54188
h1SMcG0000381	6.85098	6.85098	6.85098	6.85098	7.02714	6.85098
h1SMcG0000382	8.78549	8.86436	8.79318	9.02527	8.92231	8.88637
h1SMcG0000383	6.85098	6.85098	6.85098	6.85098	6.97558	6.85098
h1SMcG0000384	6.99603	6.97541	6.85098	6.85098	7.02714	6.85098
h1SMcG0000385	7.33006	7.33081	7.3213	7.42038	7.52745	7.35217
h1SMcG0000386	6.85098	6.85098	6.85098	6.85098	6.85098	6.85098
h1SMcG0000387	6.85098	6.85098	6.85098	6.85098	6.85098	6.85098
h1SMcG0000388	8.6377	8.84724	8.7731	8.19578	8.32741	8.20095
h1SMcG0000389	6.99603	7.0996	7.07768	7.18114	7.09995	6.96967
h1SMcG0000390	6.99603	7.0996	6.85098	7.13706	7.06666	6.96967
h1SMcG0000391	6.99603	6.85098	6.85098	6.85098	6.85098	6.85098
h1SMcG0000392	7.05603	7.0996	7.1968	7.01633	6.97558	7.05645
h1SMcG0000393	6.85098	6.97541	6.98196	6.85098	6.85098	6.85098
h1SMcG0000394	7.39078	7.29795	7.24284	7.2549	7.31533	7.20626
h1SMcG0000395	6.85098	6.85098	6.85098	6.85098	6.85098	6.85098
h1SMcG0000396	8.04768	8.35614	8.14347	8.19578	8.32296	8.2921
h1SMcG0000397	7.102	7.12886	7.03615	6.85098	7.12925	6.96967
h1SMcG0000398	8.06329	7.98266	7.97224	8.12255	8.11175	8.25828
h1SMcG0000399	6.99603	7.02689	6.85098	7.08469	7.02714	7.05645
h1SMcG0000400	7.39078	7.33081	7.33889	7.48657	7.46943	7.39188
h1SMcG0000401	6.85098	6.85098	6.85098	6.85098	6.97558	6.85098
h1SMcG0000402	7.73176	7.56928	7.51323	7.63472	7.52745	7.73352
h1SMcG0000403	7.05603	6.97541	6.98196	6.85098	7.02714	7.05645
h1SMcG0000404	9.54911	9.45999	9.40667	9.65808	9.57244	9.75415
h1SMcG0000405	13.9092	13.9729	14.0461	13.9974	13.9492	13.9522
h1SMcG0000406	6.85098	6.85098	6.85098	6.85098	6.85098	6.85098
h1SMcG0000407	6.85098	6.85098	6.85098	7.01633	6.97558	7.05645
h1SMcG0000408	6.99603	6.85098	6.85098	6.85098	7.02714	6.96967
h1SMcG0000409	7.05603	7.02689	7.03615	7.01633	7.02714	6.96967
h1SMcG0000410	7.05603	7.06636	6.98196	7.01633	7.06666	6.85098
h1SMcG0000411	6.99603	7.12886	7.22055	7.08469	7.24391	7.26088
h1SMcG0000412	6.85098	6.85098	6.98196	6.85098	6.85098	6.85098
h1SMcG0000413	6.85098	7.02689	7.17126	7.01633	7.18003	7.14131
h1SMcG0000414	9.24885	9.22136	9.22638	9.3352	9.23057	9.2001
h1SMcG0000415	6.85098	6.85098	6.85098	6.85098	6.85098	6.85098
h1SMcG0000417	6.85098	6.85098	6.85098	6.85098	7.02714	6.96967
h1SMcG0000418	6.85098	6.85098	6.85098	7.01633	6.85098	6.85098
h1SMcG0000419	6.85098	6.85098	6.85098	6.85098	6.85098	6.85098
h1SMcG0000420	7.30795	7.3464	7.37222	7.39643	7.55983	7.42875
h1SMcG0000421	7.17478	7.20215	7.07768	7.13706	7.20265	7.30888
h1SMcG0000422	10.8907	11.109	11.0435	11.3066	11.4251	11.4127
h1SMcG0000423	8.04768	8.0713	8.04563	8.0017	7.97171	7.95051
h1SMcG0000424	8.49051	8.34747	8.30529	8.43314	8.22013	8.34096
h1SMcG0000425	8.15213	8.23293	8.16081	8.26424	8.22989	8.27108
h1SMcG0000426	9.22567	9.22781	9.1754	9.17154	9.237	9.10932
h1SMcG0000427	7.17478	6.97541	7.11266	7.13706	7.02714	7.11609
h1SMcG0000428	6.99603	6.85098	6.85098	6.85098	6.85098	6.85098
h1SMcG0000429	9.76613	9.98861	10.0072	9.81985	9.92083	9.91713
h1SMcG0000430	10.2481	10.3354	10.3178	10.4599	10.4953	10.4612
h1SMcG0000431	6.99603	7.12886	6.98196	6.85098	7.06666	6.85098
h1SMcG0000432	8.27892	8.16819	8.15506	8.16892	8.20532	8.28793
h1SMcG0000433	6.85098	6.85098	6.85098	6.85098	6.85098	6.85098
h1SMcG0000434	8.69631	8.80638	8.84842	8.72834	8.78481	8.80528
h1SMcG0000435	6.85098	6.85098	6.85098	6.85098	6.85098	6.85098
h1SMcG0000436	6.85098	6.85098	6.85098	6.85098	6.85098	6.85098
h1SMcG0000437	7.61005	7.44371	7.58423	7.6179	7.58056	7.62037
h1SMcG0000438	8.16622	8.15266	8.18349	8.23908	8.18016	7.9621
h1SMcG0000439	7.97418	8.03094	8.10788	7.81187	7.90668	7.95632
h1SMcG0000440	9.39827	9.24276	9.20235	9.25586	8.83523	8.78623
h1SMcG0000441	6.85098	6.85098	6.98196	6.85098	6.85098	6.96967
h1SMcG0000442	9.08394	8.80044	8.89524	8.87552	8.73544	8.65018
h1SMcG0000443	6.85098	6.97541	6.98196	6.85098	6.97558	6.85098
h1SMcG0000444	6.85098	6.85098	6.85098	6.85098	6.85098	6.85098
h1SMcG0000445	6.85098	6.85098	6.85098	6.85098	6.85098	6.96967
h1SMcG0000446	8.34607	8.24732	8.24875	8.34418	8.25866	8.20095
h1SMcG0000447	8.55653	8.52452	8.62641	8.86555	8.94386	8.74724
h1SMcG0000448	10.2155	10.3188	10.4728	10.1537	10.2437	10.2262
h1SMcG0000449	6.85098	6.85098	6.85098	6.85098	6.85098	6.85098
h1SMcG0000450	6.85098	6.85098	6.85098	6.85098	6.85098	6.85098
h1SMcG0000451	6.85098	6.85098	6.85098	6.85098	6.85098	6.85098
h1SMcG0000452	9.93998	10.0621	9.95625	10.0634	9.98068	9.94988
h1SMcG0000453	7.89443	7.72634	7.78825	7.78496	7.8653	7.73352
h1SMcG0000454	6.99603	6.97541	6.85098	7.01633	6.97558	6.96967
h1SMcG0000455	7.05603	6.85098	7.03615	6.85098	7.09995	6.96967
h1SMcG0000456	7.49459	7.58967	7.63815	7.63472	7.55983	7.67909
h1SMcG0000457	9.48545	9.50622	9.59703	9.56952	9.6022	9.6649
h1SMcG0000458	7.14072	7.02689	7.1968	7.08469	7.06666	7.11609
h1SMcG0000459	9.22567	9.12521	9.11983	9.36636	9.19575	9.10932
h1SMcG0000460	9.07086	8.68502	8.75952	9.14355	8.60265	8.71282
h1SMcG0000461	6.99603	6.85098	6.85098	6.85098	6.85098	6.85098
h1SMcG0000462	10.1675	9.91893	9.9895	10.2293	10.1228	10.1021
h1SMcG0000463	10.8035	10.9049	10.9294	10.7443	10.7824	10.8097
h1SMcG0000464	6.85098	6.85098	6.85098	6.85098	6.85098	6.85098
h1SMcG0000465	7.05603	6.85098	7.03615	6.85098	6.85098	7.01879
h1SMcG0000466	6.85098	6.97541	6.85098	7.01633	6.97558	6.85098
h1SMcG0000467	6.85098	6.85098	6.85098	6.85098	6.85098	6.85098
h1SMcG0000468	6.85098	6.85098	6.85098	6.85098	6.85098	6.85098
h1SMcG0000469	6.99603	6.97541	6.85098	6.85098	6.97558	6.85098
h1SMcG0000470	6.85098	6.97541	6.85098	7.01633	6.85098	6.85098
h1SMcG0000471	10.0129	9.7826	9.7085	9.94467	9.77133	9.81019
h1SMcG0000473	10.7116	10.6646	10.5578	10.743	10.5778	10.7232
h1SMcG0000474	9.82777	9.7711	9.77069	9.95812	9.83638	9.7818
h1SMcG0000475	6.85098	6.85098	6.85098	6.85098	6.85098	6.96967
h1SMcG0000476	6.85098	6.85098	6.85098	6.85098	6.85098	6.85098
h1SMcG0000477	6.85098	6.85098	6.85098	6.85098	6.85098	6.85098
h1SMcG0000478	8.39248	8.25682	8.35907	8.35187	8.32741	8.42536
h1SMcG0000479	10.284	9.94849	9.93222	9.6273	9.55563	9.71367
h1SMcG0000480	7.72044	7.53747	7.52562	7.66724	7.44454	7.5845
h1SMcG0000481	7.6734	7.36149	7.2839	7.48657	7.36221	7.35217
h1SMcG0000482	9.65974	9.70759	9.62753	9.74132	9.53346	9.69991
h1SMcG0000483	6.85098	6.85098	6.85098	6.85098	6.85098	6.85098
h1SMcG0000484	6.85098	6.85098	6.85098	6.85098	6.85098	6.85098
h1SMcG0000485	10.7719	10.9172	10.9726	10.7468	10.7112	10.757
h1SMcG0000486	7.05603	7.02689	6.98196	6.85098	6.97558	7.01879
h1SMcG0000487	7.33006	7.52651	7.44714	7.39643	7.46943	7.41674
h1SMcG0000488	8.73104	8.90067	8.81948	8.73944	8.75419	8.70699
h1SMcG0000489	9.80689	9.75367	9.85605	9.97145	9.84327	9.85667
h1SMcG0000490	8.34607	8.65189	8.54385	8.63572	8.70356	8.70113
h1SMcG0000491	9.67874	9.45455	9.48168	9.67185	9.48446	9.42038
h1SMcG0000492	7.58303	7.54825	7.52562	7.58297	7.44454	7.52682
h1SMcG0000493	8.09378	7.96391	7.80517	7.91178	7.99036	8.00706
h1SMcG0000494	7.93073	7.8985	8.01959	7.99092	8.08417	8.16407
h1SMcG0000495	6.85098	6.85098	6.85098	6.85098	6.85098	6.85098
h1SMcG0000496	7.7755	7.59964	7.56141	7.74286	7.70211	7.5845
h1SMcG0000497	9.27164	9.40462	9.48365	9.19895	9.27495	9.18001
h1SMcG0000498	6.85098	6.85098	6.85098	6.85098	6.85098	6.85098
h1SMcG0000499	7.5691	7.81308	7.67853	7.65117	7.74405	7.77735
h1SMcG0000500	10.1437	10.2537	10.1534	10.1614	10.1195	10.2627
h1SMcG0000501	9.41616	9.43443	9.39621	9.32465	9.32994	9.40847
h1SMcG0000502	8.30995	8.19856	8.20569	8.30494	8.22502	8.22779
h1SMcG0000503	6.85098	6.85098	6.85098	6.85098	6.85098	6.85098
h1SMcG0000504	10.8773	11.0112	11.0539	10.7443	10.6643	10.6622
h1SMcG0000505	6.85098	6.85098	6.85098	6.85098	6.85098	6.85098
h1SMcG0000506	9.56969	9.48152	9.54528	9.42662	9.42437	9.50257
h1SMcG0000507	6.99603	6.97541	7.07768	6.85098	6.97558	7.01879
h1SMcG0000508	9.04432	9.0165	9.05911	8.86054	8.95185	8.87363
h1SMcG0000509	6.85098	6.85098	6.85098	6.85098	6.85098	6.85098
h1SMcG0000510	7.63606	7.52651	7.5497	7.65117	7.51628	7.50637
h1SMcG0000511	10.5662	10.4726	10.6232	10.5001	10.4935	10.5653
h1SMcG0000512	7.99931	7.91862	7.90763	7.91178	7.77606	7.9269
h1SMcG0000513	13.274	13.3939	13.4667	13.2345	13.3015	13.4203
h1SMcG0000514	8.39815	8.30307	8.14928	8.3595	8.22013	8.11112
h1SMcG0000515	14.6672	14.3636	14.2269	14.0528	13.6946	13.7401
h1SMcG0000516	6.85098	6.85098	6.85098	6.85098	6.97558	6.85098
h1SMcG0000517	7.17478	7.0996	7.03615	7.01633	7.15572	7.01879
h1SMcG0000518	7.42758	7.17957	7.24284	7.2549	7.34709	7.33818
h1SMcG0000519	7.59667	7.55885	7.53777	7.44331	7.54922	7.4633
h1SMcG0000520	12.6178	12.7397	12.7372	12.6003	12.6523	12.7442
h1SMcG0000521	6.85098	6.85098	6.85098	6.85098	6.85098	6.85098
h1SMcG0000522	8.42609	8.16819	8.22744	8.43314	8.314	8.35678
h1SMcG0000523	8.09378	8.22808	8.02617	8.23908	8.22013	8.2921
h1SMcG0000524	8.75226	8.86719	8.89217	8.85551	8.95715	8.94094
h1SMcG0000525	9.30512	9.34099	9.29599	9.28889	9.27287	9.33292
h1SMcG0000526	7.74292	7.80557	7.82991	7.65117	7.75217	7.77735
h1SMcG0000527	6.85098	6.85098	6.85098	6.85098	6.85098	6.85098
h1SMcG0000528	9.36177	9.47259	9.53962	9.3595	9.39234	9.4555
h1SMcG0000529	6.85098	6.85098	6.85098	6.85098	6.85098	6.85098
h1SMcG0000530	6.85098	6.85098	6.85098	6.85098	6.85098	6.85098
h1SMcG0000531	10.3776	9.54925	9.69336	10.4631	9.99061	9.8653
h1SMcG0000532	6.85098	6.85098	6.85098	6.85098	6.85098	6.85098
h1SMcG0000533	6.85098	6.97541	7.03615	6.85098	6.85098	6.85098
h1SMcG0000534	8.9214	8.93866	9.0964	8.07398	8.25392	8.12095
h1SMcG0000535	6.85098	6.85098	6.85098	6.85098	6.85098	6.85098
h1SMcG0000536	8.44797	8.34747	8.31526	8.53548	8.49637	8.46533
h1SMcG0000537	7.37136	7.50399	7.40347	7.46534	7.45712	7.42875
h1SMcG0000538	7.4095	7.50399	7.38808	7.37132	7.24391	7.2775
h1SMcG0000539	6.85098	6.85098	6.85098	6.85098	6.85098	6.85098
h1SMcG0000540	6.85098	6.85098	6.85098	6.85098	6.85098	6.85098
h1SMcG0000541	6.85098	6.85098	6.85098	6.85098	6.85098	6.85098
h1SMcG0000542	6.99603	7.02689	7.07768	6.85098	7.09995	7.08817
h1SMcG0000543	6.85098	6.85098	6.85098	6.85098	6.85098	6.85098
h1SMcG0000544	8.36951	8.32105	8.27481	8.39691	8.28206	8.26256
h1SMcG0000545	10.2867	10.1888	10.2937	10.2089	10.1104	10.1719
h1SMcG0000546	6.99603	6.85098	6.85098	6.85098	6.85098	6.85098
h1SMcG0000547	6.85098	7.02689	7.11266	6.85098	7.09995	7.01879
h1SMcG0000548	7.58303	7.68354	7.71684	7.5269	7.65775	7.67098
h1SMcG0000549	10.6974	10.6745	10.7711	10.6309	10.6819	10.7158
h1SMcG0000550	7.26005	7.33081	7.33889	7.31689	7.40498	7.40446
h1SMcG0000551	6.99603	7.06636	7.17126	7.01633	7.06666	7.05645
h1SMcG0000552	7.102	7.17957	7.24284	7.08469	7.09995	7.11609
h1SMcG0000553	10.7612	10.3996	10.321	10.58	10.1496	10.2478
h1SMcG0000554	9.18109	9.2127	9.21442	9.27431	9.22842	9.20806
h1SMcG0000555	6.85098	6.85098	6.85098	6.85098	6.85098	6.85098
h1SMcG0000556	8.09378	8.09915	8.09574	7.91178	8.02661	8.08611
h1SMcG0000557	9.14742	9.08519	8.9135	9.03847	8.91414	8.98159
h1SMcG0000558	9.06097	9.08519	9.10164	8.99396	8.93044	8.96739
h1SMcG0000559	9.37492	9.50272	9.57324	9.45898	9.45565	9.52942
h1SMcG0000560	11.2941	11.2791	11.3047	11.3527	11.2783	11.263
h1SMcG0000561	7.33006	7.28055	7.24284	7.2549	7.31533	7.20626
h1SMcG0000562	9.79729	9.76386	9.70347	9.63295	9.62007	9.64921
h1SMcG0000563	6.85098	6.85098	6.85098	6.85098	6.85098	6.85098
h1SMcG0000564	9.95555	9.87673	9.82407	9.81738	9.84465	9.81019
h1SMcG0000565	11.0962	10.9559	11.1576	11.0961	11.0003	11.0232
h1SMcG0000566	8.82185	8.61091	8.50244	8.88541	8.82648	8.77521
h1SMcG0000567	6.85098	6.85098	6.85098	6.85098	6.85098	6.85098
h1SMcG0000568	8.73531	8.90067	8.77647	8.61143	8.87811	8.91642
h1SMcG0000569	6.99603	6.97541	7.03615	7.01633	6.97558	7.01879
h1SMcG0000570	14.2436	14.5048	14.4496	14.6466	14.7515	14.7213
h1SMcG0000571	9.07086	9.14592	9.24764	8.97113	9.00388	9.04589
h1SMcG0000572	9.39053	9.42332	9.47773	9.43315	9.47013	9.40333
h1SMcG0000573	6.85098	6.85098	6.85098	6.85098	6.85098	6.85098
h1SMcG0000574	9.64047	9.58274	9.53773	9.56064	9.64249	9.60994
h1SMcG0000575	6.85098	6.85098	6.85098	6.85098	6.85098	6.85098
h1SMcG0000576	8.85332	9.0828	9.13011	8.90979	9.04158	9.1305
h1SMcG0000577	6.85098	6.85098	6.85098	6.85098	6.85098	6.85098
h1SMcG0000578	6.85098	6.85098	6.85098	6.85098	6.85098	6.85098
h1SMcG0000579	7.51021	7.37613	7.38808	7.66724	7.59069	7.60267
h1SMcG0000580	7.62318	7.72634	7.61707	7.6179	7.67581	7.69504
h1SMcG0000581	7.62318	7.72634	7.61707	7.6179	7.67581	7.69504
h1SMcG0000582	6.85098	6.85098	6.85098	6.85098	7.02714	6.85098
h1SMcG0000583	9.83153	10.0574	10.1338	10.0738	10.1573	10.0822
h1SMcG0000584	10.6037	10.6957	10.7907	10.6071	10.7	10.8285
h1SMcG0000585	8.45875	8.2709	8.30027	8.48201	8.22013	8.3168
h1SMcG0000586	10.6221	10.7675	10.8031	10.5421	10.7552	10.7425
h1SMcG0000587	8.67409	8.68175	8.59951	8.75045	8.69709	8.69819
h1SMcG0000588	11.0363	11.0667	11.0552	10.9758	11.05	10.9958
h1SMcG0000589	6.85098	6.85098	6.85098	6.85098	6.85098	6.85098
h1SMcG0000590	6.85098	6.97541	6.85098	6.85098	6.85098	6.96967
h1SMcG0000591	6.85098	6.85098	6.85098	6.85098	6.85098	6.85098
h1SMcG0000592	7.14072	6.97541	6.98196	7.01633	6.97558	7.01879
h1SMcG0000593	6.85098	6.85098	6.85098	6.85098	6.85098	6.85098
h1SMcG0000594	6.85098	6.85098	6.85098	6.85098	6.85098	6.85098
h1SMcG0000595	6.85098	6.85098	6.85098	6.85098	6.85098	6.85098
h1SMcG0000596	6.85098	6.85098	6.85098	6.85098	6.85098	6.85098
h1SMcG0000597	6.85098	6.85098	6.85098	6.85098	6.85098	6.85098
h1SMcG0000598	7.37136	7.4177	7.35584	7.2549	7.41849	7.33818
h1SMcG0000599	6.85098	6.85098	6.85098	6.85098	6.85098	6.85098
h1SMcG0000600	6.85098	6.85098	6.85098	6.85098	6.85098	6.85098
h1SMcG0000601	6.85098	6.85098	6.85098	6.85098	6.85098	6.85098
h1SMcG0000602	6.85098	6.85098	6.85098	6.85098	6.85098	6.85098
h1SMcG0000603	6.85098	6.85098	6.85098	6.85098	6.85098	6.85098
h1SMcG0000604	6.85098	6.85098	6.85098	6.85098	6.85098	6.85098
h1SMcG0000605	6.85098	6.85098	6.85098	6.85098	6.85098	6.85098
h1SMcG0000606	6.85098	6.85098	6.85098	6.85098	6.85098	6.85098
h1SMcG0000607	6.85098	6.85098	6.85098	6.85098	6.85098	6.85098
h1SMcG0000608	6.85098	6.85098	6.85098	6.85098	6.85098	6.85098
h1SMcG0000609	7.17478	7.17957	7.14345	7.13706	7.22386	7.18604
h1SMcG0000610	6.85098	6.85098	6.85098	6.85098	6.85098	6.85098
h1SMcG0000611	6.85098	6.85098	6.85098	6.85098	6.85098	6.85098
h1SMcG0000612	8.34607	8.46323	8.39662	8.40425	8.58143	8.476
h1SMcG0000613	10.4376	10.557	10.5207	10.545	10.4831	10.5853
h1SMcG0000614	8.57125	8.68502	8.66014	8.50235	8.48094	8.51773
h1SMcG0000615	7.33006	7.40421	7.35584	7.28703	7.45712	7.24354
h1SMcG0000616	8.50608	8.43537	8.49398	8.5991	8.59562	8.53805
h1SMcG0000617	8.88403	9.02153	8.96387	8.72834	8.85828	8.8685
h1SMcG0000618	8.10868	7.92523	8.10788	8.28884	8.1063	8.11605
h1SMcG0000619	8.45337	8.42322	8.32514	8.66542	8.49637	8.45457
h1SMcG0000620	8.25987	8.14218	8.20569	8.43314	8.36241	8.34493
h1SMcG0000621	7.44508	7.46857	7.303	7.50707	7.39111	7.47436
h1SMcG0000622	7.66116	7.88483	7.99282	7.81187	7.79161	7.90265
h1SMcG0000623	11.7457	11.6876	11.7717	11.7992	11.7178	11.741
h1SMcG0000624	9.1033	9.0013	8.99261	8.98488	9.08784	9.04365
h1SMcG0000625	6.85098	6.85098	6.98196	6.85098	6.85098	7.01879
h1SMcG0000626	9.63615	9.70759	9.66775	9.62163	9.75532	9.7831
h1SMcG0000627	9.50224	9.38183	9.38355	9.43641	9.48979	9.41529
h1SMcG0000628	10.4079	10.3305	10.3679	10.4458	10.3684	10.3723
h1SMcG0000629	8.95414	8.76109	8.64526	8.93846	8.76959	8.6684
h1SMcG0000630	8.06329	7.76692	7.72612	8.13199	7.82925	7.82567
h1SMcG0000631	7.63606	7.70095	7.7353	7.81187	7.85821	7.69504
h1SMcG0000632	6.85098	6.97541	6.85098	6.85098	6.85098	6.85098
h1SMcG0000633	9.04767	8.93599	8.81622	9.11496	8.79985	8.8685
h1SMcG0000634	6.85098	6.85098	6.85098	6.85098	6.85098	6.85098
h1SMcG0000635	7.33006	7.24336	7.17126	7.2549	7.22386	7.18604
h1SMcG0000636	6.85098	6.97541	7.03615	7.18114	6.97558	7.01879
h1SMcG0000637	7.80683	7.75094	7.76221	7.96899	7.74405	7.71836
h1SMcG0000638	6.85098	6.85098	6.85098	6.85098	6.85098	6.85098
h1SMcG0000639	12.4305	12.2187	12.3554	12.3614	12.221	12.213
h1SMcG0000640	8.43708	8.33434	8.31526	8.32865	8.29586	8.32491
h1SMcG0000641	11.3502	11.296	11.4025	11.3443	11.2556	11.2844
h1SMcG0000642	6.85098	6.85098	6.85098	6.85098	6.85098	6.85098
h1SMcG0000643	14.6752	14.9687	14.928	14.6815	14.7388	14.864
h1SMcG0000644	6.85098	7.06636	6.98196	7.01633	7.06666	6.96967
h1SMcG0000645	7.05603	7.02689	7.22055	7.13706	7.22386	7.05645
h1SMcG0000646	7.75393	7.64745	7.68829	7.72832	7.60067	7.52682
h1SMcG0000647	8.60967	8.4981	8.49398	8.43314	8.44544	8.49007
h1SMcG0000648	6.85098	6.85098	6.98196	6.85098	6.85098	6.85098
h1SMcG0000649	6.85098	6.85098	6.85098	6.85098	6.85098	6.85098
h1SMcG0000650	7.66116	7.64745	7.66864	7.65117	7.57028	7.5845
h1SMcG0000651	8.80178	8.78243	8.73541	8.85046	8.84103	8.78348
h1SMcG0000652	6.85098	6.97541	6.98196	6.85098	6.97558	7.01879
h1SMcG0000653	7.73176	7.68354	7.78825	7.7135	7.76818	7.59365
h1SMcG0000654	10.2894	10.2321	10.2624	10.1556	10.1206	10.0631
h1SMcG0000655	8.6696	9.12753	9.06719	8.96651	9.21327	9.1326
h1SMcG0000656	7.75393	7.8497	7.86963	7.87564	7.84385	7.89028
h1SMcG0000657	10.5673	10.58	10.7278	10.4299	10.558	10.5971
h1SMcG0000658	6.85098	6.97541	6.85098	6.85098	6.97558	6.85098
h1SMcG0000659	9.30512	9.25964	9.19017	9.31402	9.32193	9.22969
h1SMcG0000660	6.85098	6.85098	6.85098	6.85098	6.85098	6.85098
h1SMcG0000661	6.85098	6.85098	6.85098	6.85098	6.97558	6.85098
h1SMcG0000662	9.59888	9.4065	9.43145	9.65254	9.45018	9.37735
h1SMcG0000663	6.85098	6.85098	6.85098	6.85098	6.85098	6.85098
h1SMcG0000664	11.0193	10.8207	10.7751	10.7646	10.3368	10.4253
h1SMcG0000665	10.1178	10.0192	10.0031	10.1341	9.88659	9.93243
h1SMcG0000666	10.637	10.7393	10.7512	10.6786	10.6696	10.705
h1SMcG0000667	6.85098	7.02689	6.85098	6.85098	6.85098	6.85098
h1SMcG0000668	6.85098	6.85098	6.85098	6.85098	6.85098	6.96967
h1SMcG0000669	10.1285	10.0597	10.0393	10.0779	10.0535	10.0937
h1SMcG0000670	6.85098	6.85098	6.85098	6.85098	6.85098	6.85098
h1SMcG0000671	6.85098	6.85098	6.85098	6.85098	6.85098	6.85098
h1SMcG0000672	6.85098	6.85098	6.85098	6.85098	6.85098	6.85098
h1SMcG0000673	10.0947	9.89799	9.79292	9.88952	9.59564	9.6055
h1SMcG0000674	9.29127	9.21053	9.36218	9.35606	9.17799	9.33292
h1SMcG0000675	7.52545	7.56928	7.41842	7.42038	7.52745	7.56583
h1SMcG0000676	6.85098	6.85098	6.85098	6.85098	6.85098	6.85098
h1SMcG0000677	10.0742	9.80674	9.86804	10.1576	9.95552	9.87752
h1SMcG0000678	7.7755	7.66571	7.65861	7.7135	7.8931	7.81215
h1SMcG0000679	6.85098	7.02689	6.85098	6.85098	6.85098	6.85098
h1SMcG0000680	7.81702	7.59964	7.70744	7.6179	7.57028	7.69504
h1SMcG0000681	6.85098	6.85098	6.85098	6.85098	6.85098	6.85098
h1SMcG0000682	8.33415	8.35614	8.27481	8.41878	8.33626	8.30039
h1SMcG0000683	6.85098	6.85098	6.85098	6.85098	6.85098	6.85098
h1SMcG0000684	10.0079	10.1419	10.1363	9.96702	9.99925	9.94873
h1SMcG0000685	6.85098	6.85098	6.85098	6.85098	6.97558	6.85098
h1SMcG0000686	8.77313	8.62129	8.58387	8.87055	8.62351	8.60974
h1SMcG0000687	8.75226	8.78545	8.74925	8.98031	9.01909	8.84777
h1SMcG0000688	7.62318	7.49242	7.46097	7.63472	7.55983	7.36576
h1SMcG0000689	8.415	8.34747	8.16653	8.40425	8.23957	8.22779
h1SMcG0000690	10.6455	10.7567	10.8628	10.6225	10.7682	10.7868
h1SMcG0000691	7.14072	7.02689	7.11266	7.21991	7.09995	7.14131
h1SMcG0000692	9.11923	8.87564	8.91047	9.04284	8.79686	8.89395
h1SMcG0000693	10.3814	9.97993	9.48562	8.20458	8.06155	7.78442
h1SMcG0000696	6.85098	6.85098	6.85098	6.85098	6.85098	6.85098
h1SMcG0000697	6.85098	6.85098	6.85098	6.85098	6.85098	6.85098
h1SMcG0000698	9.86496	9.9712	10.0458	9.80499	9.95044	9.91358
h1SMcG0000699	10.1646	10.2781	10.3637	10.2126	10.2281	10.2089
h1SMcG0000700	7.05603	7.06636	6.98196	7.01633	6.97558	6.85098
h1SMcG0000701	7.93959	7.71797	7.69792	7.82501	7.69345	7.75573
h1SMcG0000702	9.64262	9.73897	9.72017	9.73347	9.77567	9.80635
h1SMcG0000703	7.74292	7.68354	7.69792	7.65117	7.62978	7.74099
h1SMcG0000704	8.25345	8.15786	8.1139	8.22197	8.22989	8.12583
h1SMcG0000705	6.85098	6.85098	6.85098	6.85098	6.85098	6.85098
h1SMcG0000706	10.9788	10.9166	11.0185	10.9616	11.1059	11.014
h1SMcG0000707	10.3865	10.3679	10.4051	10.3133	10.3684	10.3783
h1SMcG0000708	9.06097	9.16631	9.30501	9.23716	9.29353	9.20209
h1SMcG0000709	9.47333	9.50797	9.49932	9.61022	9.76553	9.69159
h1SMcG0000710	8.78138	8.77333	8.7179	8.92898	8.60965	8.832
h1SMcG0000711	8.24048	8.19356	8.12583	8.3129	8.07293	8.07593
h1SMcG0000712	6.85098	6.85098	6.85098	6.85098	6.85098	6.85098
h1SMcG0000713	6.85098	6.85098	6.85098	6.85098	6.85098	6.85098
h1SMcG0000714	6.85098	6.85098	6.85098	6.85098	6.85098	6.85098
h1SMcG0000715	6.85098	6.85098	6.85098	6.85098	6.85098	6.85098
h1SMcG0000716	7.90364	7.93179	7.91503	7.83795	7.8653	7.88403
h1SMcG0000717	6.85098	6.85098	6.85098	6.85098	6.85098	6.85098
h1SMcG0000718	8.23394	8.36475	8.33981	8.2807	8.34505	8.32086
h1SMcG0000719	9.99791	10.2352	10.2522	9.79249	10.1953	10.156
h1SMcG0000720	7.88512	8.15266	8.24875	7.68298	8.24437	8.22336
h1SMcG0000721	9.26598	9.19522	9.14284	9.21437	9.2434	9.15135
h1SMcG0000722	6.85098	6.85098	6.85098	6.85098	6.85098	6.85098
h1SMcG0000723	8.91401	9.1618	9.06987	8.88541	9.07823	9.17798
h1SMcG0000724	6.85098	6.85098	6.85098	7.01633	7.06666	7.01879
h1SMcG0000725	6.85098	6.85098	6.85098	6.85098	6.85098	6.85098
h1SMcG0000726	7.93073	8.03094	7.92967	8.0017	7.95907	7.93878
h1SMcG0000727	7.84687	7.75094	7.7353	7.87564	7.82185	7.79144
h1SMcG0000728	8.4316	8.45137	8.49398	8.64172	8.63039	8.60974
h1SMcG0000729	9.58324	9.62508	9.66602	9.52149	9.48268	9.55883
h1SMcG0000730	10.5806	10.6561	10.744	10.5582	10.6643	10.5824
h1SMcG0000731	6.85098	6.85098	6.85098	6.85098	6.85098	6.85098
h1SMcG0000732	6.85098	6.85098	6.98196	6.85098	6.85098	6.85098
h1SMcG0000733	6.85098	6.85098	6.85098	6.85098	6.85098	6.85098
h1SMcG0000734	6.85098	6.85098	6.85098	6.85098	6.85098	6.85098
h1SMcG0000735	9.90654	9.85515	9.82868	9.75429	9.80706	9.7831
h1SMcG0000736	10.978	10.8568	10.913	11.079	10.8804	10.8359
h1SMcG0000737	7.88512	7.8425	7.67853	7.75714	7.8931	7.89028
h1SMcG0000738	9.24885	8.96251	9.10946	9.32818	9.27287	9.24713
h1SMcG0000739	7.35115	7.33081	7.37222	7.46534	7.48149	7.39188
h1SMcG0000740	8.43708	8.41504	8.32021	8.39691	8.41706	8.3168
h1SMcG0000741	9.72617	9.7826	9.75135	9.73871	9.79288	9.75946
h1SMcG0000742	9.41869	9.66928	9.61146	9.43641	9.61522	9.66064
h1SMcG0000743	9.11606	9.25754	9.31842	9.16758	9.19795	9.29814
h1SMcG0000744	8.6696	8.65524	8.69655	8.6829	8.65415	8.73301
h1SMcG0000745	10.1255	10.1003	10.1583	9.88247	9.9312	10.0065
h1SMcG0000746	8.73104	9.21487	9.19749	8.72275	9.04406	9.01643
h1SMcG0000747	9.88138	9.69697	9.67805	9.50303	9.56909	9.56342
h1SMcG0000748	6.85098	6.85098	6.98196	6.85098	6.85098	6.85098
h1SMcG0000749	9.19013	9.00385	8.92852	8.98031	8.95715	8.99331
h1SMcG0000750	10.1749	10.2289	10.2131	10.2764	10.4251	10.3226
h1SMcG0000751	9.96924	9.66773	9.57509	10.1863	9.92991	9.83551
h1SMcG0000752	11.0387	10.8728	11.0578	10.9986	10.9066	10.7218
h1SMcG0000753	7.76479	7.74282	7.71684	7.83795	7.80687	7.78442
h1SMcG0000754	8.36951	8.0542	8.13762	8.25592	8.13329	8.24965
h1SMcG0000755	6.85098	6.85098	6.85098	6.85098	6.85098	6.85098
h1SMcG0000756	7.05603	7.02689	7.11266	7.01633	6.97558	6.96967
h1SMcG0000757	9.47819	9.26173	9.19992	9.50612	9.48802	9.37385
h1SMcG0000758	6.99603	6.85098	6.98196	7.01633	7.09995	6.85098
h1SMcG0000759	9.52821	9.63467	9.63989	9.53365	9.66455	9.6055
h1SMcG0000760	8.03182	7.69229	7.90015	8.08388	7.89992	7.8714
h1SMcG0000761	7.52545	7.52651	7.46097	7.42038	7.57028	7.49589
h1SMcG0000762	7.37136	7.24336	7.3213	7.42038	7.22386	7.11609
h1SMcG0000763	9.03423	9.09945	9.00111	9.14355	9.02914	9.05705
h1SMcG0000764	9.19612	9.35083	9.31396	9.31046	9.32794	9.26435
h1SMcG0000765	7.37136	7.26239	7.3213	7.28703	7.29858	7.30888
h1SMcG0000766	11.1342	11.1798	11.1654	11.1818	11.1087	11.0964
h1SMcG0000767	7.28468	7.26239	7.1968	7.13706	7.15572	7.11609
h1SMcG0000768	6.85098	7.02689	7.03615	6.85098	6.97558	6.85098
h1SMcG0000769	7.102	7.02689	7.14345	7.18114	7.02714	7.11609
h1SMcG0000770	8.43708	8.59694	8.53568	8.7829	8.74172	8.73872
h1SMcG0000771	8.74805	8.59342	8.5878	8.77217	8.8468	8.83991
h1SMcG0000772	11.1982	11.1107	11.201	11.044	10.8644	10.866
h1SMcG0000773	8.39815	8.42728	8.35907	8.29692	8.45739	8.34889
h1SMcG0000774	6.85098	6.85098	6.85098	6.85098	6.85098	6.85098
h1SMcG0000775	6.85098	6.85098	6.85098	6.85098	6.85098	6.85098
h1SMcG0000776	6.85098	6.85098	6.85098	6.85098	6.85098	6.85098
h1SMcG0000777	6.85098	6.85098	6.85098	6.85098	6.85098	6.85098
h1SMcG0000778	7.4095	7.43086	7.52562	7.21991	7.33149	7.39188
h1SMcG0000779	6.85098	6.85098	6.85098	6.85098	6.85098	6.85098
h1SMcG0000780	9.69127	9.39137	9.47377	9.73347	9.49864	9.46045
h1SMcG0000781	6.85098	6.85098	6.85098	6.85098	6.85098	6.96967
h1SMcG0000782	9.05766	9.22566	9.22399	9.06017	9.2687	9.33472
h1SMcG0000783	8.99306	8.52452	8.56802	8.99396	8.63722	8.45457
h1SMcG0000784	7.23378	7.22334	7.17126	7.18114	7.09995	7.01879
h1SMcG0000785	9.53986	9.63786	9.59521	9.73871	9.52137	9.50416
h1SMcG0000786	6.85098	6.85098	6.85098	6.85098	6.85098	6.85098
h1SMcG0000787	6.85098	6.85098	6.85098	6.85098	6.85098	6.85098
h1SMcG0000788	7.62318	7.52651	7.51323	7.72832	7.72754	7.69504
h1SMcG0000789	10.3878	10.3295	10.3232	10.4106	10.3722	10.3603
h1SMcG0000790	11.8662	11.772	11.9028	11.8224	11.6212	11.6385
h1SMcG0000791	7.05603	7.15529	7.11266	7.18114	7.31533	7.24354
h1SMcG0000792	10.7988	10.676	10.5669	10.5655	10.1441	10.147
h1SMcG0000793	6.85098	6.85098	6.85098	6.85098	6.85098	6.85098
h1SMcG0000794	7.99101	7.65664	7.7353	8.15062	7.64854	7.63764
h1SMcG0000795	7.14072	6.85098	7.11266	7.08469	6.97558	7.05645
h1SMcG0000796	8.62842	8.66525	8.45951	8.38953	8.72279	8.58092
h1SMcG0000797	9.29959	9.33704	9.2335	9.27797	9.36345	9.34192
h1SMcG0000798	7.90364	8.17331	8.13175	7.98002	8.06155	8.20095
h1SMcG0000799	10.547	10.9088	11.0513	10.5886	10.9092	10.9605
h1SMcG0000800	6.85098	6.85098	6.85098	6.85098	6.85098	6.85098
h1SMcG0000801	8.4316	8.63498	8.67483	8.30494	8.24915	8.28793
h1SMcG0000802	9.90119	9.86868	9.77708	9.60448	9.24765	9.36682
h1SMcG0000803	9.82021	9.82907	9.93933	9.80996	9.88526	9.81402
h1SMcG0000804	9.02406	9.07077	8.98977	9.08995	9.10684	9.05927
h1SMcG0000805	6.85098	6.85098	6.85098	6.85098	6.85098	6.85098
h1SMcG0000806	6.85098	6.85098	6.85098	6.85098	6.85098	6.85098
h1SMcG0000807	9.89402	9.9098	9.9785	9.93108	9.99432	9.90882
h1SMcG0000808	8.13064	8.19856	8.18909	7.95783	8.02661	8.11605
h1SMcG0000809	9.73626	9.73304	9.81324	9.81738	9.87185	9.75415
h1SMcG0000810	6.85098	6.85098	6.85098	6.85098	6.85098	6.85098
h1SMcG0000811	7.46206	7.3464	7.3213	7.56481	7.24391	7.32377
h1SMcG0000812	8.99654	8.94666	8.90744	8.87055	8.86113	8.77244
h1SMcG0000813	9.81452	9.8263	9.8485	9.79249	9.63452	9.66348
h1SMcG0000814	8.26626	8.35614	8.40582	8.41154	8.34941	8.3685
h1SMcG0000815	8.54161	8.54671	8.50664	8.39691	8.42931	8.43273
h1SMcG0000816	9.21097	9.1886	9.22161	9.02527	8.88651	8.92874
h1SMcG0000817	7.49459	7.4177	7.44714	7.54613	7.43167	7.53679
h1SMcG0000818	7.28468	7.24336	7.41842	7.2549	7.20265	7.26088
h1SMcG0000819	11.0586	10.7121	10.8344	10.8974	10.6213	10.5134
h1SMcG0000820	6.99603	7.06636	7.07768	7.01633	7.02714	7.05645
h1SMcG0000821	10.585	10.2143	10.3866	10.4832	10.191	10.0748
h1SMcG0000822	9.21687	8.944	8.92553	9.05153	8.68731	8.68339
h1SMcG0000823	6.85098	6.85098	6.85098	6.85098	6.85098	6.85098
h1SMcG0000824	11.1866	11.2841	11.3908	11.3066	11.3199	11.2785
h1SMcG0000825	10.0711	10.0107	10.1214	10.0214	10.0127	10.0384
h1SMcG0000826	6.85098	6.85098	6.85098	6.85098	6.85098	6.85098
h1SMcG0000827	8.8572	9.13675	9.01795	8.87552	9.02412	9.03011
h1SMcG0000828	6.85098	6.85098	6.85098	7.13706	6.85098	6.85098
h1SMcG0000829	6.85098	6.85098	6.85098	6.85098	6.85098	6.85098
h1SMcG0000830	11.9602	12.1098	12.202	12.0311	12.0095	12.0767
h1SMcG0000831	6.85098	6.85098	6.85098	6.85098	6.85098	6.85098
h1SMcG0000832	8.63307	8.85868	8.91953	8.78822	8.99877	8.94337
h1SMcG0000833	6.85098	6.85098	6.85098	6.85098	6.85098	6.85098
h1SMcG0000834	6.85098	6.85098	6.85098	6.85098	6.85098	6.96967
h1SMcG0000835	7.4095	7.62871	7.59535	7.72832	7.65775	7.63764
h1SMcG0000836	7.102	7.12886	7.17126	7.01633	7.02714	7.08817
h1SMcG0000837	9.53986	9.35864	9.30725	9.26696	9.40562	9.27193
h1SMcG0000838	7.44508	7.46857	7.5497	7.39643	7.51628	7.45201
h1SMcG0000839	6.85098	6.97541	6.85098	6.85098	6.85098	6.96967
h1SMcG0000840	8.49051	8.16304	8.22744	8.23056	8.34505	8.28793
h1SMcG0000841	8.48002	8.79147	8.90744	8.64769	8.75419	8.85038
h1SMcG0000842	7.93959	8.22322	8.20019	7.99092	7.99036	8.14513
h1SMcG0000843	7.42758	7.50399	7.38808	7.42038	7.26296	7.40446
h1SMcG0000844	7.51021	7.43086	7.52562	7.56481	7.59069	7.59365
h1SMcG0000845	11.0136	11.398	11.4618	11.0451	11.3052	11.343
h1SMcG0000846	9.2315	9.02904	8.86422	9.41015	9.30781	9.27193
h1SMcG0000847	6.85098	6.85098	6.85098	6.85098	6.85098	6.85098
h1SMcG0000848	7.26005	7.0996	7.24284	7.01633	7.02714	7.08817
h1SMcG0000849	8.29143	8.14743	8.1139	8.41878	8.29586	8.2322
h1SMcG0000850	8.24048	8.09915	8.06472	8.3595	8.28206	8.21446
h1SMcG0000851	7.93959	7.95119	7.8135	8.11302	7.95268	8.12095
h1SMcG0000852	9.61215	9.68933	9.73831	9.56064	9.76553	9.66632
h1SMcG0000853	6.85098	6.85098	6.85098	6.85098	6.85098	6.85098
h1SMcG0000854	7.17478	7.06636	7.03615	7.18114	7.18003	7.14131
h1SMcG0000855	7.89443	7.89169	7.79675	8.1034	8.00866	7.86501
h1SMcG0000856	10.2771	10.3041	10.3804	10.207	10.2145	10.2032
h1SMcG0000857	7.05603	7.06636	6.98196	7.08469	6.85098	6.85098
h1SMcG0000858	9.87045	9.98117	9.9895	9.83699	9.96059	9.87142
h1SMcG0000859	9.41362	9.414	9.3317	9.26327	9.42623	9.37385
h1SMcG0000860	8.03979	8.14218	8.12583	7.85069	7.92668	7.90878
h1SMcG0000861	6.99603	7.12886	7.07768	7.01633	6.85098	7.14131
h1SMcG0000862	6.85098	6.85098	6.85098	6.85098	6.85098	6.85098
h1SMcG0000863	8.6377	8.70126	8.63398	8.62364	8.70033	8.63478
h1SMcG0000864	10.0244	10.1507	10.0988	9.99121	10.0571	10.1134
h1SMcG0000865	6.85098	6.85098	6.85098	6.85098	6.85098	6.85098
h1SMcG0000866	9.56969	9.61219	9.60427	9.49682	9.51616	9.60994
h1SMcG0000867	6.85098	6.85098	6.85098	6.85098	6.85098	6.85098
h1SMcG0000868	7.5691	7.43086	7.50058	7.58297	7.58056	7.49589
h1SMcG0000869	6.85098	6.85098	6.85098	6.85098	6.85098	6.85098
h1SMcG0000870	7.37136	7.66571	7.63815	7.2549	7.48149	7.50637
h1SMcG0000871	8.33415	8.54304	8.34948	8.25592	8.58854	8.5143
h1SMcG0000872	9.3957	9.28044	9.28464	9.14355	9.254	8.98629
h1SMcG0000873	10.1209	10.4388	10.4433	10.0881	10.1149	10.3065
h1SMcG0000874	8.85332	9.0756	9.22399	8.98943	9.09737	9.03238
h1SMcG0000875	9.20505	9.2321	9.29146	9.34914	9.40373	9.32203
h1SMcG0000876	6.85098	6.85098	6.85098	6.85098	6.85098	6.85098
h1SMcG0000877	11.3508	11.2339	11.2756	11.3973	11.1289	11.1521
h1SMcG0000878	8.07865	8.14743	8.0327	7.82501	8.05581	8.13553
h1SMcG0000879	7.26005	7.12886	7.17126	7.01633	7.24391	7.30888
h1SMcG0000880	8.5858	8.62129	8.6302	8.62364	8.61313	8.57443
h1SMcG0000881	6.85098	6.85098	6.85098	6.85098	6.85098	6.85098
h1SMcG0000882	9.14742	9.18639	9.19749	9.17154	9.17351	9.18808
h1SMcG0000883	6.85098	6.85098	6.85098	6.85098	6.85098	6.96967
h1SMcG0000884	7.99101	8.00711	8.03919	8.01236	8.0026	7.98485
h1SMcG0000885	7.95704	8.0191	8.0327	8.06397	8.00866	7.95051
h1SMcG0000886	10.1391	10.0911	10.2002	10.0614	10.1318	10.1196
h1SMcG0000887	10.4461	10.381	10.3436	10.4138	10.2744	10.2553
h1SMcG0000888	9.61873	9.66305	9.55092	9.64418	9.6409	9.56189
h1SMcG0000889	6.85098	6.85098	6.85098	6.85098	6.85098	6.85098
h1SMcG0000890	9.13497	8.9885	8.98406	9.17943	9.03164	9.0747
h1SMcG0000891	6.85098	6.85098	6.85098	6.85098	6.85098	6.85098
h1SMcG0000892	9.00001	9.06107	9.03732	9.14759	9.17799	9.08344
h1SMcG0000893	7.7755	7.87095	7.90015	8.2725	8.23957	8.2322
h1SMcG0000894	6.85098	6.97541	6.98196	7.01633	7.06666	6.96967
h1SMcG0000895	7.46206	7.53747	7.5497	7.65117	7.65775	7.77021
h1SMcG0000896	12.5161	12.7776	12.8974	12.5876	12.8061	12.7941
h1SMcG0000897	9.35382	9.5959	9.58427	9.31402	9.46291	9.50097
h1SMcG0000898	9.99791	9.90456	9.86804	10.0655	10.05	9.91832
h1SMcG0000899	6.85098	6.85098	6.85098	6.85098	6.97558	6.85098
h1SMcG0000900	7.58303	7.55885	7.5497	7.7135	7.71068	7.62906
h1SMcG0000901	8.3637	8.47107	8.47256	8.52893	8.57427	8.48657
h1SMcG0000902	10.4412	10.5235	10.5169	10.5929	10.5794	10.592
h1SMcG0000903	7.102	6.85098	7.11266	7.01633	6.97558	7.01879
h1SMcG0000904	9.90119	10.0252	9.95485	9.55469	9.6022	9.6449
h1SMcG0000905	7.70895	7.75897	7.75334	7.60065	7.39111	7.48522
h1SMcG0000906	12.1073	12.1908	12.2673	11.8523	11.907	12.014
h1SMcG0000907	7.6734	7.62871	7.53777	7.79852	7.8931	7.78442
h1SMcG0000908	8.97904	9.1159	9.20719	8.97572	9.17575	9.12629
h1SMcG0000909	7.88512	7.88483	7.79675	8.1034	7.9134	8.01798
h1SMcG0000910	10.2799	9.98737	10.1101	10.2108	9.86916	9.89447
h1SMcG0000911	6.85098	6.85098	6.85098	6.85098	6.85098	6.85098
h1SMcG0000912	6.85098	6.85098	6.85098	6.85098	6.85098	6.85098
h1SMcG0000913	9.28848	9.24063	9.28691	9.17549	9.15772	9.21793
h1SMcG0000914	7.05603	7.06636	7.14345	7.08469	7.06666	7.20626
h1SMcG0000915	8.15213	8.06563	8.05204	8.25592	8.23474	8.27532
h1SMcG0000916	7.102	7.06636	7.11266	7.18114	6.97558	7.01879
h1SMcG0000917	8.67857	8.63157	8.7458	8.77217	8.63381	8.60974
h1SMcG0000918	9.43632	9.26382	9.25232	9.54271	9.35955	9.43554
h1SMcG0000919	8.14502	8.2709	8.24875	8.09369	8.22013	8.14513
h1SMcG0000920	8.86492	8.70769	8.85159	8.63572	8.73229	8.71572
h1SMcG0000921	9.77398	9.73897	9.7481	9.76969	9.83638	9.84177
h1SMcG0000922	8.187	8.15786	8.12583	8.20458	8.07857	8.23659
h1SMcG0000923	6.99603	6.85098	6.85098	6.85098	6.85098	6.85098
h1SMcG0000924	10.4004	10.3527	10.3025	10.3527	10.2622	10.3235
h1SMcG0000925	9.53986	9.66928	9.71518	9.70702	9.62168	9.70681
h1SMcG0000926	8.74382	8.54304	8.5878	8.81973	8.66752	8.72727
h1SMcG0000927	6.85098	6.85098	6.85098	6.85098	6.85098	6.85098
h1SMcG0000928	8.8726	8.83859	8.87982	8.89032	8.60265	8.70991
h1SMcG0000929	9.46846	9.53734	9.45177	9.47487	9.36734	9.42038
h1SMcG0000930	7.33006	7.40421	7.35584	7.44331	7.43167	7.36576
h1SMcG0000931	6.85098	6.85098	6.85098	6.85098	6.85098	6.85098
h1SMcG0000932	9.30512	9.20617	9.18527	9.38675	9.21109	9.22578
h1SMcG0000933	8.20737	8.52825	8.45074	8.08388	8.48482	8.47953
h1SMcG0000934	9.92072	9.83598	10.0126	9.94467	9.90907	9.96712
h1SMcG0000935	9.68711	9.73156	9.74647	9.67185	9.77422	9.76078
h1SMcG0000936	8.24048	8.17841	8.14347	8.1034	8.20034	8.0708
h1SMcG0000937	7.17478	7.33081	7.17126	7.28703	7.37687	7.4405
h1SMcG0000938	9.25172	9.40273	9.3492	9.25214	9.39044	9.34372
h1SMcG0000939	6.85098	6.85098	7.03615	6.85098	6.85098	6.85098
h1SMcG0000940	6.85098	6.85098	6.85098	6.85098	6.85098	6.85098
h1SMcG0000941	7.64872	7.70095	7.86963	7.78496	7.87931	7.73352
h1SMcG0000942	7.20554	7.22334	7.11266	7.18114	7.26296	7.20626
h1SMcG0000943	7.20554	7.4177	7.3213	7.21991	7.26296	7.30888
h1SMcG0000944	9.80113	9.88873	9.88584	9.71501	9.79145	9.75282
h1SMcG0000945	7.82709	7.8985	7.74437	7.74286	7.60067	7.81215
h1SMcG0000946	7.94836	7.95757	7.96528	7.68298	8.02066	7.9209
h1SMcG0000947	6.85098	6.85098	6.85098	6.85098	6.85098	6.85098
h1SMcG0000948	8.36951	8.43939	8.40582	8.47515	8.69058	8.60021
h1SMcG0000949	6.85098	7.02689	6.85098	6.85098	6.85098	6.85098
h1SMcG0000950	6.85098	6.85098	6.85098	6.85098	6.85098	6.85098
h1SMcG0000951	8.415	8.35181	8.40582	8.41154	8.51161	8.47245
h1SMcG0000952	10.6974	10.7589	10.9712	10.676	10.8509	10.7784
h1SMcG0000953	7.20554	7.26239	7.17126	7.2549	7.22386	7.22538
h1SMcG0000954	8.82583	8.69479	8.80968	8.78822	8.7757	8.82936
h1SMcG0000955	7.28468	7.22334	7.2839	7.21991	7.39111	7.39188
h1SMcG0000956	6.85098	6.85098	6.98196	6.85098	6.97558	6.85098
h1SMcG0000957	6.99603	7.02689	6.98196	7.13706	7.09995	7.05645
h1SMcG0000958	7.33006	7.50399	7.46097	7.46534	7.40498	7.4633
h1SMcG0000959	7.14072	7.0996	7.11266	7.13706	7.20265	7.24354
h1SMcG0000960	9.22567	9.24063	9.22638	9.14759	9.09737	9.08779
h1SMcG0000961	8.14502	8.0542	8.06472	8.15981	8.02066	8.02878
h1SMcG0000962	11.0379	11.138	10.9677	10.2385	9.65199	9.93944
h1SMcG0000963	7.66116	7.64745	7.75334	7.69839	7.79161	7.74099
h1SMcG0000964	7.6734	7.49242	7.57291	7.54613	7.37687	7.51668
h1SMcG0000965	6.85098	6.97541	6.85098	7.01633	6.85098	7.14131
h1SMcG0000966	6.85098	7.02689	7.03615	7.01633	7.06666	7.08817
h1SMcG0000967	9.8221	9.81235	9.88436	9.86589	9.85287	9.8191
h1SMcG0000968	8.81386	8.85583	8.75268	8.72834	8.74172	8.832
h1SMcG0000969	6.85098	6.85098	6.85098	6.85098	6.85098	6.85098
h1SMcG0000970	6.85098	6.85098	6.85098	6.85098	6.85098	6.85098
h1SMcG0000971	9.72211	9.8993	10.0072	9.81491	9.90776	9.86038
h1SMcG0000972	9.14121	9.1482	9.21201	9.22201	9.1869	9.21793
h1SMcG0000973	7.49459	7.58967	7.51323	7.50707	7.76818	7.59365
h1SMcG0000974	8.3637	8.41504	8.45074	8.6829	8.54886	8.56461
h1SMcG0000975	10.6167	10.7039	10.5477	10.2906	10.2406	10.2299
h1SMcG0000976	8.39815	8.4434	8.40582	8.48883	8.53038	8.53805
h1SMcG0000977	9.07086	9.25544	9.2096	8.98031	9.16677	9.1305
h1SMcG0000978	9.74028	9.82907	9.74484	9.52758	9.66455	9.70267
h1SMcG0000979	10.7505	10.761	10.7931	10.8082	10.756	10.781
h1SMcG0000980	9.44131	9.2192	9.22161	9.53365	9.26661	9.29071
h1SMcG0000981	9.31062	9.45455	9.41083	9.42334	9.52137	9.3878
h1SMcG0000982	7.88512	7.8985	7.68829	7.89989	7.85821	7.83236
h1SMcG0000983	7.05603	6.85098	6.98196	6.85098	6.97558	7.01879
h1SMcG0000984	6.85098	6.85098	6.98196	6.85098	6.85098	6.85098
h1SMcG0000985	7.54033	7.57955	7.37222	7.66724	7.57028	7.48522
h1SMcG0000986	7.102	7.15529	7.11266	7.13706	7.06666	7.14131
h1SMcG0000987	6.85098	6.85098	6.98196	6.85098	6.85098	6.85098
h1SMcG0000988	10.9111	11.1118	11.2711	10.8811	11.0511	11.1669
h1SMcG0000989	10.4857	10.5529	10.2893	10.494	10.6596	10.5296
h1SMcG0000990	9.1097	9.18417	9.27088	9.3352	9.54203	9.53099
h1SMcG0000991	11.1684	11.1761	11.1582	10.9315	11.0968	11.0713
h1SMcG0000992	9.26598	9.05619	9.10425	9.24841	9.18911	9.08344
h1SMcG0000993	6.85098	6.85098	6.85098	6.85098	6.85098	6.85098
h1SMcG0000994	10.7257	10.8958	10.8276	10.5152	10.5778	10.6297
h1SMcG0000995	9.46111	9.49921	9.42324	9.39011	9.2853	9.34372
h1SMcG0000996	6.85098	6.85098	6.85098	7.01633	6.97558	6.85098
h1SMcG0000997	9.72211	9.32511	9.38778	9.77479	9.43734	9.393
h1SMcG0000998	14.9873	14.5525	14.5863	14.2912	13.4089	13.6822
h1SMcG0000999	9.06428	8.77333	8.82596	9.02969	8.76345	8.81067
h1SMcG0001000	6.85098	6.85098	6.85098	6.85098	6.85098	6.85098
h1SMcG0001001	6.85098	6.85098	6.85098	6.85098	6.85098	6.85098
h1SMcG0001002	7.05603	7.29795	7.1968	7.21991	7.29858	7.24354
h1SMcG0001003	6.85098	6.85098	6.85098	6.85098	6.85098	6.85098
h1SMcG0001004	6.85098	6.85098	6.85098	6.85098	6.85098	6.85098
h1SMcG0001005	9.02406	9.03898	9.02351	8.99848	8.93851	8.95544
h1SMcG0001006	7.96565	7.79798	7.79675	7.94653	7.9965	8.02878
h1SMcG0001007	8.96487	9.00639	8.88909	9.21053	9.10211	9.0414
h1SMcG0001008	8.93241	8.77637	8.69296	8.90979	8.68075	8.70113
h1SMcG0001009	6.85098	6.85098	6.85098	6.85098	6.85098	6.85098
h1SMcG0001010	11.1522	11.0592	11.0891	10.9726	11.0142	10.9605
h1SMcG0001011	11.1522	11.3083	11.346	11.2062	11.0974	11.1275
h1SMcG0001012	10.8044	11.0003	11.0218	10.8881	10.7803	10.8556
h1SMcG0001013	7.78608	7.89169	7.58423	7.75714	7.77606	7.77021
h1SMcG0001014	9.14121	9.2192	9.17045	9.11496	9.04406	9.09429
h1SMcG0001015	10.2867	10.2476	10.2385	10.1556	10.2218	10.159
h1SMcG0001016	8.69631	8.65524	8.65272	8.77217	8.86397	8.86335
h1SMcG0001017	9.82965	9.70456	9.70683	9.89186	9.77133	9.79736
h1SMcG0001018	10.9797	10.9733	11.0198	11.0409	10.885	10.916
h1SMcG0001019	9.14432	9.12056	9.13522	9.28162	9.33193	9.22186
h1SMcG0001020	7.61005	7.64745	7.6063	7.7135	7.76021	7.73352
h1SMcG0001021	6.85098	6.85098	6.85098	6.85098	6.85098	6.85098
h1SMcG0001022	12.7572	12.6463	12.7647	12.7243	12.5936	12.7065
h1SMcG0001023	6.85098	6.85098	6.85098	6.85098	6.85098	6.85098
h1SMcG0001024	6.85098	6.85098	6.85098	6.85098	6.85098	6.85098
h1SMcG0001025	9.79343	9.70759	9.74321	9.8025	9.69852	9.75415
h1SMcG0001026	7.89443	8.00711	8.02617	7.87564	8.05581	8.07593
h1SMcG0001027	8.54661	8.40681	8.49821	8.56134	8.66752	8.5414
h1SMcG0001028	7.75393	7.75094	7.7353	7.75714	7.84385	7.82567
h1SMcG0001029	7.5691	7.63814	7.65861	7.54613	7.70211	7.6545
h1SMcG0001030	11.0515	11.0504	11.0519	10.9293	10.8935	10.8532
h1SMcG0001031	7.20554	7.06636	7.03615	7.21991	7.09995	7.05645
h1SMcG0001032	9.13184	8.88124	8.86735	9.07302	8.73859	8.80528
h1SMcG0001033	8.85332	9.06593	8.98119	9.03847	8.98332	9.19611
h1SMcG0001034	7.62318	7.49242	7.58423	7.74286	7.73584	7.71066
h1SMcG0001035	7.75393	7.96391	7.92967	7.79852	7.92668	7.93286
h1SMcG0001036	9.02746	8.87283	8.96967	9.03847	8.90316	8.80528
h1SMcG0001037	7.17478	6.97541	6.98196	7.08469	7.06666	7.18604
h1SMcG0001038	7.102	6.97541	7.03615	7.01633	6.97558	7.05645
h1SMcG0001039	7.42758	7.48062	7.40347	7.50707	7.40498	7.35217
h1SMcG0001040	8.20062	8.18853	8.29016	8.30494	8.22013	8.22336
h1SMcG0001041	9.14432	9.38947	9.28464	9.2296	9.27287	9.27571
h1SMcG0001042	9.51647	9.35474	9.48168	9.58127	9.28324	9.37385
h1SMcG0001043	10.0178	9.97744	10.0962	10.2888	10.1617	10.1719
h1SMcG0001044	7.20554	7.06636	7.17126	7.21991	7.20265	7.14131
h1SMcG0001045	7.4095	7.4177	7.37222	7.37132	7.37687	7.35217
h1SMcG0001046	6.99603	7.0996	6.85098	6.85098	7.02714	6.85098
h1SMcG0001047	6.85098	6.85098	6.85098	6.85098	6.85098	6.85098
h1SMcG0001048	7.05603	6.97541	7.07768	7.13706	7.12925	7.11609
h1SMcG0001049	7.102	7.06636	7.11266	7.28703	7.15572	7.11609
h1SMcG0001050	8.58097	8.46323	8.38268	8.70014	8.35809	8.39158
h1SMcG0001051	7.69728	7.65664	7.68829	7.69839	7.76818	7.73352
h1SMcG0001052	9.29405	9.49039	9.49932	9.57247	9.84876	9.68041
h1SMcG0001053	8.16622	8.01312	8.03919	8.70014	8.59209	8.60021
h1SMcG0001054	7.33006	7.31468	7.40347	7.44331	7.26296	7.36576
h1SMcG0001055	9.61215	9.51146	9.53962	9.5517	9.47911	9.53099
h1SMcG0001056	8.42056	8.23293	8.31028	8.38953	8.25866	8.24532
h1SMcG0001057	7.70895	7.62871	7.7353	7.56481	7.68468	7.7484
h1SMcG0001058	10.2744	10.3773	10.3275	10.2512	10.2406	10.3507
h1SMcG0001059	7.20554	7.3464	7.43297	7.39643	7.45712	7.35217
h1SMcG0001060	8.84552	8.72364	8.70014	8.81973	8.81471	8.67442
h1SMcG0001061	6.85098	6.85098	6.85098	6.85098	6.85098	6.85098
h1SMcG0001062	9.94172	9.7826	9.98401	10.0363	9.87185	9.92774
h1SMcG0001063	7.33006	7.15529	7.22055	7.13706	7.18003	7.20626
h1SMcG0001065	8.97551	8.70126	8.73541	8.88541	8.78481	8.73587
h1SMcG0001066	10.2537	10.4217	10.403	10.3425	10.4242	10.4733
h1SMcG0001067	9.9607	9.78546	9.65737	9.88483	9.76698	9.8836
h1SMcG0001068	9.60553	9.62026	9.69674	9.60448	9.72272	9.63624
h1SMcG0001069	8.071	8.16819	8.1139	8.12255	8.11718	8.20095
h1SMcG0001070	6.99603	6.85098	6.98196	6.85098	6.97558	6.85098
h1SMcG0001071	6.85098	6.85098	6.85098	6.85098	6.85098	6.85098
h1SMcG0001072	6.85098	6.85098	6.85098	6.85098	6.85098	6.85098
h1SMcG0001073	6.85098	6.85098	6.85098	6.85098	6.85098	6.85098
h1SMcG0001074	9.17503	9.00892	8.82596	9.19507	9.0637	9.11145
h1SMcG0001075	6.85098	6.85098	6.85098	6.85098	6.85098	6.85098
h1SMcG0001076	6.85098	6.85098	6.85098	6.85098	6.85098	6.85098
h1SMcG0001077	7.14072	7.12886	7.11266	7.01633	7.28115	7.18604
h1SMcG0001078	11.1054	11.1484	11.1086	10.9889	10.9124	10.9936
h1SMcG0001079	6.85098	6.85098	6.85098	6.85098	6.85098	6.85098
h1SMcG0001080	6.85098	6.97541	6.85098	7.01633	6.97558	6.85098
h1SMcG0001081	10.2523	10.1941	10.168	10.1439	10.0524	10.0801
h1SMcG0001082	13.8552	13.6696	13.7243	13.7349	13.7493	13.8282
h1SMcG0001083	8.10126	8.16304	7.99959	8.15981	8.16993	8.21892
h1SMcG0001084	7.69728	7.83524	7.838	7.77117	7.93977	7.85858
h1SMcG0001085	8.22074	8.39017	8.33005	8.44025	8.53781	8.56133
h1SMcG0001086	9.11288	9.02654	9.0537	9.13545	9.10211	9.02784
h1SMcG0001088	8.14502	8.2894	8.36383	8.19578	8.37951	8.38394
h1SMcG0001089	8.88023	8.88404	9.13776	8.95723	9.05637	9.0747
h1SMcG0001090	8.35785	8.42728	8.51918	8.47515	8.55618	8.64097
h1SMcG0001091	6.85098	6.85098	6.85098	6.85098	6.85098	6.85098
h1SMcG0001092	10.2758	10.1518	10.2154	10.2835	10.2417	10.2099
h1SMcG0001093	6.99603	6.85098	6.98196	6.85098	7.02714	6.85098
h1SMcG0001094	8.67409	8.62129	8.70014	8.79881	8.77875	8.7444
h1SMcG0001095	7.26005	7.20215	7.22055	7.50707	7.43167	7.47436
h1SMcG0001096	6.85098	6.85098	6.85098	6.85098	6.85098	6.85098
h1SMcG0001097	8.24698	8.01312	8.02617	8.05386	8.18524	8.03413
h1SMcG0001098	10.1132	10.2902	10.095	10.2906	10.3446	10.3217
h1SMcG0001099	6.85098	6.85098	6.85098	6.85098	6.85098	6.85098
h1SMcG0001100	9.89581	10.3159	10.2522	10.015	10.1595	10.2195
h1SMcG0001101	9.00693	8.85297	8.67483	8.78822	8.48868	8.50743
h1SMcG0001102	9.73425	9.67548	9.57877	9.71766	9.64725	9.67197
h1SMcG0001103	11.256	11.2272	11.0623	11.3552	11.0622	11.1679
h1SMcG0001104	9.556	9.7271	9.65389	9.49993	9.6136	9.74213
h1SMcG0001105	7.52545	7.40421	7.46097	7.46534	7.53842	7.45201
h1SMcG0001106	7.33006	7.24336	7.3213	7.2549	7.28115	7.30888
h1SMcG0001107	6.99603	6.97541	7.03615	6.85098	6.97558	6.85098
h1SMcG0001108	6.99603	6.85098	6.85098	6.85098	7.02714	6.96967
h1SMcG0001109	9.56058	9.70153	9.72679	9.59292	9.69241	9.55115
h1SMcG0001110	11.6916	11.7162	11.6829	11.5375	11.6555	11.7314
h1SMcG0001111	6.85098	6.85098	6.85098	6.85098	6.85098	6.85098
h1SMcG0001112	7.61005	7.50399	7.52562	7.60065	7.45712	7.51668
h1SMcG0001113	6.85098	6.97541	6.85098	6.85098	6.85098	6.85098
h1SMcG0001114	7.70895	7.7095	7.82991	7.88785	8.00866	7.99045
h1SMcG0001115	8.90285	8.81525	8.79981	8.72275	8.79686	8.82138
h1SMcG0001116	11.221	11.2074	11.3386	11.4993	11.488	11.3727
h1SMcG0001117	8.27261	8.16819	8.18349	8.542	8.42524	8.40295
h1SMcG0001118	9.45372	9.63148	9.63461	9.38337	9.43734	9.44389
h1SMcG0001119	7.91276	7.89169	7.86183	7.69839	7.83658	7.7984
h1SMcG0001120	8.90285	8.96251	8.92852	9.02085	9.01151	9.02329
h1SMcG0001121	6.85098	6.85098	6.85098	6.85098	6.85098	6.85098
h1SMcG0001122	11.4585	11.3215	11.3215	11.208	11.0785	11.1694
h1SMcG0001123	6.85098	6.85098	6.85098	6.85098	6.85098	6.85098
h1SMcG0001124	9.0138	8.78846	8.76293	8.93846	8.91959	8.77521
h1SMcG0001125	7.80683	7.50399	7.62769	7.93509	7.74405	7.75573
h1SMcG0001126	6.85098	6.85098	6.85098	6.85098	6.85098	6.85098
h1SMcG0001127	6.85098	7.02689	7.03615	6.85098	6.85098	6.96967
h1SMcG0001128	6.85098	6.85098	6.85098	7.01633	6.85098	6.96967
h1SMcG0001129	6.85098	6.97541	6.98196	6.85098	7.02714	7.01879
h1SMcG0001130	6.85098	6.85098	6.98196	6.85098	6.85098	6.85098
h1SMcG0001131	6.85098	6.85098	6.85098	6.85098	6.85098	6.85098
h1SMcG0001132	6.85098	6.97541	6.85098	7.01633	6.85098	6.85098
h1SMcG0001133	8.82979	8.85297	8.77983	8.8249	8.84968	8.7917
h1SMcG0001134	8.97551	9.0165	8.98119	9.06875	9.05881	9.17595
h1SMcG0001135	6.85098	6.85098	6.85098	6.85098	6.85098	6.85098
h1SMcG0001136	6.85098	6.85098	6.85098	6.85098	6.85098	6.85098
h1SMcG0001137	6.85098	6.85098	6.85098	6.85098	6.85098	6.85098
h1SMcG0001138	9.21687	9.02904	9.10946	9.26696	9.04158	9.01414
h1SMcG0001139	7.33006	7.4177	7.33889	7.2549	7.28115	7.29348
h1SMcG0001140	13.1026	12.7818	12.7552	13.0913	12.6996	12.7008
h1SMcG0001141	6.85098	6.85098	6.85098	6.85098	6.85098	6.85098
h1SMcG0001142	9.18712	9.19301	9.22399	9.37319	9.23057	9.31656
h1SMcG0001143	6.99603	7.02689	6.98196	6.85098	6.97558	7.05645
h1SMcG0001144	10.0244	10.0443	9.89172	9.98465	10.063	9.96598
h1SMcG0001145	6.85098	6.85098	6.85098	6.85098	6.85098	6.85098
h1SMcG0001146	7.4095	7.31468	7.26389	7.13706	7.31533	7.30888
h1SMcG0001147	6.85098	6.85098	6.98196	6.85098	6.97558	6.85098
h1SMcG0001148	6.85098	6.85098	6.98196	6.85098	6.85098	6.96967
h1SMcG0001149	9.29959	9.247	9.33609	9.16758	9.23914	9.29071
h1SMcG0001150	6.85098	6.85098	6.85098	6.85098	6.85098	6.85098
h1SMcG0001151	7.85659	7.9383	7.94408	7.82501	7.85106	7.94467
h1SMcG0001152	9.65334	9.78689	9.85454	9.46217	9.62007	9.63624
h1SMcG0001153	8.36951	8.1369	8.23815	8.22197	8.15438	8.18267
h1SMcG0001154	10.0631	10.0945	10.1607	9.99773	9.97943	10.0706
h1SMcG0001155	7.76479	7.67468	7.85396	7.94653	8.07293	7.98485
h1SMcG0001156	8.19383	8.0713	8.0584	8.04365	8.22989	8.10617
h1SMcG0001157	6.99603	6.85098	6.98196	6.85098	6.97558	6.96967
h1SMcG0001158	6.85098	6.85098	6.85098	6.85098	6.85098	6.85098
h1SMcG0001159	6.85098	6.85098	6.85098	6.85098	6.97558	6.85098
h1SMcG0001160	6.85098	6.85098	6.85098	6.85098	6.85098	6.85098
h1SMcG0001161	8.68303	8.53197	8.44632	8.61143	8.6166	8.60021
h1SMcG0001162	8.42609	8.31658	8.13175	8.3595	8.31849	8.20997
h1SMcG0001163	9.00347	8.75183	8.64526	8.92898	8.93313	8.84516
h1SMcG0001164	6.85098	6.85098	6.85098	6.85098	6.85098	6.85098
h1SMcG0001165	9.53986	9.4196	9.54528	9.61308	9.42437	9.41699
h1SMcG0001166	7.92179	7.82792	7.89262	8.01236	7.90668	7.82567
h1SMcG0001167	6.85098	6.85098	6.85098	6.85098	6.85098	6.85098
h1SMcG0001168	6.85098	6.85098	6.85098	6.85098	6.85098	6.85098
h1SMcG0001169	7.102	6.85098	7.03615	6.85098	6.85098	6.96967
h1SMcG0001170	10.2689	10.3198	10.2579	10.0962	10.2905	10.4045
h1SMcG0001171	6.99603	6.97541	6.98196	6.85098	6.85098	7.08817
h1SMcG0001172	10.2881	10.1617	10.1836	10.1806	10.2437	10.2655
h1SMcG0001173	6.85098	6.85098	6.85098	6.85098	6.85098	6.85098
h1SMcG0001174	6.85098	6.85098	6.85098	6.85098	6.85098	6.85098
h1SMcG0001175	10.4546	10.5133	10.3845	10.3271	10.3359	10.246
h1SMcG0001177	6.85098	6.85098	6.85098	6.85098	6.85098	6.85098
h1SMcG0001178	8.84943	8.72364	8.72844	8.79353	8.69058	8.83728
h1SMcG0001179	6.85098	6.85098	6.85098	6.85098	6.85098	6.85098
h1SMcG0001180	9.58548	9.5236	9.39831	9.34567	9.51442	9.4768
h1SMcG0001181	6.85098	6.85098	6.85098	6.85098	6.85098	6.85098
h1SMcG0001182	6.85098	6.85098	6.85098	6.85098	6.85098	6.85098
h1SMcG0001183	11.6788	11.5733	11.6482	11.6577	11.4723	11.4296
h1SMcG0001184	10.1422	10.2227	10.2522	10.0799	10.1093	10.1837
h1SMcG0001185	6.85098	6.85098	6.85098	6.85098	6.85098	6.85098
h1SMcG0001186	8.45337	8.65859	8.52746	8.56771	8.44544	8.56461
h1SMcG0001187	8.50091	8.51703	8.52746	8.50235	8.76653	8.67442
h1SMcG0001188	11.9812	11.9399	12.0907	12.029	12.0538	12.1172
h1SMcG0001189	13.7525	13.8224	13.8105	13.773	13.7149	13.8476
h1SMcG0001190	6.99603	6.85098	6.85098	6.85098	6.97558	6.85098
h1SMcG0001191	9.29683	8.98592	9.02073	9.46217	9.11623	9.04813
h1SMcG0001192	6.85098	6.85098	6.85098	6.85098	6.85098	6.85098
h1SMcG0001193	7.42758	7.50399	7.58423	7.66724	7.59069	7.55629
h1SMcG0001194	9.78762	9.98117	10.03	9.90119	10.0127	10.0297
h1SMcG0001195	7.49459	7.46857	7.46097	7.48657	7.53842	7.53679
h1SMcG0001196	6.99603	6.85098	6.85098	6.85098	6.85098	6.85098
h1SMcG0001197	6.85098	6.85098	6.85098	6.85098	6.85098	6.85098
h1SMcG0001198	10.1148	10.178	10.1276	9.94467	10.0571	9.99874
h1SMcG0001199	6.85098	6.85098	6.85098	6.85098	6.85098	6.85098
h1SMcG0001200	7.23378	7.12886	7.17126	7.2549	7.31533	7.39188
h1SMcG0001201	7.44508	7.60946	7.48767	7.46534	7.61051	7.4633
h1SMcG0001202	6.85098	6.85098	6.85098	6.85098	6.85098	6.85098
h1SMcG0001203	6.99603	6.85098	6.98196	7.01633	6.97558	7.01879
h1SMcG0001204	10.0915	10.0945	10.0693	9.81244	9.8225	9.83048
h1SMcG0001205	8.93605	8.9333	8.81295	8.70583	8.66752	8.78623
h1SMcG0001206	9.69749	9.38565	9.56213	9.74652	9.48802	9.56342
h1SMcG0001207	10.0535	9.61704	9.78026	10.1242	9.73168	9.79736
h1SMcG0001208	8.74382	8.22322	8.26965	8.83005	8.314	8.32086
h1SMcG0001209	11.0427	11.0909	11.1672	11.0157	10.9831	11.0755
h1SMcG0001210	12.0772	11.7885	11.8701	11.7942	11.4871	11.6572
h1SMcG0001211	6.85098	6.85098	6.85098	6.85098	6.97558	6.85098
h1SMcG0001212	8.78138	8.86152	8.77647	8.7115	8.66419	8.67442
h1SMcG0001213	6.85098	6.85098	7.07768	6.85098	7.02714	7.11609
h1SMcG0001214	8.79366	8.85297	8.79981	8.91942	8.75728	8.79986
h1SMcG0001215	9.71395	9.69849	9.80233	9.64418	9.74207	9.70681
h1SMcG0001216	8.92508	8.72047	8.83242	8.87552	8.70033	8.73587
h1SMcG0001217	6.85098	6.85098	6.85098	6.85098	6.85098	6.85098
h1SMcG0001218	8.3637	8.56489	8.65272	8.65363	8.69384	8.77797
h1SMcG0001219	6.85098	6.85098	6.85098	6.85098	6.85098	6.85098
h1SMcG0001220	8.08624	8.18853	8.20019	8.08388	8.01468	8.01254
h1SMcG0001221	7.96565	7.95119	7.71684	8.09369	7.94625	8.01254
h1SMcG0001222	10.637	10.6653	10.6916	10.4235	10.3994	10.5009
h1SMcG0001223	10.307	10.2801	10.1931	10.287	10.2028	10.1083
h1SMcG0001224	6.85098	6.85098	6.85098	6.85098	6.85098	6.85098
h1SMcG0001225	7.05603	6.85098	7.03615	6.85098	6.85098	7.01879
h1SMcG0001226	6.85098	6.85098	6.85098	6.85098	6.85098	6.85098
h1SMcG0001227	9.12239	8.60045	8.572	9.07727	8.6166	8.57117
h1SMcG0001228	8.96843	8.89515	8.85476	8.95723	8.85255	8.95784
h1SMcG0001229	8.61908	8.73311	8.8064	8.542	8.62696	8.80257
h1SMcG0001230	9.22274	9.13445	9.12498	9.19895	9.13714	9.11571
h1SMcG0001231	9.12239	9.1482	9.08585	9.02527	9.16902	9.10932
h1SMcG0001232	7.20554	7.17957	7.14345	7.01633	7.22386	7.18604
h1SMcG0001233	8.74382	8.78545	8.69655	8.6771	8.83813	8.81604
h1SMcG0001234	8.50091	8.53197	8.58387	8.28884	8.44544	8.3168
h1SMcG0001235	8.22074	8.25208	8.20019	8.1869	8.27742	8.22779
h1SMcG0001236	8.42609	8.50571	8.44189	8.54848	8.46529	8.45095
h1SMcG0001237	8.49051	8.18348	8.1139	8.3821	8.44944	8.49705
h1SMcG0001238	9.53986	9.67083	9.57693	9.73085	9.80282	9.72322
h1SMcG0001239	6.85098	6.85098	6.85098	6.85098	6.85098	6.85098
h1SMcG0001240	7.33006	7.22334	7.26389	7.34488	7.44454	7.26088
h1SMcG0001241	9.13497	9.20835	9.04006	9.10668	9.08304	9.1678
h1SMcG0001242	9.1991	9.34887	9.4004	9.17943	9.11857	9.39818
h1SMcG0001243	10.5527	10.4996	10.4294	10.0901	9.70461	9.96369
h1SMcG0001245	6.85098	6.85098	6.85098	6.85098	6.85098	6.85098
h1SMcG0001246	8.68747	8.77333	8.75952	8.58037	8.63722	8.67442
h1SMcG0001247	7.30795	7.31468	7.26389	7.21991	7.09995	7.36576
h1SMcG0001248	8.78138	8.944	8.88292	8.83519	8.76959	8.81604
h1SMcG0001249	7.58303	7.82792	7.92238	7.79852	7.80687	7.8521
h1SMcG0001250	7.79652	7.76692	7.84602	7.69839	7.92668	7.91486
h1SMcG0001251	8.91771	9.0013	9.11206	8.83005	8.9004	9.02784
h1SMcG0001252	9.79729	9.80251	9.77069	9.66911	9.67545	9.93594
h1SMcG0001253	9.83716	9.83184	9.86355	9.91966	9.94916	10.0054
h1SMcG0001254	8.90285	9.04392	9.10946	8.98488	8.98332	9.06811
h1SMcG0001255	9.65761	9.93956	9.8148	9.78493	9.71067	9.85791
h1SMcG0001256	6.85098	6.97541	6.85098	7.01633	7.02714	6.96967
h1SMcG0001257	7.17478	7.0996	7.1968	7.13706	7.12925	7.22538
h1SMcG0001258	7.05603	6.97541	6.98196	7.01633	6.85098	6.96967
h1SMcG0001259	11.2365	11.335	11.2883	11.0523	10.9425	10.9143
h1SMcG0001260	7.33006	7.39036	7.303	7.37132	7.34709	7.32377
h1SMcG0001261	9.25459	9.247	9.35571	9.26327	9.4169	9.27948
h1SMcG0001262	6.85098	6.85098	6.85098	6.85098	6.85098	6.85098
h1SMcG0001263	7.30795	7.12886	7.14345	7.2549	7.28115	7.16449
h1SMcG0001264	9.78568	9.68627	9.6591	9.71501	9.58905	9.58762
h1SMcG0001265	6.85098	6.85098	6.85098	6.85098	6.85098	6.85098
h1SMcG0001266	9.4438	9.51146	9.50902	9.34914	9.36734	9.43219
h1SMcG0001267	8.93241	9.00892	9.04553	9.02527	8.92773	9.02329
h1SMcG0001268	6.99603	6.85098	6.98196	7.01633	6.97558	6.96967
h1SMcG0001269	6.85098	6.85098	6.85098	6.85098	6.85098	6.85098
h1SMcG0001270	9.824	9.65993	9.65563	9.71766	9.63931	9.54033
h1SMcG0001271	6.85098	6.85098	6.85098	6.85098	6.85098	6.85098
h1SMcG0001272	7.76479	7.76692	7.72612	7.74286	7.79161	7.81215
h1SMcG0001273	8.98607	8.74873	8.68936	9.12319	8.85255	8.71572
h1SMcG0001274	10.9797	10.9807	10.9484	10.409	10.6276	10.5593
h1SMcG0001275	11.4975	11.5733	11.6546	11.4453	11.4484	11.5088
h1SMcG0001276	6.99603	6.97541	6.98196	6.85098	6.97558	6.85098
h1SMcG0001277	8.60493	8.4434	8.5878	8.65954	8.54151	8.51773
h1SMcG0001278	9.824	10.0058	9.98538	9.75429	9.87455	9.90047
h1SMcG0001279	9.7915	9.71813	9.7085	9.81244	9.83085	9.76607
h1SMcG0001280	9.3957	9.53563	9.69505	9.41015	9.64566	9.61436
h1SMcG0001281	9.81452	9.88474	9.94075	9.99556	9.79145	9.95335
h1SMcG0001282	6.85098	6.85098	6.85098	6.85098	6.85098	6.85098
h1SMcG0001283	11.4555	11.256	11.2605	11.4749	11.3967	11.4027
h1SMcG0001284	7.62318	7.61915	7.58423	7.48657	7.62978	7.69504
h1SMcG0001285	6.85098	6.85098	6.85098	6.85098	6.85098	6.85098
h1SMcG0001286	6.85098	6.85098	6.85098	6.85098	6.85098	6.85098
h1SMcG0001287	8.44797	8.35181	8.378	8.36708	8.44544	8.35284
h1SMcG0001288	11.2724	11.2836	11.4367	11.4239	11.6037	11.577
h1SMcG0001289	7.05603	7.12886	7.03615	7.08469	7.02714	7.08817
h1SMcG0001290	11.1684	10.9814	11.0979	11.0981	10.9495	10.9941
h1SMcG0001291	9.0138	9.18417	9.02628	9.49059	9.57077	9.56799
h1SMcG0001292	6.99603	6.85098	6.85098	7.01633	7.02714	6.85098
h1SMcG0001293	8.13064	8.22808	8.16653	8.1034	8.23957	8.2322
h1SMcG0001294	6.85098	6.85098	6.85098	6.85098	6.85098	6.96967
h1SMcG0001295	9.07414	9.17527	9.21682	9.3526	9.29967	9.34192
h1SMcG0001296	7.23378	7.17957	7.1968	7.08469	7.15572	7.16449
h1SMcG0001297	8.415	8.3121	8.35907	8.41154	8.43336	8.35678
h1SMcG0001298	7.102	7.02689	7.22055	7.13706	7.12925	7.14131
h1SMcG0001299	6.85098	6.85098	6.85098	6.85098	6.97558	6.85098
h1SMcG0001300	10.0012	10.2568	10.242	9.90351	10.1748	10.2866
h1SMcG0001301	8.5858	8.4981	8.48117	8.7339	8.44944	8.55472
h1SMcG0001302	8.05551	8.0542	8.01297	8.24753	8.0953	8.04475
h1SMcG0001303	9.23731	9.247	9.07255	9.44289	9.47552	9.48005
h1SMcG0001304	10.1163	10.2143	10.277	10.1143	10.0236	10.151
h1SMcG0001305	6.85098	6.85098	6.85098	6.85098	6.85098	6.85098
h1SMcG0001306	8.29764	8.30759	8.33005	8.64769	8.60965	8.58416
h1SMcG0001307	8.14502	8.11008	8.15506	8.21331	8.1063	8.12583
h1SMcG0001308	9.00347	8.78846	8.8983	9.03408	8.82354	8.88129
h1SMcG0001309	9.74229	9.47259	9.31396	9.75686	9.39995	9.49296
h1SMcG0001310	6.99603	7.02689	7.03615	7.01633	6.85098	7.01879
h1SMcG0001311	6.85098	6.85098	6.85098	6.85098	6.85098	6.85098
h1SMcG0001312	6.85098	6.85098	6.85098	6.85098	6.85098	6.85098
h1SMcG0001313	6.85098	6.85098	6.85098	6.85098	6.85098	6.85098
h1SMcG0001314	11.9054	11.878	11.9626	11.9772	11.9034	11.9755
h1SMcG0001315	7.52545	7.36149	7.47447	7.44331	7.53842	7.48522
h1SMcG0001316	7.81702	7.69229	7.68829	7.93509	7.9134	7.88403
h1SMcG0001317	8.60493	8.47497	8.52746	8.66542	8.61313	8.50052
h1SMcG0001318	8.80178	9.03898	9.00111	9.02085	8.9859	9.00723
h1SMcG0001319	10.0162	9.62829	9.77229	9.81491	9.32594	9.54961
h1SMcG0001320	9.507	9.68473	9.71352	9.61022	9.61197	9.58161
h1SMcG0001321	7.30795	7.26239	7.2839	7.21991	7.33149	7.29348
h1SMcG0001322	6.99603	7.02689	6.98196	6.85098	6.85098	6.96967
h1SMcG0001323	8.10868	8.02504	8.0327	8.30494	8.0026	8.08611
h1SMcG0001324	6.85098	6.97541	6.85098	6.85098	6.97558	6.96967
h1SMcG0001325	8.49572	8.38176	8.44189	8.41154	8.36241	8.45457
h1SMcG0001326	7.14072	7.20215	7.14345	7.13706	7.09995	7.08817
h1SMcG0001327	7.39078	7.20215	7.24284	7.18114	7.15572	7.26088
h1SMcG0001328	7.72044	7.50399	7.59535	7.58297	7.62021	7.61158
h1SMcG0001329	6.85098	6.85098	6.85098	6.85098	6.85098	6.85098
h1SMcG0001330	6.85098	6.85098	6.85098	6.85098	6.85098	6.85098
h1SMcG0001331	6.85098	6.85098	6.85098	6.85098	6.85098	6.85098
h1SMcG0001332	9.07414	8.75493	8.63775	9.09416	9.16225	9.01414
h1SMcG0001333	8.68747	8.63838	8.59562	8.65363	8.58854	8.65933
h1SMcG0001334	8.13064	8.19856	8.09574	8.07398	8.30042	8.16875
h1SMcG0001335	7.26005	7.0996	7.17126	7.21991	7.02714	7.22538
h1SMcG0001336	9.73626	9.62187	9.68997	9.81491	9.70765	9.73675
h1SMcG0001337	8.24048	8.18853	7.94408	8.20458	8.18524	8.26683
h1SMcG0001338	7.102	6.97541	7.03615	7.13706	7.06666	7.01879
h1SMcG0001339	9.03423	8.97036	8.87982	8.91942	8.76959	8.84254
h1SMcG0001340	6.85098	6.85098	6.85098	6.85098	6.85098	6.85098
h1SMcG0001341	6.85098	6.85098	6.85098	6.85098	6.85098	6.85098
h1SMcG0001342	6.85098	6.85098	6.85098	6.85098	6.85098	6.85098
h1SMcG0001343	10.4191	10.6715	10.5697	10.3695	10.4901	10.4442
h1SMcG0001344	8.88403	8.92252	8.83242	8.80407	8.88091	8.82405
h1SMcG0001345	7.05603	6.85098	7.03615	6.85098	7.02714	6.96967
h1SMcG0001346	12.7107	12.7087	12.8652	12.8073	12.7986	13.055
h1SMcG0001347	6.85098	6.85098	6.85098	6.85098	6.85098	6.85098
h1SMcG0001348	11.5178	11.6249	11.7881	11.5455	11.7329	11.7685
h1SMcG0001349	7.28468	7.20215	7.17126	7.37132	7.31533	7.26088
h1SMcG0001350	8.16622	8.0881	8.18909	7.99092	8.16993	8.12095
h1SMcG0001351	6.85098	6.85098	6.85098	6.85098	6.85098	6.85098
h1SMcG0001352	6.85098	6.85098	6.85098	6.85098	7.02714	6.85098
h1SMcG0001353	8.52651	8.54304	8.40123	8.52234	8.34505	8.44005
h1SMcG0001354	9.73425	9.66928	9.64691	9.66085	9.71219	9.68461
h1SMcG0001355	6.85098	6.85098	6.85098	6.85098	6.85098	6.85098
h1SMcG0001356	10.7911	10.7181	10.764	10.6933	10.6758	10.7609
h1SMcG0001357	6.85098	6.97541	6.85098	6.85098	6.97558	6.85098
h1SMcG0001358	13.1265	13.1282	13.2692	12.8745	12.5612	12.6784
h1SMcG0001360	7.74292	7.63814	7.52562	7.72832	7.53842	7.55629
h1SMcG0001361	8.93241	8.70769	8.82272	8.91462	8.74797	8.65629
h1SMcG0001362	6.85098	6.85098	6.85098	6.85098	6.85098	6.85098
h1SMcG0001363	6.85098	6.85098	6.85098	6.85098	6.85098	6.85098
h1SMcG0001364	6.85098	6.97541	6.98196	6.85098	6.85098	7.01879
h1SMcG0001365	6.85098	6.85098	6.85098	6.85098	6.85098	6.85098
h1SMcG0001366	6.85098	6.85098	6.85098	6.85098	6.85098	6.85098
h1SMcG0001367	6.85098	6.85098	6.85098	6.85098	6.85098	6.85098
h1SMcG0001368	7.28468	7.22334	7.14345	7.21991	7.06666	7.11609
h1SMcG0001369	8.77313	8.65859	8.59562	8.88541	8.64063	8.68636
h1SMcG0001370	8.56636	8.63157	8.57597	8.71714	8.51916	8.63788
h1SMcG0001371	7.05603	7.0996	6.85098	6.85098	6.97558	7.01879
h1SMcG0001372	8.78958	8.7268	8.83884	8.69442	8.86397	8.7917
h1SMcG0001373	8.20062	8.04264	8.22204	8.23056	8.33626	8.24096
h1SMcG0001374	7.05603	6.97541	6.85098	6.85098	6.97558	6.96967
h1SMcG0001375	7.17478	7.12886	7.07768	7.01633	7.06666	7.11609
h1SMcG0001376	7.93073	7.76692	7.79675	7.91178	7.81439	7.85858
h1SMcG0001377	7.102	7.12886	7.11266	7.13706	7.24391	7.11609
h1SMcG0001378	7.51021	7.70095	7.70744	7.69839	7.59069	7.63764
h1SMcG0001379	6.85098	6.85098	6.85098	6.85098	6.85098	6.85098
h1SMcG0001380	8.66057	8.80638	8.98977	8.69442	8.81766	8.91642
h1SMcG0001381	6.85098	6.85098	6.85098	6.85098	6.85098	6.85098
h1SMcG0001382	6.85098	6.85098	6.85098	6.85098	6.85098	6.85098
h1SMcG0001383	7.52545	7.24336	7.35584	7.46534	7.22386	7.37899
h1SMcG0001384	9.55829	9.44544	9.53393	9.53668	9.47013	9.52315
h1SMcG0001385	12.8813	12.4539	12.6113	12.9658	12.5727	12.5705
h1SMcG0001386	6.85098	6.85098	6.85098	6.85098	6.85098	6.85098
h1SMcG0001387	6.85098	6.85098	6.85098	6.85098	6.85098	6.85098
h1SMcG0001388	8.79366	8.78846	8.73541	9.15962	9.05391	8.97451
h1SMcG0001389	6.99603	6.97541	6.98196	7.01633	7.02714	6.96967
h1SMcG0001390	6.85098	6.85098	6.85098	6.85098	6.85098	6.85098
h1SMcG0001391	6.85098	6.85098	6.85098	6.85098	6.85098	6.85098
h1SMcG0001392	6.85098	6.85098	6.98196	6.85098	6.85098	6.85098
h1SMcG0001393	6.85098	6.85098	6.85098	6.85098	6.85098	6.85098
h1SMcG0001394	6.85098	6.85098	6.85098	6.85098	6.85098	6.85098
h1SMcG0001395	11.1996	10.6669	10.5967	11.3875	10.8975	10.7641
h1SMcG0001396	9.91365	10.1463	10.2002	10.0235	10.0559	10.0716
h1SMcG0001397	10.9233	11.0748	11.0513	10.9031	10.9652	10.9908
h1SMcG0001398	6.85098	6.85098	6.98196	6.85098	6.85098	7.01879
h1SMcG0001399	10.2661	9.99231	9.97436	10.2145	9.95679	9.9965
h1SMcG0001400	7.95704	7.87095	7.89262	7.99092	8.0026	8.07593
h1SMcG0001401	9.54218	9.48507	9.44165	9.49682	9.57077	9.55576
h1SMcG0001402	8.56146	8.5095	8.53977	8.5991	8.44544	8.50398
h1SMcG0001403	8.16622	8.07693	8.01959	7.93509	7.93325	7.95632
h1SMcG0001404	9.57195	9.57111	9.61146	9.88247	9.9117	9.82922
h1SMcG0001405	10.5795	10.6499	10.6449	10.5257	10.5916	10.535
h1SMcG0001406	8.24048	8.27555	8.20569	8.46826	8.50402	8.4437
h1SMcG0001407	7.62318	7.63814	7.51323	7.54613	7.67581	7.64612
h1SMcG0001408	10.6995	10.8249	10.8746	10.7026	10.7632	10.8384
h1SMcG0001409	8.32815	8.23293	8.16653	8.43314	8.44544	8.21892
h1SMcG0001410	9.79343	9.74339	9.74484	9.89653	9.76553	9.77919
h1SMcG0001411	8.35197	8.47107	8.35907	8.37461	8.43336	8.32086
h1SMcG0001412	9.46356	9.53905	9.38778	9.44935	9.37894	9.42714
h1SMcG0001413	9.69542	9.66617	9.5434	9.64697	9.59235	9.73271
h1SMcG0001414	6.99603	6.97541	6.98196	6.85098	6.85098	6.85098
h1SMcG0001415	7.69728	7.50399	7.33889	7.6179	7.45712	7.42875
h1SMcG0001416	9.39827	9.14592	9.20719	9.29251	9.12789	9.1596
h1SMcG0001417	9.2315	9.61704	9.65215	9.13545	9.34384	9.38433
h1SMcG0001418	6.85098	6.97541	6.85098	6.85098	6.97558	6.85098
h1SMcG0001419	7.5691	7.60946	7.71684	7.6179	7.55983	7.62037
h1SMcG0001420	7.102	6.97541	6.98196	6.85098	6.85098	6.96967
h1SMcG0001421	6.85098	6.85098	6.85098	6.85098	6.85098	6.85098
h1SMcG0001422	6.85098	6.85098	6.85098	6.85098	6.85098	6.85098
h1SMcG0001423	6.85098	6.85098	6.85098	6.85098	6.85098	6.85098
h1SMcG0001424	8.84943	9.13905	9.19992	8.89032	9.11389	9.18203
h1SMcG0001425	6.85098	6.85098	6.85098	6.85098	6.85098	6.85098
h1SMcG0001426	7.58303	7.62871	7.70744	7.56481	7.80687	7.6545
h1SMcG0001427	10.8129	10.8055	10.7303	10.9594	10.8516	10.831
h1SMcG0001428	9.44877	9.56274	9.62041	9.42989	9.43734	9.41529
h1SMcG0001429	10.3991	10.4033	10.3897	10.3098	10.2975	10.3783
h1SMcG0001430	11.5581	11.5424	11.718	11.4086	11.3411	11.5119
h1SMcG0001431	7.4095	7.31468	7.24284	7.37132	7.26296	7.22538
h1SMcG0001432	9.26029	9.13905	9.09114	9.19507	9.20891	9.2199
h1SMcG0001433	8.18012	8.19356	8.25925	8.05386	8.25866	8.14513
h1SMcG0001434	7.82709	7.74282	7.58423	8.01236	7.70211	7.7484
h1SMcG0001435	6.85098	6.85098	6.85098	6.85098	6.85098	6.85098
h1SMcG0001436	6.85098	6.85098	6.85098	6.85098	6.85098	6.85098
h1SMcG0001437	6.85098	6.85098	6.85098	6.85098	6.85098	6.85098
h1SMcG0001438	7.102	7.12886	7.11266	6.85098	7.09995	7.11609
h1SMcG0001439	9.0376	9.30296	9.16547	9.04719	9.17575	9.21793
h1SMcG0001440	9.26029	9.36835	9.42324	9.25957	9.30578	9.3293
h1SMcG0001441	8.86876	8.66857	8.64526	8.76136	8.67746	8.69819
h1SMcG0001442	6.99603	6.85098	7.07768	7.01633	6.85098	6.85098
h1SMcG0001443	9.07086	9.04638	8.96096	9.01195	9.15317	9.05482
h1SMcG0001444	6.99603	6.97541	6.98196	7.01633	7.02714	6.96967
h1SMcG0001445	6.85098	6.85098	6.98196	6.85098	6.85098	6.85098
h1SMcG0001446	6.85098	6.85098	6.85098	6.85098	6.85098	6.85098
h1SMcG0001447	9.40852	9.39896	9.19992	9.49993	9.34186	9.57859
h1SMcG0001448	8.6651	8.57567	8.63775	8.54848	8.58499	8.52454
h1SMcG0001449	9.24598	9.30093	9.24295	9.13951	9.15772	9.1347
h1SMcG0001450	9.87956	9.8497	9.83634	9.90119	9.86239	9.8542
h1SMcG0001451	6.85098	6.85098	6.85098	6.85098	6.85098	6.85098
h1SMcG0001452	11.5281	11.8321	11.9369	11.5271	11.7115	11.7999
h1SMcG0001453	8.21407	8.33873	8.41948	8.2807	8.22989	8.30862
h1SMcG0001454	6.85098	6.85098	6.85098	6.85098	6.85098	6.85098
h1SMcG0001455	7.73176	7.75897	7.71684	7.93509	7.96541	8.00706
h1SMcG0001456	7.83703	7.7748	7.68829	7.68298	7.83658	7.75573
h1SMcG0001457	11.9286	12.1016	12.0511	11.7955	11.9301	11.8401
h1SMcG0001458	8.0238	7.88483	7.84602	8.20458	8.00866	7.6545
h1SMcG0001459	7.39078	7.50399	7.53777	7.31689	7.52745	7.4405
h1SMcG0001460	6.99603	6.85098	6.85098	6.85098	6.85098	6.85098
h1SMcG0001461	6.85098	6.85098	6.85098	6.85098	6.97558	6.85098
h1SMcG0001462	6.85098	6.85098	6.98196	6.85098	6.85098	6.85098
h1SMcG0001463	7.30795	7.36149	7.37222	7.28703	7.43167	7.29348
h1SMcG0001464	7.47854	7.55885	7.53777	7.66724	7.59069	7.53679
h1SMcG0001465	7.05603	7.0996	7.14345	6.85098	7.24391	7.08817
h1SMcG0001466	9.7119	9.61381	9.64866	9.65531	9.69394	9.62899
h1SMcG0001467	7.55487	7.43086	7.44714	7.63472	7.48149	7.52682
h1SMcG0001468	6.85098	7.06636	6.98196	6.85098	6.85098	6.85098
h1SMcG0001469	6.85098	6.85098	6.85098	6.85098	6.85098	6.85098
h1SMcG0001470	7.20554	7.20215	7.14345	7.18114	7.15572	7.11609
h1SMcG0001471	7.05603	6.97541	6.98196	7.13706	7.12925	7.05645
h1SMcG0001472	7.102	7.02689	7.03615	7.08469	6.97558	7.08817
h1SMcG0001473	7.97418	8.00105	8.03919	7.98002	7.89992	7.9621
h1SMcG0001474	7.66116	7.59964	7.59535	7.75714	7.85106	7.60267
h1SMcG0001475	10.4376	10.3688	10.4572	10.6474	10.5005	10.5479
h1SMcG0001476	6.85098	6.97541	6.85098	6.85098	6.85098	6.85098
h1SMcG0001477	8.16622	8.32105	8.44632	8.23908	8.24437	8.19641
h1SMcG0001478	11.4343	11.4415	11.6275	11.5308	11.5256	11.4854
h1SMcG0001479	8.70945	8.89515	8.87982	8.6829	8.81766	8.86593
h1SMcG0001480	6.85098	6.85098	6.85098	6.85098	6.85098	6.85098
h1SMcG0001481	9.04767	8.66192	8.77647	9.16758	8.9545	8.94821
h1SMcG0001482	6.85098	6.85098	6.85098	6.85098	6.85098	6.85098
h1SMcG0001483	6.85098	6.85098	6.98196	6.85098	6.97558	7.08817
h1SMcG0001484	7.23378	7.33081	7.26389	7.34488	7.18003	7.29348
h1SMcG0001485	9.99122	9.82352	9.72679	10.0021	9.80424	9.7844
h1SMcG0001486	14.686	14.6568	14.8193	14.6728	14.4404	14.6073
h1SMcG0001487	8.11605	8.19856	8.28506	8.15981	8.20034	8.2921
h1SMcG0001488	14.0324	14.2317	14.3836	14.1072	14.1392	14.2688
h1SMcG0001489	8.18012	8.0191	8.0584	8.09369	8.00866	8.08103
h1SMcG0001490	6.99603	6.85098	6.98196	6.85098	6.97558	7.01879
h1SMcG0001491	6.85098	6.85098	6.85098	6.85098	6.85098	6.85098
h1SMcG0001492	10.0884	9.97245	9.96464	10.0341	9.88259	9.94409
h1SMcG0001493	6.99603	6.85098	6.85098	7.01633	6.85098	7.05645
h1SMcG0001494	6.99603	6.85098	6.98196	6.85098	6.85098	6.85098
h1SMcG0001495	7.7755	7.80557	7.68829	7.58297	7.76021	7.69504
h1SMcG0001496	8.12337	8.0191	8.05204	8.19578	8.12258	8.16875
h1SMcG0001497	9.93301	9.76821	9.82561	9.97807	9.83223	9.76738
h1SMcG0001498	10.3557	10.346	10.2692	10.391	10.3929	10.311
h1SMcG0001499	6.85098	6.85098	6.85098	6.85098	6.97558	6.85098
h1SMcG0001500	11.5598	11.6075	11.6779	11.5226	11.5412	11.6473
h1SMcG0001501	9.53521	9.55433	9.4294	9.54871	9.64408	9.63914
h1SMcG0001502	7.23378	7.26239	7.303	7.21991	7.44454	7.33818
h1SMcG0001503	6.85098	6.85098	6.85098	6.85098	6.85098	6.85098
h1SMcG0001504	6.85098	6.85098	6.85098	6.85098	6.85098	6.85098
h1SMcG0001505	6.85098	6.85098	6.85098	7.01633	6.85098	6.96967
h1SMcG0001506	9.31336	9.57777	9.58244	9.41676	9.43549	9.47354
h1SMcG0001507	8.77313	8.7268	8.74925	8.8403	8.62696	8.53468
h1SMcG0001508	8.48002	8.31658	8.23815	8.40425	8.23474	8.18727
h1SMcG0001509	8.39248	8.23775	8.17787	8.24753	8.16477	8.11605
h1SMcG0001510	9.6661	9.81655	9.81944	9.64418	9.8141	9.75946
h1SMcG0001511	9.56969	9.35474	9.38355	9.29251	9.31992	9.29629
h1SMcG0001512	10.9653	10.8276	10.9574	10.7545	10.5371	10.6975
h1SMcG0001513	7.78608	7.7826	7.84602	7.6179	7.72754	7.71066
h1SMcG0001514	7.81702	7.79798	7.71684	7.89989	7.87931	7.82567
h1SMcG0001515	7.05603	7.06636	7.07768	7.08469	7.06666	7.05645
h1SMcG0001516	6.85098	6.85098	6.85098	6.85098	6.85098	6.85098
h1SMcG0001517	6.85098	7.02689	7.03615	7.08469	6.85098	6.96967
h1SMcG0001518	6.85098	6.85098	6.85098	6.85098	6.85098	6.85098
h1SMcG0001519	7.39078	7.26239	7.40347	7.50707	7.31533	7.48522
h1SMcG0001520	7.37136	7.33081	7.33889	7.50707	7.52745	7.32377
h1SMcG0001521	6.85098	6.97541	6.98196	7.01633	7.02714	7.05645
h1SMcG0001522	9.76613	9.84833	9.90487	9.8635	9.75824	9.82922
h1SMcG0001523	9.56286	9.49745	9.5677	9.43315	9.50567	9.54652
h1SMcG0001524	10.0471	10.0455	10.0758	10.1498	10.084	10.0449
h1SMcG0001525	6.85098	6.85098	6.85098	6.85098	6.85098	6.85098
h1SMcG0001526	8.15213	8.1155	7.9512	7.94653	8.05004	8.00706
h1SMcG0001527	6.85098	6.85098	6.85098	6.85098	6.85098	6.85098
h1SMcG0001528	8.09378	8.05994	7.86963	7.88785	7.94625	7.93286
h1SMcG0001529	9.7602	9.87539	9.84395	9.73347	9.77278	9.89687
h1SMcG0001530	8.40941	8.32992	8.24875	8.45433	8.17506	8.27108
h1SMcG0001531	10.5662	10.7386	10.7148	10.4615	10.7385	10.7124
h1SMcG0001532	6.85098	6.85098	6.85098	6.85098	6.85098	6.85098
h1SMcG0001533	8.32212	8.30759	8.29016	8.42598	8.46529	8.37238
h1SMcG0001534	8.86492	8.82113	8.80311	8.87055	8.71641	8.832
h1SMcG0001535	7.102	7.26239	7.14345	7.31689	7.12925	7.08817
h1SMcG0001536	7.23378	7.33081	7.33889	7.28703	7.29858	7.35217
h1SMcG0001537	7.17478	7.06636	7.17126	7.13706	7.12925	7.08817
h1SMcG0001538	6.85098	6.85098	6.85098	6.85098	6.85098	7.05645
h1SMcG0001539	7.05603	6.85098	6.98196	7.01633	6.85098	6.85098
h1SMcG0001540	6.85098	6.85098	6.85098	6.85098	6.85098	6.85098
h1SMcG0001541	9.19612	9.27631	9.41498	9.25957	9.38086	9.46865
h1SMcG0001542	9.87228	10.0192	10.1126	10.1341	10.1285	10.165
h1SMcG0001543	11.1895	11.2458	11.3784	11.371	11.3846	11.4547
h1SMcG0001544	8.187	8.19356	8.15506	8.1869	8.28206	8.26256
h1SMcG0001545	6.85098	6.97541	6.85098	6.85098	7.02714	6.85098
h1SMcG0001546	7.35115	7.20215	7.2839	7.31689	7.26296	7.35217
h1SMcG0001547	10.3362	10.5056	10.5505	10.391	10.5005	10.5126
h1SMcG0001548	9.17199	9.0635	9.05911	9.12319	8.92773	8.97214
h1SMcG0001549	7.28468	7.24336	7.1968	7.21991	7.18003	7.14131
h1SMcG0001550	7.05603	7.02689	6.85098	7.18114	7.06666	6.85098
h1SMcG0001551	9.29683	9.36835	9.4253	9.15962	9.29558	9.36506
h1SMcG0001552	8.5366	8.60394	8.61878	8.3595	8.38374	8.47953
h1SMcG0001553	13.2916	13.1068	13.0542	13.0532	12.5778	12.6028
h1SMcG0001554	8.7007	8.82698	8.85792	8.71714	8.81471	8.85559
h1SMcG0001555	6.85098	6.85098	6.85098	6.85098	6.85098	6.85098
h1SMcG0001556	10.3865	10.3402	10.3563	10.351	10.376	10.311
h1SMcG0001557	10.6944	10.2589	10.2602	10.9737	10.572	10.4931
h1SMcG0001558	9.04432	8.91981	9.00393	9.03847	8.94119	8.93364
h1SMcG0001559	8.26626	8.13159	8.22744	8.34418	8.01468	8.14034
h1SMcG0001560	9.46356	9.56274	9.67119	9.43641	9.63452	9.66064
h1SMcG0001561	6.99603	6.85098	6.98196	7.13706	7.02714	7.20626
h1SMcG0001562	6.85098	6.85098	6.85098	6.85098	6.85098	6.85098
h1SMcG0001563	11.5452	11.365	11.4807	11.2089	11.0617	10.5898
h1SMcG0001564	9.11606	9.09945	8.84523	8.87055	9.06126	8.72727
h1SMcG0001565	6.99603	6.85098	6.85098	6.85098	6.97558	6.85098
h1SMcG0001566	7.05603	7.12886	6.85098	7.18114	7.12925	7.20626
h1SMcG0001567	6.99603	6.97541	7.03615	7.08469	7.06666	7.01879
h1SMcG0001568	6.99603	7.26239	7.17126	7.13706	7.24391	7.11609
h1SMcG0001569	8.97551	8.57567	8.51501	8.8403	8.50782	8.74157
h1SMcG0001570	7.80683	7.48062	7.52562	7.60065	7.53842	7.53679
h1SMcG0001571	6.99603	6.97541	6.85098	7.01633	6.85098	6.85098
h1SMcG0001572	9.98786	10.1419	10.1387	10.1691	10.226	10.3083
h1SMcG0001573	8.39815	8.42728	8.47687	8.38953	8.54886	8.50052
h1SMcG0001574	6.85098	6.85098	6.85098	6.85098	6.85098	6.85098
h1SMcG0001575	7.37136	7.3464	7.2839	7.28703	7.37687	7.40446
h1SMcG0001576	6.85098	6.85098	6.85098	6.85098	6.85098	6.85098
h1SMcG0001577	7.37136	7.37613	7.38808	7.18114	7.40498	7.35217
h1SMcG0001578	6.85098	6.85098	6.85098	6.85098	6.85098	6.85098
h1SMcG0001579	6.85098	6.85098	6.85098	6.85098	6.85098	6.85098
h1SMcG0001580	6.99603	7.02689	6.98196	7.01633	7.06666	7.01879
h1SMcG0001581	8.60967	8.59342	8.48972	8.46826	8.41295	8.50743
h1SMcG0001582	8.60493	8.32992	8.23815	8.64172	8.29128	8.3607
h1SMcG0001583	6.99603	6.85098	7.03615	6.85098	6.97558	6.85098
h1SMcG0001584	8.27261	8.26623	8.08961	8.28884	8.25392	8.23659
h1SMcG0001585	10.7347	10.8338	10.8922	10.6719	10.7732	10.8204
h1SMcG0001586	6.85098	6.85098	6.85098	6.85098	6.85098	6.85098
h1SMcG0001587	8.81386	8.96251	8.96096	8.81973	8.78783	8.87107
h1SMcG0001588	6.85098	6.85098	6.85098	6.85098	6.85098	6.85098
h1SMcG0001589	8.69631	8.57567	8.40582	8.43314	8.44544	8.45095
h1SMcG0001590	9.54911	9.75074	9.70347	9.56657	9.53861	9.63914
h1SMcG0001591	6.85098	6.85098	6.85098	6.85098	6.85098	6.85098
h1SMcG0001592	9.00693	8.9333	8.94041	8.89032	9.05391	9.02557
h1SMcG0001593	6.85098	6.97541	6.85098	6.85098	6.85098	6.96967
h1SMcG0001594	7.98263	7.8985	7.92967	7.94653	8.15438	8.05525
h1SMcG0001595	7.26005	7.29795	7.24284	7.28703	7.34709	7.24354
h1SMcG0001596	6.85098	6.85098	6.85098	6.85098	6.97558	6.85098
h1SMcG0001597	8.54661	8.59694	8.43744	8.35187	8.30497	8.34493
h1SMcG0001598	7.49459	7.43086	7.53777	7.50707	7.61051	7.54662
h1SMcG0001599	9.72211	9.68011	9.60607	9.64138	9.61522	9.57708
h1SMcG0001600	7.35115	7.45628	7.56141	7.44331	7.59069	7.41674
h1SMcG0001601	8.4038	8.52078	8.49398	8.64769	8.58499	8.58739
h1SMcG0001602	6.85098	6.85098	6.85098	6.85098	6.85098	6.96967
h1SMcG0001603	6.99603	7.06636	6.85098	7.01633	7.09995	7.14131
h1SMcG0001604	9.61654	9.66773	9.57509	9.46217	9.64408	9.65065
h1SMcG0001606	12.2066	12.5189	12.6883	12.1021	12.3659	12.4491
h1SMcG0001607	9.7602	9.73156	9.76266	9.60448	9.6136	9.67479
h1SMcG0001608	10.9888	11.0708	11.0098	10.3711	10.1953	10.3783
h1SMcG0001609	6.85098	6.85098	6.85098	6.85098	6.85098	6.85098
h1SMcG0001610	6.85098	6.85098	6.85098	6.85098	6.85098	6.85098
h1SMcG0001611	6.85098	6.85098	6.85098	6.85098	6.85098	6.85098
h1SMcG0001612	7.59667	7.72634	7.838	7.54613	7.58056	7.68711
h1SMcG0001613	7.17478	7.29795	7.22055	7.18114	7.22386	7.08817
h1SMcG0001614	7.102	7.02689	7.03615	6.85098	7.09995	6.96967
h1SMcG0001615	6.99603	6.85098	6.85098	6.85098	6.97558	6.96967
h1SMcG0001616	7.14072	6.97541	6.98196	7.01633	6.85098	6.85098
h1SMcG0001617	6.85098	6.85098	6.85098	6.85098	6.85098	6.85098
h1SMcG0001618	6.85098	6.85098	6.85098	6.85098	6.85098	6.85098
h1SMcG0001619	6.85098	6.85098	6.85098	6.85098	6.85098	6.85098
h1SMcG0001620	7.26005	7.28055	7.2839	7.42038	7.33149	7.29348
h1SMcG0001621	7.23378	7.36149	7.1968	7.01633	7.34709	7.29348
h1SMcG0001622	6.85098	6.97541	6.85098	6.85098	6.85098	6.96967
h1SMcG0001623	10.0695	10.1419	10.0962	9.93336	9.75532	9.91595
h1SMcG0001624	7.92179	8.03094	7.97224	8.07398	8.0384	8.13553
h1SMcG0001625	8.65147	8.80044	8.74925	8.75045	8.78481	8.82936
h1SMcG0001626	6.85098	6.85098	6.85098	6.85098	6.85098	6.85098
h1SMcG0001627	8.4038	8.41504	8.36383	8.57406	8.44544	8.476
h1SMcG0001628	7.55487	7.60946	7.48767	7.82501	7.85106	7.77021
h1SMcG0001629	6.99603	6.85098	6.85098	7.01633	6.97558	6.85098
h1SMcG0001630	9.66186	9.80251	9.54716	9.29972	9.12324	9.19811
h1SMcG0001631	12.1218	11.8713	11.8457	12.1036	11.8871	11.8877
h1SMcG0001632	9.55371	9.34099	9.37077	9.51843	9.31388	9.40847
h1SMcG0001633	9.75426	9.56274	9.64165	9.74132	9.65199	9.61288
h1SMcG0001634	9.38794	9.469	9.38989	9.56064	9.66299	9.65637
h1SMcG0001635	9.18411	9.42889	9.38355	9.28526	9.37701	9.39473
h1SMcG0001636	6.85098	6.85098	6.98196	6.85098	6.85098	6.85098
h1SMcG0001637	6.85098	6.85098	6.85098	6.85098	6.85098	6.85098
h1SMcG0001638	10.234	10.532	10.6773	10.2976	10.5564	10.6153
h1SMcG0001639	9.30787	9.21704	9.17788	9.32465	9.32193	9.23553
h1SMcG0001640	8.18012	8.21342	8.1139	8.3595	8.26338	8.16875
h1SMcG0001641	8.24048	8.38176	8.35907	8.3129	8.30042	8.40295
h1SMcG0001642	6.85098	6.85098	6.85098	6.85098	6.85098	6.85098
h1SMcG0001643	11.0634	11.162	11.1412	11.0971	11.0393	11.0719
h1SMcG0001644	6.85098	6.85098	6.85098	6.85098	6.97558	6.96967
h1SMcG0001645	7.81702	7.90525	7.65861	7.87564	8.03252	8.05001
h1SMcG0001646	7.80683	7.91862	8.0063	7.82501	7.71068	7.79144
h1SMcG0001647	8.50091	8.4981	8.6226	8.70583	8.72597	8.76966
h1SMcG0001648	7.102	7.02689	7.07768	7.08469	7.09995	7.05645
h1SMcG0001649	9.73425	9.6442	9.64691	9.69359	9.50743	9.65494
h1SMcG0001650	8.46943	8.40681	8.45951	8.22197	8.314	8.19641
h1SMcG0001651	7.17478	7.24336	7.26389	7.18114	7.29858	7.24354
h1SMcG0001652	8.6469	8.80935	8.80311	9.13545	9.09974	9.14721
h1SMcG0001653	9.42123	9.8346	9.73667	9.60735	9.78717	9.68041
h1SMcG0001654	13.7503	13.8554	13.8753	13.6791	13.687	13.7265
h1SMcG0001655	9.07414	9.05863	9.17788	9.20282	9.28117	9.24906
h1SMcG0001656	7.23378	7.06636	7.07768	7.31689	7.18003	7.14131
h1SMcG0001657	6.85098	6.85098	6.98196	6.85098	6.85098	6.85098
h1SMcG0001658	10.0342	10.0143	10.0615	10.1083	10.0357	10.0242
h1SMcG0001659	7.102	6.97541	7.14345	6.85098	7.02714	6.96967
h1SMcG0001660	8.95054	9.08996	9.10425	8.97113	9.14861	9.05927
h1SMcG0001661	6.99603	6.85098	6.85098	7.01633	6.97558	6.85098
h1SMcG0001662	7.58303	7.44371	7.37222	7.50707	7.33149	7.32377
h1SMcG0001663	9.95211	9.94594	9.98126	9.91046	9.60056	9.86038
h1SMcG0001664	9.16895	9.3171	9.36863	9.07302	9.09737	9.19611
h1SMcG0001665	8.22736	8.22322	8.13762	8.2807	8.20034	8.16407
h1SMcG0001666	6.85098	6.85098	6.85098	6.85098	6.97558	6.85098
h1SMcG0001667	7.4095	7.44371	7.56141	7.39643	7.24391	7.2775
h1SMcG0001668	9.74429	9.70456	9.7085	9.73609	9.74059	9.72594
h1SMcG0001669	10.0129	9.70608	9.49542	9.36978	9.10919	9.08344
h1SMcG0001670	10.191	9.82769	9.81324	9.69359	9.58077	9.42376
h1SMcG0001671	8.4316	8.39852	8.43744	8.22197	8.23474	8.35284
h1SMcG0001672	8.09378	8.38597	8.26446	8.14135	8.0384	8.25397
h1SMcG0001673	9.02065	8.93061	8.94632	8.81973	8.82354	8.84254
h1SMcG0001674	7.58303	7.50399	7.5497	7.66724	7.57028	7.51668
h1SMcG0001675	7.80683	7.75897	7.76221	7.69839	7.80687	7.69504
h1SMcG0001676	6.85098	6.85098	6.85098	6.85098	6.85098	6.85098
h1SMcG0001677	6.85098	6.85098	6.85098	6.85098	6.85098	6.85098
h1SMcG0001678	6.85098	6.85098	6.85098	6.85098	6.85098	6.85098
h1SMcG0001679	6.85098	6.85098	6.85098	6.85098	6.85098	6.85098
h1SMcG0001680	7.55487	7.52651	7.40347	7.42038	7.51628	7.45201
h1SMcG0001681	9.15977	9.26382	9.11983	8.95723	8.91959	8.95544
h1SMcG0001682	11.548	11.6648	11.6854	11.4925	11.6789	11.6063
h1SMcG0001683	11.0838	11.2676	11.3851	11.1259	11.2158	11.3065
h1SMcG0001684	11.8006	11.446	11.4623	11.5001	11.0256	11.1
h1SMcG0001685	8.26626	8.49428	8.33981	8.41878	8.33626	8.52114
h1SMcG0001686	6.85098	6.97541	6.85098	7.08469	6.97558	7.11609
h1SMcG0001687	6.85098	6.97541	6.85098	6.85098	6.85098	6.96967
h1SMcG0001688	7.69728	7.51535	7.67853	7.39643	7.53842	7.49589
h1SMcG0001689	8.39248	8.59694	8.44632	8.40425	8.49637	8.37625
h1SMcG0001690	7.66116	7.88483	7.82991	7.78496	7.9965	7.86501
h1SMcG0001691	7.42758	7.49242	7.5497	7.68298	7.54922	7.57523
h1SMcG0001692	8.5366	8.71728	8.70014	8.43314	8.50782	8.37625
h1SMcG0001693	7.99931	7.93179	8.0063	8.05386	7.93977	7.93286
h1SMcG0001694	7.58303	7.72634	7.68829	7.68298	7.76818	7.74099
h1SMcG0001695	6.85098	6.97541	6.85098	7.01633	6.85098	7.11609
h1SMcG0001696	6.85098	7.02689	6.98196	6.85098	7.02714	6.96967
h1SMcG0001697	7.14072	7.15529	7.11266	7.01633	7.18003	7.18604
h1SMcG0001698	8.08624	8.02504	8.09574	8.13199	8.07857	7.98485
h1SMcG0001699	8.27261	8.16819	8.05204	8.39691	8.16477	8.16407
h1SMcG0001700	7.68543	7.63814	7.62769	7.74286	7.72754	7.7984
h1SMcG0001701	7.35115	7.3464	7.22055	7.42038	7.28115	7.2775
h1SMcG0001702	10.8381	10.7639	10.9008	10.8659	10.8021	10.8483
h1SMcG0001703	9.50462	9.55602	9.53583	9.61308	9.54032	9.61729
h1SMcG0001704	8.27261	8.29398	8.27481	8.34418	8.16993	8.20547
h1SMcG0001705	6.99603	6.85098	6.85098	6.85098	6.85098	6.96967
h1SMcG0001706	9.17503	9.28044	9.14538	9.11083	9.10448	9.18203
h1SMcG0001707	6.85098	6.85098	6.85098	6.85098	6.85098	6.85098
h1SMcG0001708	7.26005	7.33081	7.41842	7.39643	7.39111	7.42875
h1SMcG0001709	6.85098	6.97541	6.85098	6.85098	6.97558	6.85098
h1SMcG0001710	12.1085	12.1016	12.2394	12.1135	12.1944	12.1075
h1SMcG0001711	6.85098	6.85098	6.85098	6.85098	6.85098	6.85098
h1SMcG0001712	9.31609	9.42889	9.46581	9.39683	9.38278	9.33472
h1SMcG0001713	7.68543	7.45628	7.51323	7.74286	7.76021	7.61158
h1SMcG0001714	8.60493	8.49428	8.36857	8.6771	8.34505	8.38394
h1SMcG0001715	10.1808	10.2771	10.3804	10.2089	10.1878	10.311
h1SMcG0001716	6.85098	6.85098	6.85098	6.85098	6.85098	6.96967
h1SMcG0001717	9.19612	8.88404	8.84523	9.18727	8.93582	8.89646
h1SMcG0001718	8.6919	8.61091	8.56403	8.65363	8.67084	8.53805
h1SMcG0001719	11.0594	11.4353	11.4332	11.1837	11.4009	11.3582
h1SMcG0001720	7.102	6.85098	6.85098	7.01633	7.06666	6.96967
h1SMcG0001721	7.82709	7.76692	7.86183	7.7135	7.83658	7.81894
h1SMcG0001722	8.86876	9.03153	9.09114	9.1636	9.15999	9.18405
h1SMcG0001723	9.31336	9.3469	9.48759	9.66911	9.54714	9.47354
h1SMcG0001724	6.99603	6.97541	6.85098	7.01633	6.97558	6.85098
h1SMcG0001725	8.18012	8.15786	8.10788	8.26424	8.26808	8.18727
h1SMcG0001726	6.85098	6.85098	6.85098	6.85098	6.85098	6.96967
h1SMcG0001727	7.17478	7.06636	7.03615	7.08469	7.02714	7.08817
h1SMcG0001728	9.02406	8.97817	8.99828	9.02527	8.93044	8.95062
h1SMcG0001729	8.52651	8.40681	8.378	8.35187	8.32296	8.39917
h1SMcG0001730	7.8662	8.14218	8.08961	7.98002	8.00866	7.8714
h1SMcG0001731	6.99603	7.17957	7.03615	7.08469	6.97558	7.01879
h1SMcG0001732	7.102	7.02689	7.11266	7.01633	6.97558	6.85098
h1SMcG0001733	6.85098	7.12886	7.07768	7.13706	7.09995	7.05645
h1SMcG0001734	7.17478	7.12886	7.17126	7.28703	7.18003	7.08817
h1SMcG0001735	7.46206	7.39036	7.47447	7.34488	7.36221	7.37899
h1SMcG0001736	7.75393	7.8497	7.90015	7.85069	7.79161	7.79144
h1SMcG0001737	7.33006	7.33081	7.41842	7.37132	7.36221	7.35217
h1SMcG0001738	9.31336	9.29277	9.32064	9.38337	9.45565	9.30922
h1SMcG0001739	11.0242	11.0058	10.9202	11.0739	10.9764	10.993
h1SMcG0001740	9.93824	9.7271	9.72679	10.0193	9.7943	9.86038
h1SMcG0001741	7.73176	7.59964	7.48767	7.48657	7.57028	7.63764
h1SMcG0001742	9.69749	9.43811	9.69336	9.99773	9.95171	9.8836
h1SMcG0001743	6.85098	6.97541	6.85098	6.85098	6.85098	6.85098
h1SMcG0001744	6.99603	6.85098	6.85098	6.85098	6.85098	7.01879
h1SMcG0001745	7.28468	7.17957	7.26389	7.34488	7.09995	7.11609
h1SMcG0001746	6.85098	6.85098	6.98196	7.01633	6.85098	6.85098
h1SMcG0001747	8.19383	8.17841	8.38735	8.07398	8.30042	8.26683
h1SMcG0001748	10.4129	10.6249	10.6544	10.4379	10.5091	10.6318
h1SMcG0001749	6.85098	7.0996	7.11266	6.85098	7.02714	7.08817
h1SMcG0001750	12.9816	13.3842	13.5232	13.047	13.242	13.2688
h1SMcG0001751	9.54218	9.72262	9.79606	9.60735	9.56238	9.57254
h1SMcG0001752	6.85098	6.85098	7.11266	7.01633	6.97558	7.11609
h1SMcG0001753	6.85098	6.85098	6.85098	6.85098	6.85098	6.85098
h1SMcG0001754	6.85098	6.85098	6.85098	6.85098	6.85098	6.85098
h1SMcG0001755	6.85098	6.97541	6.85098	6.85098	6.97558	6.85098
h1SMcG0001756	8.08624	8.31658	8.32021	8.2725	8.30497	8.32086
h1SMcG0001757	9.03423	9.01146	9.11724	9.15962	9.237	9.18405
h1SMcG0001758	6.85098	6.85098	6.85098	6.85098	6.85098	6.85098
h1SMcG0001759	11.164	10.9715	10.9159	10.7417	10.2468	10.3749
h1SMcG0001761	8.6377	8.78545	8.72142	8.64172	8.74485	8.78073
h1SMcG0001762	7.37136	7.37613	7.38808	7.31689	7.26296	7.40446
h1SMcG0001763	6.85098	6.97541	7.07768	7.08469	6.97558	7.05645
h1SMcG0001764	7.39078	7.20215	7.11266	7.18114	7.20265	7.33818
h1SMcG0001765	9.74829	9.59918	9.50709	9.68276	9.56238	9.48167
h1SMcG0001766	8.08624	7.89169	7.85396	7.87564	7.75217	7.69504
h1SMcG0001767	6.99603	6.85098	6.98196	6.85098	6.85098	6.85098
h1SMcG0001768	8.21407	8.00711	8.0584	8.24753	8.0953	8.08611
h1SMcG0001769	6.85098	6.85098	6.85098	6.85098	6.85098	6.85098
h1SMcG0001770	6.85098	6.85098	6.85098	6.85098	6.85098	6.85098
h1SMcG0001771	9.556	9.79543	9.61863	9.89653	10.0955	10.0198
h1SMcG0001772	10.2948	10.3574	10.4689	10.4505	10.3741	10.3038
h1SMcG0001773	10.2383	10.4061	10.3584	10.2108	10.2271	10.3758
h1SMcG0001774	7.37136	7.24336	7.22055	7.21991	7.26296	7.20626
h1SMcG0001775	11.6947	11.784	11.8775	11.622	11.7633	11.7331
h1SMcG0001776	10.2127	10.0807	10.0206	9.98903	9.6801	9.68041
h1SMcG0001777	6.85098	6.85098	6.85098	6.85098	6.85098	6.85098
h1SMcG0001778	11.2161	11.4799	11.4117	11.3118	11.4515	11.4759
h1SMcG0001779	6.85098	6.85098	6.85098	6.85098	6.85098	6.85098
h1SMcG0001780	6.85098	6.85098	6.85098	6.85098	6.85098	6.85098
h1SMcG0001781	6.85098	6.85098	6.85098	6.85098	6.85098	6.85098
h1SMcG0001782	8.86492	8.81819	8.77647	8.93846	8.86113	8.8267
h1SMcG0001783	9.04097	9.12056	9.02628	8.97113	9.08064	9.03915
h1SMcG0001784	9.23441	9.18195	9.28464	9.22581	9.1509	9.12418
h1SMcG0001785	8.04768	8.0881	8.14928	8.08388	8.22989	8.21892
h1SMcG0001786	7.23378	7.36149	7.1968	7.2549	7.18003	7.05645
h1SMcG0001787	9.24598	9.2321	9.19017	9.48118	9.49864	9.5121
h1SMcG0001788	9.68502	9.63944	9.56027	9.5842	9.57077	9.5801
h1SMcG0001789	6.85098	6.85098	6.85098	6.85098	6.85098	6.85098
h1SMcG0001790	7.102	7.06636	7.07768	6.85098	7.02714	7.01879
h1SMcG0001791	7.42758	7.37613	7.35584	7.60065	7.37687	7.36576
h1SMcG0001792	7.35115	7.24336	7.26389	7.39643	7.40498	7.36576
h1SMcG0001793	6.85098	6.85098	6.85098	6.85098	6.85098	6.85098
h1SMcG0001794	6.85098	6.85098	6.85098	6.85098	6.85098	6.85098
h1SMcG0001795	6.85098	6.85098	6.85098	7.01633	6.85098	6.85098
h1SMcG0001796	8.86876	8.94931	8.88292	8.86555	8.83523	8.84254
h1SMcG0001797	11.3739	11.6202	11.7201	11.4054	11.6678	11.6989
h1SMcG0001798	7.4095	7.50399	7.67853	7.5269	7.51628	7.55629
h1SMcG0001799	7.37136	7.49242	7.68829	7.39643	7.45712	7.49589
h1SMcG0001800	6.85098	6.85098	6.85098	6.85098	6.85098	6.85098
h1SMcG0001801	8.82979	8.9885	8.99828	8.92898	8.8294	8.86077
h1SMcG0001802	7.52545	7.54825	7.5497	7.6179	7.52745	7.35217
h1SMcG0001803	9.85206	9.87137	9.91501	9.99773	10.1115	10.0362
h1SMcG0001804	9.16589	9.19961	9.18772	9.14355	9.18245	9.2199
h1SMcG0001805	9.2315	9.40838	9.48365	9.42662	9.40939	9.45715
h1SMcG0001806	9.85944	9.8263	9.97988	9.86111	9.90645	9.82544
h1SMcG0001807	9.68502	9.63467	9.66775	9.56952	9.73763	9.65637
h1SMcG0001808	7.55487	7.58967	7.66864	7.46534	7.51628	7.32377
h1SMcG0001809	6.85098	6.85098	6.85098	6.85098	6.85098	6.85098
h1SMcG0001810	6.85098	6.85098	6.85098	6.85098	6.85098	6.85098
h1SMcG0001811	13.9761	14.1633	14.3168	13.9184	13.7457	13.7529
h1SMcG0001812	10.9242	11.1857	11.2356	10.88	11.1931	11.1985
h1SMcG0001813	10.1983	10.2321	10.2511	10.0107	9.94789	9.99539
h1SMcG0001814	7.55487	7.51535	7.35584	7.48657	7.43167	7.48522
h1SMcG0001815	8.0157	8.00105	7.92238	8.38953	8.38796	8.4437
h1SMcG0001816	12.2735	12.1025	12.2448	12.3434	12.0899	12.2464
h1SMcG0001817	7.26005	7.26239	7.26389	7.28703	7.24391	7.26088
h1SMcG0001818	7.44508	7.40421	7.43297	7.58297	7.37687	7.42875
h1SMcG0001819	6.85098	6.85098	6.85098	6.85098	6.85098	6.85098
h1SMcG0001820	8.6469	8.73311	8.64151	8.7339	8.8893	8.68933
h1SMcG0001821	6.85098	6.85098	6.85098	6.85098	6.85098	6.85098
h1SMcG0001822	9.81832	9.80533	9.91501	9.72031	9.79145	9.848
h1SMcG0001823	9.06097	9.0513	9.01516	9.12319	8.94119	8.93608
h1SMcG0001824	6.85098	6.85098	6.85098	6.85098	6.85098	6.85098
h1SMcG0001825	8.62842	8.61091	8.76633	8.56771	8.65078	8.69524
h1SMcG0001826	8.0238	8.31658	8.24346	7.6179	7.79927	7.72598
h1SMcG0001827	10.1437	10.2558	10.3275	10.1022	10.2187	10.145
h1SMcG0001828	9.85206	10.0252	10.0822	9.85151	9.96564	9.9195
h1SMcG0001829	9.95211	9.74927	9.77389	9.8635	9.75532	9.8191
h1SMcG0001830	6.99603	7.02689	6.98196	7.01633	6.85098	6.85098
h1SMcG0001831	7.14072	7.12886	7.1968	7.13706	7.09995	6.85098
h1SMcG0001832	9.00001	8.89238	9.00675	8.86054	8.96768	9.00954
h1SMcG0001833	7.35115	7.31468	7.1968	7.21991	7.34709	7.32377
h1SMcG0001834	7.05603	7.06636	7.1968	7.01633	6.97558	7.08817
h1SMcG0001835	8.95773	8.92522	8.89524	8.89032	9.02663	8.87874
h1SMcG0001836	10.5334	10.526	10.4253	10.5257	10.4539	10.4104
h1SMcG0001837	8.1592	8.44739	8.21662	8.23908	8.32296	8.30862
h1SMcG0001838	8.50091	8.4981	8.45951	8.49561	8.29586	8.28374
h1SMcG0001839	6.85098	6.85098	6.98196	6.85098	6.85098	6.85098
h1SMcG0001840	8.29143	8.16819	8.17221	8.2725	8.02661	8.09116
h1SMcG0001841	6.85098	6.85098	6.85098	7.01633	6.85098	6.85098
h1SMcG0001842	6.85098	6.85098	6.98196	7.01633	6.97558	7.01879
h1SMcG0001843	9.06428	9.02404	8.96096	8.80407	8.51916	8.73872
h1SMcG0001844	9.55829	9.70456	9.57509	9.45898	9.51093	9.45715
h1SMcG0001845	8.80582	8.75493	8.67848	8.73944	8.71961	8.58739
h1SMcG0001846	10.5927	10.7254	10.6397	10.5092	10.5176	10.603
h1SMcG0001847	7.74292	7.85684	7.82991	7.56481	7.88623	7.75573
h1SMcG0001848	7.80683	7.87095	7.86183	7.79852	7.71916	7.82567
h1SMcG0001849	7.33006	7.4177	7.2839	7.46534	7.43167	7.36576
h1SMcG0001850	6.85098	6.85098	6.85098	6.85098	6.85098	6.85098
h1SMcG0001851	6.85098	6.85098	6.85098	7.01633	6.85098	6.96967
h1SMcG0001852	9.07086	9.10182	9.13522	9.07302	9.1509	9.1029
h1SMcG0001853	8.81786	8.90067	8.76293	8.84539	9.02914	8.98394
h1SMcG0001854	8.19383	8.2709	8.17787	8.02291	8.22502	8.12095
h1SMcG0001855	10.1255	10.0644	10.0988	10.1882	10.3919	10.1719
h1SMcG0001856	9.21687	9.24911	9.2335	9.1636	9.28324	9.29443
h1SMcG0001857	9.7915	9.88074	9.67291	9.60448	9.70309	9.59211
h1SMcG0001858	6.85098	6.85098	6.85098	6.85098	6.85098	6.85098
h1SMcG0001859	11.0845	11.2288	11.3177	11.178	11.2993	11.3504
h1SMcG0001860	6.85098	6.85098	6.85098	6.85098	6.85098	6.85098
h1SMcG0001861	6.85098	6.85098	6.85098	6.85098	6.85098	6.85098
h1SMcG0001862	6.85098	6.85098	6.85098	6.85098	6.85098	6.85098
h1SMcG0001863	9.63181	9.99231	10.1704	9.72031	9.95932	9.98865
h1SMcG0001864	6.85098	6.85098	6.85098	6.85098	6.85098	6.85098
h1SMcG0001865	8.26626	8.27555	8.33005	8.25592	8.22502	8.26256
h1SMcG0001866	10.451	10.6241	10.6484	10.3237	10.6472	10.6283
h1SMcG0001867	13.1702	13.1773	13.3791	13.1895	13.1912	13.1952
h1SMcG0001868	6.85098	6.85098	6.85098	6.85098	6.85098	6.85098
h1SMcG0001869	8.5954	8.29854	8.23815	8.58665	8.28206	8.24532
h1SMcG0001870	8.29143	8.37328	8.33005	8.25592	8.29128	8.39917
h1SMcG0001871	6.85098	6.97541	6.85098	6.85098	6.85098	6.96967
h1SMcG0001872	6.85098	6.85098	6.98196	6.85098	6.85098	6.85098
h1SMcG0001873	6.85098	6.85098	6.85098	6.85098	6.85098	6.85098
h1SMcG0001874	7.89443	8.13159	8.0327	7.89989	7.97171	8.10617
h1SMcG0001875	6.85098	7.02689	6.98196	6.85098	6.97558	6.96967
h1SMcG0001876	7.14072	7.15529	6.98196	7.01633	7.06666	7.14131
h1SMcG0001877	6.85098	6.85098	6.85098	6.85098	6.85098	6.85098
h1SMcG0001878	7.61005	7.51535	7.63815	7.50707	7.71916	7.74099
h1SMcG0001879	6.85098	6.85098	6.85098	6.85098	6.85098	6.96967
h1SMcG0001880	6.85098	6.85098	6.85098	6.85098	6.85098	6.85098
h1SMcG0001881	8.59061	8.75801	8.59562	8.37461	8.70033	8.59381
h1SMcG0001882	8.38106	8.62129	8.56403	8.39691	8.54886	8.59061
h1SMcG0001883	6.85098	6.85098	6.85098	6.85098	6.85098	6.85098
h1SMcG0001884	9.24021	9.32711	9.34266	9.17943	9.29148	9.32203
h1SMcG0001885	8.17319	8.03681	8.17787	8.15981	8.12795	8.02878
h1SMcG0001886	7.37136	7.39036	7.46097	7.48657	7.33149	7.29348
h1SMcG0001887	10.8195	11.0202	11.1166	10.8529	10.9633	11.0297
h1SMcG0001888	10.5103	10.3987	10.4203	10.5391	10.3975	10.4385
h1SMcG0001889	8.80178	8.86719	8.95512	8.87552	8.84103	8.87363
h1SMcG0001890	9.78568	9.88474	9.89172	9.93108	9.85559	9.81402
h1SMcG0001891	9.83153	9.80674	9.95345	10.173	10.2271	10.3002
h1SMcG0001892	8.67857	8.79147	8.92852	8.85551	8.93582	8.99331
h1SMcG0001893	8.68747	8.79446	8.87048	8.79881	8.86397	8.91146
h1SMcG0001894	8.29764	8.14218	8.11989	8.39691	8.13329	8.12095
h1SMcG0001895	8.07865	8.16819	7.97915	8.09369	8.03252	7.99045
h1SMcG0001896	8.92875	8.8328	9.00111	8.85046	8.82354	8.91889
h1SMcG0001897	6.85098	6.85098	6.85098	6.85098	6.85098	6.85098
h1SMcG0001898	12.9899	12.5505	12.6312	13.024	12.5467	12.5078
h1SMcG0001899	6.85098	6.85098	6.98196	6.85098	6.85098	6.85098
h1SMcG0001900	9.66186	9.77254	9.72514	9.87775	9.7843	9.80379
h1SMcG0001901	6.85098	6.85098	6.85098	6.85098	6.85098	6.85098
h1SMcG0001902	10.9268	10.9211	11.1809	10.9439	11.0985	11.0829
h1SMcG0001903	8.34607	8.60394	8.62641	8.39691	8.38374	8.40672
h1SMcG0001904	6.85098	6.85098	6.85098	6.85098	6.85098	6.85098
h1SMcG0001905	6.85098	6.85098	6.85098	6.85098	6.85098	6.85098
h1SMcG0001906	6.85098	6.85098	6.85098	6.85098	6.85098	6.85098
h1SMcG0001907	6.99603	6.85098	6.85098	6.85098	6.85098	6.85098
h1SMcG0001908	6.85098	6.85098	6.85098	6.85098	6.85098	6.85098
h1SMcG0001909	6.85098	6.85098	6.85098	6.85098	6.85098	6.85098
h1SMcG0001910	6.85098	6.85098	6.85098	6.85098	6.85098	6.85098
h1SMcG0001911	9.47333	9.33506	9.47773	9.53365	9.38853	9.31656
h1SMcG0001912	6.85098	6.85098	6.85098	6.85098	6.85098	6.85098
h1SMcG0001913	7.17478	7.20215	7.03615	7.08469	7.18003	7.14131
h1SMcG0001914	6.85098	6.85098	6.85098	6.85098	6.85098	6.85098
h1SMcG0001915	13.0283	13.0338	13.2021	13.0542	12.9889	13.0816
h1SMcG0001916	10.2055	10.3411	10.3938	10.14	10.1996	10.2469
h1SMcG0001917	6.85098	6.85098	6.85098	6.85098	6.85098	6.85098
h1SMcG0001918	6.85098	6.85098	6.85098	6.85098	6.85098	6.85098
h1SMcG0001919	6.85098	6.85098	6.85098	6.85098	6.85098	6.85098
h1SMcG0001920	8.31605	8.24732	8.24875	8.47515	8.28668	8.26256
h1SMcG0001921	9.25744	9.23851	9.19749	9.24841	9.27703	9.22578
h1SMcG0001922	7.78608	7.68354	7.68829	7.56481	7.67581	7.63764
h1SMcG0001923	7.33006	7.24336	7.07768	7.42038	7.28115	7.33818
h1SMcG0001924	12.2592	12.305	12.4238	12.2831	12.3774	12.3775
h1SMcG0001925	6.85098	6.85098	6.85098	6.85098	6.85098	6.85098
h1SMcG0001926	8.35785	8.2709	8.20569	8.65954	8.47705	8.49357
h1SMcG0001927	9.99791	10.0204	10.1325	10.1361	10.1104	10.1114
h1SMcG0001928	8.97551	8.79147	8.78986	8.75045	8.74485	8.69819
h1SMcG0001929	8.09378	8.0542	7.95827	7.94653	7.9134	7.9621
h1SMcG0001930	6.99603	7.0996	7.03615	7.08469	7.02714	6.96967
h1SMcG0001931	10.5493	10.6669	10.6587	10.5771	10.697	10.7765
h1SMcG0001932	8.06329	7.91862	8.12583	8.17795	8.03252	7.99602
h1SMcG0001933	6.85098	6.85098	6.85098	6.85098	6.85098	6.85098
h1SMcG0001934	9.37753	9.37222	9.29599	9.34219	9.33193	9.3721
h1SMcG0001935	9.37753	9.37222	9.29373	9.3387	9.33193	9.37034
h1SMcG0001936	10.0758	9.87002	9.82715	10.138	9.88393	9.92892
h1SMcG0001937	7.33006	7.22334	7.17126	7.2549	7.33149	7.36576
h1SMcG0001938	9.48304	9.66617	9.81944	9.44289	9.70765	9.81402
h1SMcG0001939	10.7844	10.9702	11.1148	10.781	10.8724	10.8756
h1SMcG0001940	11.5356	11.6724	11.7318	11.481	11.5061	11.4193
h1SMcG0001941	10.8139	10.9547	11.1803	10.9202	11.1008	11.0486
h1SMcG0001942	6.99603	6.85098	6.85098	6.85098	6.85098	6.96967
h1SMcG0001943	7.64872	7.74282	7.64845	7.66724	7.68468	7.69504
h1SMcG0001944	11.0555	11.3278	11.3712	11.123	11.064	11.1865
h1SMcG0001945	12.069	11.9751	11.9182	12.2818	12.0037	11.9881
h1SMcG0001946	9.01723	8.93599	9.09114	9.20668	9.25611	9.13888
h1SMcG0001947	7.99931	8.0881	8.06472	8.23056	8.18524	8.15464
h1SMcG0001948	11.6896	11.6316	11.7905	11.7731	11.4564	11.5554
h1SMcG0001949	10.2184	10.0597	10.1076	10.1882	10.0452	10.1278
h1SMcG0001950	8.45875	8.44739	8.40123	8.67128	8.69384	8.65629
h1SMcG0001951	10.9763	10.9893	11.0363	11.0626	10.9997	10.9695
h1SMcG0001952	6.85098	7.02689	6.98196	6.85098	6.85098	6.85098
h1SMcG0001953	9.8088	9.8346	9.80858	9.84184	9.74207	9.76343
h1SMcG0001954	6.99603	6.85098	6.85098	6.85098	6.85098	6.96967
h1SMcG0001955	9.29405	9.27423	9.26627	9.41015	9.29353	9.33292
h1SMcG0001956	10.273	10.309	10.242	10.1341	10.2134	10.1699
h1SMcG0001957	6.99603	7.06636	7.03615	7.08469	6.85098	7.05645
h1SMcG0001958	9.90119	9.88341	9.96881	9.95812	9.95932	9.94409
h1SMcG0001959	9.5922	9.56944	9.68997	9.61308	9.60546	9.62753
h1SMcG0001960	6.85098	6.85098	6.85098	6.85098	6.85098	6.85098
h1SMcG0001961	9.19013	9.0513	9.19017	8.95256	9.07099	8.97687
h1SMcG0001962	8.57125	8.7794	8.66014	8.64172	8.68731	8.7585
h1SMcG0001963	11.8241	11.9662	12.1378	11.9184	11.9434	11.9643
h1SMcG0001964	6.85098	6.85098	6.85098	6.85098	6.85098	6.85098
h1SMcG0001965	9.06428	8.94666	9.05098	9.06875	8.94653	9.0637
h1SMcG0001966	8.08624	8.0713	8.08961	8.43314	8.28206	8.3168
h1SMcG0001967	9.63398	9.68473	9.75135	9.39683	9.39805	9.49937
h1SMcG0001968	10.13	10.3735	10.4806	10.2275	10.2102	10.2318
h1SMcG0001969	8.8726	9.05619	9.06987	9.02085	8.86965	8.90897
h1SMcG0001970	6.85098	6.85098	6.85098	6.85098	6.85098	6.85098
h1SMcG0001971	6.85098	6.85098	6.85098	6.85098	6.85098	6.85098
h1SMcG0001972	9.17199	9.06107	9.17293	9.20282	9.08784	9.21399
h1SMcG0001973	13.3584	13.3416	13.3079	13.3509	13.2422	13.2802
h1SMcG0001974	9.37753	9.14592	9.26858	9.32465	9.23272	9.30922
h1SMcG0001975	9.70163	9.95863	9.91645	9.75686	10.0017	9.92068
h1SMcG0001976	6.99603	6.97541	6.98196	6.85098	6.85098	7.01879
h1SMcG0001977	6.99603	7.0996	6.85098	7.01633	6.85098	6.85098
h1SMcG0001978	7.51021	7.73463	7.7353	7.37132	7.62978	7.6545
h1SMcG0001979	9.7078	9.72411	9.75783	9.69359	9.7152	9.75681
h1SMcG0001980	11.3404	10.663	10.4591	11.2927	10.5413	10.6095
h1SMcG0001981	7.30795	7.28055	7.2839	7.31689	7.28115	7.29348
h1SMcG0001982	12.637	12.7643	12.825	12.6638	12.7579	12.7817
h1SMcG0001983	11.4471	11.4903	11.5743	11.5278	11.5399	11.5965
h1SMcG0001984	8.74805	8.84436	8.73193	8.7115	8.77265	8.6684
h1SMcG0001985	7.05603	7.0996	6.98196	7.01633	7.12925	7.11609
h1SMcG0001986	7.23378	7.17957	7.11266	7.18114	7.24391	7.11609
h1SMcG0001987	6.99603	6.85098	6.85098	6.85098	6.85098	6.96967
h1SMcG0001988	8.20737	8.11008	8.14347	8.13199	8.12795	8.08611
h1SMcG0001989	9.51647	9.61219	9.65215	9.34219	9.55563	9.54652
h1SMcG0001990	6.85098	6.85098	6.85098	6.85098	6.85098	6.85098
h1SMcG0001991	8.63307	8.32105	8.26965	8.77217	8.62351	8.56789
h1SMcG0001992	6.85098	6.85098	6.98196	7.01633	6.97558	6.85098
h1SMcG0001993	9.92775	10.1791	10.1461	9.90351	10.0005	9.98189
h1SMcG0001994	9.24309	9.33109	9.39411	9.32818	9.44102	9.32749
h1SMcG0001995	9.31882	9.34887	9.39411	9.30689	9.40751	9.36152
h1SMcG0001996	7.44508	7.15529	7.24284	7.31689	7.36221	7.29348
h1SMcG0001997	10.2948	10.3848	10.5486	10.3493	10.5261	10.4915
h1SMcG0001998	8.67409	8.67847	8.89217	8.74496	8.86397	8.80798
h1SMcG0001999	10.2881	10.2111	10.2305	10.3168	10.124	10.2394
h1SMcG0002000	6.99603	7.02689	6.85098	6.85098	7.12925	6.85098
h1SMcG0002001	9.24885	9.34297	9.3339	9.2296	9.24977	9.32385
h1SMcG0002002	7.102	7.06636	6.98196	6.85098	7.02714	6.96967
h1SMcG0002003	11.1016	11.2069	11.3047	10.8835	10.957	11.0292
h1SMcG0002004	8.30995	8.18853	8.08345	8.5991	8.21522	8.16875
h1SMcG0002005	11.1335	11.2881	11.346	11.1298	11.2397	11.2639
h1SMcG0002006	8.53157	8.57209	8.572	8.17795	8.32296	8.3607
h1SMcG0002007	10.5527	10.8111	10.993	10.548	10.7874	10.8696
h1SMcG0002008	6.85098	6.85098	6.85098	7.01633	6.85098	6.85098
h1SMcG0002009	8.78958	9.04638	8.83242	8.88541	9.0391	9.01184
h1SMcG0002010	7.91276	7.8425	7.86963	7.94653	8.07293	7.9621
h1SMcG0002011	7.05603	7.0996	7.11266	7.21991	7.18003	7.16449
[truncated: 54,946 more rows]
