# Supplementary material for: Multimodal single cell analyses reveal gene networks of planarian stem cell differentiation
Source: Nat Commun. 2025 Nov 27;16:10683. doi: 10.1038/s41467-025-65712-0 (PMC12660999; doi:10.1038/s41467-025-65712-0)
Supplement: Supplementary file 27 — Supplementary Data 24 [file 41467_2025_65712_MOESM27_ESM.xlsx]

## Sheet: prep_fpkm
id

## Sheet: prep_quantnorm_filtered
id

## Sheet: prep_downreg_AP
id

## Sheet: prep_toptargets_AP
id
