# Supplementary material for: Multimodal single cell analyses reveal gene networks of planarian stem cell differentiation
Source: Nat Commun. 2025 Nov 27;16:10683. doi: 10.1038/s41467-025-65712-0 (PMC12660999; doi:10.1038/s41467-025-65712-0)
Supplement: Supplementary file 29 — Supplementary Data 26 [file 41467_2025_65712_MOESM29_ESM.xlsx]

## Sheet: akheralieetal_bowtie2_counts
	SRR25740100	SRR25740101	SRR25740102	SRR25740103	SRR25740104	SRR25740105
h1SMcG0000001	0	0	0	1	4	1
h1SMcG0000002	0	0	0	0	5	2
h1SMcG0000003	0	0	0	0	0	0
h1SMcG0000004	0	0	0	1	0	1
h1SMcG0000005	0	0	0	0	0	0
h1SMcG0000006	1	1	0	2	5	0
h1SMcG0000007	0	0	0	0	0	0
h1SMcG0000008	58	92	65	51	64	44
h1SMcG0000009	2304	2313	2078	2284	2175	2518
h1SMcG0000010	58	54	42	72	49	59
h1SMcG0000011	3357	3479	3090	3880	3810	4093
h1SMcG0000012	66	64	55	87	78	99
h1SMcG0000013	666	1989	714	1745	1847	1801
h1SMcG0000014	3017	3107	2895	2738	2879	3311
h1SMcG0000015	3	9	2	2	1	3
h1SMcG0000016	1284	1170	1240	1209	1110	1232
h1SMcG0000017	503	974	551	982	895	943
h1SMcG0000018	107	128	100	120	160	117
h1SMcG0000019	4351	4178	3620	5409	6243	5265
h1SMcG0000020	3	1	4	8	7	8
h1SMcG0000021	114	172	129	210	187	191
h1SMcG0000022	29	15	15	15	28	19
h1SMcG0000023	1778	2843	1855	2878	2886	3128
h1SMcG0000024	40	45	22	58	46	58
h1SMcG0000025	4576	4753	4580	4494	4594	5305
h1SMcG0000026	1148	1116	1087	1225	1195	1277
h1SMcG0000027	1578	1464	1498	1215	1324	1414
h1SMcG0000028	4001	3179	3556	3254	3198	3958
h1SMcG0000029	299	377	250	419	395	404
h1SMcG0000030	46	73	49	69	65	78
h1SMcG0000031	570	565	565	593	572	597
h1SMcG0000032	3502	8836	3628	7359	7542	8089
h1SMcG0000033	501	519	499	410	471	588
h1SMcG0000034	653	666	528	605	594	687
h1SMcG0000035	1200	1109	1079	989	1059	1161
h1SMcG0000036	1201	1140	1176	1283	1321	1427
h1SMcG0000037	0	0	0	1	1	0
h1SMcG0000038	0	0	0	0	0	0
h1SMcG0000039	177	238	213	238	241	257
h1SMcG0000040	343	338	284	292	291	309
h1SMcG0000041	0	0	0	0	0	0
h1SMcG0000042	285	297	253	285	248	278
h1SMcG0000043	4032	3734	3918	3524	3616	4111
h1SMcG0000044	0	1	0	0	1	2
h1SMcG0000045	0	0	0	0	2	0
h1SMcG0000046	0	0	0	2	0	0
h1SMcG0000047	1805	1633	1637	1688	1518	1682
h1SMcG0000048	0	0	0	3	0	1
h1SMcG0000049	21	28	30	21	20	31
h1SMcG0000050	4293	4890	4176	5083	4725	5305
h1SMcG0000051	480	455	409	387	428	483
h1SMcG0000052	8	7	3	2	5	4
h1SMcG0000053	0	0	0	0	0	0
h1SMcG0000054	46	62	70	95	47	62
h1SMcG0000055	1	1	1	3	0	3
h1SMcG0000056	47	76	54	181	282	284
h1SMcG0000057	17	7	18	8	7	19
h1SMcG0000058	43	68	56	62	52	56
h1SMcG0000059	51	40	52	96	144	270
h1SMcG0000060	16	25	60	55	84	56
h1SMcG0000061	67	34	37	90	124	124
h1SMcG0000062	78	53	75	203	287	304
h1SMcG0000063	951	996	932	722	689	932
h1SMcG0000064	1515	1459	1302	1429	1321	1630
h1SMcG0000065	835	1008	780	1153	1071	1125
h1SMcG0000066	161	172	187	263	220	171
h1SMcG0000067	9739	10559	9688	10554	10249	11430
h1SMcG0000068	112	128	103	96	150	143
h1SMcG0000069	16	15	19	12	23	12
h1SMcG0000070	250	255	245	309	246	289
h1SMcG0000071	11	14	12	9	21	14
h1SMcG0000072	7	12	4	2	3	9
h1SMcG0000073	1032	884	948	939	845	971
h1SMcG0000074	2	1	0	0	2	1
h1SMcG0000075	1276	1311	1260	1248	1167	1477
h1SMcG0000076	2071	5530	2200	6002	5609	5607
h1SMcG0000077	6	10	8	3	4	1
h1SMcG0000078	2202	2005	2181	1905	2021	2297
h1SMcG0000079	1491	1915	1596	2062	2251	2429
h1SMcG0000080	5	4	3	6	1	2
h1SMcG0000081	16	29	28	22	8	15
h1SMcG0000082	423	414	388	434	456	494
h1SMcG0000083	204	199	220	246	221	247
h1SMcG0000084	1	2	5	3	1	0
h1SMcG0000085	1819	1707	1711	1681	1759	1976
h1SMcG0000086	4953	5175	4774	5012	5242	6005
h1SMcG0000087	2026	1765	1684	1536	1616	1990
h1SMcG0000088	3	5	2	9	2	2
h1SMcG0000089	2	0	0	4	1	4
h1SMcG0000090	5755	5992	5533	6393	5816	6382
h1SMcG0000091	20	13	17	17	20	15
h1SMcG0000092	2	4	5	6	3	10
h1SMcG0000093	23	0	0	0	0	0
h1SMcG0000094	175	180	141	136	179	180
h1SMcG0000095	0	0	0	0	0	2
h1SMcG0000096	1826	2818	1645	2834	2584	2946
h1SMcG0000097	959	900	805	1129	966	1038
h1SMcG0000098	714	723	724	679	710	840
h1SMcG0000099	0	0	0	0	0	0
h1SMcG0000100	839	1025	762	1259	1030	1153
h1SMcG0000101	129	119	112	133	154	135
h1SMcG0000102	1764	1479	1622	1460	1581	2048
h1SMcG0000103	846	1321	864	1173	1096	1324
h1SMcG0000104	289	298	276	318	288	325
h1SMcG0000105	9230	9532	9064	8925	8757	9822
h1SMcG0000106	14828	14969	14359	14928	14361	16391
h1SMcG0000107	2539	2707	2404	2884	2481	2906
h1SMcG0000108	4724	4341	4461	4052	4106	4710
h1SMcG0000109	18	23	37	27	21	22
h1SMcG0000110	9	9	12	6	5	10
h1SMcG0000111	19	20	29	18	6	29
h1SMcG0000112	5	1	0	1	3	2
h1SMcG0000113	11	11	11	11	15	10
h1SMcG0000114	2	0	2	0	0	5
h1SMcG0000115	4	0	2	1	4	4
h1SMcG0000116	182	157	166	155	164	184
h1SMcG0000117	3	15	10	5	8	8
h1SMcG0000118	2	0	1	0	0	3
h1SMcG0000119	0	0	5	2	5	0
h1SMcG0000120	14	21	18	29	22	42
h1SMcG0000121	7	15	8	5	10	13
h1SMcG0000122	546	532	611	1566	2114	2333
h1SMcG0000123	19	26	19	29	29	33
h1SMcG0000124	16	15	15	14	5	24
h1SMcG0000125	57	96	65	78	91	111
h1SMcG0000126	28	28	30	43	30	42
h1SMcG0000127	3341	3037	3186	2990	2992	3373
h1SMcG0000128	1985	3207	1791	3176	2956	3131
h1SMcG0000129	35	0	17	0	18	29
h1SMcG0000130	0	0	3	0	13	1
h1SMcG0000131	398	414	372	338	429	450
h1SMcG0000132	761	715	687	837	670	865
h1SMcG0000133	181	210	239	204	225	229
h1SMcG0000134	5	5	6	23	31	32
h1SMcG0000135	1	9	2	2	12	1
h1SMcG0000136	1	3	0	0	2	0
h1SMcG0000137	976	894	1052	2676	3366	3471
h1SMcG0000138	5245	8437	5629	7645	7463	9034
h1SMcG0000139	0	0	0	0	0	0
h1SMcG0000140	1320	1391	1438	3154	4314	4347
h1SMcG0000141	18	15	14	10	17	9
h1SMcG0000142	1	2	9	4	10	9
h1SMcG0000143	858	1115	948	1224	1149	1409
h1SMcG0000144	496	469	489	425	430	458
h1SMcG0000145	2358	2290	2137	2344	2328	2626
h1SMcG0000146	1509	1447	1423	1497	1489	1706
h1SMcG0000147	76	97	69	98	118	126
h1SMcG0000148	30	52	40	53	60	49
h1SMcG0000149	605	627	638	628	628	743
h1SMcG0000150	3983	3718	3768	3348	3606	3822
h1SMcG0000151	4	8	12	3	8	7
h1SMcG0000152	11	12	10	8	12	20
h1SMcG0000153	169	176	156	158	174	208
h1SMcG0000154	135	165	134	112	118	143
h1SMcG0000155	1012	1183	916	1107	1060	1147
h1SMcG0000156	3052	3133	2924	3063	2862	3551
h1SMcG0000157	1	1	1	1	0	2
h1SMcG0000158	0	0	0	0	0	0
h1SMcG0000159	1674	1451	1478	1457	1574	1743
h1SMcG0000160	130	136	119	120	163	167
h1SMcG0000161	0	4	1	0	1	0
h1SMcG0000162	685	607	667	496	522	648
h1SMcG0000163	273	278	319	240	228	351
h1SMcG0000164	13335	13936	12822	12468	13288	14216
h1SMcG0000165	259	319	278	340	251	288
h1SMcG0000166	1	2	4	0	2	1
h1SMcG0000167	0	0	0	0	0	0
h1SMcG0000168	0	0	0	0	0	0
h1SMcG0000169	574	642	620	627	604	656
h1SMcG0000170	2707	2907	2660	3095	3052	3503
h1SMcG0000171	2995	2794	2712	2248	2540	2740
h1SMcG0000172	1	0	0	1	1	0
h1SMcG0000173	0	0	0	0	0	0
h1SMcG0000174	4396	4967	4045	4765	4808	5245
h1SMcG0000175	4	12	15	2	3	2
h1SMcG0000176	1287	1230	1254	1155	1173	1387
h1SMcG0000177	1	0	3	9	10	8
h1SMcG0000178	20	25	27	62	76	94
h1SMcG0000179	0	0	0	0	0	0
h1SMcG0000180	101	86	89	55	70	97
h1SMcG0000181	0	2	2	0	2	1
h1SMcG0000182	109	83	108	250	313	273
h1SMcG0000183	402	407	383	370	402	418
h1SMcG0000184	1917	1838	1829	1428	1477	1659
h1SMcG0000185	1035	1055	1042	907	1013	1062
h1SMcG0000186	2	2	4	1	4	6
h1SMcG0000187	3	1	8	0	8	4
h1SMcG0000188	2934	2878	2755	3035	2431	2786
h1SMcG0000189	0	0	0	0	0	0
h1SMcG0000190	355	294	317	339	313	379
h1SMcG0000191	444	394	413	365	385	480
h1SMcG0000192	0	0	0	0	1	0
h1SMcG0000193	2291	2402	2189	2327	2175	2446
h1SMcG0000194	1708	3124	1737	3205	2943	3118
h1SMcG0000195	3042	2633	2761	2418	2444	2965
h1SMcG0000196	497	589	579	580	551	651
h1SMcG0000197	0	0	0	0	0	0
h1SMcG0000198	0	0	0	0	0	0
h1SMcG0000199	693	775	703	694	745	796
h1SMcG0000200	0	0	0	0	0	2
h1SMcG0000201	165	166	151	172	162	159
h1SMcG0000202	5183	4833	4845	4538	4963	5627
h1SMcG0000203	8849	8676	8328	7300	7691	9295
h1SMcG0000204	11039	9364	10475	7165	8142	9667
h1SMcG0000205	6846	5712	6238	4989	5339	6360
h1SMcG0000206	0	0	0	1	0	0
h1SMcG0000207	57	54	53	56	69	53
h1SMcG0000208	2	8	2	4	12	16
h1SMcG0000209	0	1	4	0	0	4
h1SMcG0000210	80	80	81	47	40	78
h1SMcG0000211	2468	2443	2455	2183	2187	2488
h1SMcG0000212	281	259	285	237	233	243
h1SMcG0000213	0	1	0	0	0	0
h1SMcG0000214	1	2	1	4	5	4
h1SMcG0000215	28	52	29	47	26	52
h1SMcG0000216	8	6	3	11	9	7
h1SMcG0000217	0	0	0	0	0	0
h1SMcG0000218	5	1	1	1	4	2
h1SMcG0000219	251	238	228	205	212	261
h1SMcG0000220	11908	9861	11502	6170	7168	8497
h1SMcG0000221	0	1	0	0	0	5
h1SMcG0000222	0	10	0	13	4	2
h1SMcG0000223	805	726	694	644	656	728
h1SMcG0000224	206	185	207	212	171	195
h1SMcG0000225	274	222	299	212	246	254
h1SMcG0000226	6165	5900	5882	5971	5753	6635
h1SMcG0000227	170	172	187	157	203	219
h1SMcG0000228	43	50	30	31	37	33
h1SMcG0000229	469	445	504	506	437	558
h1SMcG0000230	1	0	0	0	0	0
h1SMcG0000231	6312	6056	5963	5514	5568	6530
h1SMcG0000232	248	241	235	216	242	256
h1SMcG0000233	0	0	0	0	0	0
h1SMcG0000234	1055	936	1011	1092	1028	1107
h1SMcG0000235	2832	3241	2730	2934	2828	3273
h1SMcG0000236	1	6	3	2	1	1
h1SMcG0000237	14860	19016	14443	16303	16848	20347
h1SMcG0000238	97	95	107	99	122	122
h1SMcG0000239	1664	1811	1580	2163	1920	2246
h1SMcG0000240	2592	2366	2397	2153	2275	2519
h1SMcG0000241	0	0	0	0	0	0
h1SMcG0000242	0	1	0	0	0	0
h1SMcG0000243	0	0	0	0	0	0
h1SMcG0000244	0	1	2	1	0	0
h1SMcG0000245	172	156	146	139	137	159
h1SMcG0000246	3	3	2	0	0	0
h1SMcG0000247	1	1	0	0	1	2
h1SMcG0000248	1111	1174	1042	1150	1308	1324
h1SMcG0000249	13	20	13	19	19	32
h1SMcG0000250	280	289	297	210	275	311
h1SMcG0000251	178	191	202	158	154	176
h1SMcG0000252	559	539	499	522	524	639
h1SMcG0000253	2641	2706	2440	2549	2485	2881
h1SMcG0000254	1	8	2	4	5	1
h1SMcG0000255	21663	19572	20936	16418	17529	20489
h1SMcG0000256	47	54	47	27	39	39
h1SMcG0000257	9	18	13	12	10	11
h1SMcG0000258	48	32	31	28	38	37
h1SMcG0000259	3	2	0	5	0	2
h1SMcG0000260	0	0	0	0	0	0
h1SMcG0000261	0	0	0	0	0	0
h1SMcG0000262	167	135	139	156	98	156
h1SMcG0000263	700	700	638	613	580	690
h1SMcG0000264	2005	2055	1866	1936	2049	2130
h1SMcG0000265	1337	1196	1429	1168	1203	1495
h1SMcG0000266	7	5	2	0	5	8
h1SMcG0000267	2444	3590	2608	4006	3705	3902
h1SMcG0000268	4	7	5	2	0	7
h1SMcG0000269	17	15	15	20	15	17
h1SMcG0000270	0	0	0	0	0	0
h1SMcG0000271	7	13	4	13	8	5
h1SMcG0000272	4	4	6	1	1	6
h1SMcG0000273	130	116	99	92	96	112
h1SMcG0000274	2	5	1	0	0	5
h1SMcG0000275	408	357	365	367	333	377
h1SMcG0000276	0	1	4	0	0	1
h1SMcG0000277	2	3	3	4	11	1
h1SMcG0000278	4	8	5	11	10	19
h1SMcG0000279	6	5	5	0	5	3
h1SMcG0000280	25	41	22	56	49	40
h1SMcG0000281	36	32	31	50	45	34
h1SMcG0000282	876	927	787	1051	1054	1172
h1SMcG0000283	207	177	195	213	235	224
h1SMcG0000284	3295	3045	2980	3126	3105	3541
h1SMcG0000285	4687	5556	4815	5091	5170	6236
h1SMcG0000286	4049	4271	3878	4034	3902	4582
h1SMcG0000287	203	197	211	236	242	254
h1SMcG0000288	1965	2193	2035	2032	2072	2273
h1SMcG0000289	6	7	4	10	4	2
h1SMcG0000290	353	586	395	588	596	651
h1SMcG0000291	3	2	5	0	4	3
h1SMcG0000292	548	471	498	474	474	517
h1SMcG0000293	3367	5579	3321	4008	4665	5206
h1SMcG0000294	1437	1299	1303	1136	1213	1354
h1SMcG0000295	1777	6178	1465	4919	4874	4302
h1SMcG0000296	4	3	5	2	9	4
h1SMcG0000297	0	0	0	0	0	0
h1SMcG0000298	239	254	244	231	279	330
h1SMcG0000299	571	486	572	489	546	577
h1SMcG0000300	2	0	0	0	3	0
h1SMcG0000301	37	22	27	45	30	27
h1SMcG0000302	106	126	115	153	115	169
h1SMcG0000303	11	6	5	5	5	8
h1SMcG0000304	5	5	4	8	11	8
h1SMcG0000305	0	0	1	2	0	1
h1SMcG0000306	35	36	20	44	45	39
h1SMcG0000307	3	6	5	9	12	1
h1SMcG0000308	3	2	4	7	2	6
h1SMcG0000309	0	0	0	0	0	0
h1SMcG0000310	0	0	0	0	0	0
h1SMcG0000311	10	9	5	9	8	5
h1SMcG0000312	32	32	24	40	37	49
h1SMcG0000313	29	21	21	20	19	19
h1SMcG0000314	0	1	3	5	4	3
h1SMcG0000315	3	9	4	8	16	14
h1SMcG0000316	12	12	4	6	4	9
h1SMcG0000317	0	0	0	0	0	1
h1SMcG0000318	278	241	265	198	211	245
h1SMcG0000319	1206	1547	1148	1862	1678	1853
h1SMcG0000320	1952	1954	1870	1784	1672	2136
h1SMcG0000321	0	0	0	2	0	0
h1SMcG0000322	7	2	0	0	3	5
h1SMcG0000323	3	0	1	0	1	0
h1SMcG0000324	6	6	2	1	0	3
h1SMcG0000325	1349	1587	1366	1479	1452	1782
h1SMcG0000326	15	22	23	19	16	19
h1SMcG0000327	0	4	0	0	0	0
h1SMcG0000328	0	0	0	0	0	0
h1SMcG0000329	0	3	1	0	3	0
h1SMcG0000330	9	12	8	8	9	6
h1SMcG0000331	4	2	5	7	5	4
h1SMcG0000332	3	17	2	11	16	8
h1SMcG0000333	512	647	584	594	626	647
h1SMcG0000334	2725	3640	2487	3617	3394	3852
h1SMcG0000335	0	0	0	0	0	0
h1SMcG0000336	0	0	0	0	1	0
h1SMcG0000337	7	9	14	10	7	14
h1SMcG0000338	8835	8505	7981	8734	8632	9386
h1SMcG0000339	5	6	8	11	4	1
h1SMcG0000340	778	877	744	947	879	1008
h1SMcG0000341	5	3	2	8	2	3
h1SMcG0000342	4	7	9	4	9	6
h1SMcG0000343	706	736	675	756	676	797
h1SMcG0000344	35	39	44	33	30	31
h1SMcG0000345	1136	1039	1006	1143	1098	1352
h1SMcG0000346	24	36	39	50	48	26
h1SMcG0000347	1528	1344	1395	1135	1164	1338
h1SMcG0000348	0	0	1	1	0	0
h1SMcG0000349	0	0	0	0	0	0
h1SMcG0000350	357	470	332	509	516	549
h1SMcG0000351	696	630	656	580	689	738
h1SMcG0000352	502	457	465	333	377	496
h1SMcG0000353	225	226	238	228	297	252
h1SMcG0000354	0	0	0	1	0	0
h1SMcG0000355	2647	2571	2504	2403	2523	2891
h1SMcG0000356	14	26	21	20	12	22
h1SMcG0000357	2303	2328	2116	2739	2735	2900
h1SMcG0000358	572	457	428	409	408	569
h1SMcG0000359	739	662	656	808	737	810
h1SMcG0000360	30	40	33	27	21	40
h1SMcG0000361	15016	14557	14604	12831	14209	15392
h1SMcG0000362	9	9	8	6	16	16
h1SMcG0000363	197	215	177	206	144	199
h1SMcG0000364	413	447	397	515	466	574
h1SMcG0000365	4	4	3	9	6	11
h1SMcG0000366	9	17	7	10	12	14
h1SMcG0000367	41	46	45	31	46	51
h1SMcG0000368	0	0	0	0	0	0
h1SMcG0000369	25	36	41	32	31	30
h1SMcG0000370	283	273	246	206	283	286
h1SMcG0000371	57	48	34	52	52	62
h1SMcG0000372	1	0	1	2	2	5
h1SMcG0000373	1	3	1	0	2	1
h1SMcG0000374	20	11	17	39	25	15
h1SMcG0000375	1	0	1	2	0	4
h1SMcG0000376	12	10	7	2	14	5
h1SMcG0000377	3	10	5	3	5	2
h1SMcG0000378	1503	1531	1547	1530	1478	1608
h1SMcG0000379	0	0	0	0	0	0
h1SMcG0000380	1224	1342	1303	1320	1392	1527
h1SMcG0000381	0	0	0	0	0	0
h1SMcG0000382	491	939	501	881	842	877
h1SMcG0000383	0	2	0	0	0	0
h1SMcG0000384	0	4	2	0	0	0
h1SMcG0000385	21	19	9	12	15	23
h1SMcG0000386	5	0	0	2	0	1
h1SMcG0000387	0	0	1	0	4	2
h1SMcG0000388	579	669	442	712	774	804
h1SMcG0000389	0	2	0	1	2	0
h1SMcG0000390	0	4	0	3	6	3
h1SMcG0000391	2	0	0	0	0	1
h1SMcG0000392	1	0	0	0	0	0
h1SMcG0000393	0	0	0	0	0	0
h1SMcG0000394	7	1	4	4	0	3
h1SMcG0000395	4	2	2	5	3	4
h1SMcG0000396	385	332	361	420	481	462
h1SMcG0000397	9	14	13	8	2	1
h1SMcG0000398	1083	894	1007	555	612	721
h1SMcG0000399	0	1	1	2	1	1
h1SMcG0000400	59	44	34	62	53	74
h1SMcG0000401	4	2	2	2	2	1
h1SMcG0000402	3180	2296	2723	1279	1531	1890
h1SMcG0000403	13	10	12	8	6	6
h1SMcG0000404	1649	1356	1480	1052	1032	1401
h1SMcG0000405	38377	44811	39111	40618	42100	46996
h1SMcG0000406	0	1	0	8	1	5
h1SMcG0000407	2	5	5	7	10	7
h1SMcG0000408	5	11	10	8	13	11
h1SMcG0000409	27	37	25	25	16	23
h1SMcG0000410	5	26	16	17	18	13
h1SMcG0000411	26	15	17	25	24	23
h1SMcG0000412	4	4	2	20	7	9
h1SMcG0000413	41	60	41	72	86	65
h1SMcG0000414	947	940	958	786	881	1019
h1SMcG0000415	0	0	0	0	0	0
h1SMcG0000416	0	0	0	0	0	0
h1SMcG0000417	7	15	13	12	25	27
h1SMcG0000418	5	5	1	2	7	1
h1SMcG0000419	4	0	0	0	0	0
h1SMcG0000420	57	59	81	68	59	75
h1SMcG0000421	0	0	1	0	0	0
h1SMcG0000422	13706	12764	12484	11116	12227	13393
h1SMcG0000423	190	217	179	244	191	225
h1SMcG0000424	524	504	506	399	431	511
h1SMcG0000425	553	514	444	627	657	642
h1SMcG0000426	1005	977	959	1030	1074	1115
h1SMcG0000427	51	65	31	46	52	42
h1SMcG0000428	0	2	0	0	2	0
h1SMcG0000429	1997	1881	1995	1705	1744	1994
h1SMcG0000430	7882	8787	7523	7566	7720	8845
h1SMcG0000431	52	53	60	52	63	59
h1SMcG0000432	593	578	593	754	777	720
h1SMcG0000433	4	4	0	1	12	9
h1SMcG0000434	1063	2578	1175	2411	2521	2674
h1SMcG0000435	16	21	8	25	18	34
h1SMcG0000436	0	0	0	0	0	0
h1SMcG0000437	231	189	159	302	263	286
h1SMcG0000438	319	315	282	356	311	351
h1SMcG0000439	189	171	173	150	166	191
h1SMcG0000440	1746	1941	1456	1963	2065	2389
h1SMcG0000441	1	0	1	0	0	0
h1SMcG0000442	1297	2179	1215	1589	2000	2050
h1SMcG0000443	0	0	0	0	0	0
h1SMcG0000444	0	0	0	0	0	0
h1SMcG0000445	4	1	0	0	0	3
h1SMcG0000446	387	363	420	329	309	327
h1SMcG0000447	734	914	700	1021	875	1049
h1SMcG0000448	2284	2524	2361	2525	2379	3014
h1SMcG0000449	0	0	1	0	0	0
h1SMcG0000450	0	0	0	0	0	0
h1SMcG0000451	0	0	0	0	0	9
h1SMcG0000452	2264	2115	2164	1991	2024	2354
h1SMcG0000453	3597	3629	3167	3863	3622	4044
h1SMcG0000454	2945	3012	3042	3554	3234	3489
h1SMcG0000455	48	37	91	95	50	38
h1SMcG0000456	103	94	99	95	82	134
h1SMcG0000457	2054	1895	1937	1922	2013	2258
h1SMcG0000458	7	6	5	6	8	4
h1SMcG0000459	2102	2068	1995	2043	1931	2225
h1SMcG0000460	1351	1192	1227	1041	973	1234
h1SMcG0000461	0	1	0	0	0	0
h1SMcG0000462	5052	6793	5018	6635	6475	7524
h1SMcG0000463	3169	4987	3290	5083	4679	5459
h1SMcG0000464	0	0	1	1	1	0
h1SMcG0000465	23	16	26	10	5	14
h1SMcG0000466	0	0	1	6	0	5
h1SMcG0000467	0	0	0	0	0	0
h1SMcG0000468	0	3	0	0	0	8
h1SMcG0000469	0	0	3	0	0	1
h1SMcG0000470	1	5	2	1	1	4
h1SMcG0000471	1464	1485	1477	1668	1402	1744
h1SMcG0000472	246	340	312	381	353	311
h1SMcG0000473	7289	6681	6827	5676	6221	6868
h1SMcG0000474	3942	3632	3591	3124	3274	3634
h1SMcG0000475	0	2	0	1	0	0
h1SMcG0000476	0	0	22	38	0	0
h1SMcG0000477	1240	1473	1139	1381	1372	1460
h1SMcG0000478	54	65	61	29	37	56
h1SMcG0000479	5750	7969	5483	4199	4998	7135
h1SMcG0000480	189	213	225	168	189	231
h1SMcG0000481	231	230	222	204	227	227
h1SMcG0000482	2430	2472	2348	2303	2278	2633
h1SMcG0000483	0	0	0	0	0	0
h1SMcG0000484	0	3	1	2	2	1
h1SMcG0000485	2163	4300	2388	4099	4195	4685
h1SMcG0000486	3	0	0	1	1	0
h1SMcG0000487	106	105	112	139	115	118
h1SMcG0000488	850	832	849	709	834	883
h1SMcG0000489	2930	2906	2923	2962	2864	3422
h1SMcG0000490	1072	1318	1019	1326	1256	1572
h1SMcG0000491	2525	2420	2425	2195	2264	2450
h1SMcG0000492	60	66	71	76	84	89
h1SMcG0000493	236	280	185	262	241	285
h1SMcG0000494	362	417	403	414	426	473
h1SMcG0000495	56	64	69	78	76	72
h1SMcG0000496	587	630	610	691	795	789
h1SMcG0000497	957	1141	991	1221	1220	1418
h1SMcG0000498	1	1	0	0	1	0
h1SMcG0000499	319	363	313	350	327	363
h1SMcG0000500	2472	2494	2371	2111	2302	2743
h1SMcG0000501	2114	1855	1942	1791	1748	2087
h1SMcG0000502	318	305	291	269	252	368
h1SMcG0000503	0	0	0	0	1	0
h1SMcG0000504	4100	4005	3893	3984	4157	4763
h1SMcG0000505	13	8	4	1	5	6
h1SMcG0000506	1614	1925	1645	1820	1844	2147
h1SMcG0000507	3	8	8	6	7	6
h1SMcG0000508	1189	1285	1192	1326	1286	1515
h1SMcG0000509	0	0	0	0	0	0
h1SMcG0000510	85	115	114	89	81	117
h1SMcG0000511	6173	5461	5791	4929	5039	6018
h1SMcG0000512	530	522	413	481	444	487
h1SMcG0000513	37826	33744	35990	27873	29950	34561
h1SMcG0000514	467	415	375	369	380	460
h1SMcG0000515	44261	70253	39342	51071	58288	67129
h1SMcG0000516	295	309	302	324	380	367
h1SMcG0000517	551	473	444	416	419	492
h1SMcG0000518	166	174	171	175	236	215
h1SMcG0000519	62	77	59	86	62	85
h1SMcG0000520	18135	16783	16635	14924	15465	18267
h1SMcG0000521	0	0	0	0	0	0
h1SMcG0000522	677	646	654	606	563	605
h1SMcG0000523	290	355	273	403	335	406
h1SMcG0000524	799	811	725	798	755	874
h1SMcG0000525	1671	1487	1561	1238	1359	1615
h1SMcG0000526	3	9	15	12	16	13
h1SMcG0000527	0	0	0	0	0	0
h1SMcG0000528	974	1039	971	1052	1062	1066
h1SMcG0000529	0	0	0	0	1	0
h1SMcG0000530	0	0	0	0	0	0
h1SMcG0000531	3525	3310	3853	2509	3236	3315
h1SMcG0000532	278	296	288	322	246	300
h1SMcG0000533	3	2	10	3	6	4
h1SMcG0000534	632	873	660	1535	2315	1798
h1SMcG0000535	0	0	0	0	0	0
h1SMcG0000536	1211	1205	1136	1310	1171	1329
h1SMcG0000537	110	80	87	96	116	136
h1SMcG0000538	37	47	32	50	40	61
h1SMcG0000539	2	2	1	0	0	0
h1SMcG0000540	0	0	0	0	0	0
h1SMcG0000541	17	21	7	7	12	12
h1SMcG0000542	5	7	9	19	22	28
h1SMcG0000543	0	4	0	0	0	0
h1SMcG0000544	361	412	365	406	385	450
h1SMcG0000545	2901	2982	2768	2924	3015	3309
h1SMcG0000546	6	6	4	4	11	6
h1SMcG0000547	8	7	11	12	6	14
h1SMcG0000548	89	106	83	91	105	108
h1SMcG0000549	6066	6201	5742	5294	5808	6659
h1SMcG0000550	86	102	98	97	93	100
h1SMcG0000551	3	1	4	2	2	2
h1SMcG0000552	24	24	21	12	20	24
h1SMcG0000553	8179	6569	8053	5514	5951	6992
h1SMcG0000554	3709	4039	3473	3972	3821	4342
h1SMcG0000555	0	0	2	0	0	1
h1SMcG0000556	247	250	271	241	207	260
h1SMcG0000557	1794	1555	1560	1686	1814	1849
h1SMcG0000558	985	975	917	895	853	1003
h1SMcG0000559	2117	1974	1937	2063	2055	2237
h1SMcG0000560	11501	11468	11020	9675	10295	11493
h1SMcG0000561	16	18	19	10	3	9
h1SMcG0000562	2994	2859	2788	2603	2768	3036
h1SMcG0000563	1	0	0	0	0	0
h1SMcG0000564	1708	1481	1620	1420	1513	1654
h1SMcG0000565	6566	5944	6399	5701	5724	6710
h1SMcG0000566	1237	1151	1140	1086	1130	1296
h1SMcG0000567	12	31	16	18	22	12
h1SMcG0000568	341	310	359	301	300	329
h1SMcG0000569	17	5	8	10	18	18
h1SMcG0000570	128278	113031	123178	130116	142424	145124
h1SMcG0000571	367	331	379	306	323	361
h1SMcG0000572	1410	1283	1103	1403	1376	1307
h1SMcG0000573	0	0	0	0	1	0
h1SMcG0000574	3082	2977	2869	2525	2560	2950
h1SMcG0000575	0	0	0	0	0	0
h1SMcG0000576	848	792	792	721	678	771
h1SMcG0000577	1	2	0	1	2	0
h1SMcG0000578	0	0	0	0	0	2
h1SMcG0000579	134	174	172	188	179	199
h1SMcG0000580	3	0	2	0	6	0
h1SMcG0000581	12	18	13	22	19	13
h1SMcG0000582	16	14	7	11	8	6
h1SMcG0000583	2896	2810	2782	2650	2781	2928
h1SMcG0000584	7139	6674	6729	6576	6403	7238
h1SMcG0000585	819	744	804	753	703	820
h1SMcG0000586	1639	3714	1736	3071	3282	3470
h1SMcG0000587	541	800	574	912	749	928
h1SMcG0000588	6208	6058	6126	6731	6313	7319
h1SMcG0000589	0	0	7	2	1	0
h1SMcG0000590	1536	1326	1457	1340	1329	1442
h1SMcG0000591	4	3	0	2	3	3
h1SMcG0000592	8	4	13	0	8	6
h1SMcG0000593	0	0	0	0	0	2
h1SMcG0000594	0	0	0	0	0	0
h1SMcG0000595	0	0	0	0	0	0
h1SMcG0000596	0	0	0	1	2	0
h1SMcG0000597	0	0	0	0	0	0
h1SMcG0000598	8	7	0	2	0	4
h1SMcG0000599	0	0	0	0	0	0
h1SMcG0000600	0	0	0	0	0	0
h1SMcG0000601	0	0	0	0	2	0
h1SMcG0000602	1	3	0	0	0	1
h1SMcG0000603	0	0	0	0	0	2
h1SMcG0000604	12	0	0	0	21	0
h1SMcG0000605	0	0	0	0	0	0
h1SMcG0000606	15	31	5	13	4	13
h1SMcG0000607	0	2	2	0	3	0
h1SMcG0000608	8	9	25	5	20	17
h1SMcG0000609	49	50	36	59	49	67
h1SMcG0000610	3	0	2	0	0	3
h1SMcG0000611	0	0	0	4	1	0
h1SMcG0000612	318	483	316	446	436	440
h1SMcG0000613	7347	6652	6763	5765	6305	6961
h1SMcG0000614	348	311	319	318	319	432
h1SMcG0000615	9	5	7	8	11	4
h1SMcG0000616	942	982	928	1227	1113	1176
h1SMcG0000617	555	491	517	749	629	810
h1SMcG0000618	240	238	245	272	267	276
h1SMcG0000619	747	756	664	830	698	878
h1SMcG0000620	648	607	629	663	610	698
h1SMcG0000621	56	51	42	52	35	52
h1SMcG0000622	125	180	131	188	194	198
h1SMcG0000623	14516	13482	13329	12200	12465	14326
h1SMcG0000624	679	676	664	547	620	692
h1SMcG0000625	4	7	5	1	1	5
h1SMcG0000626	1818	2264	1675	2284	2146	2483
h1SMcG0000627	2231	2042	1924	2010	1971	2352
h1SMcG0000628	4960	4508	4477	4153	4382	4978
h1SMcG0000629	356	418	348	361	335	391
h1SMcG0000630	574	521	503	631	686	695
h1SMcG0000631	180	167	174	217	245	242
h1SMcG0000632	0	0	0	0	0	0
h1SMcG0000633	1266	1084	1106	944	1014	1159
h1SMcG0000634	0	0	0	0	0	0
h1SMcG0000635	36	50	41	72	61	63
h1SMcG0000636	11	21	13	13	11	9
h1SMcG0000637	527	471	472	378	394	464
h1SMcG0000638	0	0	0	0	0	0
h1SMcG0000639	46006	46050	43256	43810	44061	50459
h1SMcG0000640	508	509	481	435	473	533
h1SMcG0000641	11438	11920	11200	10556	11187	12369
h1SMcG0000642	19	7	20	18	13	8
h1SMcG0000643	87061	79538	81234	68573	73731	84443
h1SMcG0000644	1	0	3	3	2	1
h1SMcG0000645	10	6	10	7	6	8
h1SMcG0000646	2157	2009	2069	1702	1846	2028
h1SMcG0000647	230	214	228	191	212	227
h1SMcG0000648	722	617	654	469	412	626
h1SMcG0000649	150	187	147	168	164	192
h1SMcG0000650	40	56	38	73	33	72
h1SMcG0000651	893	734	793	611	641	833
h1SMcG0000652	2195	2447	2394	2312	2178	3335
h1SMcG0000653	5823	5663	5481	5012	5360	5486
h1SMcG0000654	4265	4420	4290	4645	4686	5331
h1SMcG0000655	686	649	726	522	648	732
h1SMcG0000656	186	232	183	251	244	251
h1SMcG0000657	3046	3694	2810	3877	3785	3847
h1SMcG0000658	6386	6576	6316	5654	5749	6547
h1SMcG0000659	1860	1661	1719	1645	1762	1877
h1SMcG0000660	1	0	1	0	0	0
h1SMcG0000661	0	0	0	0	0	0
h1SMcG0000662	4902	4520	4648	4075	4528	4969
h1SMcG0000663	0	1	2	3	1	0
h1SMcG0000664	6553	7008	6213	7414	7323	8132
h1SMcG0000665	3387	3371	3321	2818	2940	3332
h1SMcG0000666	8312	7516	7875	7254	7482	8411
h1SMcG0000667	0	0	0	0	0	0
h1SMcG0000668	0	0	0	0	0	0
h1SMcG0000669	2643	3659	2679	3739	3420	3953
h1SMcG0000670	0	3	2	0	0	1
h1SMcG0000671	4	10	7	9	11	9
h1SMcG0000672	5	4	7	6	6	13
h1SMcG0000673	8153	9884	7015	8440	8597	9157
h1SMcG0000674	1160	1700	1189	1560	1604	1715
h1SMcG0000675	171	183	119	171	167	161
h1SMcG0000676	0	0	0	1	0	0
h1SMcG0000677	3638	3530	3313	3458	3284	3930
h1SMcG0000678	191	194	172	236	205	253
h1SMcG0000679	1	4	3	0	0	0
h1SMcG0000680	564	530	531	522	467	554
h1SMcG0000681	2	0	0	1	0	4
h1SMcG0000682	333	279	260	223	226	304
h1SMcG0000683	0	0	0	0	0	0
h1SMcG0000684	1722	3107	1795	2620	2667	2988
h1SMcG0000685	0	1	9	10	6	2
h1SMcG0000686	776	728	705	705	775	758
h1SMcG0000687	1142	1297	997	1323	1161	1312
h1SMcG0000688	64	76	68	69	98	102
h1SMcG0000689	830	798	871	804	764	858
h1SMcG0000690	3309	3641	3328	3600	3404	3909
h1SMcG0000691	1	4	0	1	0	1
h1SMcG0000692	2041	1870	1857	1512	1729	1878
h1SMcG0000693	2	1	17	3	9	11
h1SMcG0000694	23	22	31	20	81	73
h1SMcG0000695	108	86	118	83	224	267
h1SMcG0000696	0	0	0	0	0	0
h1SMcG0000697	0	0	0	0	0	0
h1SMcG0000698	1536	1930	1602	2028	1877	2261
h1SMcG0000699	3565	3777	3519	4184	4058	4420
h1SMcG0000700	6	3	1	8	4	4
h1SMcG0000701	561	537	492	468	474	528
h1SMcG0000702	3970	3647	3616	3706	4119	4429
h1SMcG0000703	158	199	136	151	162	191
h1SMcG0000704	29	19	38	28	20	20
h1SMcG0000705	0	0	0	0	0	0
h1SMcG0000706	4649	6483	4645	6829	6221	7515
h1SMcG0000707	3073	3469	2946	3612	3373	3905
h1SMcG0000708	697	1788	757	1803	1847	1914
h1SMcG0000709	1427	2651	1434	2958	2511	2783
h1SMcG0000710	730	739	751	704	715	846
h1SMcG0000711	669	657	724	560	736	743
h1SMcG0000712	0	0	0	0	0	0
h1SMcG0000713	0	0	0	0	0	0
h1SMcG0000714	0	0	0	0	0	0
h1SMcG0000715	0	0	0	0	0	0
h1SMcG0000716	232	254	206	219	235	287
h1SMcG0000717	0	0	0	0	0	0
h1SMcG0000718	21	19	24	23	12	16
h1SMcG0000719	487	458	492	449	423	528
h1SMcG0000720	6	18	7	21	7	7
h1SMcG0000721	818	787	764	720	732	863
h1SMcG0000722	0	0	0	4	0	0
h1SMcG0000723	1570	1311	1453	1035	1197	1350
h1SMcG0000724	3	0	2	6	7	4
h1SMcG0000725	2	1	3	0	0	2
h1SMcG0000726	538	584	513	554	612	598
h1SMcG0000727	178	138	179	189	192	229
h1SMcG0000728	645	650	648	642	640	704
h1SMcG0000729	2200	2133	2120	1793	1881	2228
h1SMcG0000730	1824	3410	1803	4529	3821	4109
h1SMcG0000731	0	0	0	0	0	0
h1SMcG0000732	23	43	22	22	26	27
h1SMcG0000733	1	0	0	0	0	0
h1SMcG0000734	0	0	0	0	0	0
h1SMcG0000735	2132	2082	1922	1853	1813	2260
h1SMcG0000736	27334	24665	26402	19834	21042	23579
h1SMcG0000737	10	3	5	19	11	14
h1SMcG0000738	2592	2637	2453	2227	2213	2550
h1SMcG0000739	69	80	60	90	78	114
h1SMcG0000740	451	768	467	645	682	771
h1SMcG0000741	2141	2036	2043	2059	2138	2195
h1SMcG0000742	1850	1748	1667	1848	1800	2027
h1SMcG0000743	1400	1393	1322	1174	1223	1427
h1SMcG0000744	507	528	502	440	477	550
h1SMcG0000745	2263	1889	2161	1648	1638	2136
h1SMcG0000746	794	766	698	612	652	702
h1SMcG0000747	313	287	290	240	222	254
h1SMcG0000748	2975	3438	2852	3079	3092	3711
h1SMcG0000749	2356	2530	2353	2533	2508	2924
h1SMcG0000750	3313	3716	3131	3612	3409	3900
h1SMcG0000751	4901	5462	4801	4850	5112	5508
h1SMcG0000752	4879	5653	5035	4745	5224	5600
h1SMcG0000753	118	93	105	79	106	125
h1SMcG0000754	769	647	704	614	616	624
h1SMcG0000755	0	0	0	0	0	0
h1SMcG0000756	0	3	0	1	2	1
h1SMcG0000757	2699	3145	2437	3147	3017	3535
h1SMcG0000758	59	74	39	59	88	76
h1SMcG0000759	3033	2912	2915	2417	2622	2898
h1SMcG0000760	256	228	220	276	212	226
h1SMcG0000761	48	59	41	43	53	62
h1SMcG0000762	10	14	15	9	14	13
h1SMcG0000763	1350	1377	1262	1226	1305	1499
h1SMcG0000764	790	1149	847	1279	1177	1233
h1SMcG0000765	112	109	121	99	85	128
h1SMcG0000766	12970	11784	12556	10566	11436	12807
h1SMcG0000767	28	29	17	20	17	39
h1SMcG0000768	0	4	0	0	0	1
h1SMcG0000769	16	16	20	17	13	12
h1SMcG0000770	1358	1314	1227	1515	1382	1507
h1SMcG0000771	758	836	650	855	794	1006
h1SMcG0000772	7515	8000	7094	7536	8277	9176
h1SMcG0000773	683	909	645	1168	1129	1172
h1SMcG0000774	0	3	0	0	0	0
h1SMcG0000775	0	0	0	0	1	2
h1SMcG0000776	0	1	0	0	0	0
h1SMcG0000777	0	0	0	0	0	0
h1SMcG0000778	15	20	0	13	12	20
h1SMcG0000779	0	1	0	1	0	0
h1SMcG0000780	2607	2393	2400	2118	2214	2520
h1SMcG0000781	0	1	0	0	0	0
h1SMcG0000782	850	823	755	810	859	837
h1SMcG0000783	841	812	872	847	843	905
h1SMcG0000784	3	7	2	3	0	7
h1SMcG0000785	1903	1688	1747	1733	1723	1909
h1SMcG0000786	0	0	3	0	0	2
h1SMcG0000787	0	9	0	2	3	1
h1SMcG0000788	137	138	120	143	130	158
h1SMcG0000789	7522	8227	6770	7267	7419	8134
h1SMcG0000790	18519	18125	17777	16538	17652	19272
h1SMcG0000791	32	37	26	27	29	31
h1SMcG0000792	3455	5212	3495	4684	4679	5485
h1SMcG0000793	0	0	1	0	1	0
h1SMcG0000794	306	291	287	283	275	327
h1SMcG0000795	2	5	0	4	0	3
h1SMcG0000796	299	300	258	375	304	334
h1SMcG0000797	2686	2834	2382	2621	2533	2767
h1SMcG0000798	185	206	160	193	230	232
h1SMcG0000799	5404	6608	5470	6414	6310	6972
h1SMcG0000800	1	6	1	0	3	3
h1SMcG0000801	338	502	370	559	545	596
h1SMcG0000802	3477	3945	3016	3683	3856	3988
h1SMcG0000803	2893	2805	2560	2736	2729	3125
h1SMcG0000804	1059	966	934	912	927	974
h1SMcG0000805	60	66	50	62	28	26
h1SMcG0000806	0	6	0	0	30	66
h1SMcG0000807	20	23	29	17	26	28
h1SMcG0000808	170	127	117	176	172	166
h1SMcG0000809	1322	2006	1375	2019	1827	2146
h1SMcG0000810	7	7	0	0	2	0
h1SMcG0000811	98	102	72	79	94	83
h1SMcG0000812	628	562	627	545	629	657
h1SMcG0000813	1906	1648	1731	1566	1560	1879
h1SMcG0000814	1811	1592	1581	1363	1419	1590
h1SMcG0000815	445	385	398	445	476	451
h1SMcG0000816	641	530	535	503	605	659
h1SMcG0000817	88	82	90	103	88	83
h1SMcG0000818	18	21	21	19	17	18
h1SMcG0000819	2106	2138	1883	2160	2044	2102
h1SMcG0000820	424	447	380	412	490	449
h1SMcG0000821	5558	6866	6639	5081	5874	6206
h1SMcG0000822	5792	5870	5605	6632	7415	7031
h1SMcG0000823	3	0	0	0	3	3
h1SMcG0000824	9008	8848	8812	7864	8400	9346
h1SMcG0000825	4333	4146	4056	4215	4165	4594
h1SMcG0000826	10	18	7	7	9	8
h1SMcG0000827	886	694	798	781	804	893
h1SMcG0000828	1	2	0	0	0	0
h1SMcG0000829	0	0	0	0	0	0
h1SMcG0000830	12764	12432	12923	10622	10991	12764
h1SMcG0000831	0	0	0	0	0	0
h1SMcG0000832	950	1065	922	1335	1227	1310
h1SMcG0000833	2	4	3	1	1	3
h1SMcG0000834	4	4	6	6	2	1
h1SMcG0000835	60	81	77	72	85	73
h1SMcG0000836	9	5	9	10	15	8
h1SMcG0000837	434	493	430	427	452	546
h1SMcG0000838	1	2	0	5	5	1
h1SMcG0000839	1	1	4	3	5	4
h1SMcG0000840	7	12	2	4	6	7
h1SMcG0000841	759	688	707	618	630	810
h1SMcG0000842	355	333	313	297	350	322
h1SMcG0000843	22	21	24	11	14	11
h1SMcG0000844	134	146	124	142	122	162
h1SMcG0000845	11556	10736	11105	8788	9795	10678
h1SMcG0000846	1878	1856	2027	1580	1698	1849
h1SMcG0000847	1	2	7	1	4	4
h1SMcG0000848	11	6	7	3	4	7
h1SMcG0000849	1	0	1	0	3	2
h1SMcG0000850	609	623	571	570	621	643
h1SMcG0000851	302	374	304	361	337	333
h1SMcG0000852	1485	1522	1349	1584	1497	1802
h1SMcG0000853	0	1	0	2	0	0
h1SMcG0000854	21	8	18	16	18	24
h1SMcG0000855	430	392	352	417	413	465
h1SMcG0000856	2009	2276	1902	2223	2233	2567
h1SMcG0000857	3	5	1	0	0	7
h1SMcG0000858	2360	2322	2338	2216	2167	2517
h1SMcG0000859	714	704	646	675	728	782
h1SMcG0000860	67	95	94	169	130	133
h1SMcG0000861	7	5	4	4	1	9
h1SMcG0000862	0	0	0	0	0	0
h1SMcG0000863	0	0	0	3	0	7
h1SMcG0000864	1687	1849	1575	1570	1732	1990
h1SMcG0000865	4	0	0	0	1	0
h1SMcG0000866	1380	1198	1303	1023	1129	1372
h1SMcG0000867	0	0	0	0	0	0
h1SMcG0000868	299	305	284	352	300	382
h1SMcG0000869	0	0	0	0	0	0
h1SMcG0000870	63	63	65	57	55	63
h1SMcG0000871	518	658	461	683	712	646
h1SMcG0000872	1178	1297	1136	1501	1564	1709
h1SMcG0000873	2709	2231	2251	1930	2012	2321
h1SMcG0000874	562	564	568	495	528	583
h1SMcG0000875	2627	2533	2488	2574	2476	2830
h1SMcG0000876	0	0	0	0	1	0
h1SMcG0000877	13623	13112	13230	11364	12070	13479
h1SMcG0000878	393	382	377	360	375	428
h1SMcG0000879	42	56	33	38	27	42
h1SMcG0000880	736	612	764	571	670	690
h1SMcG0000881	138	160	127	101	121	162
h1SMcG0000882	1243	1204	1202	1276	1202	1417
h1SMcG0000883	0	0	0	0	0	0
h1SMcG0000884	979	925	978	838	846	974
h1SMcG0000885	1520	1480	1430	1074	1245	1367
h1SMcG0000886	3633	3820	3618	3508	3506	3984
h1SMcG0000887	4777	4953	4532	4850	4634	5379
h1SMcG0000888	1760	1378	1516	1187	1250	1445
h1SMcG0000889	7	12	9	4	5	3
h1SMcG0000890	2098	2044	1947	1858	1891	2062
h1SMcG0000891	0	0	0	0	0	0
h1SMcG0000892	1215	1205	1187	936	1111	1133
h1SMcG0000893	437	376	386	457	435	574
h1SMcG0000894	3	2	3	2	3	2
h1SMcG0000895	3	3	1	3	1	7
h1SMcG0000896	10258	13111	10053	12767	12428	13342
h1SMcG0000897	929	1233	989	1246	1303	1420
h1SMcG0000898	2565	2588	2401	2531	2595	2916
h1SMcG0000899	8	11	14	9	16	8
h1SMcG0000900	167	101	137	114	113	120
h1SMcG0000901	907	850	776	747	711	843
h1SMcG0000902	7487	7111	6906	6402	6715	7442
h1SMcG0000903	6	3	0	3	1	1
h1SMcG0000904	1536	1339	1483	1103	1135	1396
h1SMcG0000905	2	2	12	0	0	1
h1SMcG0000906	10318	9475	9568	9474	9635	10971
h1SMcG0000907	281	278	235	309	320	334
h1SMcG0000908	775	791	762	813	783	1001
h1SMcG0000909	369	325	320	398	372	406
h1SMcG0000910	4296	4152	4003	3827	3999	4575
h1SMcG0000911	1	1	0	1	0	0
h1SMcG0000912	0	10	0	0	0	0
h1SMcG0000913	1518	1482	1461	1329	1310	1531
h1SMcG0000914	1	1	3	5	4	3
h1SMcG0000915	117	118	126	146	141	142
h1SMcG0000916	4	4	5	8	3	5
h1SMcG0000917	465	528	506	851	857	873
h1SMcG0000918	1827	1661	1656	1339	1349	1520
h1SMcG0000919	508	414	485	417	446	458
h1SMcG0000920	870	890	936	836	829	956
h1SMcG0000921	2295	2102	1956	1814	1709	2032
h1SMcG0000922	767	901	661	649	780	803
h1SMcG0000923	0	0	0	0	0	0
h1SMcG0000924	2469	2405	2337	2081	2138	2542
h1SMcG0000925	2983	2622	2842	2422	2621	2953
h1SMcG0000926	816	885	847	810	942	1009
h1SMcG0000927	0	2	0	0	0	0
h1SMcG0000928	707	717	632	650	636	849
h1SMcG0000929	1310	1309	1252	1233	1183	1454
h1SMcG0000930	31	22	18	51	41	52
h1SMcG0000931	0	0	0	0	0	0
h1SMcG0000932	2217	2027	2111	1918	1991	2316
h1SMcG0000933	2392	2055	2196	1671	1839	2125
h1SMcG0000934	3062	2815	2822	2696	2709	3110
h1SMcG0000935	2334	2914	2253	2636	2576	3017
h1SMcG0000936	155	234	162	267	251	265
h1SMcG0000937	49	33	44	55	28	49
h1SMcG0000938	2122	1979	1984	1843	1854	2233
h1SMcG0000939	0	0	0	0	0	2
h1SMcG0000940	0	0	0	0	0	0
h1SMcG0000941	240	221	228	251	223	231
h1SMcG0000942	8	7	6	2	2	3
h1SMcG0000943	38	32	37	32	10	23
h1SMcG0000944	1253	1321	1282	1218	1309	1484
h1SMcG0000945	69	93	84	79	72	58
h1SMcG0000946	65	111	56	78	80	81
h1SMcG0000947	3	2	3	0	0	0
h1SMcG0000948	661	621	680	455	521	610
h1SMcG0000949	0	1	0	1	4	1
h1SMcG0000950	0	0	0	1	0	0
h1SMcG0000951	251	267	243	248	241	278
h1SMcG0000952	3221	3159	3035	3105	3112	3663
h1SMcG0000953	13	9	10	11	11	18
h1SMcG0000954	399	370	368	310	333	356
h1SMcG0000955	6	9	6	5	7	1
h1SMcG0000956	0	0	0	0	0	0
h1SMcG0000957	18	23	25	31	26	39
h1SMcG0000958	3972	3761	3772	3246	3285	3823
h1SMcG0000959	24	24	11	28	30	34
h1SMcG0000960	1091	1088	1104	1079	1010	1225
h1SMcG0000961	406	362	391	329	394	433
h1SMcG0000962	3374	3703	3126	2688	3078	3764
h1SMcG0000963	164	172	121	193	214	200
h1SMcG0000964	125	113	125	124	103	113
h1SMcG0000965	21	21	11	25	14	24
h1SMcG0000966	0	0	0	0	1	1
h1SMcG0000967	2865	3016	2804	3560	3123	3568
h1SMcG0000968	495	467	489	387	444	554
h1SMcG0000969	0	0	0	1	0	0
h1SMcG0000970	2	0	0	0	0	0
h1SMcG0000971	1733	1683	1635	1556	1567	1942
h1SMcG0000972	862	942	910	1158	1033	1178
h1SMcG0000973	76	64	60	56	72	71
h1SMcG0000974	530	467	442	377	364	467
h1SMcG0000975	2996	4016	2863	3913	3719	4484
h1SMcG0000976	730	839	697	846	731	860
h1SMcG0000977	726	709	724	618	698	722
h1SMcG0000978	1071	1315	1121	1205	1183	1366
h1SMcG0000979	7960	7513	7511	7291	7665	8441
h1SMcG0000980	1779	1739	1666	1694	1651	1979
h1SMcG0000981	2606	2433	2422	2126	2087	2544
h1SMcG0000982	243	226	231	274	244	319
h1SMcG0000983	0	0	0	0	0	0
h1SMcG0000984	0	0	0	0	0	0
h1SMcG0000985	60	67	53	46	60	54
h1SMcG0000986	6	4	7	2	2	7
h1SMcG0000987	0	0	0	0	0	0
h1SMcG0000988	4321	4850	3942	4635	4463	4963
h1SMcG0000989	3150	3732	3051	3470	3334	3953
h1SMcG0000990	1016	1635	990	1561	1498	1614
h1SMcG0000991	3041	5643	3247	5881	5549	6767
h1SMcG0000992	1697	1592	1532	1519	1593	1763
h1SMcG0000993	2	0	5	7	2	1
h1SMcG0000994	4582	5967	4467	5861	5727	6231
h1SMcG0000995	1455	2426	1478	1970	2085	2404
h1SMcG0000996	0	0	0	0	0	0
h1SMcG0000997	2846	2374	2656	2212	2444	2603
h1SMcG0000998	83231	210906	72074	106487	156798	188892
h1SMcG0000999	3599	3583	3370	2958	2921	3564
h1SMcG0001000	0	0	0	0	0	0
h1SMcG0001001	0	0	0	0	0	1
h1SMcG0001002	38	35	46	45	53	58
h1SMcG0001003	0	0	0	0	0	0
h1SMcG0001004	0	0	3	0	0	0
h1SMcG0001005	1167	1215	1169	1374	1346	1520
h1SMcG0001006	531	557	538	502	554	657
h1SMcG0001007	1790	1794	1695	1739	1740	1986
h1SMcG0001008	1277	1316	1231	1196	1170	1400
h1SMcG0001009	0	0	0	0	0	0
h1SMcG0001010	3757	4059	3579	3987	4122	4745
h1SMcG0001011	5871	8079	5782	7293	7569	8586
h1SMcG0001012	142	223	149	160	152	197
h1SMcG0001013	444	379	382	269	331	430
h1SMcG0001014	1553	1373	1358	1312	1376	1522
h1SMcG0001015	4192	4719	4207	4173	4452	5227
h1SMcG0001016	713	852	651	764	806	896
h1SMcG0001017	3286	3806	3271	3717	3569	3987
h1SMcG0001018	8043	7985	8035	6983	7641	8174
h1SMcG0001019	1862	2019	1728	2199	1973	2220
h1SMcG0001020	150	164	137	215	206	176
h1SMcG0001021	6	2	5	7	3	6
h1SMcG0001022	12760	10806	12058	9038	9546	11279
h1SMcG0001023	0	0	0	0	0	1
h1SMcG0001024	3	4	2	6	3	2
h1SMcG0001025	1653	1718	1590	1631	1567	1848
h1SMcG0001026	202	261	242	205	209	224
h1SMcG0001027	533	484	520	534	519	612
h1SMcG0001028	192	204	211	167	180	237
h1SMcG0001029	304	319	296	308	298	340
h1SMcG0001030	8493	9094	8235	8454	8302	10001
h1SMcG0001031	35	29	32	39	47	41
h1SMcG0001032	2538	2709	2078	2698	2785	3139
h1SMcG0001033	2678	2447	2579	2061	2029	2377
h1SMcG0001034	197	200	185	287	235	249
h1SMcG0001035	191	214	140	171	181	208
h1SMcG0001036	1178	1032	1093	917	891	1065
h1SMcG0001037	19	25	13	16	15	13
h1SMcG0001038	8	15	9	5	4	4
h1SMcG0001039	43	25	32	22	38	33
h1SMcG0001040	317	271	278	271	237	254
h1SMcG0001041	1142	1198	1128	1058	1103	1298
h1SMcG0001042	4932	4440	4559	3809	4144	4593
h1SMcG0001043	5713	5075	5563	4661	4677	5477
h1SMcG0001044	18	13	19	29	20	24
h1SMcG0001045	77	54	84	74	88	76
h1SMcG0001046	6	5	4	4	9	4
h1SMcG0001047	56	75	58	61	41	69
h1SMcG0001048	20	22	27	23	24	19
h1SMcG0001049	25	29	26	32	22	41
h1SMcG0001050	843	852	739	684	801	846
h1SMcG0001051	137	93	105	76	115	88
h1SMcG0001052	3502	3327	3298	3656	3444	3832
h1SMcG0001053	3236	2937	2950	3480	2827	3221
h1SMcG0001054	33	44	48	33	48	49
h1SMcG0001055	1790	1669	1889	1568	1584	1812
h1SMcG0001056	526	445	495	441	408	478
h1SMcG0001057	20	89	25	74	65	88
h1SMcG0001058	6218	5977	5770	5179	5536	6258
h1SMcG0001059	39	29	31	39	42	44
h1SMcG0001060	668	620	635	531	575	686
h1SMcG0001061	3	3	4	3	2	4
h1SMcG0001062	5551	5468	5393	4885	5459	6026
h1SMcG0001063	0	0	0	2	0	0
h1SMcG0001064	0	0	0	0	0	0
h1SMcG0001065	923	990	884	943	887	997
h1SMcG0001066	2765	2655	2643	2563	2791	3034
h1SMcG0001067	814	633	741	598	538	745
h1SMcG0001068	3786	3691	3495	3445	3579	4001
h1SMcG0001069	296	283	300	266	346	355
h1SMcG0001070	0	0	0	0	0	0
h1SMcG0001071	0	0	0	0	0	2
h1SMcG0001072	0	0	0	0	0	0
h1SMcG0001073	0	0	0	0	0	0
h1SMcG0001074	1208	1285	1144	1274	1158	1316
h1SMcG0001075	1	0	0	2	1	0
h1SMcG0001076	0	0	1	1	0	0
h1SMcG0001077	384	350	332	325	292	325
h1SMcG0001078	8115	6874	7728	5735	6096	7202
h1SMcG0001079	0	0	0	0	0	0
h1SMcG0001080	19	15	13	18	23	23
h1SMcG0001081	3358	3391	3097	2929	3079	3498
h1SMcG0001082	70215	55922	64683	48970	48221	57205
h1SMcG0001083	225	262	236	230	252	267
h1SMcG0001084	146	113	96	74	99	113
h1SMcG0001085	970	984	884	1078	954	1023
h1SMcG0001086	1625	1536	1555	1411	1431	1621
h1SMcG0001087	113	109	95	115	93	91
h1SMcG0001088	261	307	261	340	345	285
h1SMcG0001089	782	661	811	688	639	711
h1SMcG0001090	808	812	708	749	694	831
h1SMcG0001091	0	0	0	0	0	0
h1SMcG0001092	4376	3963	4149	3609	3672	4272
h1SMcG0001093	0	1	1	2	0	0
h1SMcG0001094	869	871	811	899	927	1002
h1SMcG0001095	136	133	110	95	90	115
h1SMcG0001096	0	0	0	0	0	0
h1SMcG0001097	398	379	389	362	360	404
h1SMcG0001098	3745	4141	3748	4461	3922	4716
h1SMcG0001099	0	0	0	0	0	0
h1SMcG0001100	1941	2302	1897	2191	2276	2357
h1SMcG0001101	3971	3802	3793	3242	3546	4113
h1SMcG0001102	1592	1676	1655	1593	1429	1645
h1SMcG0001103	1085	2281	1229	1813	1933	2318
h1SMcG0001104	2252	2073	2000	1925	1901	2116
h1SMcG0001105	6	25	14	18	20	9
h1SMcG0001106	7	3	4	2	10	3
h1SMcG0001107	13	22	15	19	25	25
h1SMcG0001108	12	8	3	11	6	9
h1SMcG0001109	1901	1844	1773	1801	1805	1990
h1SMcG0001110	9196	8898	8992	8697	8525	9897
h1SMcG0001111	0	0	0	0	0	0
h1SMcG0001112	262	258	234	181	200	254
h1SMcG0001113	19	10	18	20	28	34
h1SMcG0001114	389	482	384	517	478	575
h1SMcG0001115	736	695	693	726	735	783
h1SMcG0001116	18797	19404	17167	19776	20119	21549
h1SMcG0001117	1068	1090	1149	1331	1269	1319
h1SMcG0001118	1496	1221	1251	1154	1169	1462
h1SMcG0001119	396	392	283	361	421	403
h1SMcG0001120	850	850	764	691	769	919
h1SMcG0001121	0	0	0	0	0	0
h1SMcG0001122	9552	8772	9447	6925	7751	8831
h1SMcG0001123	1	1	0	0	2	2
h1SMcG0001124	1032	983	918	1041	1007	1277
h1SMcG0001125	241	210	189	163	175	202
h1SMcG0001126	0	3	3	3	4	0
h1SMcG0001127	0	1	2	1	0	1
h1SMcG0001128	0	1	0	0	3	0
h1SMcG0001129	0	2	0	1	0	1
h1SMcG0001130	0	0	0	1	0	0
h1SMcG0001131	0	0	0	0	0	0
h1SMcG0001132	6	16	16	20	14	9
h1SMcG0001133	911	873	822	765	828	962
h1SMcG0001134	1085	1144	1132	926	1014	1068
h1SMcG0001135	1	0	0	0	0	0
h1SMcG0001136	0	0	0	0	0	0
h1SMcG0001137	4	5	7	7	6	13
h1SMcG0001138	2300	2248	2165	2112	2286	2597
h1SMcG0001139	30	23	39	22	27	37
h1SMcG0001140	32942	30508	31966	25475	28608	31155
h1SMcG0001141	0	0	0	0	3	13
h1SMcG0001142	2844	2624	2831	2076	2257	2704
h1SMcG0001143	0	1	0	3	2	0
h1SMcG0001144	1505	1478	1501	1353	1300	1574
h1SMcG0001145	0	0	0	0	0	0
h1SMcG0001146	16	19	12	18	28	13
h1SMcG0001147	0	4	0	0	0	0
h1SMcG0001148	0	3	0	0	0	5
h1SMcG0001149	1026	912	912	826	841	973
h1SMcG0001150	0	3	0	0	1	0
h1SMcG0001151	138	192	172	164	165	203
h1SMcG0001152	696	663	606	623	606	704
h1SMcG0001153	1117	941	973	1042	1043	1224
h1SMcG0001154	2253	2189	2260	1801	1813	2103
h1SMcG0001155	250	325	267	376	331	318
h1SMcG0001156	139	134	142	144	135	159
h1SMcG0001157	0	1	0	1	0	0
h1SMcG0001158	0	0	0	0	1	0
h1SMcG0001159	8	10	4	12	2	6
h1SMcG0001160	1	2	0	0	1	1
h1SMcG0001161	321	451	329	356	395	417
h1SMcG0001162	513	416	514	447	481	485
h1SMcG0001163	635	640	615	698	656	737
h1SMcG0001164	0	0	0	0	0	0
h1SMcG0001165	1513	1446	1439	1313	1483	1562
h1SMcG0001166	307	191	236	205	193	275
h1SMcG0001167	0	0	0	0	0	1
h1SMcG0001168	0	0	0	0	0	0
h1SMcG0001169	7	7	9	5	4	6
h1SMcG0001170	2982	2724	2855	2396	2555	2826
h1SMcG0001171	4	4	8	9	4	8
h1SMcG0001172	2609	2352	2314	2365	2325	2562
h1SMcG0001173	0	1	0	1	2	0
h1SMcG0001174	1	0	0	0	0	0
h1SMcG0001175	2667	2642	2740	2656	3042	3242
h1SMcG0001176	822	711	733	585	638	723
h1SMcG0001177	0	3	0	6	5	3
h1SMcG0001178	927	863	795	745	744	792
h1SMcG0001179	11	8	8	16	4	12
h1SMcG0001180	901	833	897	784	824	1014
h1SMcG0001181	0	0	0	0	0	0
h1SMcG0001182	0	0	0	0	0	0
h1SMcG0001183	15971	20977	16765	19330	20209	21262
h1SMcG0001184	1818	2103	1834	1922	1890	2297
h1SMcG0001185	4	1	0	1	1	1
h1SMcG0001186	1007	934	999	735	913	1030
h1SMcG0001187	416	594	449	581	612	698
h1SMcG0001188	16094	15848	15024	14701	14990	17115
h1SMcG0001189	55310	52001	52770	44275	47361	53285
h1SMcG0001190	0	5	0	2	1	0
h1SMcG0001191	2585	2299	2365	1922	2113	2416
h1SMcG0001192	0	0	0	0	1	4
h1SMcG0001193	87	139	99	117	107	113
h1SMcG0001194	3429	3567	3252	3324	3546	3974
h1SMcG0001195	527	605	587	544	482	557
h1SMcG0001196	0	8	0	4	3	0
h1SMcG0001197	0	0	0	0	0	0
h1SMcG0001198	966	871	948	900	910	1060
h1SMcG0001199	0	3	0	1	2	4
h1SMcG0001200	52	43	34	42	38	42
h1SMcG0001201	76	114	78	112	134	139
h1SMcG0001202	0	0	0	0	0	0
h1SMcG0001203	5	3	0	5	1	7
h1SMcG0001204	1427	1144	1379	1008	1074	1276
h1SMcG0001205	704	593	640	476	540	598
h1SMcG0001206	7988	7981	7356	7078	7760	7985
h1SMcG0001207	107	117	98	53	63	69
h1SMcG0001208	4774	4420	4593	3681	4518	4695
h1SMcG0001209	10476	9119	9605	7679	8645	9507
h1SMcG0001210	12107	10983	10968	9393	10178	11033
h1SMcG0001211	1	1	3	4	0	1
h1SMcG0001212	586	590	536	548	467	645
h1SMcG0001213	4	0	5	3	3	6
h1SMcG0001214	456	471	464	342	353	436
h1SMcG0001215	1261	1140	1076	1024	957	1099
h1SMcG0001216	1004	969	981	966	885	1029
h1SMcG0001217	0	0	0	0	0	0
h1SMcG0001218	759	686	715	714	749	830
h1SMcG0001219	1	0	0	1	0	2
h1SMcG0001220	203	188	173	188	201	218
h1SMcG0001221	276	340	303	392	407	437
h1SMcG0001222	1903	3138	2121	3208	3060	3684
h1SMcG0001223	4080	3881	3932	3919	3868	4514
h1SMcG0001224	0	0	0	0	0	0
h1SMcG0001225	1	2	5	8	1	8
h1SMcG0001226	1	8	1	4	1	2
h1SMcG0001227	6073	5291	5697	4018	4367	5067
h1SMcG0001228	873	914	760	791	831	916
h1SMcG0001229	501	420	428	420	440	509
h1SMcG0001230	1418	1273	1379	1151	1091	1231
h1SMcG0001231	1072	936	924	884	892	994
h1SMcG0001232	4	13	5	2	2	8
h1SMcG0001233	1364	1219	1121	1132	1158	1428
h1SMcG0001234	865	831	767	647	733	826
h1SMcG0001235	530	475	498	441	435	542
h1SMcG0001236	972	935	961	891	958	1053
h1SMcG0001237	1937	1918	1775	1941	1924	2036
h1SMcG0001238	3381	3755	3246	4109	3486	4171
h1SMcG0001239	0	0	0	0	0	0
h1SMcG0001240	19	25	18	15	14	25
h1SMcG0001241	1067	1021	1031	879	924	975
h1SMcG0001242	728	635	630	412	483	575
h1SMcG0001243	2164	3680	2075	3015	3468	3859
h1SMcG0001244	0	5	1	0	1	0
h1SMcG0001245	0	0	1	0	2	0
h1SMcG0001246	303	303	278	292	293	337
h1SMcG0001247	21	17	18	24	31	14
h1SMcG0001248	958	849	865	850	856	956
h1SMcG0001249	168	146	158	130	127	163
h1SMcG0001250	261	295	255	321	294	345
h1SMcG0001251	612	499	576	515	499	582
h1SMcG0001252	3432	2975	3106	2298	2589	2845
h1SMcG0001253	2035	1878	1849	2056	1995	2160
h1SMcG0001254	677	1004	755	898	863	966
h1SMcG0001255	3639	3386	3323	2914	3125	3586
h1SMcG0001256	4	2	2	1	0	1
h1SMcG0001257	6	10	6	3	8	7
h1SMcG0001258	4	2	0	0	4	0
h1SMcG0001259	2305	5911	2225	4926	5375	5784
h1SMcG0001260	0	0	0	0	0	0
h1SMcG0001261	1411	1874	1339	2055	1873	2107
h1SMcG0001262	8	10	15	16	9	25
h1SMcG0001263	377	376	315	372	307	355
h1SMcG0001264	1446	1594	1425	1350	1290	1566
h1SMcG0001265	16	19	22	20	20	18
h1SMcG0001266	2222	2117	1952	1992	2062	2402
h1SMcG0001267	732	753	647	791	825	843
h1SMcG0001268	1	2	1	1	0	3
h1SMcG0001269	6	21	9	16	14	19
h1SMcG0001270	1590	1598	1634	1534	1487	1795
h1SMcG0001271	1	0	0	0	2	0
h1SMcG0001272	102	97	117	89	115	126
h1SMcG0001273	1215	1107	1063	920	1078	1178
h1SMcG0001274	345	474	357	487	462	475
h1SMcG0001275	6206	9977	6550	9418	9475	10382
h1SMcG0001276	0	9	2	0	0	1
h1SMcG0001277	571	522	504	513	483	526
h1SMcG0001278	3575	3594	3471	3280	3355	3904
h1SMcG0001279	2390	2645	2502	2832	2685	3184
h1SMcG0001280	2427	2582	2365	2722	2860	3111
h1SMcG0001281	2720	3052	2705	2613	2700	3081
h1SMcG0001282	0	0	0	0	0	0
h1SMcG0001283	10049	9551	9288	8952	9347	11024
h1SMcG0001284	389	408	373	451	380	456
h1SMcG0001285	0	0	0	0	0	0
h1SMcG0001286	6	1	2	0	0	2
h1SMcG0001287	511	464	523	494	553	599
h1SMcG0001288	9016	10988	8394	12447	10990	12100
h1SMcG0001289	14	11	5	8	7	4
h1SMcG0001290	6146	6216	5895	5475	5542	6681
h1SMcG0001291	3010	2921	2821	3483	3404	3501
h1SMcG0001292	1	0	0	0	0	0
h1SMcG0001293	553	516	522	527	448	594
h1SMcG0001294	0	0	0	0	0	0
h1SMcG0001295	2522	2782	2320	2536	2649	2886
h1SMcG0001296	5	4	15	10	4	13
h1SMcG0001297	381	338	369	323	354	353
h1SMcG0001298	6	6	12	7	12	9
h1SMcG0001299	3	1	1	8	2	0
h1SMcG0001300	1908	1878	1912	1796	1892	2195
h1SMcG0001301	378	329	322	300	292	358
h1SMcG0001302	437	337	333	319	300	380
h1SMcG0001303	1602	1469	1361	1520	1461	1644
h1SMcG0001304	2835	3513	2829	3046	3166	3637
h1SMcG0001305	0	0	0	0	0	0
h1SMcG0001306	582	537	512	701	631	722
h1SMcG0001307	266	257	231	215	221	250
h1SMcG0001308	1081	1007	881	912	824	1139
h1SMcG0001309	2430	2172	2222	1712	2053	2103
h1SMcG0001310	0	0	5	2	0	1
h1SMcG0001311	0	0	0	0	0	0
h1SMcG0001312	0	0	0	0	0	0
h1SMcG0001313	0	2	0	0	1	0
h1SMcG0001314	19976	19965	19016	17649	18473	21601
h1SMcG0001315	125	114	83	70	81	110
h1SMcG0001316	280	321	296	319	337	335
h1SMcG0001317	518	507	440	523	532	580
h1SMcG0001318	1177	1091	1077	976	997	1198
h1SMcG0001319	1655	1577	1344	1881	1596	1818
h1SMcG0001320	2149	1901	1888	1598	1736	1896
h1SMcG0001321	163	155	160	89	136	160
h1SMcG0001322	3	0	4	1	1	0
h1SMcG0001323	764	787	624	661	684	677
h1SMcG0001324	6	8	1	12	5	4
h1SMcG0001325	253	286	260	318	364	343
h1SMcG0001326	4	9	2	7	3	7
h1SMcG0001327	49	58	61	54	59	58
h1SMcG0001328	92	97	94	70	99	103
h1SMcG0001329	0	0	0	0	0	0
h1SMcG0001330	0	0	0	0	0	0
h1SMcG0001331	0	0	0	0	0	0
h1SMcG0001332	2691	2984	2551	3360	3128	3372
h1SMcG0001333	508	488	459	448	461	534
h1SMcG0001334	366	329	313	346	335	368
h1SMcG0001335	2	4	0	0	2	4
h1SMcG0001336	2789	2567	2613	2344	2449	2667
h1SMcG0001337	624	631	602	593	645	646
h1SMcG0001338	0	0	0	0	0	0
h1SMcG0001339	307	274	266	232	253	301
h1SMcG0001340	2	3	1	3	0	2
h1SMcG0001341	6	0	1	5	0	0
h1SMcG0001342	0	0	0	0	0	0
h1SMcG0001343	3883	3630	3594	3892	3757	4234
h1SMcG0001344	409	353	315	421	286	411
h1SMcG0001345	3	6	7	4	1	8
h1SMcG0001346	38440	39355	38450	28401	31301	36025
h1SMcG0001347	0	0	20	21	0	0
h1SMcG0001348	6281	6873	5999	6176	6144	6809
h1SMcG0001349	8	6	3	2	1	5
h1SMcG0001350	668	807	624	656	728	701
h1SMcG0001351	0	0	0	0	0	0
h1SMcG0001352	0	0	0	0	0	0
h1SMcG0001353	756	1123	695	1137	1092	1146
h1SMcG0001354	2149	2321	2067	2306	2263	2621
h1SMcG0001355	10	15	11	13	4	14
h1SMcG0001356	3363	3584	3207	3360	3138	3901
h1SMcG0001357	0	2	0	0	0	0
h1SMcG0001358	12998	22602	13179	19164	19982	22500
h1SMcG0001359	4053	3838	3940	3593	3978	4401
h1SMcG0001360	269	212	240	201	217	219
h1SMcG0001361	863	930	760	806	887	972
h1SMcG0001362	6	8	2	10	9	3
h1SMcG0001363	0	3	0	0	0	0
h1SMcG0001364	0	0	0	0	0	0
h1SMcG0001365	0	0	0	0	0	0
h1SMcG0001366	0	2	1	0	9	0
h1SMcG0001367	0	0	0	0	0	0
h1SMcG0001368	2	5	2	2	3	5
h1SMcG0001369	648	601	614	539	529	584
h1SMcG0001370	456	373	415	340	341	389
h1SMcG0001371	3	4	11	17	13	14
h1SMcG0001372	342	316	326	370	350	333
h1SMcG0001373	354	316	334	327	349	385
h1SMcG0001374	3	6	9	9	7	12
h1SMcG0001375	17	21	17	19	28	33
h1SMcG0001376	414	359	393	314	338	340
h1SMcG0001377	0	0	0	0	0	0
h1SMcG0001378	264	243	239	31	18	35
h1SMcG0001379	0	0	0	0	0	0
h1SMcG0001380	1308	1203	1247	966	1099	1211
h1SMcG0001381	3	4	2	0	2	1
h1SMcG0001382	0	0	0	0	1	0
h1SMcG0001383	523	561	505	454	498	543
h1SMcG0001384	1325	1922	1358	1789	1756	1929
h1SMcG0001385	63693	55288	64017	49394	53876	59490
h1SMcG0001386	0	1	0	0	0	0
h1SMcG0001387	0	0	0	0	0	0
h1SMcG0001388	2944	2939	2996	2910	3105	3467
h1SMcG0001389	2	1	0	0	0	1
h1SMcG0001390	11	31	22	34	26	24
h1SMcG0001391	51	34	41	62	33	48
h1SMcG0001392	6	14	9	6	11	13
h1SMcG0001393	0	8	0	3	5	2
h1SMcG0001394	6	0	0	1	0	0
h1SMcG0001395	27318	25150	25786	27263	28581	31689
h1SMcG0001396	1590	3000	1823	2776	2904	2983
h1SMcG0001397	3903	3841	3529	3884	3634	4443
h1SMcG0001398	3	2	3	0	0	3
h1SMcG0001399	6133	5045	5719	4218	4419	5238
h1SMcG0001400	314	321	289	349	324	414
h1SMcG0001401	1688	1649	1830	1703	1659	1834
h1SMcG0001402	3784	3215	3357	3041	3209	3556
h1SMcG0001403	2413	2206	2399	2020	2173	2404
h1SMcG0001404	1796	1823	1578	1970	1864	2058
h1SMcG0001405	1609	4025	1785	3483	3628	3840
h1SMcG0001406	491	668	496	772	692	812
h1SMcG0001407	91	115	88	103	96	98
h1SMcG0001408	4973	4860	4494	4481	4593	5206
h1SMcG0001409	426	412	389	517	551	511
h1SMcG0001410	1883	2421	1801	2286	2344	2693
h1SMcG0001411	516	615	477	646	584	729
h1SMcG0001412	2248	2203	2204	2310	2241	2373
h1SMcG0001413	2098	1897	1926	1773	1805	2123
h1SMcG0001414	26	35	20	38	29	29
h1SMcG0001415	397	344	303	281	341	373
h1SMcG0001416	2324	2058	2008	1814	1873	2238
h1SMcG0001417	2323	2085	2132	1888	2088	2294
h1SMcG0001418	3	8	5	7	6	10
h1SMcG0001419	463	361	491	386	384	446
h1SMcG0001420	24	26	36	12	40	25
h1SMcG0001421	8	17	10	10	10	10
h1SMcG0001422	2	0	3	6	0	2
h1SMcG0001423	1	3	2	0	5	2
h1SMcG0001424	696	624	599	712	736	789
h1SMcG0001425	7	4	8	16	10	10
h1SMcG0001426	1172	1098	1289	871	993	1047
h1SMcG0001427	6759	6513	6597	5012	5468	6151
h1SMcG0001428	1844	1667	1751	1698	1705	1868
h1SMcG0001429	3517	3611	3410	3397	3179	3872
h1SMcG0001430	6584	6878	6366	5115	5573	6929
h1SMcG0001431	133	100	92	92	81	94
h1SMcG0001432	1316	1168	1338	1251	1291	1491
h1SMcG0001433	257	328	299	424	394	422
h1SMcG0001434	403	360	381	474	431	356
h1SMcG0001435	3	1	2	2	0	2
h1SMcG0001436	0	0	0	1	0	0
h1SMcG0001437	2	2	2	2	1	1
h1SMcG0001438	12	35	15	16	13	18
h1SMcG0001439	1158	1065	1152	888	986	1119
h1SMcG0001440	1025	1034	1068	1057	1039	1090
h1SMcG0001441	762	631	696	557	607	691
h1SMcG0001442	0	1	1	2	3	2
h1SMcG0001443	522	530	562	503	557	554
h1SMcG0001444	75	138	93	122	94	102
h1SMcG0001445	3	1	3	4	8	1
h1SMcG0001446	0	2	0	0	0	4
h1SMcG0001447	2839	2402	2893	2181	2217	2527
h1SMcG0001448	371	512	448	473	550	553
h1SMcG0001449	983	865	942	724	824	935
h1SMcG0001450	1919	1966	1919	2018	2065	2132
h1SMcG0001451	0	2	0	0	0	0
h1SMcG0001452	10159	10673	9740	9923	9944	11497
h1SMcG0001453	397	421	407	357	351	366
h1SMcG0001454	160	150	169	209	130	192
h1SMcG0001455	197	278	227	310	272	327
h1SMcG0001456	163	163	139	115	129	122
h1SMcG0001457	3853	3652	3809	3759	3540	4449
h1SMcG0001458	622	641	598	608	604	684
h1SMcG0001459	47	32	55	30	52	56
h1SMcG0001460	7	1	4	6	0	2
h1SMcG0001461	2	7	1	0	1	4
h1SMcG0001462	0	3	0	0	0	1
h1SMcG0001463	18	11	15	17	20	15
h1SMcG0001464	5	7	10	4	9	8
h1SMcG0001465	8	8	0	1	1	1
h1SMcG0001466	1931	1735	1736	1659	1672	1751
h1SMcG0001467	21	24	17	12	12	19
h1SMcG0001468	1	3	2	0	8	2
h1SMcG0001469	2	7	2	4	3	8
h1SMcG0001470	8	25	21	21	29	19
h1SMcG0001471	8	7	11	15	18	11
h1SMcG0001472	1	1	2	4	2	6
h1SMcG0001473	439	441	430	446	496	553
h1SMcG0001474	145	133	117	136	127	118
h1SMcG0001475	4804	4842	4658	4673	5000	5714
h1SMcG0001476	0	0	0	0	0	3
h1SMcG0001477	399	388	330	341	307	407
h1SMcG0001478	7710	10145	7879	9753	9674	10821
h1SMcG0001479	784	830	772	777	725	866
h1SMcG0001480	0	0	0	0	0	0
h1SMcG0001481	3635	3397	3402	3536	3920	4384
h1SMcG0001482	576	595	602	804	776	680
h1SMcG0001483	21	27	12	25	23	24
h1SMcG0001484	56	40	31	35	45	35
h1SMcG0001485	4166	3865	3913	3421	3768	4148
h1SMcG0001486	120064	126724	114867	109166	117397	131538
h1SMcG0001487	1324	1815	1317	1435	1436	1801
h1SMcG0001488	64196	70723	62941	63294	66689	73704
h1SMcG0001489	1990	2510	1826	2295	2261	2649
h1SMcG0001490	0	3	0	1	1	0
h1SMcG0001491	0	0	0	0	0	0
h1SMcG0001492	2845	2731	2711	2100	2339	2739
h1SMcG0001493	0	0	0	0	0	0
h1SMcG0001494	0	0	0	0	0	0
h1SMcG0001495	160	130	162	164	171	154
h1SMcG0001496	386	383	308	458	504	506
h1SMcG0001497	2200	2250	2303	2249	2085	2603
h1SMcG0001498	3564	3656	3261	4115	3610	3982
h1SMcG0001499	5	1	4	1	0	1
h1SMcG0001500	8061	7179	7671	5945	6812	7726
h1SMcG0001501	1817	1650	1687	1629	1467	1703
h1SMcG0001502	3	15	7	12	25	15
h1SMcG0001503	0	0	0	0	0	0
h1SMcG0001504	2	11	0	4	4	0
h1SMcG0001505	1	0	0	0	0	0
h1SMcG0001506	3609	3248	3335	3090	3016	3593
h1SMcG0001507	1320	1207	1227	1285	1356	1530
h1SMcG0001508	1326	1305	1259	1030	1103	1201
h1SMcG0001509	0	3	0	0	0	0
h1SMcG0001510	2218	2090	2068	2044	2180	2458
h1SMcG0001511	1738	1662	1725	1529	1565	1842
h1SMcG0001512	3437	3361	3397	3033	3155	3708
h1SMcG0001513	0	0	0	0	1	0
h1SMcG0001514	267	250	301	230	192	266
h1SMcG0001515	77	53	68	77	91	83
h1SMcG0001516	10	4	2	8	6	6
h1SMcG0001517	70	66	60	56	64	67
h1SMcG0001518	0	0	0	1	1	0
h1SMcG0001519	53	68	48	77	66	84
h1SMcG0001520	93	85	49	108	95	164
h1SMcG0001521	8	9	5	7	11	9
h1SMcG0001522	1682	1450	1488	1493	1456	1691
h1SMcG0001523	1063	1120	1050	991	1026	1177
h1SMcG0001524	2889	2763	2916	2570	2624	3016
h1SMcG0001525	0	0	0	0	1	0
h1SMcG0001526	180	186	169	194	151	181
h1SMcG0001527	0	0	0	0	1	0
h1SMcG0001528	0	2	2	2	2	2
h1SMcG0001529	2545	2678	2484	2864	2686	3103
h1SMcG0001530	658	586	638	490	626	698
h1SMcG0001531	2346	2964	2318	3154	3004	3670
h1SMcG0001532	48	51	41	63	48	42
h1SMcG0001533	328	373	282	312	321	363
h1SMcG0001534	1098	994	910	852	855	960
h1SMcG0001535	27	26	41	61	60	54
h1SMcG0001536	3	0	0	2	0	5
h1SMcG0001537	3	9	4	5	3	4
h1SMcG0001538	6	1	5	2	5	4
h1SMcG0001539	0	0	0	0	0	0
h1SMcG0001540	0	0	0	0	0	0
h1SMcG0001541	1525	1791	1472	1920	1673	2051
h1SMcG0001542	46	59	57	39	32	38
h1SMcG0001543	5717	6138	5800	5677	5610	6623
h1SMcG0001544	251	322	289	216	259	283
h1SMcG0001545	5	1	4	4	1	1
h1SMcG0001546	14	35	45	43	57	28
h1SMcG0001547	3061	3065	2906	2801	2928	3134
h1SMcG0001548	1540	1416	1494	1312	1409	1585
h1SMcG0001549	23	20	12	37	20	26
h1SMcG0001550	7	10	5	10	9	7
h1SMcG0001551	799	1006	871	965	945	1089
h1SMcG0001552	1185	1163	1055	911	1022	1111
h1SMcG0001553	48695	51651	45713	46213	48628	55773
h1SMcG0001554	395	591	390	646	533	687
h1SMcG0001555	0	0	0	0	0	0
h1SMcG0001556	2138	3076	1998	3030	2628	3081
h1SMcG0001557	8433	7902	7659	6990	7206	8058
h1SMcG0001558	782	660	814	843	706	909
h1SMcG0001559	240	226	203	276	256	294
h1SMcG0001560	1392	1441	1362	1485	1498	1531
h1SMcG0001561	11	15	13	21	18	7
h1SMcG0001562	0	0	0	0	0	0
h1SMcG0001563	4214	5165	5214	3627	6812	6789
h1SMcG0001564	312	299	344	190	330	294
h1SMcG0001565	110	128	98	147	105	121
h1SMcG0001566	33	43	27	60	47	48
h1SMcG0001567	6	14	4	11	3	8
h1SMcG0001568	11	28	19	25	24	17
h1SMcG0001569	736	587	721	576	692	714
h1SMcG0001570	140	177	134	162	163	195
h1SMcG0001571	8	17	16	21	21	16
h1SMcG0001572	5377	5267	5397	5338	5285	6069
h1SMcG0001573	509	505	524	577	555	606
h1SMcG0001574	11118	10043	10220	9978	10323	12164
h1SMcG0001575	213	181	192	156	169	167
h1SMcG0001576	5	5	5	8	5	0
h1SMcG0001577	237	269	239	242	250	330
h1SMcG0001578	0	0	1	4	2	2
h1SMcG0001579	11	22	13	9	12	13
h1SMcG0001580	76	92	105	100	100	81
h1SMcG0001581	930	1092	925	1030	1038	1273
h1SMcG0001582	565	521	474	510	590	594
h1SMcG0001583	0	5	2	6	1	5
h1SMcG0001584	347	339	313	407	394	419
h1SMcG0001585	3261	4019	3093	3977	3810	4453
h1SMcG0001586	0	1	1	1	0	1
h1SMcG0001587	999	984	906	1018	1150	1090
h1SMcG0001588	0	1	1	1	0	0
h1SMcG0001589	223	229	237	237	229	317
h1SMcG0001590	1509	1510	1451	1434	1531	1732
h1SMcG0001591	9	22	13	5	0	15
h1SMcG0001592	1015	951	977	863	820	1075
h1SMcG0001593	0	0	0	0	0	0
h1SMcG0001594	318	359	333	551	446	479
h1SMcG0001595	1	4	0	0	2	1
h1SMcG0001596	40	57	37	48	65	54
h1SMcG0001597	1028	1139	991	1242	1147	1263
h1SMcG0001598	86	115	97	131	116	124
h1SMcG0001599	1799	1739	1729	1539	1554	1870
h1SMcG0001600	25	24	19	27	16	22
h1SMcG0001601	740	668	661	788	709	864
h1SMcG0001602	2	1	2	3	2	4
h1SMcG0001603	22	18	10	26	9	16
h1SMcG0001604	54	61	58	70	55	55
h1SMcG0001605	19	24	16	7	3	11
h1SMcG0001606	8488	9537	8844	8563	8255	10178
h1SMcG0001607	2091	2114	2104	1947	1908	2361
h1SMcG0001608	1688	1810	1596	2356	2394	2302
h1SMcG0001609	16	23	5	23	15	26
h1SMcG0001610	23	25	17	22	16	16
h1SMcG0001611	13	5	6	14	10	9
h1SMcG0001612	1153	1554	1138	1833	1929	1902
h1SMcG0001613	43	29	40	43	37	32
h1SMcG0001614	10	8	11	10	8	4
h1SMcG0001615	4	7	1	5	0	2
h1SMcG0001616	0	0	1	0	0	0
h1SMcG0001617	0	0	0	0	0	0
h1SMcG0001618	0	0	2	0	0	0
h1SMcG0001619	5537	5351	5389	4166	4611	4489
h1SMcG0001620	206	192	205	191	170	177
h1SMcG0001621	17	28	11	47	35	52
h1SMcG0001622	3	0	3	5	4	3
h1SMcG0001623	2867	2574	2613	2310	2554	2816
h1SMcG0001624	328	414	320	307	297	374
h1SMcG0001625	1013	991	985	901	894	1085
h1SMcG0001626	0	0	7	0	0	0
h1SMcG0001627	1014	1065	1068	1129	1157	1297
h1SMcG0001628	101	126	115	130	124	154
h1SMcG0001629	0	2	2	1	1	2
h1SMcG0001630	1174	1572	1197	1510	1681	1894
h1SMcG0001631	16593	14938	15082	13606	14039	16337
h1SMcG0001632	2440	2189	2178	2164	2238	2402
h1SMcG0001633	3372	3562	3403	3393	3346	3906
h1SMcG0001634	2085	2349	2152	2092	2098	2430
h1SMcG0001635	1862	1726	1697	1623	1621	1871
h1SMcG0001636	0	0	2	0	0	4
h1SMcG0001637	0	0	0	0	0	0
h1SMcG0001638	3443	3658	3332	3873	3636	3746
h1SMcG0001639	2003	1944	1940	2160	2045	2335
h1SMcG0001640	521	437	470	361	379	412
h1SMcG0001641	447	401	376	315	410	415
h1SMcG0001642	0	0	0	0	0	0
h1SMcG0001643	8080	7796	7462	7240	7628	8825
h1SMcG0001644	1	9	2	9	3	10
h1SMcG0001645	91	108	89	115	101	100
h1SMcG0001646	123	138	144	93	115	141
h1SMcG0001647	497	465	399	411	460	572
h1SMcG0001648	16	10	9	16	4	10
h1SMcG0001649	2002	1897	1908	1769	1686	2097
h1SMcG0001650	103	129	143	144	139	169
h1SMcG0001651	34	45	40	37	57	58
h1SMcG0001652	1258	1154	1146	1314	1236	1275
h1SMcG0001653	969	1399	1025	1575	1712	1887
h1SMcG0001654	52829	48355	50178	41967	46886	51834
h1SMcG0001655	1987	2117	1927	2242	2189	2423
h1SMcG0001656	24	24	13	19	14	22
h1SMcG0001657	0	0	0	0	0	0
h1SMcG0001658	3274	3513	3316	3203	3280	3808
h1SMcG0001659	1	3	3	1	0	2
h1SMcG0001660	906	999	781	1011	932	991
h1SMcG0001661	5614	5297	5408	4291	4624	5558
h1SMcG0001662	2150	1990	2107	1793	2045	2190
h1SMcG0001663	3913	3653	3548	2886	3250	3539
h1SMcG0001664	894	926	857	758	850	956
h1SMcG0001665	3206	5016	2583	4616	4773	4667
h1SMcG0001666	1	0	0	2	0	2
h1SMcG0001667	13	10	18	12	12	11
h1SMcG0001668	2050	1912	1911	1733	1708	1915
h1SMcG0001669	5558	13551	5158	7150	9204	10552
h1SMcG0001670	18879	41108	15159	22189	30320	30042
h1SMcG0001671	311	463	291	429	424	455
h1SMcG0001672	31	45	32	54	49	42
h1SMcG0001673	668	689	647	609	659	691
h1SMcG0001674	104	126	113	129	104	110
h1SMcG0001675	19058	26243	22211	19906	21635	20017
h1SMcG0001676	6019	8779	6866	6478	7345	6924
h1SMcG0001677	9567	12896	11148	9282	10427	9612
h1SMcG0001678	1229	1730	1459	1157	1589	1248
h1SMcG0001679	623	702	554	730	660	641
h1SMcG0001680	18700	26647	21668	21139	23533	22305
h1SMcG0001681	299	369	310	287	279	366
h1SMcG0001682	4859	8124	5210	8375	8051	9096
h1SMcG0001683	4496	5298	4658	5067	5139	5638
h1SMcG0001684	11275	11926	10956	11159	12008	13715
h1SMcG0001685	482	492	475	485	517	506
h1SMcG0001686	7	11	6	15	16	20
h1SMcG0001687	0	1	0	3	0	0
h1SMcG0001688	89	80	81	56	52	84
h1SMcG0001689	385	376	329	327	373	437
h1SMcG0001690	473	438	349	412	400	496
h1SMcG0001691	289	251	281	262	251	261
h1SMcG0001692	286	273	236	264	302	341
h1SMcG0001693	446	386	444	421	439	463
h1SMcG0001694	106	100	91	164	138	158
h1SMcG0001695	11	17	5	24	18	11
h1SMcG0001696	1	0	6	0	4	3
h1SMcG0001697	32	58	53	85	71	45
h1SMcG0001698	402	425	434	357	387	405
h1SMcG0001699	411	409	361	457	417	435
h1SMcG0001700	132	148	146	162	166	187
h1SMcG0001701	25	32	32	39	48	40
h1SMcG0001702	5857	5648	5938	5915	5446	6336
h1SMcG0001703	1386	1813	1474	1772	1661	1942
h1SMcG0001704	312	289	320	281	290	322
h1SMcG0001705	0	0	1	0	0	0
h1SMcG0001706	1159	980	1215	918	985	1202
h1SMcG0001707	12	4	1	1	0	3
h1SMcG0001708	44	49	43	70	61	52
h1SMcG0001709	151	184	146	206	188	223
h1SMcG0001710	3517	13997	3028	9567	11439	9596
h1SMcG0001711	61	72	53	78	58	63
h1SMcG0001712	2080	1886	1890	1728	1776	2013
h1SMcG0001713	58	91	81	79	75	94
h1SMcG0001714	807	754	743	714	710	862
h1SMcG0001715	3968	3792	3562	3504	3591	4059
h1SMcG0001716	1	5	0	3	7	3
h1SMcG0001717	1370	1355	1371	1225	1401	1476
h1SMcG0001718	1009	999	881	908	983	1042
h1SMcG0001719	6711	6248	6098	5402	5766	6295
h1SMcG0001720	11	6	5	20	8	3
h1SMcG0001721	86	112	91	81	91	115
h1SMcG0001722	1105	1382	1114	1758	1598	1588
h1SMcG0001723	2736	3685	2797	3681	3669	4134
h1SMcG0001724	17	12	10	16	20	21
h1SMcG0001725	660	621	622	748	638	677
h1SMcG0001726	2	1	1	2	0	1
h1SMcG0001727	25	9	9	1	11	2
h1SMcG0001728	693	769	674	757	747	877
h1SMcG0001729	222	249	228	223	214	224
h1SMcG0001730	85	100	87	53	74	51
h1SMcG0001731	0	1	5	2	4	0
h1SMcG0001732	34	23	24	34	26	34
h1SMcG0001733	0	2	1	0	1	0
h1SMcG0001734	32	30	23	44	40	22
h1SMcG0001735	177	171	193	110	125	165
h1SMcG0001736	496	483	388	427	452	555
h1SMcG0001737	91	84	78	56	67	83
h1SMcG0001738	1966	1933	1846	1850	1670	1936
h1SMcG0001739	6745	6762	6174	7403	8130	9117
h1SMcG0001740	8532	7825	7430	6361	6483	7364
h1SMcG0001741	196	204	164	198	222	213
h1SMcG0001742	2487	2975	2305	3799	3625	3947
h1SMcG0001743	8	3	2	7	3	0
h1SMcG0001744	50	61	25	59	45	59
h1SMcG0001745	10	10	18	4	8	13
h1SMcG0001746	9	12	4	10	8	3
h1SMcG0001747	235	307	255	308	279	322
h1SMcG0001748	4117	4282	3954	3937	3886	4463
h1SMcG0001749	4	4	1	3	6	3
h1SMcG0001750	30744	31840	28974	30174	31489	35497
h1SMcG0001751	1216	2029	1507	1688	1877	1847
h1SMcG0001752	0	0	0	0	2	0
h1SMcG0001753	0	0	0	0	0	0
h1SMcG0001754	0	0	0	0	0	0
h1SMcG0001755	1	0	0	2	0	1
h1SMcG0001756	334	287	347	393	317	377
h1SMcG0001757	2278	2235	2213	2670	2625	2814
h1SMcG0001758	0	0	1	0	1	0
h1SMcG0001759	2960	7016	2814	5521	5943	6412
h1SMcG0001760	0	0	0	2	3	0
h1SMcG0001761	351	343	341	318	343	341
h1SMcG0001762	36	29	40	35	24	30
h1SMcG0001763	5	6	5	2	2	6
h1SMcG0001764	41	45	43	81	64	57
h1SMcG0001765	1456	1245	1339	1072	1154	1416
h1SMcG0001766	419	346	377	340	397	425
h1SMcG0001767	2	2	0	0	2	0
h1SMcG0001768	292	288	246	255	268	294
h1SMcG0001769	0	0	0	0	0	0
h1SMcG0001770	0	0	0	0	0	0
h1SMcG0001771	2607	4643	2402	4319	4093	4489
h1SMcG0001772	4298	4285	4113	4769	4633	4873
h1SMcG0001773	2891	2898	2809	2466	2690	2973
h1SMcG0001774	1	4	1	2	3	1
h1SMcG0001775	9394	10955	9228	10458	10185	12461
h1SMcG0001776	657	535	639	573	634	762
h1SMcG0001777	0	0	0	0	0	2
h1SMcG0001778	5792	6113	5814	6449	5945	6553
h1SMcG0001779	11	5	1	6	6	14
h1SMcG0001780	0	0	5	1	1	0
h1SMcG0001781	0	0	6	1	1	1
h1SMcG0001782	1284	1190	1192	1195	1124	1391
h1SMcG0001783	1143	1142	1135	1178	1206	1331
h1SMcG0001784	689	964	769	898	919	1052
h1SMcG0001785	2122	1986	1929	1937	1802	1947
h1SMcG0001786	5	6	11	10	1	2
h1SMcG0001787	2768	3695	2461	3467	3459	3688
h1SMcG0001788	1919	1711	1804	1481	1665	1898
h1SMcG0001789	0	0	0	0	0	0
h1SMcG0001790	277	249	286	290	295	328
h1SMcG0001791	350	301	317	280	291	317
h1SMcG0001792	29	20	17	25	16	18
h1SMcG0001793	2	13	12	9	6	5
h1SMcG0001794	12	19	8	26	20	17
h1SMcG0001795	3	4	5	10	4	0
h1SMcG0001796	1201	1794	1269	1384	1609	1766
h1SMcG0001797	2583	7480	2594	6979	7002	6662
h1SMcG0001798	168	133	110	125	118	128
h1SMcG0001799	7	15	11	14	8	23
h1SMcG0001800	0	4	1	0	4	0
h1SMcG0001801	914	792	748	678	708	874
h1SMcG0001802	358	370	353	255	312	401
h1SMcG0001803	2021	2658	2076	2940	2519	2781
h1SMcG0001804	326	762	373	665	756	698
h1SMcG0001805	941	1036	967	926	1009	1096
h1SMcG0001806	2279	3309	2221	4007	3672	3819
h1SMcG0001807	1810	1728	1752	1630	1613	1851
h1SMcG0001808	10	46	8	48	26	40
h1SMcG0001809	0	0	0	0	0	0
h1SMcG0001810	12	6	2	7	5	8
h1SMcG0001811	52196	48512	52421	49152	51568	55687
h1SMcG0001812	2763	4025	2884	3833	3869	4088
h1SMcG0001813	2394	4236	2331	3399	3792	4171
h1SMcG0001814	166	155	133	188	176	219
h1SMcG0001815	686	656	748	506	633	637
h1SMcG0001816	25843	26825	24507	24244	25639	28269
h1SMcG0001817	19	23	11	20	13	25
h1SMcG0001818	73	33	53	15	48	75
h1SMcG0001819	0	0	0	1	0	0
h1SMcG0001820	1364	1486	1290	1637	1456	1644
h1SMcG0001821	0	0	0	1	0	0
h1SMcG0001822	2229	1987	2033	1743	1842	1994
h1SMcG0001823	2702	2303	2259	1881	2074	2432
h1SMcG0001824	0	0	0	3	0	0
h1SMcG0001825	1046	976	944	879	876	1059
h1SMcG0001826	38	66	46	87	124	80
h1SMcG0001827	1628	2937	1779	3004	2785	3292
h1SMcG0001828	2	17	10	16	7	15
h1SMcG0001829	2170	2079	2093	1892	2118	2332
h1SMcG0001830	6	0	2	0	1	0
h1SMcG0001831	9	3	4	0	3	2
h1SMcG0001832	566	492	539	509	508	559
h1SMcG0001833	23	35	19	28	36	36
h1SMcG0001834	13	14	14	7	3	7
h1SMcG0001835	1391	1559	1368	1470	1554	1668
h1SMcG0001836	6735	6381	6246	5252	5799	6649
h1SMcG0001837	479	434	418	320	372	397
h1SMcG0001838	8928	10837	8909	9472	10054	11727
h1SMcG0001839	1	0	3	0	0	0
h1SMcG0001840	2732	2704	2626	2274	2372	2634
h1SMcG0001841	2	3	6	3	1	5
h1SMcG0001842	2	1	2	3	2	5
h1SMcG0001843	14429	17911	14021	14897	15593	17633
h1SMcG0001844	3144	3198	2901	2996	2864	3316
h1SMcG0001845	894	948	912	969	986	1007
h1SMcG0001846	5230	5494	5099	5748	5487	6345
h1SMcG0001847	583	736	472	792	629	788
h1SMcG0001848	339	393	316	321	305	368
h1SMcG0001849	62	48	32	50	51	46
h1SMcG0001850	0	0	0	0	0	0
h1SMcG0001851	0	0	0	0	0	0
h1SMcG0001852	1620	2051	1611	1766	1862	2080
h1SMcG0001853	2807	2973	2556	2558	2614	2989
h1SMcG0001854	774	787	692	793	799	824
h1SMcG0001855	6562	6354	5671	6310	6011	6613
h1SMcG0001856	1567	1360	1452	1554	1494	1697
h1SMcG0001857	8407	9005	7792	7895	7819	8816
h1SMcG0001858	0	0	0	0	0	0
h1SMcG0001859	4445	7510	4433	6515	6578	7361
h1SMcG0001860	0	0	0	0	5	0
h1SMcG0001861	104	132	0	0	132	57
h1SMcG0001862	319	298	269	237	205	270
h1SMcG0001863	446	2087	636	1937	2001	1692
h1SMcG0001864	0	0	0	0	0	0
h1SMcG0001865	467	642	489	581	696	660
h1SMcG0001866	3470	3829	3381	3597	3603	4016
h1SMcG0001867	25296	32075	25264	28405	29930	33749
h1SMcG0001868	0	0	0	0	0	0
h1SMcG0001869	542	449	482	490	507	479
h1SMcG0001870	508	476	457	426	492	450
h1SMcG0001871	3	1	4	1	0	4
h1SMcG0001872	0	0	0	0	1	1
h1SMcG0001873	0	0	0	0	0	0
h1SMcG0001874	247	291	284	251	280	320
h1SMcG0001875	2	6	6	7	6	11
h1SMcG0001876	0	0	1	0	4	2
h1SMcG0001877	0	0	0	0	0	0
h1SMcG0001878	59	78	52	98	79	74
h1SMcG0001879	0	0	0	0	0	0
h1SMcG0001880	0	0	0	0	0	0
h1SMcG0001881	386	344	357	276	343	393
h1SMcG0001882	624	591	524	569	573	589
h1SMcG0001883	0	1	0	0	0	0
h1SMcG0001884	1882	2441	1795	2047	2185	2584
h1SMcG0001885	217	214	255	247	217	238
h1SMcG0001886	5	4	6	0	2	4
h1SMcG0001887	4333	3960	4019	3642	3820	4288
h1SMcG0001888	5010	4388	4738	4067	4270	4921
h1SMcG0001889	1019	919	1006	763	835	985
h1SMcG0001890	3627	3413	3194	2885	3096	4008
h1SMcG0001891	4522	4873	4179	4872	4487	5150
h1SMcG0001892	659	650	622	762	707	720
h1SMcG0001893	653	613	640	553	615	639
h1SMcG0001894	454	391	430	344	368	427
h1SMcG0001895	265	228	262	236	240	260
h1SMcG0001896	883	916	802	647	691	815
h1SMcG0001897	0	59	28	36	17	45
h1SMcG0001898	46431	41649	43190	34736	38848	42690
h1SMcG0001899	0	0	0	0	0	0
h1SMcG0001900	1583	1576	1597	1508	1565	1784
h1SMcG0001901	10	9	8	17	9	7
h1SMcG0001902	8203	8395	7309	7765	7754	8450
h1SMcG0001903	1021	1199	968	1039	1013	1089
h1SMcG0001904	0	0	0	0	0	0
h1SMcG0001905	181	138	124	165	168	148
h1SMcG0001906	0	0	0	0	0	0
h1SMcG0001907	0	2	0	0	0	0
h1SMcG0001908	0	4	2	3	5	2
h1SMcG0001909	0	0	0	0	0	0
h1SMcG0001910	0	0	0	0	0	0
h1SMcG0001911	1051	1214	1054	1381	1271	1424
h1SMcG0001912	0	0	0	0	0	0
h1SMcG0001913	13	14	11	0	9	15
h1SMcG0001914	0	0	0	0	0	0
h1SMcG0001915	33978	35379	33122	32426	33202	38093
h1SMcG0001916	3055	3073	2765	2691	2799	3114
h1SMcG0001917	0	0	0	0	0	44
h1SMcG0001918	0	0	0	0	0	0
h1SMcG0001919	1	0	0	0	0	0
h1SMcG0001920	739	603	656	650	639	717
h1SMcG0001921	1376	1278	1292	1219	1085	1306
h1SMcG0001922	34	39	32	40	36	32
h1SMcG0001923	49	44	33	34	31	42
h1SMcG0001924	9914	14236	10373	13635	13296	15650
h1SMcG0001925	0	0	0	0	0	0
h1SMcG0001926	944	838	880	809	784	888
h1SMcG0001927	2954	2908	2801	3247	2992	3114
h1SMcG0001928	1141	1425	1118	1462	1417	1593
h1SMcG0001929	517	594	474	615	670	625
h1SMcG0001930	2	7	2	2	7	7
h1SMcG0001931	2311	3059	2344	2888	2960	3363
h1SMcG0001932	296	238	210	253	240	256
h1SMcG0001933	1	2	0	0	2	1
h1SMcG0001934	0	0	0	2	2	0
h1SMcG0001935	966	965	980	912	980	1090
h1SMcG0001936	2632	2659	2392	2851	2811	3167
h1SMcG0001937	7	3	5	2	12	4
h1SMcG0001938	1910	1925	1766	1938	2034	2349
h1SMcG0001939	6302	6520	6106	6101	6375	7095
h1SMcG0001940	8400	7841	8116	7139	7599	8724
h1SMcG0001941	5105	7482	5467	7406	7500	7436
h1SMcG0001942	3	10	2	6	9	5
h1SMcG0001943	236	170	184	146	216	185
h1SMcG0001944	4982	4635	4801	4106	4188	4661
h1SMcG0001945	24659	23052	22958	20022	21158	23490
h1SMcG0001946	1982	2119	2016	1988	1892	2087
h1SMcG0001947	145	198	171	272	204	225
h1SMcG0001948	9960	9576	9336	8211	8937	10277
h1SMcG0001949	5596	5588	5238	5131	5047	5689
h1SMcG0001950	726	758	697	910	811	956
h1SMcG0001951	6303	6454	6102	6114	6269	6938
h1SMcG0001952	0	4	1	0	1	3
h1SMcG0001953	2213	2869	2193	2603	2562	3084
h1SMcG0001954	0	1	1	0	0	0
h1SMcG0001955	1189	1210	1147	1185	1108	1378
h1SMcG0001956	2977	2975	2888	3457	3257	3672
h1SMcG0001957	8	4	3	1	1	3
h1SMcG0001958	2294	2357	2210	2174	2388	2575
h1SMcG0001959	43	42	41	25	33	32
h1SMcG0001960	0	0	0	2	0	0
h1SMcG0001961	534	524	463	469	455	508
h1SMcG0001962	358	532	381	489	503	555
h1SMcG0001963	13453	13603	13281	13547	14099	15283
h1SMcG0001964	2	0	0	1	3	3
h1SMcG0001965	108	66	86	91	68	109
h1SMcG0001966	592	629	600	580	593	611
h1SMcG0001967	991	990	940	878	848	1032
h1SMcG0001968	2505	2088	2272	1861	1864	2368
h1SMcG0001969	13	17	9	6	7	12
h1SMcG0001970	0	0	0	2	0	1
h1SMcG0001971	0	0	0	0	0	0
h1SMcG0001972	1185	1059	1153	1092	1223	1262
h1SMcG0001973	29393	26345	27784	22015	24173	27816
h1SMcG0001974	2008	1876	1924	1887	1864	2071
h1SMcG0001975	1568	1665	1398	1664	1597	1831
h1SMcG0001976	0	0	2	2	0	3
h1SMcG0001977	1	1	3	1	0	3
h1SMcG0001978	131	152	155	150	153	136
h1SMcG0001979	1615	1514	1497	1456	1397	1776
h1SMcG0001980	17036	15337	16168	13154	14638	16174
h1SMcG0001981	93	80	82	90	73	91
h1SMcG0001982	15431	13570	14218	11407	12769	13826
h1SMcG0001983	8859	9747	8456	9441	8987	10176
h1SMcG0001984	45	56	38	27	22	26
h1SMcG0001985	5	8	5	10	3	2
h1SMcG0001986	11	14	4	17	18	8
h1SMcG0001987	1	2	4	0	1	1
h1SMcG0001988	494	413	431	357	432	448
h1SMcG0001989	901	1370	970	1540	1439	1704
h1SMcG0001990	0	0	0	0	0	0
h1SMcG0001991	1234	983	963	956	1043	1091
h1SMcG0001992	0	0	2	1	5	0
h1SMcG0001993	2355	2281	2096	2738	2797	3021
h1SMcG0001994	2026	2440	2019	2576	2660	3003
h1SMcG0001995	1854	2029	1830	2064	1964	2342
h1SMcG0001996	99	76	75	77	84	100
h1SMcG0001997	1691	3102	1743	3012	2918	3019
h1SMcG0001998	19	16	16	20	18	11
h1SMcG0001999	3935	3485	3565	3067	3018	3617
[truncated: 56,694 more rows]

## Sheet: akheralieetal_samples_table
	Run	condition	batch
SRR25740100	SRR25740100	alx-3(RNAi)	1
SRR25740101	SRR25740101	alx-3(RNAi)	2
SRR25740102	SRR25740102	alx-3(RNAi)	3
SRR25740103	SRR25740103	control(RNAi)	1
SRR25740104	SRR25740104	control(RNAi)	2
SRR25740105	SRR25740105	control(RNAi)	3

## Sheet: akheralieeatal_results
	baseMean	log2FoldChange	lfcSE	stat	pvalue	padj	deg
h1SMcG0000009	2275.21	-0.027746	0.104267	-0.266106	0.790158	0.933942	none
h1SMcG0000011	3613.02	-0.216827	0.0966559	-2.24328	0.0248785	0.209383	none
h1SMcG0000012	74.5909	-0.499239	0.329207	-1.51649	0.129395	0.462755	none
h1SMcG0000013	1452.89	-0.843461	0.431867	-1.95306	0.0508126	0.299517	none
h1SMcG0000014	2987.01	0.047469	0.100491	0.472372	0.636661	0.873693	none
h1SMcG0000016	1207.98	0.0848922	0.120939	0.701941	0.482716	0.789547	none
h1SMcG0000017	805.511	-0.503242	0.207449	-2.42586	0.0152721	0.159373	none
h1SMcG0000018	122.214	-0.214096	0.265616	-0.806038	0.420221	0.748151	none
h1SMcG0000019	4847.67	-0.461193	0.111261	-4.14516	3.39583e-05	0.00230329	none
h1SMcG0000021	167.14	-0.505919	0.257834	-1.96219	0.0497403	0.296799	none
h1SMcG0000023	2552.42	-0.455628	0.148719	-3.06369	0.00218626	0.0496386	none
h1SMcG0000025	4710.81	-0.0138252	0.0936573	-0.147615	0.882647	0.963128	none
h1SMcG0000026	1174.06	-0.110144	0.118645	-0.928348	0.353227	0.701326	none
h1SMcG0000027	1415.91	0.228134	0.121656	1.87524	0.0607596	0.326659	none
h1SMcG0000028	3519.4	0.0718839	0.114682	0.62681	0.530784	0.816805	none
h1SMcG0000029	356.467	-0.378688	0.182636	-2.07347	0.038129	0.259702	none
h1SMcG0000031	577.212	-0.0332577	0.146453	-0.227088	0.820355	0.944522	none
h1SMcG0000032	6456.98	-0.63684	0.343713	-1.85283	0.0639073	0.336384	none
h1SMcG0000033	496.701	0.0728619	0.15805	0.461005	0.644795	0.877504	none
h1SMcG0000034	620.772	-0.00824984	0.148977	-0.0553765	0.955839	0.98619	none
h1SMcG0000035	1098.82	0.110861	0.126011	0.879767	0.378986	0.720543	none
h1SMcG0000036	1256.94	-0.166347	0.120032	-1.38586	0.16579	0.516889	none
h1SMcG0000039	227.129	-0.202832	0.211893	-0.957238	0.338447	0.69156	none
h1SMcG0000040	309.286	0.127197	0.177554	0.716383	0.473755	0.782892	none
h1SMcG0000042	274.193	0.0694912	0.188512	0.36863	0.712404	0.902801	none
h1SMcG0000043	3820.37	0.0803772	0.101713	0.790235	0.429391	0.753812	none
h1SMcG0000047	1660.77	0.0831425	0.110284	0.753895	0.450913	0.767272	none
h1SMcG0000050	4738.36	-0.148139	0.105791	-1.40031	0.161421	0.509619	none
h1SMcG0000051	439.557	0.0719107	0.165465	0.434598	0.663855	0.88318	none
h1SMcG0000056	153.208	-2.06448	0.254309	-8.11799	4.73984e-16	1.90482e-13	DEG
h1SMcG0000059	106.992	-1.70715	0.34909	-4.89028	1.00694e-06	0.00011645	DEG
h1SMcG0000061	79.0383	-1.3245	0.398548	-3.32331	0.000889563	0.027378	DEG
h1SMcG0000062	165.836	-1.92476	0.289002	-6.66003	2.73765e-11	8.62896e-09	DEG
h1SMcG0000063	868.545	0.324936	0.135787	2.39298	0.0167121	0.166757	none
h1SMcG0000064	1439.47	-0.000693603	0.118439	-0.0058562	0.995327	0.997517	none
h1SMcG0000065	993.688	-0.328	0.135688	-2.41731	0.0156356	0.160602	none
h1SMcG0000066	196.562	-0.285669	0.272009	-1.05022	0.293618	0.65847	none
h1SMcG0000067	10359	-0.0689608	0.0929638	-0.741803	0.458207	0.77338	none
h1SMcG0000068	121.734	-0.134509	0.274323	-0.49033	0.6239	0.867578	none
h1SMcG0000070	265.508	-0.136446	0.196439	-0.694599	0.487307	0.791923	none
h1SMcG0000073	936.575	0.0888688	0.126338	0.703419	0.481795	0.788887	none
h1SMcG0000075	1287.37	0.0207768	0.116875	0.177769	0.858904	0.956354	none
h1SMcG0000076	4480.7	-0.935832	0.42487	-2.20263	0.0276206	0.220457	none
h1SMcG0000078	2100.63	0.0664277	0.11394	0.583006	0.559889	0.833357	none
h1SMcG0000079	1951.95	-0.402698	0.111665	-3.6063	0.000310591	0.0125446	none
h1SMcG0000082	434.214	-0.145045	0.157178	-0.922808	0.356107	0.702413	none
h1SMcG0000083	222.857	-0.177216	0.208019	-0.85192	0.394258	0.729562	none
h1SMcG0000085	1773.58	-0.019032	0.112022	-0.169896	0.865092	0.957766	none
h1SMcG0000086	5183.73	-0.0929234	0.094432	-0.984024	0.325104	0.682518	none
h1SMcG0000087	1765.59	0.125556	0.130314	0.963494	0.3353	0.690911	none
h1SMcG0000090	5975.45	-0.0729603	0.0993302	-0.734523	0.46263	0.776022	none
h1SMcG0000094	164.861	0.0244981	0.242515	0.101017	0.919537	0.975423	none
h1SMcG0000096	2432.12	-0.415684	0.16548	-2.51199	0.0120053	0.137237	none
h1SMcG0000097	965.419	-0.20302	0.1238	-1.6399	0.101025	0.411135	none
h1SMcG0000098	730.537	-0.00847114	0.132321	-0.0640195	0.948955	0.984493	none
h1SMcG0000100	1009.2	-0.363579	0.152318	-2.38696	0.0169881	0.168401	none
h1SMcG0000101	130.401	-0.196978	0.260844	-0.755155	0.450156	0.766716	none
h1SMcG0000102	1654.12	-0.0222101	0.133459	-0.166419	0.867828	0.958841	none
h1SMcG0000103	1099.98	-0.241983	0.172161	-1.40556	0.159855	0.508049	none
h1SMcG0000104	298.736	-0.0740342	0.180572	-0.409999	0.681807	0.891392	none
h1SMcG0000105	9216.62	0.0509024	0.0904221	0.562942	0.573474	0.840883	none
h1SMcG0000106	14958.7	-0.015187	0.0882768	-0.172039	0.863407	0.957684	none
h1SMcG0000107	2650.29	-0.0810478	0.112514	-0.720336	0.471318	0.782192	none
h1SMcG0000108	4395.72	0.0943928	0.0994689	0.948968	0.342637	0.6939	none
h1SMcG0000116	167.86	0.0329158	0.231546	0.142157	0.886956	0.964307	none
h1SMcG0000122	1277.19	-1.80242	0.14329	-12.5788	2.76349e-36	3.17308e-33	DEG
h1SMcG0000125	82.5365	-0.342063	0.326842	-1.04657	0.295298	0.660131	none
h1SMcG0000127	3152.09	0.0653413	0.104064	0.627892	0.530075	0.816264	none
h1SMcG0000128	2698.31	-0.419569	0.164644	-2.54833	0.010824	0.129522	none
h1SMcG0000131	399.547	-0.00236509	0.17059	-0.0138642	0.988938	0.996026	none
h1SMcG0000132	754.385	-0.0975468	0.135897	-0.717802	0.472879	0.782695	none
h1SMcG0000133	214.932	-0.0360787	0.220534	-0.163597	0.870049	0.95959	none
h1SMcG0000137	2066.1	-1.68387	0.137866	-12.2138	2.62308e-34	2.63538e-31	DEG
h1SMcG0000138	7210.79	-0.31465	0.150501	-2.09068	0.0365568	0.253963	none
h1SMcG0000140	2652.38	-1.48313	0.123794	-11.9806	4.4881e-33	4.24389e-30	DEG
h1SMcG0000143	1113.38	-0.341364	0.140255	-2.43387	0.0149383	0.157671	none
h1SMcG0000144	461.456	0.172424	0.156926	1.09876	0.271873	0.641191	none
h1SMcG0000145	2343.85	-0.0756458	0.102995	-0.734457	0.46267	0.776022	none
h1SMcG0000146	1509.85	-0.0699524	0.11105	-0.629921	0.528747	0.815301	none
h1SMcG0000147	96.8996	-0.469475	0.293711	-1.59842	0.109949	0.428675	none
h1SMcG0000149	643.952	-0.0606029	0.13709	-0.442066	0.658442	0.882221	none
h1SMcG0000150	3707.53	0.117178	0.106543	1.09982	0.271412	0.640629	none
h1SMcG0000153	173.007	-0.0761588	0.227702	-0.334467	0.738028	0.913443	none
h1SMcG0000154	134.236	0.236665	0.254668	0.929306	0.352731	0.70097	none
h1SMcG0000155	1069.3	-0.0627545	0.12866	-0.487755	0.625724	0.868401	none
h1SMcG0000156	3091.25	-0.0189734	0.102238	-0.18558	0.852774	0.954037	none
h1SMcG0000159	1560.99	-0.0175914	0.125935	-0.139687	0.888907	0.96515	none
h1SMcG0000160	138.848	-0.188307	0.255801	-0.736144	0.461643	0.775192	none
h1SMcG0000162	603.392	0.254301	0.147909	1.71931	0.0855585	0.38088	none
h1SMcG0000163	280.667	0.133441	0.185345	0.719957	0.471552	0.782209	none
h1SMcG0000164	13335.5	0.0311561	0.0887333	0.351121	0.725498	0.908104	none
h1SMcG0000165	289.283	-0.00416906	0.218056	-0.0191192	0.984746	0.994754	none
h1SMcG0000169	620.509	-0.00912951	0.146567	-0.0622891	0.950333	0.984819	none
h1SMcG0000170	2981.54	-0.190566	0.100199	-1.90188	0.0571864	0.317191	none
h1SMcG0000171	2669.78	0.195857	0.114547	1.70984	0.0872952	0.384743	none
h1SMcG0000174	4696.04	-0.114226	0.0992496	-1.1509	0.249774	0.619576	none
h1SMcG0000176	1246.2	0.0518288	0.116615	0.444445	0.656721	0.881896	none
h1SMcG0000180	82.6483	0.342757	0.336487	1.01863	0.308377	0.668442	none
h1SMcG0000182	189.006	-1.45358	0.26223	-5.54312	2.97121e-08	5.75449e-06	DEG
h1SMcG0000183	396.875	0.0330432	0.162323	0.203565	0.838693	0.94922	none
h1SMcG0000184	1690.49	0.302558	0.110468	2.73888	0.00616497	0.094293	none
h1SMcG0000185	1018.89	0.0943611	0.124683	0.756808	0.449165	0.766612	none
h1SMcG0000188	2804.26	0.095154	0.113713	0.836788	0.402712	0.734801	none
h1SMcG0000190	332.359	-0.0634449	0.174166	-0.364278	0.715651	0.904409	none
h1SMcG0000191	412.624	0.0435018	0.167567	0.259608	0.795166	0.93549	none
h1SMcG0000193	2303.43	0.0201233	0.105354	0.191007	0.84852	0.95245	none
h1SMcG0000194	2629.76	-0.519139	0.180756	-2.87204	0.00407834	0.0733326	none
h1SMcG0000195	2707.52	0.144617	0.111425	1.29789	0.194326	0.556627	none
h1SMcG0000196	573.948	-0.068163	0.152618	-0.446624	0.655147	0.88118	none
h1SMcG0000199	733.783	-0.0115748	0.131708	-0.0878823	0.92997	0.977654	none
h1SMcG0000201	162.623	-0.00672075	0.231253	-0.0290623	0.976815	0.99141	none
h1SMcG0000202	4991.35	0.00533446	0.105551	0.050539	0.959693	0.987263	none
h1SMcG0000203	8342.52	0.124946	0.0987009	1.2659	0.205548	0.570966	none
h1SMcG0000204	9307.44	0.345449	0.120242	2.87295	0.00406662	0.0732858	none
h1SMcG0000205	5908.83	0.202224	0.116038	1.74274	0.0813791	0.372293	none
h1SMcG0000210	67.382	0.615787	0.361458	1.70362	0.0884522	0.387152	none
h1SMcG0000211	2370.3	0.141114	0.102947	1.37074	0.170457	0.524506	none
h1SMcG0000212	256.585	0.220641	0.196634	1.12209	0.261823	0.633063	none
h1SMcG0000219	232.039	0.111307	0.201938	0.551192	0.581502	0.845405	none
h1SMcG0000220	9191.04	0.638757	0.126183	5.06215	4.14552e-07	5.34516e-05	DEG
h1SMcG0000223	708.219	0.143792	0.138211	1.04038	0.298162	0.662021	none
h1SMcG0000224	196.179	0.0714338	0.219206	0.325876	0.744519	0.916537	none
h1SMcG0000225	251.472	0.167906	0.220396	0.761836	0.446158	0.76412	none
h1SMcG0000226	6045.62	0.00366065	0.0924264	0.0396061	0.968407	0.988537	none
h1SMcG0000227	184.438	-0.0917933	0.226151	-0.405894	0.684821	0.892804	none
h1SMcG0000229	486.017	-0.0500593	0.153174	-0.326813	0.743809	0.916298	none
h1SMcG0000231	5984.12	0.0921739	0.0946343	0.974001	0.330056	0.685022	none
h1SMcG0000232	239.548	0.0521313	0.198447	0.262696	0.792785	0.934616	none
h1SMcG0000234	1038.3	-0.0750758	0.128581	-0.583882	0.5593	0.83321	none
h1SMcG0000235	2968.21	-0.00575532	0.108145	-0.0532185	0.957558	0.986323	none
h1SMcG0000237	16910.6	-0.116232	0.114641	-1.01388	0.31064	0.669798	none
h1SMcG0000238	106.987	-0.1654	0.284836	-0.580687	0.561452	0.834371	none
h1SMcG0000239	1892.9	-0.290026	0.116055	-2.49904	0.0124532	0.140043	none
h1SMcG0000240	2382.13	0.101707	0.110446	0.920872	0.357117	0.703254	none
h1SMcG0000245	151.299	0.13554	0.238514	0.568271	0.569851	0.83863	none
h1SMcG0000248	1183.56	-0.156212	0.118608	-1.31705	0.187822	0.547459	none
h1SMcG0000250	276.598	0.150599	0.194345	0.774907	0.438395	0.758865	none
h1SMcG0000251	176.552	0.240556	0.224413	1.07194	0.283749	0.652168	none
h1SMcG0000252	545.656	-0.0432582	0.149358	-0.289628	0.7721	0.927462	none
h1SMcG0000253	2613.2	0.00655494	0.102254	0.0641044	0.948887	0.984493	none
h1SMcG0000255	19424.7	0.222319	0.10085	2.20445	0.0274928	0.219874	none
h1SMcG0000262	141.543	0.154713	0.252108	0.613678	0.539428	0.822002	none
h1SMcG0000263	652.773	0.144027	0.138003	1.04365	0.296647	0.661149	none
h1SMcG0000264	2005.74	-0.0116328	0.105601	-0.110159	0.912283	0.973446	none
h1SMcG0000265	1303.51	0.0722946	0.122395	0.590668	0.554743	0.830947	none
h1SMcG0000267	3369.64	-0.415406	0.14376	-2.88958	0.00385759	0.0710317	none
h1SMcG0000273	107.321	0.230761	0.284024	0.812471	0.416522	0.745373	none
h1SMcG0000275	367.831	0.100902	0.166176	0.607196	0.543721	0.824034	none
h1SMcG0000282	975.247	-0.307093	0.123914	-2.47827	0.0132021	0.145007	none
h1SMcG0000283	208.597	-0.183658	0.222203	-0.826531	0.408503	0.739575	none
h1SMcG0000284	3177.96	-0.0351078	0.101156	-0.347066	0.728542	0.909475	none
h1SMcG0000285	5245.55	-0.0964793	0.103027	-0.936448	0.349043	0.698386	none
h1SMcG0000286	4113.16	-0.00910858	0.0979874	-0.0929566	0.925938	0.976798	none
h1SMcG0000287	223.76	-0.234246	0.205683	-1.13887	0.254758	0.62494	none
h1SMcG0000288	2093.56	-0.00812259	0.106419	-0.0763264	0.939159	0.980407	none
h1SMcG0000290	526.266	-0.454855	0.184393	-2.46677	0.0136337	0.148182	none
h1SMcG0000292	496.952	0.0724636	0.15517	0.466995	0.640504	0.875624	none
h1SMcG0000293	4339.31	-0.178012	0.144798	-1.22939	0.218927	0.586282	none
h1SMcG0000294	1289.61	0.155377	0.123785	1.25522	0.209401	0.574969	none
h1SMcG0000295	3899.85	-0.870236	0.537078	-1.62032	0.105164	0.420653	none
h1SMcG0000298	262.023	-0.144646	0.19332	-0.748219	0.454328	0.769987	none
h1SMcG0000299	540.315	0.0384895	0.165209	0.232975	0.815781	0.944113	none
h1SMcG0000302	130.216	-0.299285	0.273228	-1.09537	0.273356	0.643368	none
h1SMcG0000318	239.7	0.296404	0.202244	1.46558	0.142763	0.484831	none
h1SMcG0000319	1544.58	-0.442648	0.137767	-3.21301	0.00131352	0.0358486	none
h1SMcG0000320	1891.15	0.0848431	0.109523	0.774661	0.43854	0.758911	none
h1SMcG0000325	1498.47	-0.0966853	0.121151	-0.798054	0.424839	0.751061	none
h1SMcG0000333	601.549	-0.0749763	0.149525	-0.501431	0.616068	0.863408	none
h1SMcG0000334	3275.41	-0.278687	0.134735	-2.0684	0.038602	0.261275	none
h1SMcG0000338	8671.62	-0.0482211	0.0907858	-0.531153	0.595313	0.852379	none
h1SMcG0000340	870.474	-0.21319	0.133486	-1.5971	0.110244	0.429497	none
h1SMcG0000343	723.449	-0.0438944	0.136271	-0.322112	0.747368	0.917662	none
h1SMcG0000345	1126.1	-0.143497	0.122342	-1.17292	0.240826	0.610612	none
h1SMcG0000347	1316.86	0.254799	0.121818	2.09164	0.0364708	0.253861	none
h1SMcG0000350	454.164	-0.424702	0.16755	-2.53477	0.0112521	0.132468	none
h1SMcG0000351	664.229	0.00617001	0.152915	0.0403493	0.967815	0.988531	none
h1SMcG0000352	437.304	0.282125	0.174752	1.61443	0.106435	0.422558	none
h1SMcG0000353	244.689	-0.132007	0.216291	-0.610322	0.541649	0.823115	none
h1SMcG0000355	2586.43	0.0194612	0.104385	0.186437	0.852102	0.953817	none
h1SMcG0000357	2517.83	-0.297399	0.100806	-2.95022	0.00317549	0.0622512	none
h1SMcG0000358	471.941	0.0894644	0.18811	0.475595	0.634363	0.872724	none
h1SMcG0000359	734.722	-0.162736	0.132913	-1.22438	0.220809	0.588349	none
h1SMcG0000361	14425.9	0.074068	0.0971218	0.762631	0.445684	0.763792	none
h1SMcG0000363	189.36	0.14759	0.238632	0.618481	0.536259	0.820517	none
h1SMcG0000364	467.323	-0.274173	0.157956	-1.73576	0.0826069	0.375645	none
h1SMcG0000370	262.477	0.0802135	0.21013	0.381732	0.70266	0.900034	none
h1SMcG0000378	1533.05	0.0194971	0.116101	0.167933	0.866636	0.958259	none
h1SMcG0000380	1350.06	-0.10209	0.114518	-0.891472	0.372676	0.715572	none
h1SMcG0000382	752.498	-0.459589	0.203064	-2.26327	0.0236191	0.203874	none
h1SMcG0000388	661.041	-0.42556	0.153981	-2.76372	0.00571463	0.0901498	none
h1SMcG0000396	406.725	-0.309109	0.180247	-1.71492	0.0863598	0.382644	none
h1SMcG0000398	812.381	0.682927	0.148831	4.5886	4.46239e-06	0.000423899	DEG
h1SMcG0000402	2149.71	0.825445	0.162391	5.08308	3.71372e-07	4.8535e-05	DEG
h1SMcG0000404	1327.21	0.40808	0.130196	3.13436	0.0017223	0.0423981	none
h1SMcG0000405	41944.1	-0.0603875	0.090838	-0.664783	0.506189	0.80207	none
h1SMcG0000414	920.828	0.115408	0.128714	0.896625	0.369919	0.712997	none
h1SMcG0000420	66.5502	-0.0157811	0.355114	-0.0444394	0.964554	0.987776	none
h1SMcG0000422	12603.8	0.102818	0.101942	1.0086	0.313167	0.67157	none
h1SMcG0000423	207.423	-0.141484	0.223351	-0.633461	0.526432	0.813846	none
h1SMcG0000424	478.738	0.229272	0.154987	1.4793	0.13906	0.477956	none
h1SMcG0000425	572.291	-0.331718	0.14623	-2.26847	0.0233005	0.202229	none
h1SMcG0000426	1026.25	-0.0990909	0.124557	-0.795545	0.426296	0.751394	none
h1SMcG0000429	1885.65	0.141945	0.110206	1.288	0.197747	0.560534	none
h1SMcG0000430	8041.18	0.036675	0.0953849	0.384495	0.700612	0.899449	none
h1SMcG0000432	669.577	-0.319427	0.153191	-2.08515	0.0370553	0.25631	none
h1SMcG0000434	2059.03	-0.746128	0.353058	-2.11333	0.0345726	0.246893	none
h1SMcG0000437	237.655	-0.534375	0.199818	-2.67431	0.00748836	0.104311	none
h1SMcG0000438	321.968	-0.119558	0.175143	-0.682629	0.494841	0.796284	none
h1SMcG0000439	173.124	0.108428	0.229276	0.472916	0.636273	0.873614	none
h1SMcG0000440	1918.79	-0.28796	0.125936	-2.28657	0.0222211	0.197787	none
h1SMcG0000442	1714.58	-0.271095	0.149197	-1.81703	0.0692129	0.346711	none
h1SMcG0000446	356.67	0.305341	0.18192	1.67843	0.0932625	0.396969	none
h1SMcG0000447	879.643	-0.300601	0.153983	-1.95217	0.0509185	0.299603	none
h1SMcG0000448	2508.04	-0.102974	0.108568	-0.948481	0.342884	0.694015	none
h1SMcG0000452	2150.11	0.0744284	0.107078	0.695083	0.487003	0.791923	none
h1SMcG0000453	3648.29	-0.119496	0.0980531	-1.21869	0.222961	0.590754	none
h1SMcG0000454	3212.29	-0.15797	0.112392	-1.40552	0.159865	0.508049	none
h1SMcG0000456	100.683	-0.0153393	0.290469	-0.0528087	0.957884	0.986418	none
h1SMcG0000457	2010.97	-0.0397371	0.111619	-0.356005	0.721837	0.907166	none
h1SMcG0000459	2058.96	0.0237574	0.1041	0.228216	0.819478	0.944232	none
h1SMcG0000460	1168.15	0.236799	0.120332	1.96789	0.0490807	0.295384	none
h1SMcG0000462	6228.89	-0.267972	0.123656	-2.16707	0.0302292	0.2303	none
h1SMcG0000463	4427.06	-0.404411	0.155336	-2.60346	0.00922893	0.118211	none
h1SMcG0000471	1537.88	-0.078142	0.118598	-0.658881	0.509972	0.804764	none
h1SMcG0000472	324.565	-0.190057	0.222391	-0.854609	0.392768	0.727893	none
h1SMcG0000473	6592.18	0.182871	0.105925	1.72642	0.0842723	0.37828	none
h1SMcG0000474	3531.84	0.186199	0.104716	1.77814	0.075381	0.360104	none
h1SMcG0000477	1342.12	-0.102066	0.121283	-0.841552	0.400039	0.732727	none
h1SMcG0000479	5892.8	0.287287	0.158931	1.80762	0.0706657	0.350633	none
h1SMcG0000480	202.227	0.115147	0.20868	0.551787	0.581094	0.845405	none
h1SMcG0000481	223.524	0.0647836	0.203106	0.318965	0.749753	0.918531	none
h1SMcG0000482	2408.11	0.0407486	0.101474	0.401567	0.688002	0.894521	none
h1SMcG0000485	3619.71	-0.583973	0.177749	-3.28537	0.00101848	0.0298761	none
h1SMcG0000487	115.998	-0.178103	0.279372	-0.637511	0.523792	0.812423	none
h1SMcG0000488	825.964	0.0977178	0.137762	0.709323	0.478124	0.786436	none
h1SMcG0000489	2996.91	-0.0415192	0.0984135	-0.421885	0.673109	0.887969	none
h1SMcG0000490	1255.47	-0.253693	0.139142	-1.82327	0.0682627	0.345497	none
h1SMcG0000491	2379.66	0.117266	0.10572	1.10921	0.267339	0.637042	none
h1SMcG0000492	74.2729	-0.31139	0.32829	-0.94852	0.342865	0.694015	none
h1SMcG0000493	247.319	-0.15354	0.214843	-0.714659	0.47482	0.783339	none
h1SMcG0000494	415.416	-0.119577	0.161466	-0.740573	0.458952	0.773745	none
h1SMcG0000495	69.2866	-0.236514	0.351326	-0.673203	0.500818	0.798201	none
h1SMcG0000496	683	-0.279452	0.140279	-1.99212	0.0463582	0.286398	none
h1SMcG0000497	1154.71	-0.286767	0.123855	-2.31535	0.0205937	0.187987	none
h1SMcG0000499	338.87	-0.033245	0.175415	-0.189521	0.849684	0.953019	none
h1SMcG0000500	2411.01	0.0733903	0.108945	0.673647	0.500536	0.798112	none
h1SMcG0000501	1921.19	0.106714	0.110709	0.963917	0.335088	0.69067	none
h1SMcG0000502	299.381	0.0894052	0.191075	0.467907	0.639851	0.875296	none
h1SMcG0000504	4143.43	-0.0679768	0.098304	-0.691496	0.489254	0.792975	none
h1SMcG0000506	1828.24	-0.131595	0.113902	-1.15533	0.247954	0.617444	none
h1SMcG0000508	1296.24	-0.133466	0.115989	-1.15068	0.249864	0.619649	none
h1SMcG0000510	99.9595	0.151114	0.297003	0.508796	0.610895	0.860084	none
h1SMcG0000511	5563.68	0.156162	0.102948	1.51689	0.129294	0.46269	none
h1SMcG0000512	478.97	0.074368	0.155015	0.479747	0.631407	0.871312	none
h1SMcG0000513	33316.6	0.252588	0.102702	2.45943	0.0139158	0.150334	none
h1SMcG0000514	410.032	0.0818014	0.173289	0.472053	0.636889	0.873847	none
h1SMcG0000515	54778.8	-0.199536	0.150376	-1.32691	0.184539	0.543107	none
h1SMcG0000516	329.382	-0.205672	0.178655	-1.15122	0.24964	0.619464	none
h1SMcG0000517	465.108	0.162398	0.163132	0.995504	0.319491	0.677719	none
h1SMcG0000518	189.431	-0.252169	0.226682	-1.11243	0.265951	0.63652	none
h1SMcG0000519	71.6124	-0.202433	0.353674	-0.572373	0.567069	0.837449	none
h1SMcG0000520	16681.6	0.12115	0.0971559	1.24696	0.212411	0.577361	none
h1SMcG0000522	625.687	0.18263	0.142213	1.2842	0.199072	0.56309	none
h1SMcG0000523	342.684	-0.287976	0.192471	-1.4962	0.134601	0.471706	none
h1SMcG0000524	792.499	-0.024182	0.130182	-0.185755	0.852637	0.954001	none
h1SMcG0000525	1486.74	0.19368	0.126342	1.53298	0.125281	0.456562	none
h1SMcG0000528	1027.58	-0.0609866	0.126089	-0.483677	0.628615	0.870087	none
h1SMcG0000531	3296.08	0.281201	0.134283	2.0941	0.0362512	0.253371	none
h1SMcG0000532	288.312	0.0290566	0.198065	0.146703	0.883367	0.963197	none
h1SMcG0000534	1300.7	-1.35652	0.121716	-11.145	7.57538e-29	6.08872e-26	DEG
h1SMcG0000536	1226.02	-0.0679048	0.117877	-0.576064	0.564572	0.836451	none
h1SMcG0000537	103.798	-0.305172	0.307436	-0.992635	0.320888	0.678958	none
h1SMcG0000544	395.853	-0.0959822	0.165773	-0.578999	0.56259	0.83544	none
h1SMcG0000545	2979.69	-0.0615991	0.0986597	-0.624359	0.532392	0.8177	none
h1SMcG0000548	96.8617	-0.116279	0.288527	-0.403009	0.686941	0.894136	none
h1SMcG0000549	5952.13	0.0553551	0.098737	0.560632	0.575049	0.841503	none
h1SMcG0000550	96.0338	0.0107401	0.295013	0.0364054	0.970959	0.989795	none
h1SMcG0000553	6873.66	0.313788	0.121268	2.58755	0.00966611	0.121328	none
h1SMcG0000554	3886.28	-0.0812324	0.100664	-0.806967	0.419685	0.74775	none
h1SMcG0000556	246.007	0.154107	0.19777	0.77922	0.43585	0.756789	none
h1SMcG0000557	1708.86	-0.0937863	0.124357	-0.754172	0.450746	0.767151	none
h1SMcG0000558	937.063	0.0960514	0.123418	0.778263	0.436414	0.757516	none
h1SMcG0000559	2062.43	-0.0430426	0.107131	-0.401775	0.68785	0.894521	none
h1SMcG0000560	10902.9	0.147532	0.0922168	1.59984	0.109634	0.428112	none
h1SMcG0000562	2839.54	0.0734641	0.105073	0.699172	0.484445	0.790443	none
h1SMcG0000564	1566.03	0.100734	0.125472	0.802844	0.422065	0.749455	none
h1SMcG0000565	6170.59	0.0959616	0.0986099	0.973144	0.330482	0.685483	none
h1SMcG0000566	1171.9	0.0349859	0.121627	0.287649	0.773615	0.927842	none
h1SMcG0000568	323.524	0.133428	0.181227	0.736246	0.461581	0.775187	none
h1SMcG0000570	130338	-0.175468	0.111119	-1.57909	0.114314	0.438108	none
h1SMcG0000571	344.639	0.153554	0.177458	0.865294	0.386877	0.72469	none
h1SMcG0000572	1313.89	-0.0834031	0.116482	-0.716016	0.473981	0.782892	none
h1SMcG0000574	2825.51	0.186661	0.101537	1.83836	0.0660095	0.341661	none
h1SMcG0000576	766.84	0.182936	0.130167	1.4054	0.159901	0.508049	none
h1SMcG0000579	174.254	-0.216483	0.239047	-0.905607	0.365144	0.709853	none
h1SMcG0000583	2807.52	0.0416302	0.104283	0.399204	0.689743	0.895394	none
h1SMcG0000584	6789.94	0.05448	0.0933646	0.583518	0.559544	0.83321	none
h1SMcG0000585	773.676	0.0840519	0.131918	0.63715	0.524027	0.812553	none
h1SMcG0000586	2804.73	-0.542258	0.323009	-1.67877	0.0931966	0.396969	none
h1SMcG0000587	747.891	-0.415322	0.186094	-2.23179	0.0256289	0.21226	none
h1SMcG0000588	6451.54	-0.109345	0.0932737	-1.1723	0.241077	0.610801	none
h1SMcG0000590	1405.59	0.0980528	0.123499	0.793953	0.427223	0.752202	none
h1SMcG0000612	405.825	-0.236947	0.1887	-1.25568	0.209231	0.574886	none
h1SMcG0000613	6627.19	0.141654	0.106562	1.32931	0.183744	0.542061	none
h1SMcG0000614	339.954	-0.09284	0.179713	-0.516602	0.605434	0.857966	none
h1SMcG0000616	1060.83	-0.272981	0.128571	-2.1232	0.0337374	0.245065	none
h1SMcG0000617	623.017	-0.445862	0.13853	-3.21852	0.00128856	0.0354706	none
h1SMcG0000618	256.367	-0.139471	0.195345	-0.713973	0.475244	0.783704	none
h1SMcG0000619	760.389	-0.116816	0.139541	-0.837149	0.402509	0.734801	none
h1SMcG0000620	642.19	-0.0314203	0.138743	-0.226463	0.820841	0.944586	none
h1SMcG0000622	169.014	-0.40021	0.237552	-1.68473	0.0920412	0.394425	none
h1SMcG0000623	13374.9	0.115274	0.094392	1.22123	0.221999	0.589954	none
h1SMcG0000624	645.746	0.144579	0.141683	1.02044	0.307521	0.668148	none
h1SMcG0000626	2105.31	-0.238684	0.128805	-1.85307	0.0638725	0.336384	none
h1SMcG0000627	2084.39	0.00234	0.110969	0.021087	0.983176	0.99447	none
h1SMcG0000628	4571.68	0.0798371	0.105363	0.757736	0.448609	0.766191	none
h1SMcG0000629	367.722	0.0697975	0.17399	0.401158	0.688304	0.894533	none
h1SMcG0000630	600.866	-0.301195	0.148861	-2.02332	0.0430398	0.276525	none
h1SMcG0000631	204.046	-0.4126	0.216782	-1.9033	0.0570019	0.316841	none
h1SMcG0000633	1094.54	0.176673	0.134709	1.31152	0.189683	0.550291	none
h1SMcG0000637	450.707	0.281632	0.160773	1.75173	0.07982	0.369133	none
h1SMcG0000639	45547.7	0.00547958	0.0866485	0.0632392	0.949576	0.98471	none
h1SMcG0000640	489.263	0.0850521	0.152012	0.55951	0.575814	0.842163	none
h1SMcG0000641	11435.4	0.0499846	0.089185	0.56046	0.575165	0.841597	none
h1SMcG0000643	79027.2	0.154429	0.0992826	1.55545	0.119839	0.446324	none
h1SMcG0000646	1968.48	0.19392	0.114569	1.6926	0.0905308	0.3911	none
h1SMcG0000647	217.045	0.128495	0.209044	0.614679	0.538767	0.821696	none
h1SMcG0000648	582.324	0.450978	0.153801	2.93222	0.0033655	0.0647909	none
h1SMcG0000649	167.639	-0.0982724	0.234232	-0.419552	0.674813	0.888567	none
h1SMcG0000651	749.542	0.251815	0.151326	1.66406	0.0961004	0.4024	none
h1SMcG0000652	2464.79	-0.0982272	0.122476	-0.802009	0.422548	0.749656	none
h1SMcG0000653	5473.08	0.129986	0.100186	1.29745	0.194475	0.556912	none
h1SMcG0000654	4598.91	-0.139557	0.0942591	-1.48057	0.138721	0.477605	none
h1SMcG0000655	659.891	0.141046	0.152999	0.921877	0.356593	0.702996	none
h1SMcG0000656	224.218	-0.289291	0.207684	-1.39294	0.163639	0.513467	none
h1SMcG0000657	3504.89	-0.243564	0.109697	-2.22034	0.0263957	0.215948	none
h1SMcG0000658	6201.22	0.135129	0.0916269	1.47478	0.140272	0.479737	none
h1SMcG0000659	1753.27	0.00228003	0.11919	0.0191294	0.984738	0.994754	none
h1SMcG0000662	4604.43	0.0869569	0.109031	0.797547	0.425134	0.751137	none
h1SMcG0000664	7094.51	-0.174827	0.0923285	-1.89353	0.0582879	0.320219	none
h1SMcG0000665	3193.38	0.178085	0.0992954	1.79348	0.0728959	0.355911	none
h1SMcG0000666	7804.16	0.0635765	0.0999215	0.636264	0.524604	0.81282	none
h1SMcG0000669	3339.09	-0.286301	0.137889	-2.07632	0.0378643	0.259008	none
h1SMcG0000673	8524.82	-0.0433953	0.108439	-0.40018	0.689024	0.895035	none
h1SMcG0000674	1484.27	-0.255635	0.139525	-1.83218	0.0669248	0.343503	none
h1SMcG0000675	161.829	-0.0734264	0.235213	-0.31217	0.754911	0.919969	none
h1SMcG0000677	3519.83	0.0112361	0.0984421	0.114139	0.909127	0.972113	none
h1SMcG0000678	207.881	-0.280853	0.210046	-1.3371	0.181189	0.538451	none
h1SMcG0000680	527.747	0.105145	0.14585	0.720916	0.470961	0.782097	none
h1SMcG0000682	270.099	0.25383	0.208427	1.21784	0.223285	0.590853	none
h1SMcG0000684	2472.75	-0.336872	0.168981	-1.99355	0.0462009	0.285976	none
h1SMcG0000686	741.389	0.010823	0.140539	0.0770108	0.938615	0.980328	none
h1SMcG0000687	1203.16	-0.114358	0.132503	-0.863058	0.388106	0.72561	none
h1SMcG0000688	79.258	-0.325592	0.319375	-1.01947	0.307982	0.668405	none
h1SMcG0000689	821.152	0.0726353	0.134376	0.540536	0.588828	0.849372	none
h1SMcG0000690	3527.61	-0.0500978	0.102916	-0.486783	0.626412	0.868816	none
h1SMcG0000692	1813.37	0.196513	0.123255	1.59436	0.110855	0.430537	none
h1SMcG0000695	146.622	-0.735386	0.362903	-2.0264	0.0427238	0.275155	none
h1SMcG0000698	1867.05	-0.252726	0.128732	-1.96319	0.0496242	0.296649	none
h1SMcG0000699	3916.01	-0.187824	0.0989639	-1.8979	0.0577088	0.318787	none
h1SMcG0000701	509.602	0.139057	0.14938	0.930891	0.35191	0.700625	none
h1SMcG0000702	3909.83	-0.099468	0.110384	-0.901107	0.367532	0.710984	none
h1SMcG0000703	165.604	-0.0144605	0.243539	-0.0593763	0.952652	0.985026	none
h1SMcG0000706	6032.76	-0.360122	0.138748	-2.5955	0.00944531	0.119742	none
h1SMcG0000707	3389.28	-0.166398	0.107802	-1.54355	0.122697	0.45165	none
h1SMcG0000708	1459.42	-0.886545	0.382713	-2.31648	0.0205323	0.187987	none
h1SMcG0000709	2284.51	-0.607377	0.196341	-3.09349	0.00197819	0.0464124	DEG
h1SMcG0000710	746.578	0.00400581	0.130926	0.0305959	0.975592	0.991244	none
h1SMcG0000711	681.593	0.0484661	0.157688	0.307355	0.758574	0.921169	none
h1SMcG0000716	238.005	-0.0626907	0.205295	-0.305369	0.760085	0.921654	none
h1SMcG0000719	472.345	0.0745201	0.151208	0.492832	0.622131	0.866617	none
h1SMcG0000721	779.541	0.054617	0.13173	0.414615	0.678424	0.889671	none
h1SMcG0000723	1318.55	0.294108	0.141307	2.08134	0.0374029	0.257489	none
h1SMcG0000726	566.331	-0.0765824	0.143529	-0.533569	0.59364	0.851956	none
h1SMcG0000727	183.905	-0.287324	0.229424	-1.25237	0.210435	0.575427	none
h1SMcG0000728	654.603	-0.00110854	0.137737	-0.00804825	0.993578	0.997517	none
h1SMcG0000729	2057.22	0.167765	0.108305	1.54901	0.12138	0.44915	none
h1SMcG0000730	3235.17	-0.853572	0.194604	-4.3862	1.15348e-05	0.000941227	DEG
h1SMcG0000735	2006.11	0.0804771	0.112624	0.714568	0.474876	0.783339	none
h1SMcG0000736	23817	0.310146	0.10053	3.08511	0.00203479	0.0472678	none
h1SMcG0000738	2443.82	0.171899	0.101652	1.69105	0.0908264	0.391535	none
h1SMcG0000739	81.331	-0.397833	0.332257	-1.19736	0.231165	0.600809	none
h1SMcG0000740	628.075	-0.321179	0.18371	-1.74829	0.0804133	0.370179	none
h1SMcG0000741	2102.37	-0.00774861	0.112133	-0.0691022	0.944908	0.982751	none
h1SMcG0000742	1821	-0.073859	0.10715	-0.689304	0.490632	0.793452	none
h1SMcG0000743	1321.62	0.136916	0.116105	1.17924	0.238302	0.609015	none
h1SMcG0000744	500.054	0.100691	0.149489	0.67357	0.500585	0.798112	none
h1SMcG0000745	1953.92	0.256264	0.11761	2.17894	0.0293362	0.227539	none
h1SMcG0000746	703.518	0.213134	0.137318	1.55212	0.120634	0.447642	none
h1SMcG0000747	267.862	0.345467	0.186782	1.84957	0.0643753	0.338251	none
h1SMcG0000748	3182.78	-0.0582076	0.109965	-0.529329	0.596577	0.853353	none
h1SMcG0000749	2529.5	-0.103642	0.102135	-1.01476	0.310222	0.66952	none
h1SMcG0000750	3507.65	-0.0720028	0.105895	-0.679943	0.496541	0.796629	none
h1SMcG0000751	5101.03	-0.00431645	0.0936692	-0.0460819	0.963245	0.987605	none
h1SMcG0000752	5185.23	0.033174	0.0933239	0.355472	0.722236	0.907166	none
h1SMcG0000753	104.087	0.0717945	0.308162	0.232977	0.81578	0.944113	none
h1SMcG0000754	663.378	0.222104	0.150572	1.47507	0.140194	0.479737	none
h1SMcG0000757	2987.56	-0.197554	0.116626	-1.69392	0.0902811	0.390862	none
h1SMcG0000758	65.6074	-0.365963	0.364143	-1.005	0.314899	0.673633	none
h1SMcG0000759	2798.68	0.188362	0.106371	1.7708	0.0765931	0.362341	none
h1SMcG0000760	236.556	0.00930182	0.201943	0.0460615	0.963261	0.987605	none
h1SMcG0000763	1334.26	0.0201948	0.116593	0.173208	0.862488	0.957528	none
h1SMcG0000764	1077.23	-0.388575	0.158559	-2.45067	0.0142592	0.15322	none
h1SMcG0000765	108.762	0.176571	0.274789	0.642569	0.520504	0.810326	none
h1SMcG0000766	12016.3	0.133987	0.103574	1.29363	0.195792	0.558142	none
h1SMcG0000770	1382.85	-0.149775	0.113275	-1.32223	0.186092	0.544621	none
h1SMcG0000771	813.405	-0.215818	0.149162	-1.44687	0.147932	0.492306	none
h1SMcG0000772	7916.78	-0.107724	0.0940672	-1.14518	0.252135	0.622495	none
h1SMcG0000773	948.083	-0.614442	0.144207	-4.26083	2.03666e-05	0.00152276	DEG
h1SMcG0000780	2373.36	0.134846	0.10937	1.23294	0.217599	0.58464	none
h1SMcG0000782	822.478	-0.0245205	0.131369	-0.186654	0.851932	0.953817	none
h1SMcG0000783	853.54	-0.0207782	0.133694	-0.155416	0.876493	0.961785	none
h1SMcG0000785	1783	0.0169661	0.112907	0.150267	0.880554	0.962984	none
h1SMcG0000788	137.353	-0.0964802	0.248668	-0.387988	0.698025	0.898574	none
h1SMcG0000789	7545.85	0.0134112	0.0950483	0.141099	0.887792	0.964795	none
h1SMcG0000790	17970.1	0.0568452	0.0925268	0.614364	0.538975	0.821701	none
h1SMcG0000792	4484.13	-0.276741	0.14173	-1.95259	0.0508686	0.299529	none
h1SMcG0000794	294.439	0.0171776	0.179893	0.0954881	0.923927	0.976471	none
h1SMcG0000796	311.414	-0.209377	0.182066	-1.15	0.250142	0.620212	none
h1SMcG0000797	2634.65	0.0238425	0.102986	0.231512	0.816917	0.944113	none
h1SMcG0000798	200.699	-0.242626	0.213812	-1.13476	0.256475	0.627237	none
h1SMcG0000799	6186.47	-0.145305	0.105905	-1.37204	0.170053	0.523777	none
h1SMcG0000801	483.544	-0.475073	0.178156	-2.66662	0.00766189	0.105903	none
h1SMcG0000802	3654.92	-0.117631	0.101649	-1.15723	0.24718	0.617444	none
h1SMcG0000803	2803.48	-0.0242096	0.102662	-0.235818	0.813574	0.94332	none
h1SMcG0000804	962.037	0.101089	0.126797	0.79725	0.425306	0.751137	none
h1SMcG0000808	154.635	-0.314363	0.243809	-1.28938	0.197266	0.560055	none
h1SMcG0000809	1776.27	-0.336872	0.16	-2.10544	0.0352527	0.249111	none
h1SMcG0000811	87.9795	0.099702	0.30423	0.327719	0.743124	0.916298	none
h1SMcG0000812	608.01	0.0183126	0.157353	0.116379	0.907352	0.971537	none
h1SMcG0000813	1712.88	0.103517	0.116061	0.891917	0.372437	0.715284	none
h1SMcG0000814	1558.31	0.207778	0.120326	1.7268	0.0842041	0.37828	none
h1SMcG0000815	433.585	-0.13538	0.170651	-0.793315	0.427594	0.752609	none
h1SMcG0000816	577.854	-0.0249063	0.172062	-0.144752	0.884906	0.963459	none
h1SMcG0000817	89.233	-0.0381105	0.314401	-0.121216	0.90352	0.970166	none
h1SMcG0000819	2072.09	-0.0108049	0.105878	-0.102051	0.918716	0.975335	none
h1SMcG0000820	433.626	-0.0788054	0.159837	-0.493035	0.621988	0.866617	none
h1SMcG0000821	6040.12	0.181681	0.0995715	1.82463	0.0680566	0.344896	none
h1SMcG0000822	6390.57	-0.261834	0.104185	-2.51317	0.0119653	0.136996	none
h1SMcG0000824	8707.57	0.0875989	0.0943823	0.928128	0.353341	0.701326	none
h1SMcG0000825	4248.72	-0.0187408	0.0963099	-0.194588	0.845716	0.951218	none
h1SMcG0000827	808.9	-0.035351	0.148136	-0.238638	0.811386	0.94227	none
h1SMcG0000830	12078.7	0.182281	0.0917606	1.98648	0.04698	0.288686	none
h1SMcG0000832	1133.08	-0.367237	0.127154	-2.88811	0.00387559	0.0712001	none
h1SMcG0000835	74.8237	-0.0630948	0.336356	-0.187584	0.851203	0.953501	none
h1SMcG0000837	462.44	-0.0293395	0.156314	-0.187697	0.851114	0.953492	none
h1SMcG0000841	700.421	0.0930447	0.142009	0.655201	0.512338	0.806029	none
h1SMcG0000842	328.583	0.078687	0.183691	0.428366	0.668385	0.885484	none
h1SMcG0000844	137.954	-0.0524139	0.255038	-0.205514	0.83717	0.949104	none
h1SMcG0000845	10441.6	0.217093	0.104222	2.083	0.0372517	0.256894	none
h1SMcG0000846	1816.04	0.200435	0.11665	1.71826	0.0857494	0.38088	none
h1SMcG0000850	605.855	-0.00926924	0.140627	-0.0659136	0.947447	0.984203	none
h1SMcG0000851	335.293	-0.0492834	0.184981	-0.266424	0.789913	0.933942	none
h1SMcG0000852	1536.06	-0.130452	0.114649	-1.13784	0.255187	0.625516	none
h1SMcG0000855	410.708	-0.112364	0.163046	-0.689152	0.490728	0.793527	none
h1SMcG0000856	2196.38	-0.151184	0.109731	-1.37777	0.168275	0.520667	none
h1SMcG0000858	2318.45	0.0616536	0.102528	0.601332	0.547619	0.825795	none
h1SMcG0000859	707.319	-0.0538977	0.136084	-0.396063	0.692059	0.896335	none
h1SMcG0000860	114.728	-0.730284	0.320645	-2.27755	0.0227536	0.199951	none
h1SMcG0000864	1729.84	-0.0151316	0.11486	-0.13174	0.89519	0.96689	none
h1SMcG0000866	1232.7	0.179187	0.133712	1.34009	0.180216	0.53767	none
h1SMcG0000868	319.593	-0.19018	0.179047	-1.06218	0.288153	0.655372	none
h1SMcG0000871	612.542	-0.298712	0.145956	-2.04659	0.0406981	0.267606	none
h1SMcG0000872	1394.23	-0.375313	0.112675	-3.33093	0.000865577	0.026758	none
h1SMcG0000873	2239.9	0.215707	0.124093	1.73827	0.0821625	0.374578	none
h1SMcG0000874	549.733	0.0952408	0.145259	0.65566	0.512043	0.806028	none
h1SMcG0000875	2585.69	-0.0128097	0.100586	-0.127351	0.898663	0.968079	none
h1SMcG0000877	12806.2	0.137812	0.0940649	1.46507	0.142901	0.484831	none
h1SMcG0000878	385.398	0.0203023	0.16371	0.124014	0.901304	0.969304	none
h1SMcG0000880	674.578	0.153748	0.16839	0.913047	0.361218	0.707429	none
h1SMcG0000881	134.272	0.193241	0.268746	0.719046	0.472112	0.782621	none
h1SMcG0000882	1255.8	-0.0674975	0.114502	-0.589489	0.555533	0.831412	none
h1SMcG0000884	922.978	0.140039	0.125924	1.11209	0.266098	0.63652	none
h1SMcG0000885	1351.84	0.289984	0.124016	2.33827	0.0193731	0.1824	none
h1SMcG0000886	3675.11	0.0418728	0.0964463	0.434157	0.664175	0.883368	none
h1SMcG0000887	4847.39	-0.023969	0.0953089	-0.251487	0.801438	0.937635	none
h1SMcG0000888	1421.78	0.276916	0.136461	2.02927	0.0424305	0.274434	none
h1SMcG0000890	1982.61	0.0971581	0.106073	0.915958	0.359689	0.705897	none
h1SMcG0000892	1131.2	0.202953	0.128009	1.58546	0.112863	0.434869	none
h1SMcG0000893	442.474	-0.252303	0.162088	-1.55658	0.11957	0.446052	none
h1SMcG0000896	11973	-0.182647	0.110728	-1.64951	0.0990432	0.407355	none
h1SMcG0000897	1183.76	-0.307829	0.128816	-2.38967	0.0168633	0.167539	none
h1SMcG0000898	2595.54	-0.0556577	0.101229	-0.549819	0.582444	0.845515	none
h1SMcG0000900	125.484	0.220882	0.285301	0.774208	0.438808	0.758967	none
h1SMcG0000901	804.689	0.164635	0.13194	1.2478	0.212104	0.576956	none
h1SMcG0000902	7006.14	0.0991871	0.097	1.02255	0.306522	0.667966	none
h1SMcG0000904	1331.56	0.298224	0.123065	2.42331	0.0153798	0.159373	none
h1SMcG0000906	9896.3	-0.00369271	0.0955392	-0.0386513	0.969168	0.989085	none
h1SMcG0000907	292.349	-0.255636	0.181697	-1.40694	0.159445	0.507872	none
h1SMcG0000908	818.481	-0.116781	0.130205	-0.896898	0.369773	0.712932	none
h1SMcG0000909	364.637	-0.184492	0.167062	-1.10433	0.269449	0.63871	none
h1SMcG0000910	4136.79	0.0399496	0.0995749	0.401201	0.688272	0.894533	none
h1SMcG0000913	1437.54	0.131947	0.111437	1.18404	0.236395	0.607232	none
h1SMcG0000915	131.742	-0.218878	0.259708	-0.842783	0.39935	0.732648	none
h1SMcG0000917	678.969	-0.761228	0.145482	-5.23246	1.67267e-07	2.40072e-05	DEG
h1SMcG0000918	1559.15	0.321876	0.114207	2.81835	0.00482709	0.0816794	none
h1SMcG0000919	455.16	0.117776	0.174655	0.674339	0.500096	0.798112	none
h1SMcG0000920	885.945	0.0721199	0.127673	0.56488	0.572156	0.839945	none
h1SMcG0000921	1982.97	0.223587	0.109146	2.04851	0.04051	0.267417	none
h1SMcG0000922	758.895	0.0893461	0.140711	0.634963	0.525453	0.813504	none
h1SMcG0000924	2325.71	0.125723	0.105605	1.1905	0.233851	0.604753	none
h1SMcG0000925	2738.95	0.10574	0.115982	0.911689	0.361933	0.707794	none
h1SMcG0000926	883.771	-0.0815621	0.127109	-0.64167	0.521088	0.810497	none
h1SMcG0000928	696.006	-0.016448	0.14906	-0.110345	0.912136	0.973446	none
h1SMcG0000929	1287.97	0.0366889	0.115458	0.317767	0.750662	0.918979	none
h1SMcG0000932	2094.49	0.0592872	0.11075	0.535326	0.592425	0.851428	none
h1SMcG0000933	2044.18	0.249927	0.124769	2.00311	0.0451654	0.283718	none
h1SMcG0000934	2866.62	0.0680447	0.103556	0.657083	0.511128	0.805511	none
h1SMcG0000935	2614.76	-0.104061	0.120919	-0.860581	0.389469	0.726553	none
h1SMcG0000936	221.795	-0.49853	0.228112	-2.18546	0.0288553	0.226131	none
h1SMcG0000938	1999.6	0.0696676	0.108851	0.640026	0.522156	0.811542	none
h1SMcG0000941	232.552	-0.0090625	0.203029	-0.0446364	0.964397	0.987776	none
h1SMcG0000944	1309.48	-0.0232792	0.113839	-0.204492	0.837969	0.94922	none
h1SMcG0000945	76.1189	0.247034	0.354431	0.696987	0.485811	0.791438	none
h1SMcG0000946	78.3177	-0.07791	0.345884	-0.225249	0.821786	0.944742	none
h1SMcG0000948	590.868	0.326087	0.150217	2.17078	0.0299479	0.229137	none
h1SMcG0000951	254.367	0.0154192	0.190847	0.0807938	0.935606	0.979446	none
h1SMcG0000952	3210.45	-0.0387783	0.0993479	-0.390329	0.696293	0.898306	none
h1SMcG0000954	355.991	0.209633	0.17184	1.21993	0.22249	0.590187	none
h1SMcG0000958	3640.54	0.177076	0.0990884	1.78705	0.0739299	0.357766	none
h1SMcG0000960	1098.31	0.0221069	0.118779	0.186119	0.852352	0.953888	none
h1SMcG0000961	385.455	0.0357523	0.179022	0.199709	0.841708	0.949751	none
h1SMcG0000962	3279.84	0.137023	0.119182	1.1497	0.250269	0.620367	none
h1SMcG0000963	177.096	-0.403582	0.225443	-1.79018	0.0734257	0.356596	none
h1SMcG0000964	117.351	0.129406	0.270762	0.477932	0.632698	0.871984	none
h1SMcG0000967	3151.73	-0.201619	0.108256	-1.86243	0.062542	0.332292	none
h1SMcG0000968	471.614	0.102195	0.162956	0.627132	0.530573	0.816794	none
h1SMcG0000971	1682.49	0.0235088	0.112896	0.208233	0.835047	0.948447	none
h1SMcG0000972	1012.54	-0.279614	0.132795	-2.10562	0.0352377	0.249111	none
h1SMcG0000973	66.4358	0.0312	0.357354	0.0873084	0.930426	0.977875	none
h1SMcG0000974	440.48	0.288806	0.165495	1.74511	0.0809664	0.370998	none
h1SMcG0000975	3650.67	-0.270697	0.134428	-2.0137	0.0440415	0.279526	none
h1SMcG0000976	782.601	-0.0712276	0.145147	-0.490729	0.623618	0.867561	none
h1SMcG0000977	699.704	0.11564	0.141766	0.815713	0.414664	0.743756	none
h1SMcG0000978	1208.1	-0.0674291	0.126807	-0.531744	0.594903	0.852226	none
h1SMcG0000979	7724.22	0.00556257	0.0972927	0.0571735	0.954407	0.985616	none
h1SMcG0000980	1748.4	-0.0043934	0.108377	-0.0405382	0.967664	0.988531	none
h1SMcG0000981	2367.18	0.177953	0.105123	1.69281	0.0904925	0.3911	none
h1SMcG0000982	255.411	-0.220158	0.190496	-1.15571	0.2478	0.617444	none
h1SMcG0000988	4521.89	-0.0737773	0.10302	-0.716145	0.473902	0.782892	none
h1SMcG0000989	3440.34	-0.0848173	0.112743	-0.752308	0.451866	0.767594	none
h1SMcG0000990	1381.65	-0.369734	0.166248	-2.22399	0.0261491	0.214792	none
h1SMcG0000991	4990.76	-0.626943	0.18026	-3.478	0.000505176	0.018046	DEG
h1SMcG0000992	1614.34	0.0167185	0.114413	0.146124	0.883823	0.963217	none
h1SMcG0000994	5460.73	-0.225234	0.116648	-1.93088	0.0534974	0.306148	none
h1SMcG0000995	1961.36	-0.273954	0.15948	-1.7178	0.0858336	0.381048	none
h1SMcG0000997	2523.35	0.146544	0.128087	1.1441	0.252582	0.622643	none
h1SMcG0000998	135105	-0.402659	0.41436	-0.971759	0.33117	0.685761	none
h1SMcG0000999	3328.21	0.192519	0.101246	1.9015	0.0572367	0.317269	none
h1SMcG0001005	1296.4	-0.223035	0.114816	-1.94254	0.0520716	0.302621	none
h1SMcG0001006	555.346	-0.0458393	0.145513	-0.315019	0.752747	0.919624	none
h1SMcG0001007	1788.48	-0.0285299	0.106885	-0.266922	0.789529	0.933942	none
h1SMcG0001008	1263.14	0.0498073	0.115911	0.429702	0.667413	0.884765	none
h1SMcG0001010	4031.97	-0.137522	0.0981736	-1.4008	0.161273	0.509619	none
h1SMcG0001011	7173.27	-0.229163	0.120536	-1.9012	0.0572753	0.317348	none
h1SMcG0001012	169.887	0.0260348	0.259487	0.100332	0.920081	0.975504	none
h1SMcG0001013	371.326	0.261236	0.20189	1.29395	0.195682	0.558105	none
h1SMcG0001014	1414.44	0.0536186	0.122366	0.438181	0.661255	0.88269	none
h1SMcG0001015	4485.1	-0.0407165	0.097753	-0.416525	0.677026	0.889252	none
h1SMcG0001016	778.402	-0.129593	0.138539	-0.935427	0.349568	0.698746	none
h1SMcG0001017	3601.17	-0.0889807	0.10613	-0.838417	0.401797	0.734296	none
h1SMcG0001018	7809.73	0.109331	0.0977774	1.11816	0.263497	0.635212	none
h1SMcG0001019	1997.17	-0.154457	0.113531	-1.36049	0.173676	0.52916	none
h1SMcG0001020	174.848	-0.373713	0.231188	-1.61649	0.105988	0.421946	none
h1SMcG0001022	10913	0.285955	0.10928	2.61672	0.00887802	0.115746	none
h1SMcG0001025	1665.5	0.00910543	0.109558	0.0831108	0.933763	0.979065	none
h1SMcG0001026	223.952	0.162623	0.210229	0.773555	0.439194	0.759471	none
h1SMcG0001027	533.012	-0.0838302	0.147207	-0.569471	0.569037	0.838046	none
h1SMcG0001028	198.042	0.0994191	0.211814	0.46937	0.638805	0.875057	none
h1SMcG0001029	310.512	-0.0137728	0.176353	-0.078098	0.93775	0.979871	none
h1SMcG0001030	8745.68	-0.0114021	0.0942592	-0.120966	0.903718	0.970166	none
h1SMcG0001032	2649.82	-0.210993	0.116772	-1.80688	0.0707804	0.350738	none
h1SMcG0001033	2362.19	0.284343	0.105217	2.70246	0.00688287	0.099409	none
h1SMcG0001034	225.357	-0.367974	0.209037	-1.76033	0.0783518	0.365923	none
h1SMcG0001035	183.532	-0.028882	0.239353	-0.120667	0.903955	0.970238	none
h1SMcG0001036	1028.33	0.209106	0.124142	1.68441	0.0921029	0.394499	none
h1SMcG0001040	271.608	0.208732	0.187967	1.11047	0.266794	0.636592	none
h1SMcG0001041	1152.69	0.0363514	0.117871	0.308399	0.757779	0.920953	none
h1SMcG0001042	4411.33	0.181361	0.109468	1.65674	0.0975714	0.404973	none
h1SMcG0001043	5193.72	0.176571	0.101755	1.73526	0.082694	0.375829	none
h1SMcG0001045	75.7384	-0.135416	0.368078	-0.367901	0.712947	0.902801	none
h1SMcG0001050	793.136	0.0748769	0.139073	0.5384	0.590301	0.850001	none
h1SMcG0001051	102.572	0.287601	0.338767	0.848964	0.395901	0.730667	none
h1SMcG0001052	3507.62	-0.0848065	0.098109	-0.86441	0.387362	0.725233	none
h1SMcG0001053	3108.54	-0.0364992	0.105333	-0.346511	0.728958	0.909574	none
h1SMcG0001055	1719.15	0.138798	0.116224	1.19423	0.232389	0.603012	none
h1SMcG0001056	465.571	0.17212	0.155523	1.10671	0.268417	0.637625	none
h1SMcG0001058	5817.67	0.116759	0.0994439	1.17412	0.240348	0.61044	none
h1SMcG0001060	618.334	0.135887	0.146198	0.929473	0.352644	0.700897	none
h1SMcG0001062	5458.45	0.0405646	0.10102	0.401548	0.688016	0.894521	none
h1SMcG0001065	936.595	0.00756075	0.12633	0.0598491	0.952276	0.984961	none
h1SMcG0001066	2739.41	-0.0245462	0.107211	-0.228953	0.818906	0.944232	none
h1SMcG0001067	677.28	0.251965	0.14266	1.76619	0.0773643	0.363906	none
h1SMcG0001068	3662.22	0.0270951	0.0993099	0.272834	0.784981	0.932291	none
h1SMcG0001069	307.373	-0.0957831	0.193789	-0.494265	0.621119	0.866258	none
h1SMcG0001074	1229.73	-0.00877391	0.120302	-0.0729327	0.94186	0.981519	none
h1SMcG0001077	334.683	0.200602	0.170903	1.17378	0.240485	0.61044	none
h1SMcG0001078	6957.99	0.288486	0.111811	2.58011	0.00987686	0.122319	none
h1SMcG0001081	3221.27	0.0840406	0.101333	0.829353	0.406904	0.738155	none
h1SMcG0001082	57580	0.339043	0.10674	3.17635	0.00149142	0.0384575	none
h1SMcG0001083	245.154	-0.0219211	0.193263	-0.113426	0.909693	0.972295	none
h1SMcG0001084	106.562	0.340217	0.322269	1.05569	0.291108	0.656505	none
h1SMcG0001085	981.874	-0.0743477	0.126351	-0.588421	0.55625	0.831797	none
h1SMcG0001086	1529.1	0.109411	0.112523	0.972347	0.330878	0.685686	none
h1SMcG0001087	102.829	0.120014	0.284766	0.421448	0.673428	0.88798	none
h1SMcG0001088	300.407	-0.198063	0.19551	-1.01305	0.311034	0.669955	none
h1SMcG0001089	716.422	0.17349	0.149462	1.16076	0.245739	0.615543	none
h1SMcG0001090	765.747	0.0599734	0.13481	0.444874	0.656411	0.881896	none
h1SMcG0001092	4004.85	0.147449	0.102389	1.44009	0.149843	0.495071	none
h1SMcG0001094	895.537	-0.12521	0.124894	-1.00253	0.316088	0.674425	none
h1SMcG0001095	112.912	0.353906	0.277781	1.27405	0.202646	0.567318	none
h1SMcG0001097	381.886	0.0768544	0.164151	0.468193	0.639647	0.875296	none
h1SMcG0001098	4114.77	-0.133954	0.109767	-1.22035	0.222333	0.590159	none
h1SMcG0001100	2158.42	-0.126491	0.107507	-1.17658	0.239361	0.609817	none
h1SMcG0001101	3740.32	0.123883	0.105597	1.17317	0.240726	0.610588	none
h1SMcG0001102	1598.57	0.11138	0.118432	0.940459	0.346982	0.696719	none
h1SMcG0001103	1767.43	-0.448472	0.194093	-2.31061	0.0208545	0.189313	none
h1SMcG0001104	2043.68	0.121846	0.107031	1.13841	0.254947	0.625119	none
h1SMcG0001109	1851.08	0.0134422	0.106994	0.125635	0.900021	0.96872	none
h1SMcG0001110	9026.8	0.0346854	0.090491	0.383302	0.701496	0.899935	none
h1SMcG0001112	231	0.289894	0.209865	1.38134	0.167175	0.518873	none
h1SMcG0001114	469.404	-0.29777	0.167868	-1.77384	0.0760902	0.361134	none
h1SMcG0001115	727.728	-0.0434763	0.135427	-0.32103	0.748187	0.91768	none
h1SMcG0001116	19444.8	-0.121248	0.0871678	-1.39097	0.164235	0.514659	none
h1SMcG0001117	1204.75	-0.222453	0.13194	-1.68602	0.0917924	0.394077	none
h1SMcG0001118	1289.56	0.101541	0.134656	0.754075	0.450804	0.767169	none
h1SMcG0001119	375.442	-0.138644	0.17873	-0.775715	0.437917	0.758324	none
h1SMcG0001120	805.3	0.0887147	0.140868	0.629774	0.528843	0.815301	none
h1SMcG0001122	8546.27	0.275944	0.107166	2.57491	0.0100266	0.123413	none
h1SMcG0001124	1039.62	-0.141829	0.127459	-1.11274	0.265818	0.63652	none
h1SMcG0001125	196.394	0.270485	0.224129	1.20683	0.227498	0.59658	none
h1SMcG0001133	858.677	0.0614081	0.134336	0.457122	0.647584	0.877975	none
h1SMcG0001134	1062.03	0.191608	0.122849	1.5597	0.11883	0.444983	none
h1SMcG0001138	2281.08	-0.031997	0.108418	-0.295126	0.767898	0.925377	none
h1SMcG0001140	30095.6	0.177845	0.103235	1.72272	0.084939	0.379923	none
h1SMcG0001142	2554.83	0.27483	0.111956	2.4548	0.0140963	0.151875	none
h1SMcG0001144	1450.58	0.117441	0.110923	1.05876	0.289708	0.655948	none
h1SMcG0001149	914.129	0.136136	0.130652	1.04197	0.297424	0.661804	none
h1SMcG0001151	172.013	-0.0693786	0.234857	-0.295408	0.767682	0.925282	none
h1SMcG0001152	648.776	0.0564989	0.138765	0.407156	0.683893	0.892264	none
h1SMcG0001153	1054.72	-0.0923504	0.12985	-0.711211	0.476954	0.785399	none
h1SMcG0001154	2070.2	0.264304	0.105599	2.50289	0.0123184	0.139255	none
h1SMcG0001155	311.316	-0.255016	0.204351	-1.24793	0.212057	0.576956	none
h1SMcG0001156	142.055	-0.0478788	0.24316	-0.196902	0.843904	0.950213	none
h1SMcG0001161	377.465	-0.0646004	0.17338	-0.372593	0.709451	0.901893	none
h1SMcG0001162	476.649	0.0547667	0.178845	0.306225	0.759434	0.921212	none
h1SMcG0001163	662.851	-0.112653	0.136752	-0.823779	0.410065	0.740683	none
h1SMcG0001165	1458.61	0.0367448	0.120916	0.303887	0.761214	0.922257	none
h1SMcG0001166	233.873	0.145889	0.22722	0.642058	0.520835	0.810326	none
h1SMcG0001170	2722.9	0.170544	0.110628	1.5416	0.123171	0.452461	none
h1SMcG0001172	2419.78	0.0278497	0.105267	0.264562	0.791347	0.934346	none
h1SMcG0001175	2828.86	-0.116006	0.110638	-1.04851	0.294402	0.659225	none
h1SMcG0001176	701.356	0.234644	0.147547	1.5903	0.111768	0.432413	none
h1SMcG0001178	811.072	0.208253	0.129941	1.60267	0.109008	0.426732	none
h1SMcG0001180	874.023	0.0357295	0.130952	0.272844	0.784973	0.932291	none
h1SMcG0001183	19058.6	-0.15461	0.103525	-1.49346	0.135318	0.473186	none
h1SMcG0001184	1972.74	-0.0504246	0.11382	-0.443021	0.657751	0.882114	none
h1SMcG0001186	935.324	0.166302	0.145116	1.14599	0.251798	0.621949	none
h1SMcG0001187	556.357	-0.352146	0.161209	-2.18441	0.028932	0.226427	none
h1SMcG0001188	15610.5	0.0399713	0.0897429	0.445397	0.656033	0.881676	none
h1SMcG0001189	50811.7	0.174349	0.095265	1.83015	0.0672282	0.343799	none
h1SMcG0001191	2281.55	0.197937	0.119288	1.65932	0.0970513	0.403962	none
h1SMcG0001193	110.264	-0.0445385	0.298849	-0.149033	0.881527	0.963128	none
h1SMcG0001194	3509.59	-0.0462526	0.0986327	-0.468938	0.639114	0.87512	none
h1SMcG0001195	550.535	0.147867	0.159033	0.929785	0.352483	0.700897	none
h1SMcG0001198	941.603	-0.0167376	0.12788	-0.130886	0.895866	0.967068	none
h1SMcG0001201	108.502	-0.517831	0.281477	-1.83969	0.0658134	0.341321	none
h1SMcG0001204	1218.36	0.269818	0.138847	1.94328	0.0519826	0.302621	none
h1SMcG0001205	591.81	0.291656	0.1603	1.81943	0.0688458	0.346167	none
h1SMcG0001206	7689.12	0.0623304	0.0958845	0.650058	0.515655	0.807674	none
h1SMcG0001207	84.583	0.832881	0.311609	2.67284	0.00752131	0.10468	none
h1SMcG0001208	4445.74	0.127572	0.121511	1.04988	0.293775	0.658535	none
h1SMcG0001209	9168.77	0.204324	0.114585	1.78316	0.0745608	0.358731	none
h1SMcG0001210	10776	0.187737	0.103877	1.80729	0.0707164	0.350643	none
h1SMcG0001212	560.521	0.0846362	0.154834	0.546626	0.584636	0.846745	none
h1SMcG0001214	419.886	0.324038	0.158657	2.04237	0.0411145	0.269322	none
h1SMcG0001215	1092.4	0.204291	0.119845	1.70462	0.0882649	0.386865	none
h1SMcG0001216	972.01	0.0694556	0.123162	0.563935	0.572799	0.840603	none
h1SMcG0001218	741.499	-0.0633219	0.137837	-0.459398	0.645948	0.877669	none
h1SMcG0001220	194.899	-0.0903955	0.216136	-0.418234	0.675776	0.88896	none
h1SMcG0001221	358.446	-0.399529	0.171933	-2.32375	0.0201387	0.186107	none
h1SMcG0001222	2839.11	-0.469165	0.160207	-2.9285	0.00340606	0.065104	none
h1SMcG0001223	4027.67	-0.012291	0.0965376	-0.127318	0.898689	0.968079	none
h1SMcG0001227	5080.93	0.352868	0.112491	3.13684	0.00170778	0.0421051	none
h1SMcG0001228	846.183	0.0354503	0.1308	0.271025	0.786371	0.932291	none
h1SMcG0001229	452.297	0.00897382	0.165717	0.0541516	0.956814	0.98619	none
h1SMcG0001230	1258.25	0.25957	0.120067	2.16188	0.0306274	0.232362	none
h1SMcG0001231	949.798	0.111887	0.129834	0.861766	0.388816	0.726015	none
h1SMcG0001233	1233.73	0.020694	0.134171	0.154236	0.877423	0.962048	none
h1SMcG0001234	777.178	0.189026	0.141402	1.3368	0.181289	0.538451	none
h1SMcG0001235	486.133	0.115335	0.153082	0.75342	0.451198	0.767413	none
h1SMcG0001236	961.086	0.0150829	0.12736	0.118428	0.905729	0.970898	none
h1SMcG0001237	1920.91	-0.0368799	0.105889	-0.348288	0.727624	0.909035	none
h1SMcG0001238	3684.66	-0.14491	0.11582	-1.25116	0.210876	0.576012	none
h1SMcG0001241	983.169	0.189256	0.126548	1.49553	0.134776	0.472215	none
h1SMcG0001242	576.91	0.480742	0.1671	2.87698	0.00401505	0.0726824	none
h1SMcG0001243	3027.92	-0.394315	0.1553	-2.53906	0.0111151	0.131835	none
h1SMcG0001246	300.51	-0.0230686	0.178724	-0.129074	0.897299	0.967735	none
h1SMcG0001248	888.378	0.0286614	0.130078	0.220341	0.825606	0.945919	none
h1SMcG0001249	148.386	0.173569	0.240795	0.720815	0.471023	0.78212	none
h1SMcG0001250	294.5	-0.208358	0.185301	-1.12443	0.260832	0.632315	none
h1SMcG0001251	547.133	0.110845	0.15313	0.723863	0.46915	0.780218	none
h1SMcG0001252	2875.1	0.333396	0.122676	2.71769	0.00657386	0.0968605	none
h1SMcG0001253	1994.27	-0.0739476	0.107561	-0.687498	0.491769	0.79439	none
h1SMcG0001254	858.889	-0.146624	0.160236	-0.915053	0.360164	0.706476	none
h1SMcG0001255	3325.22	0.135052	0.107997	1.25052	0.211109	0.576056	none
h1SMcG0001259	4391.09	-0.747702	0.395604	-1.89003	0.0587542	0.321104	none
h1SMcG0001261	1771.06	-0.362215	0.140253	-2.58259	0.00980622	0.122093	none
h1SMcG0001263	350.065	0.0781453	0.173733	0.4498	0.652855	0.880644	none
h1SMcG0001264	1443.25	0.123479	0.117144	1.05408	0.291847	0.657584	none
h1SMcG0001266	2120.44	-0.0103058	0.112146	-0.0918957	0.926781	0.977136	none
h1SMcG0001267	764.355	-0.180623	0.13024	-1.38685	0.165487	0.516145	none
h1SMcG0001270	1604.65	0.0417246	0.109011	0.382756	0.701901	0.900034	none
h1SMcG0001272	107.59	-0.0365759	0.285592	-0.128071	0.898093	0.967979	none
h1SMcG0001273	1092.1	0.114009	0.138633	0.822386	0.410857	0.741249	none
h1SMcG0001274	432.842	-0.257943	0.177647	-1.452	0.146501	0.490949	none
h1SMcG0001275	8639.8	-0.363839	0.141984	-2.56254	0.0103908	0.125791	none
h1SMcG0001277	519.852	0.101702	0.147164	0.691081	0.489515	0.793081	none
h1SMcG0001278	3525.5	0.0469677	0.0973909	0.48226	0.629622	0.870488	none
h1SMcG0001279	2701.1	-0.170351	0.106258	-1.60319	0.108893	0.426612	none
h1SMcG0001280	2673.32	-0.204846	0.099903	-2.05045	0.0403202	0.266947	none
h1SMcG0001281	2808.15	0.0451981	0.101619	0.44478	0.656479	0.881896	none
h1SMcG0001283	9684.91	0.0135323	0.0975011	0.138791	0.889615	0.965216	none
h1SMcG0001284	408.931	-0.101633	0.166116	-0.611818	0.540658	0.822552	none
h1SMcG0001287	523.657	-0.105313	0.15914	-0.661765	0.508122	0.803598	none
h1SMcG0001288	10633.6	-0.295631	0.117853	-2.50847	0.0121255	0.138293	none
h1SMcG0001290	5983.08	0.0825306	0.0948959	0.869696	0.384467	0.723322	none
h1SMcG0001291	3188.58	-0.217329	0.103146	-2.10701	0.0351167	0.249111	none
h1SMcG0001293	525.757	0.0559544	0.147824	0.378521	0.705044	0.900879	none
h1SMcG0001295	2611.8	-0.0549406	0.10322	-0.532267	0.594541	0.852087	none
h1SMcG0001297	353.278	0.0968124	0.180983	0.534926	0.592701	0.851464	none
h1SMcG0001300	1927.65	-0.0109502	0.107798	-0.10158	0.91909	0.975335	none
h1SMcG0001301	329.337	0.146894	0.17779	0.826222	0.408678	0.739616	none
h1SMcG0001302	350.344	0.173586	0.183355	0.946722	0.343781	0.694954	none
h1SMcG0001303	1507.62	-0.0318976	0.112578	-0.283337	0.776919	0.928887	none
h1SMcG0001304	3163.77	-0.0735377	0.110271	-0.666882	0.504848	0.80097	none
h1SMcG0001306	612.946	-0.299339	0.138827	-2.1562	0.0310683	0.234141	none
h1SMcG0001307	239.752	0.164078	0.197232	0.831904	0.405463	0.737117	none
h1SMcG0001308	970.686	0.0830906	0.14497	0.573157	0.566538	0.837293	none
h1SMcG0001309	2115.07	0.235484	0.129551	1.81769	0.069111	0.346633	none
h1SMcG0001314	19418.8	0.0668108	0.0912297	0.732335	0.463964	0.776933	none
h1SMcG0001315	96.7245	0.337516	0.330811	1.02027	0.307602	0.668148	none
h1SMcG0001316	314.678	-0.114692	0.179533	-0.638837	0.522929	0.811922	none
h1SMcG0001317	515.798	-0.132562	0.149163	-0.888705	0.374162	0.716498	none
h1SMcG0001318	1084.29	0.0998767	0.124647	0.801278	0.422971	0.74989	none
h1SMcG0001319	1642.32	-0.177227	0.112602	-1.57392	0.115505	0.440197	none
h1SMcG0001320	1860.6	0.208676	0.121057	1.72379	0.0847459	0.379679	none
h1SMcG0001321	143.546	0.367562	0.272321	1.34974	0.177099	0.533321	none
h1SMcG0001323	699.344	0.123928	0.13453	0.921191	0.356951	0.703247	none
h1SMcG0001325	303.833	-0.327949	0.181249	-1.80938	0.0703912	0.349882	none
h1SMcG0001328	92.3927	0.0938685	0.302726	0.310078	0.756502	0.920573	none
h1SMcG0001332	3010.15	-0.22874	0.106974	-2.13827	0.0324946	0.240272	none
h1SMcG0001333	482.277	0.0423183	0.153093	0.276422	0.782224	0.930971	none
h1SMcG0001334	342.557	-0.045071	0.170905	-0.263719	0.791996	0.93439	none
h1SMcG0001336	2571	0.120386	0.108251	1.1121	0.266095	0.63652	none
h1SMcG0001337	623.582	0.00606802	0.141892	0.042765	0.965889	0.98789	none
h1SMcG0001339	271.64	0.128528	0.196483	0.654143	0.51302	0.806384	none
h1SMcG0001343	3827.93	-0.0646666	0.0970448	-0.666358	0.505182	0.801105	none
h1SMcG0001344	364.866	-0.00837399	0.181121	-0.0462343	0.963123	0.987605	none
h1SMcG0001346	35317.2	0.314725	0.0907687	3.46733	0.000525656	0.0186532	none
h1SMcG0001348	6374.3	0.0344294	0.0940214	0.366186	0.714226	0.903746	none
h1SMcG0001350	697.16	0.017584	0.13474	0.130503	0.896168	0.967164	none
h1SMcG0001353	988.626	-0.388525	0.161366	-2.40772	0.0160523	0.162813	none
h1SMcG0001354	2283.44	-0.102381	0.105121	-0.973936	0.330088	0.685022	none
h1SMcG0001356	3418.28	0.00036176	0.105591	0.00342604	0.997266	0.998709	none
h1SMcG0001358	18324	-0.350647	0.154099	-2.27546	0.0228782	0.200309	none
h1SMcG0001359	3963.45	0.00112435	0.10593	0.0106141	0.991531	0.996491	none
h1SMcG0001360	226.469	0.184921	0.216239	0.855168	0.392458	0.727655	none
h1SMcG0001361	867.909	-0.0300395	0.131915	-0.227719	0.819865	0.944416	none
h1SMcG0001369	585.788	0.186478	0.142665	1.3071	0.191178	0.552035	none
h1SMcG0001370	385.767	0.244916	0.17164	1.42692	0.153603	0.499657	none
h1SMcG0001372	340.003	-0.0708001	0.182513	-0.387919	0.698076	0.898574	none
h1SMcG0001373	343.872	-0.058976	0.175808	-0.335458	0.73728	0.913345	none
h1SMcG0001376	360.211	0.261334	0.180547	1.44746	0.147769	0.492306	none
h1SMcG0001378	138.98	3.20268	0.305158	10.4951	9.09446e-26	5.84774e-23	DEG
h1SMcG0001380	1171.94	0.225861	0.130295	1.73345	0.0830149	0.376436	none
h1SMcG0001383	513.618	0.122471	0.14754	0.830087	0.406489	0.737984	none
h1SMcG0001384	1675.71	-0.235991	0.142342	-1.65792	0.0973337	0.404609	none
h1SMcG0001385	57643.4	0.192684	0.111022	1.73554	0.0826458	0.375716	none
h1SMcG0001388	3057.03	-0.0624213	0.101891	-0.61263	0.540121	0.822103	none
h1SMcG0001395	27598.8	-0.138274	0.0959107	-1.44169	0.149389	0.494422	none
h1SMcG0001396	2505.14	-0.455015	0.165136	-2.7554	0.00586206	0.0918874	none
h1SMcG0001397	3863.96	-0.0483802	0.100012	-0.483743	0.628568	0.870087	none
h1SMcG0001399	5128.96	0.315546	0.115322	2.7362	0.00621523	0.0946333	none
h1SMcG0001400	334.061	-0.19882	0.176125	-1.12886	0.258957	0.630566	none
h1SMcG0001401	1727.83	0.0188142	0.119213	0.157821	0.874598	0.961179	none
h1SMcG0001402	3358.73	0.107509	0.115129	0.933813	0.350401	0.698861	none
h1SMcG0001403	2269.02	0.119574	0.114953	1.0402	0.298249	0.662021	none
h1SMcG0001404	1845.31	-0.150524	0.107412	-1.40137	0.161104	0.509619	none
h1SMcG0001405	3045.45	-0.657198	0.366521	-1.79307	0.0729614	0.35595	none
h1SMcG0001406	652.78	-0.434394	0.167514	-2.59317	0.00950953	0.120177	none
h1SMcG0001407	98.4854	0.00379491	0.293029	0.0129507	0.989667	0.996026	none
h1SMcG0001408	4761.77	0.039867	0.0972852	0.409795	0.681956	0.891392	none
h1SMcG0001409	467.646	-0.334281	0.159538	-2.09531	0.0361432	0.253187	none
h1SMcG0001410	2230.56	-0.236595	0.123531	-1.91527	0.0554579	0.311657	none
h1SMcG0001411	592.216	-0.249718	0.160355	-1.55728	0.119404	0.445654	none
h1SMcG0001412	2263.47	-0.0227234	0.108963	-0.208542	0.834806	0.948308	none
h1SMcG0001413	1934.72	0.0836623	0.11195	0.747316	0.454873	0.770539	none
h1SMcG0001415	339.109	0.0879054	0.199214	0.441262	0.659023	0.882315	none
h1SMcG0001416	2049.34	0.138834	0.118399	1.17259	0.240958	0.610755	none
h1SMcG0001417	2133.55	0.0913129	0.119213	0.765964	0.443698	0.762784	none
h1SMcG0001419	422.056	0.123456	0.177709	0.694707	0.487239	0.791923	none
h1SMcG0001424	691.772	-0.199083	0.139849	-1.42355	0.154576	0.500925	none
h1SMcG0001426	1079.49	0.308356	0.138955	2.21911	0.0264792	0.216221	none
h1SMcG0001427	6080.66	0.277803	0.0996094	2.78892	0.00528835	0.0863925	none
h1SMcG0001428	1755.12	0.022754	0.113876	0.199814	0.841626	0.949751	none
h1SMcG0001429	3492.73	0.0484204	0.0993635	0.487306	0.626041	0.868601	none
h1SMcG0001430	6229.32	0.213816	0.10388	2.05829	0.0395619	0.26409	none
h1SMcG0001431	98.6045	0.297043	0.291158	1.02021	0.307627	0.668148	none
h1SMcG0001432	1308.14	-0.0434046	0.124534	-0.348535	0.727438	0.908944	none
h1SMcG0001433	353.593	-0.465804	0.187893	-2.4791	0.0131715	0.145007	none
h1SMcG0001434	402.157	-0.108914	0.19422	-0.560777	0.574949	0.841434	none
h1SMcG0001439	1060.6	0.18913	0.130058	1.4542	0.14589	0.490111	none
h1SMcG0001440	1052.78	0.00620717	0.129321	0.0479982	0.961718	0.987393	none
h1SMcG0001441	657.19	0.205077	0.15415	1.33037	0.183395	0.541288	none
h1SMcG0001443	538.508	0.0333536	0.156903	0.212574	0.831659	0.947613	none
h1SMcG0001444	103.978	-0.0522388	0.339844	-0.153714	0.877835	0.96234	none
h1SMcG0001447	2512.46	0.262426	0.120527	2.17731	0.0294573	0.22761	none
h1SMcG0001448	483.999	-0.215478	0.15806	-1.36327	0.172799	0.52788	none
h1SMcG0001449	878.173	0.190461	0.142429	1.33724	0.181145	0.538451	none
h1SMcG0001450	2003.08	-0.0634895	0.110615	-0.573967	0.56599	0.837098	none
h1SMcG0001452	10307.4	-0.00543442	0.0905258	-0.0600317	0.95213	0.984961	none
h1SMcG0001453	383.441	0.206196	0.16681	1.23611	0.216417	0.583126	none
h1SMcG0001454	168.14	-0.0906553	0.245253	-0.36964	0.711651	0.902618	none
h1SMcG0001455	267.97	-0.363562	0.215499	-1.68707	0.0915906	0.393829	none
h1SMcG0001456	138.621	0.367585	0.247306	1.48635	0.137186	0.476298	none
h1SMcG0001457	3837.12	-0.018239	0.0957502	-0.190485	0.848929	0.952571	none
h1SMcG0001458	625.525	-0.0100808	0.138006	-0.0730463	0.941769	0.981519	none
h1SMcG0001466	1747.99	0.117611	0.114652	1.02581	0.304982	0.666902	none
h1SMcG0001473	466.644	-0.157676	0.154707	-1.01919	0.308111	0.668405	none
h1SMcG0001474	129.481	0.0681493	0.253882	0.268429	0.788369	0.933557	none
h1SMcG0001475	4939.86	-0.0681394	0.0965792	-0.705528	0.480481	0.788449	none
h1SMcG0001477	360.984	0.110234	0.179976	0.612495	0.54021	0.822103	none
h1SMcG0001478	9308.51	-0.208945	0.113448	-1.84176	0.06551	0.3408	none
h1SMcG0001479	791.398	0.0448875	0.131503	0.341341	0.732847	0.91102	none
h1SMcG0001481	3705.35	-0.147489	0.109045	-1.35256	0.176197	0.532902	none
h1SMcG0001482	673.453	-0.321329	0.165761	-1.9385	0.0525619	0.304283	none
h1SMcG0001485	3877.17	0.0948374	0.107917	0.878797	0.379511	0.720606	none
h1SMcG0001486	119805	0.0467115	0.0877424	0.532372	0.594469	0.852087	none
h1SMcG0001487	1515.97	-0.0448919	0.145214	-0.309143	0.757212	0.920723	none
h1SMcG0001488	66841.3	-0.00947648	0.0861154	-0.110044	0.912374	0.973478	none
h1SMcG0001489	2248.09	-0.165422	0.128916	-1.28317	0.199431	0.563235	none
h1SMcG0001492	2575.23	0.244754	0.112128	2.18281	0.0290497	0.226735	none
h1SMcG0001495	157.211	-0.0942559	0.259531	-0.363178	0.716472	0.904775	none
h1SMcG0001496	423.252	-0.426394	0.16301	-2.61576	0.00890294	0.11589	none
h1SMcG0001497	2278.52	0.00264019	0.104566	0.0252491	0.979856	0.992639	none
h1SMcG0001498	3694.87	-0.12519	0.103437	-1.2103	0.226164	0.595314	none
h1SMcG0001500	7227.91	0.194802	0.114984	1.69417	0.0902333	0.39076	none
h1SMcG0001501	1658.53	0.128546	0.108826	1.18121	0.23752	0.608372	none
h1SMcG0001506	3311.35	0.0876359	0.101216	0.865832	0.386582	0.724448	none
h1SMcG0001507	1318.75	-0.11895	0.121051	-0.982648	0.325781	0.682882	none
h1SMcG0001508	1203.95	0.25005	0.118716	2.10629	0.0351794	0.249111	none
h1SMcG0001510	2173.32	-0.0296727	0.110388	-0.268804	0.78808	0.933352	none
h1SMcG0001511	1675.49	0.0934965	0.110577	0.84553	0.397815	0.731639	none
h1SMcG0001512	3344.99	0.0822121	0.0998543	0.82332	0.410326	0.740879	none
h1SMcG0001514	250.92	0.277822	0.19399	1.43215	0.152102	0.497848	none
h1SMcG0001515	74.8727	-0.318562	0.354116	-0.899596	0.368335	0.711789	none
h1SMcG0001519	65.6976	-0.399504	0.360133	-1.10932	0.267291	0.637042	none
h1SMcG0001520	97.8122	-0.66238	0.368704	-1.79651	0.0724139	0.355087	none
h1SMcG0001522	1541.73	0.0247615	0.116116	0.213248	0.831133	0.947608	none
h1SMcG0001523	1069.91	0.0485617	0.11904	0.407945	0.683314	0.892062	none
h1SMcG0001524	2795.06	0.09243	0.103119	0.896347	0.370067	0.712997	none
h1SMcG0001526	176.77	0.0604968	0.229548	0.263547	0.792129	0.934429	none
h1SMcG0001529	2722.47	-0.133029	0.102953	-1.29214	0.19631	0.559208	none
h1SMcG0001530	615.286	0.0958913	0.16743	0.572724	0.566831	0.837314	none
h1SMcG0001531	2897.9	-0.335461	0.125207	-2.67924	0.00737884	0.103775	none
h1SMcG0001533	329.09	0.00624342	0.180584	0.0345734	0.97242	0.990082	none
h1SMcG0001534	943.942	0.188008	0.129524	1.45153	0.146633	0.490971	none
h1SMcG0001541	1733.94	-0.2038	0.130077	-1.56676	0.117171	0.441829	none
h1SMcG0001543	5919.57	0.0169601	0.0935698	0.181256	0.856167	0.954767	none
h1SMcG0001544	269.859	0.21299	0.186118	1.14438	0.252465	0.622643	none
h1SMcG0001547	2981.32	0.0551502	0.100215	0.550316	0.582103	0.845515	none
h1SMcG0001548	1458.44	0.0781914	0.120077	0.651175	0.514933	0.807251	none
h1SMcG0001551	944.111	-0.133277	0.135736	-0.981884	0.326157	0.682882	none
h1SMcG0001552	1073.75	0.195204	0.127407	1.53213	0.125489	0.456802	none
h1SMcG0001553	49353.7	-0.00763852	0.0902066	-0.084678	0.932517	0.978851	none
h1SMcG0001554	537.837	-0.426168	0.202804	-2.10138	0.0356075	0.250499	none
h1SMcG0001556	2649.54	-0.263383	0.156794	-1.6798	0.0929961	0.396844	none
h1SMcG0001557	7701.83	0.125735	0.0960989	1.30839	0.19074	0.551753	none
h1SMcG0001558	784.974	-0.0906766	0.134609	-0.67363	0.500546	0.798112	none
h1SMcG0001559	248.7	-0.287103	0.193067	-1.48706	0.136999	0.476121	none
h1SMcG0001560	1451.48	-0.0768715	0.11532	-0.666593	0.505032	0.801105	none
h1SMcG0001563	5291.05	-0.157095	0.141724	-1.10846	0.267664	0.637096	none
h1SMcG0001564	295.403	0.299132	0.23121	1.29377	0.195745	0.558105	none
h1SMcG0001565	118.075	-0.113962	0.284942	-0.399949	0.689194	0.895112	none
h1SMcG0001569	671.202	0.0629465	0.172437	0.365042	0.71508	0.904228	none
h1SMcG0001570	161.286	-0.178481	0.239664	-0.744712	0.456446	0.7721	none
h1SMcG0001572	5450.84	-0.0224189	0.0944349	-0.237401	0.812346	0.942587	none
h1SMcG0001573	545.764	-0.142767	0.149189	-0.956952	0.338592	0.69156	none
h1SMcG0001574	10623.5	-0.0180761	0.0997626	-0.181191	0.856218	0.954767	none
h1SMcG0001575	179.963	0.283675	0.230372	1.23138	0.218181	0.585327	none
h1SMcG0001577	260.157	-0.0993575	0.195783	-0.507488	0.611812	0.860886	none
h1SMcG0001580	92.7616	-0.0164225	0.336468	-0.0488086	0.961072	0.987291	none
h1SMcG0001581	1044.67	-0.143962	0.129395	-1.11258	0.265889	0.63652	none
h1SMcG0001582	541.751	-0.0892702	0.157305	-0.567496	0.570377	0.838867	none
h1SMcG0001584	369.382	-0.258996	0.165083	-1.56888	0.116676	0.441414	none
h1SMcG0001585	3757.94	-0.212451	0.118526	-1.79245	0.0730609	0.356003	none
h1SMcG0001587	1024.31	-0.139354	0.128818	-1.08179	0.279348	0.648742	none
h1SMcG0001589	244.426	-0.134876	0.194903	-0.692016	0.488928	0.792925	none
h1SMcG0001590	1525.57	-0.0350723	0.112473	-0.311828	0.755172	0.920015	none
h1SMcG0001592	948.446	0.130026	0.125379	1.03706	0.299708	0.662499	none
h1SMcG0001594	413.965	-0.51176	0.183016	-2.79626	0.00516972	0.0848859	none
h1SMcG0001597	1133.53	-0.177085	0.124631	-1.42088	0.155352	0.502268	none
h1SMcG0001598	111.429	-0.295452	0.287584	-1.02736	0.304252	0.665935	none
h1SMcG0001599	1702.94	0.120151	0.109742	1.09485	0.273582	0.643617	none
h1SMcG0001601	736.854	-0.159623	0.131864	-1.21051	0.226082	0.595314	none
h1SMcG0001606	8962.13	0.0312123	0.0975085	0.320098	0.748894	0.917986	none
h1SMcG0001607	2084.3	0.0575178	0.104297	0.551482	0.581303	0.845405	none
h1SMcG0001608	2022.41	-0.436956	0.110256	-3.9631	7.39828e-05	0.00432463	none
h1SMcG0001612	1581.29	-0.541477	0.123928	-4.36928	1.24657e-05	0.00100193	none
h1SMcG0001619	4931.69	0.32315	0.109848	2.9418	0.00326307	0.0635805	none
h1SMcG0001620	190.539	0.198867	0.222268	0.894717	0.370938	0.713699	none
h1SMcG0001623	2620.68	0.105803	0.116929	0.904848	0.365546	0.709853	none
h1SMcG0001624	339.186	0.146472	0.18753	0.781059	0.434768	0.756165	none
h1SMcG0001625	976.794	0.0800818	0.122543	0.653499	0.513434	0.806474	none
h1SMcG0001627	1120.53	-0.166694	0.119051	-1.40018	0.161458	0.509619	none
h1SMcG0001628	124.67	-0.22389	0.263279	-0.85039	0.395108	0.73019	none
h1SMcG0001630	1499.09	-0.340006	0.124206	-2.73744	0.00619195	0.0946156	none
h1SMcG0001631	15084	0.115542	0.0987124	1.1705	0.241801	0.611595	none
h1SMcG0001632	2267.61	0.0339999	0.111562	0.304763	0.760547	0.921796	none
h1SMcG0001633	3492.64	-0.00484858	0.0974289	-0.0497653	0.960309	0.987263	none
h1SMcG0001634	2198.34	0.0210871	0.106196	0.198568	0.842601	0.949838	none
h1SMcG0001635	1731.63	0.0771872	0.110484	0.698631	0.484783	0.790594	none
h1SMcG0001638	3614.88	-0.0775511	0.105767	-0.733225	0.463421	0.776393	none
h1SMcG0001639	2068.83	-0.116876	0.104969	-1.11343	0.265524	0.63652	none
h1SMcG0001640	429.952	0.316988	0.16713	1.89666	0.057873	0.319364	none
h1SMcG0001641	393.622	0.12879	0.187889	0.685459	0.493054	0.795608	none
h1SMcG0001643	7825.9	0.0131348	0.0974475	0.134789	0.892779	0.966621	none
h1SMcG0001645	100.725	-0.112105	0.292197	-0.383664	0.701228	0.899763	none
h1SMcG0001646	125.505	0.254856	0.25791	0.988159	0.323075	0.680659	none
h1SMcG0001647	465.557	-0.0519273	0.178877	-0.290297	0.771589	0.927279	none
h1SMcG0001649	1890.62	0.101872	0.106687	0.954869	0.339644	0.692338	none
h1SMcG0001650	137.657	-0.245581	0.258558	-0.94981	0.342209	0.693848	none
h1SMcG0001652	1230.88	-0.0899048	0.119992	-0.749256	0.453703	0.769333	none
h1SMcG0001653	1421.75	-0.590191	0.132844	-4.44273	8.88262e-06	0.000759512	DEG
h1SMcG0001654	48635.1	0.118337	0.103536	1.14295	0.253059	0.622923	none
h1SMcG0001655	2144.62	-0.15291	0.10497	-1.4567	0.145199	0.488608	none
h1SMcG0001658	3394.42	0.00352917	0.0973306	0.0362596	0.971075	0.989795	none
h1SMcG0001660	935.613	-0.102355	0.130311	-0.785465	0.432181	0.755426	none
h1SMcG0001661	5126.25	0.207542	0.1037	2.00137	0.0453528	0.284203	none
h1SMcG0001662	2045.27	0.08089	0.12053	0.671119	0.502145	0.799205	none
h1SMcG0001663	3462.69	0.222896	0.111668	1.99606	0.0459276	0.285604	none
h1SMcG0001664	872.365	0.0943897	0.12933	0.729837	0.46549	0.778156	none
h1SMcG0001665	4129.45	-0.398314	0.149708	-2.66061	0.00779993	0.107074	none
h1SMcG0001668	1871.15	0.159416	0.107781	1.47908	0.13912	0.477956	none
h1SMcG0001669	8468.29	-0.244187	0.375414	-0.650447	0.515403	0.807516	none
h1SMcG0001670	26137.2	-0.223688	0.322371	-0.693884	0.487755	0.791954	none
h1SMcG0001671	394.341	-0.292468	0.191144	-1.53009	0.125994	0.457487	none
h1SMcG0001673	660.327	0.0632123	0.137044	0.461256	0.644615	0.877501	none
h1SMcG0001674	114.462	0.0285561	0.286981	0.0995051	0.920737	0.975602	none
h1SMcG0001675	21542.7	0.1469	0.118025	1.24465	0.213262	0.578945	none
h1SMcG0001676	7071.96	0.0747644	0.113792	0.657025	0.511165	0.805511	none
h1SMcG0001677	10504.3	0.209038	0.113975	1.83407	0.0666432	0.343151	none
h1SMcG0001678	1405.42	0.172422	0.133457	1.29197	0.196368	0.559208	none
h1SMcG0001679	651.924	-0.0955313	0.146677	-0.651305	0.51485	0.807199	none
h1SMcG0001680	22343.8	0.0150461	0.112852	0.133326	0.893936	0.966657	none
h1SMcG0001681	317.49	0.10229	0.187604	0.545243	0.585586	0.84729	none
h1SMcG0001682	7255.81	-0.489527	0.154919	-3.15989	0.00157827	0.0398284	none
h1SMcG0001683	5043.01	-0.101354	0.0999566	-1.01398	0.310591	0.669798	none
h1SMcG0001684	11816.4	-0.0727426	0.0910164	-0.799226	0.42416	0.750802	none
h1SMcG0001685	493.079	-0.0355548	0.154042	-0.230813	0.81746	0.944113	none
h1SMcG0001688	73.3899	0.41994	0.33932	1.23759	0.215867	0.582389	none
h1SMcG0001689	370.118	-0.0290865	0.179274	-0.162246	0.871112	0.960166	none
h1SMcG0001690	426.589	-0.0349585	0.178322	-0.196041	0.844578	0.950556	none
h1SMcG0001691	266.154	0.107932	0.195951	0.550813	0.581762	0.845515	none
h1SMcG0001692	282.838	-0.161194	0.195872	-0.822952	0.410536	0.740879	none
h1SMcG0001693	433.316	-0.0281888	0.169505	-0.166301	0.86792	0.958841	none
h1SMcG0001694	125.822	-0.59972	0.257754	-2.32671	0.0199808	0.185659	none
h1SMcG0001698	401.938	0.16213	0.164358	0.986441	0.323917	0.68154	none
h1SMcG0001699	414.857	-0.12314	0.159376	-0.772642	0.439735	0.759752	none
h1SMcG0001700	156.627	-0.251549	0.233953	-1.07521	0.282279	0.651585	none
h1SMcG0001702	5854.71	0.0148466	0.0970181	0.153029	0.878375	0.962371	none
h1SMcG0001703	1670.9	-0.173575	0.133349	-1.30166	0.193034	0.554813	none
h1SMcG0001704	302.373	0.0769525	0.182985	0.420541	0.67409	0.888253	none
h1SMcG0001706	1075.9	0.141727	0.136399	1.03906	0.298776	0.662242	none
h1SMcG0001709	182.471	-0.335013	0.228683	-1.46496	0.142931	0.484831	none
h1SMcG0001710	8477.02	-0.915584	0.53318	-1.71721	0.0859401	0.381416	none
h1SMcG0001712	1893.6	0.0915669	0.112442	0.81435	0.415445	0.74435	none
h1SMcG0001713	79.5314	-0.10063	0.334307	-0.301011	0.763406	0.923094	none
h1SMcG0001714	763.717	0.0465596	0.133285	0.349325	0.726845	0.908698	none
h1SMcG0001715	3741.73	0.0534214	0.100376	0.532212	0.594579	0.852087	none
h1SMcG0001717	1365.79	0.024061	0.12106	0.198752	0.842457	0.949838	none
h1SMcG0001718	969.285	0.0085996	0.126313	0.0680815	0.945721	0.983214	none
h1SMcG0001719	6083.09	0.145492	0.101102	1.43906	0.150133	0.495561	none
h1SMcG0001721	95.683	0.046677	0.295568	0.157923	0.874517	0.961163	none
h1SMcG0001722	1423.11	-0.432617	0.138276	-3.12865	0.00175609	0.0426423	none
h1SMcG0001723	3440.58	-0.295947	0.122296	-2.41992	0.0155238	0.16017	none
h1SMcG0001725	661.351	-0.0894763	0.144431	-0.619508	0.535582	0.819786	none
h1SMcG0001728	751.188	-0.125132	0.134248	-0.932095	0.351288	0.700018	none
h1SMcG0001729	226.804	0.111701	0.20396	0.54766	0.583925	0.846097	none
h1SMcG0001730	75.3607	0.655826	0.338466	1.93765	0.0526665	0.304385	none
h1SMcG0001735	156.782	0.483667	0.237682	2.03493	0.0418576	0.272303	none
h1SMcG0001736	465.133	-0.0368654	0.174785	-0.210919	0.832951	0.947985	none
h1SMcG0001737	76.3021	0.323452	0.334451	0.967113	0.333487	0.688166	none
h1SMcG0001738	1866.17	0.110452	0.107282	1.02955	0.30322	0.664703	none
h1SMcG0001739	7370.23	-0.299513	0.0994682	-3.01114	0.00260266	0.0546418	none
h1SMcG0001740	7330.01	0.267751	0.0991842	2.69953	0.00694371	0.100018	none
h1SMcG0001741	199.325	-0.142083	0.211408	-0.672083	0.501531	0.798545	none
h1SMcG0001742	3180.63	-0.527521	0.113253	-4.6579	3.19452e-06	0.000318956	none
h1SMcG0001747	283.877	-0.164081	0.199996	-0.82042	0.411977	0.742018	none
h1SMcG0001748	4101.96	0.0364869	0.0957092	0.381227	0.703035	0.900034	none
h1SMcG0001750	31401.5	-0.0505628	0.0880354	-0.574346	0.565734	0.837015	none
h1SMcG0001751	1692.39	-0.181841	0.144703	-1.25665	0.208881	0.574762	none
h1SMcG0001756	342.574	-0.1494	0.179765	-0.83108	0.405928	0.737362	none
h1SMcG0001757	2470.82	-0.249005	0.104434	-2.38433	0.0171104	0.168742	none
h1SMcG0001759	5080.25	-0.584378	0.368094	-1.58758	0.112382	0.433846	none
h1SMcG0001761	339.71	0.0724169	0.175336	0.413017	0.679594	0.890273	none
h1SMcG0001765	1278.31	0.175183	0.132388	1.32326	0.18575	0.544283	none
h1SMcG0001766	383.707	0.00474359	0.184746	0.0256763	0.979516	0.992475	none
h1SMcG0001768	273.439	0.0367246	0.188522	0.194803	0.845547	0.951218	none
h1SMcG0001771	3742.27	-0.447232	0.177588	-2.51837	0.0117899	0.135817	none
h1SMcG0001772	4493.54	-0.141997	0.0982999	-1.44453	0.14859	0.492938	none
h1SMcG0001773	2786.09	0.114646	0.103378	1.109	0.267431	0.63707	none
h1SMcG0001775	10416.2	-0.125741	0.104519	-1.20305	0.228959	0.598299	none
h1SMcG0001776	632.202	-0.0696395	0.158985	-0.438025	0.661368	0.88269	none
h1SMcG0001778	6108.64	-0.0645656	0.101071	-0.638814	0.522944	0.811922	none
h1SMcG0001782	1227.29	0.0151623	0.116483	0.130168	0.896433	0.967208	none
h1SMcG0001783	1188.05	-0.0828326	0.117743	-0.703502	0.481743	0.788887	none
h1SMcG0001784	879.585	-0.222142	0.144904	-1.53303	0.125269	0.456562	none
h1SMcG0001785	1954.42	0.116054	0.106898	1.08565	0.277632	0.647459	none
h1SMcG0001787	3247.61	-0.235987	0.126794	-1.86118	0.0627192	0.332712	none
h1SMcG0001788	1745.08	0.1472	0.125394	1.1739	0.240435	0.61044	none
h1SMcG0001790	287.343	-0.138395	0.188547	-0.734008	0.462944	0.776155	none
h1SMcG0001791	309.202	0.128095	0.183148	0.699408	0.484297	0.790422	none
h1SMcG0001796	1499.27	-0.138204	0.131273	-1.05279	0.292436	0.657611	none
h1SMcG0001797	5522.75	-0.869232	0.438627	-1.98171	0.0475114	0.290499	none
h1SMcG0001798	130.169	0.146636	0.261823	0.560057	0.575441	0.841847	none
h1SMcG0001801	783.965	0.152569	0.149345	1.02159	0.306975	0.668148	none
h1SMcG0001802	340.536	0.2073	0.185888	1.11519	0.26477	0.635892	none
h1SMcG0001803	2495.37	-0.259764	0.141467	-1.83622	0.0663258	0.342159	none
h1SMcG0001804	594.648	-0.59922	0.212193	-2.82394	0.00474367	0.0808367	DEG
h1SMcG0001805	994.941	-0.00538433	0.121242	-0.0444097	0.964578	0.987776	none
h1SMcG0001806	3208.86	-0.545953	0.143633	-3.80103	0.000144094	0.0071935	none
h1SMcG0001807	1729.6	0.0805811	0.108373	0.743552	0.457148	0.772405	none
h1SMcG0001811	51581.5	-0.0134592	0.0988323	-0.136182	0.891677	0.96621	none
h1SMcG0001812	3569.43	-0.272995	0.129602	-2.10641	0.0351683	0.249111	none
h1SMcG0001813	3371.62	-0.362298	0.159967	-2.26483	0.0235231	0.203298	none
h1SMcG0001814	172.31	-0.349898	0.231325	-1.51258	0.130386	0.463708	none
h1SMcG0001815	645.23	0.268909	0.160101	1.67962	0.0930309	0.396887	none
h1SMcG0001816	25859	0.0140388	0.0877376	0.160009	0.872874	0.960676	none
h1SMcG0001820	1477.48	-0.162107	0.120324	-1.34726	0.177897	0.534428	none
h1SMcG0001822	1971.34	0.189103	0.116113	1.62861	0.103396	0.41598	none
h1SMcG0001823	2271.01	0.197143	0.130849	1.50665	0.131901	0.466309	none
h1SMcG0001825	961.779	0.0997883	0.127025	0.785578	0.432115	0.755426	none
h1SMcG0001826	73.7638	-0.955808	0.344207	-2.77684	0.00548895	0.0881467	DEG
h1SMcG0001827	2558.4	-0.529681	0.179229	-2.95534	0.00312325	0.0616784	none
h1SMcG0001829	2112.12	0.0360765	0.113589	0.317607	0.750783	0.918979	none
h1SMcG0001832	528.869	0.0497647	0.153211	0.324811	0.745324	0.917177	none
h1SMcG0001835	1499.81	-0.0885929	0.110621	-0.800871	0.423206	0.750103	none
h1SMcG0001836	6170.22	0.161647	0.104995	1.53956	0.123668	0.453457	none
h1SMcG0001837	402.995	0.300083	0.173561	1.72897	0.0838139	0.377787	none
h1SMcG0001838	9961.92	-0.0932481	0.100979	-0.923442	0.355777	0.702413	none
h1SMcG0001840	2556.38	0.178904	0.102518	1.7451	0.0809679	0.370998	none
h1SMcG0001843	15714.4	-0.0275361	0.102841	-0.267755	0.788888	0.933896	none
h1SMcG0001844	3066.23	0.0445563	0.099654	0.44711	0.654795	0.88118	none
h1SMcG0001845	952.76	-0.0728352	0.128536	-0.566651	0.570951	0.839261	none
h1SMcG0001846	5558.25	-0.117241	0.094728	-1.23766	0.215841	0.582389	none
h1SMcG0001847	664.062	-0.284876	0.184696	-1.54241	0.122975	0.451954	none
h1SMcG0001848	339.695	0.103331	0.179774	0.574781	0.565439	0.836656	none
h1SMcG0001852	1827.74	-0.0854469	0.117582	-0.726699	0.46741	0.779254	none
h1SMcG0001853	2745.28	0.0640492	0.104166	0.614877	0.538636	0.821696	none
h1SMcG0001854	777.692	-0.0708723	0.129334	-0.547978	0.583707	0.846086	none
h1SMcG0001855	6247.98	0.0043189	0.0921155	0.0468857	0.962604	0.987556	none
h1SMcG0001856	1519.36	-0.0825748	0.116037	-0.711625	0.476697	0.785215	none
h1SMcG0001857	8279.92	0.0712442	0.0931905	0.764501	0.444569	0.763447	none
h1SMcG0001859	6115.81	-0.329531	0.155843	-2.11451	0.0344717	0.246889	none
h1SMcG0001861	70.4091	-0.0623081	3.43691	-0.0181291	0.985536	0.994881	none
h1SMcG0001862	265.805	0.329292	0.194504	1.69298	0.0904596	0.3911	none
h1SMcG0001863	1460.88	-1.12327	0.580643	-1.93454	0.0530474	0.304896	none
h1SMcG0001865	588.396	-0.253487	0.143819	-1.76254	0.0779783	0.364602	none
h1SMcG0001866	3644.76	-0.0381221	0.0984728	-0.387133	0.698658	0.898659	none
h1SMcG0001867	29049.8	-0.130243	0.101851	-1.27875	0.200983	0.565519	none
h1SMcG0001869	492.144	0.0181596	0.168029	0.108074	0.913937	0.973945	none
h1SMcG0001870	468.6	0.09434	0.164074	0.574986	0.565301	0.836655	none
h1SMcG0001874	278.497	-0.0311584	0.183724	-0.169593	0.86533	0.957838	none
h1SMcG0001878	73.3493	-0.393174	0.346325	-1.13527	0.256261	0.62691	none
h1SMcG0001881	349.278	0.139051	0.189951	0.732033	0.464148	0.777023	none
h1SMcG0001882	578.123	0.0180583	0.142742	0.12651	0.899328	0.968494	none
h1SMcG0001884	2148.12	-0.12975	0.127671	-1.01628	0.309496	0.66892	none
h1SMcG0001885	231.684	-0.00130684	0.216369	-0.00603988	0.995181	0.997517	none
h1SMcG0001887	4007.78	0.098422	0.104366	0.943049	0.345656	0.69601	none
h1SMcG0001888	4562.9	0.122644	0.108273	1.13273	0.257327	0.628631	none
h1SMcG0001889	920.673	0.22272	0.134771	1.65258	0.0984165	0.406382	none
h1SMcG0001890	3359.95	0.0739618	0.123338	0.599665	0.548729	0.826187	none
h1SMcG0001891	4673.53	-0.0651754	0.101842	-0.639969	0.522193	0.811542	none
h1SMcG0001892	686.797	-0.15162	0.140217	-1.08132	0.279554	0.648742	none
h1SMcG0001893	618.843	0.0902663	0.147493	0.612004	0.540535	0.822442	none
h1SMcG0001894	402.018	0.180706	0.169634	1.06527	0.286755	0.655213	none
h1SMcG0001895	248.613	0.0631411	0.200794	0.314458	0.753173	0.919674	none
h1SMcG0001896	791.363	0.304086	0.136252	2.23178	0.0256292	0.21226	none
h1SMcG0001898	41227.6	0.186421	0.106681	1.74747	0.080556	0.370224	none
h1SMcG0001900	1600.67	0.00304997	0.110415	0.0276229	0.977963	0.991884	none
h1SMcG0001902	7971.74	0.0227298	0.0913571	0.248801	0.803514	0.93829	none
h1SMcG0001903	1054.06	0.0477088	0.126883	0.376006	0.706913	0.901235	none
h1SMcG0001905	154.114	-0.112147	0.245538	-0.45674	0.647858	0.878178	none
h1SMcG0001911	1230.6	-0.270757	0.12709	-2.13043	0.0331362	0.243337	none
h1SMcG0001915	34322.5	0.0165726	0.0864862	0.191622	0.848039	0.952139	none
h1SMcG0001916	2913.11	0.0809992	0.101627	0.797022	0.425438	0.751199	none
h1SMcG0001920	667.032	0.0196435	0.145243	0.135246	0.892418	0.96636	none
h1SMcG0001921	1258.98	0.165005	0.114628	1.43948	0.150015	0.495324	none
h1SMcG0001924	12805.5	-0.282841	0.129726	-2.18029	0.0292358	0.227539	none
h1SMcG0001926	857.119	0.1317	0.129643	1.01587	0.309692	0.66892	none
h1SMcG0001927	3003.22	-0.0760284	0.106719	-0.712415	0.476208	0.78465	none
h1SMcG0001928	1356	-0.253739	0.128639	-1.97249	0.0485534	0.294305	none
h1SMcG0001929	582.164	-0.242704	0.141812	-1.71145	0.0869989	0.384205	none
h1SMcG0001931	2812.67	-0.231056	0.119641	-1.93125	0.0534523	0.306108	none
h1SMcG0001932	248.597	0.0062164	0.199173	0.0312111	0.975101	0.990944	none
h1SMcG0001935	981.396	0.00204331	0.124525	0.0164088	0.986908	0.995404	none
h1SMcG0001936	2747.02	-0.172003	0.100559	-1.71047	0.0871786	0.384682	none
h1SMcG0001938	1982.26	-0.137566	0.108803	-1.26436	0.206102	0.571458	none
h1SMcG0001939	6409.17	-0.0131389	0.0918553	-0.143039	0.88626	0.96418	none
h1SMcG0001940	7963.41	0.0908223	0.099549	0.912338	0.361591	0.707593	none
h1SMcG0001941	6724.45	-0.294973	0.1267	-2.32811	0.0199063	0.185288	none
h1SMcG0001943	189.599	0.120851	0.272025	0.444266	0.65685	0.881896	none
h1SMcG0001944	4561.52	0.174721	0.0995999	1.75423	0.0793918	0.368638	none
h1SMcG0001945	22543.2	0.148618	0.0951514	1.56192	0.118308	0.443759	none
h1SMcG0001946	2013.93	0.0671163	0.110213	0.608971	0.542544	0.823525	none
h1SMcG0001947	202.438	-0.418286	0.254724	-1.64212	0.100566	0.410304	none
h1SMcG0001948	9371.6	0.110057	0.0996359	1.10459	0.269335	0.63871	none
h1SMcG0001949	5377.85	0.0822693	0.0926335	0.888116	0.374478	0.716498	none
h1SMcG0001950	808.063	-0.264467	0.13274	-1.99236	0.0463312	0.286341	none
h1SMcG0001951	6357.73	-0.00199931	0.0917281	-0.021796	0.982611	0.994208	none
h1SMcG0001953	2579.19	-0.155597	0.126776	-1.22733	0.219697	0.586852	none
h1SMcG0001955	1200.51	-0.0134153	0.118265	-0.113434	0.909687	0.972295	none
h1SMcG0001956	3199.95	-0.19796	0.09947	-1.99015	0.0465747	0.287404	none
h1SMcG0001958	2330.6	-0.0255489	0.104628	-0.244187	0.807086	0.940274	none
h1SMcG0001961	491.745	0.109435	0.150118	0.728995	0.466005	0.778456	none
h1SMcG0001962	468.434	-0.272947	0.174965	-1.56001	0.118757	0.444983	none
h1SMcG0001963	13867.4	-0.0570827	0.090632	-0.629829	0.528807	0.815301	none
h1SMcG0001965	87.7105	-0.0112513	0.308135	-0.0365141	0.970872	0.989795	none
h1SMcG0001966	600.972	0.0404536	0.142537	0.283811	0.776555	0.928873	none
h1SMcG0001967	945.253	0.118118	0.124063	0.952078	0.341057	0.693512	none
h1SMcG0001968	2157.28	0.212738	0.118496	1.79531	0.0726042	0.35518	none
h1SMcG0001972	1162.25	-0.0500105	0.135207	-0.369881	0.711472	0.902613	none
h1SMcG0001973	26228.5	0.191726	0.104955	1.82676	0.0677363	0.344301	none
h1SMcG0001974	1937.67	0.0264811	0.108582	0.24388	0.807324	0.940415	none
h1SMcG0001975	1617.22	-0.106386	0.114105	-0.932345	0.351158	0.700008	none
h1SMcG0001978	146.568	0.026927	0.260597	0.103328	0.917703	0.975093	none
h1SMcG0001979	1539.28	0.0386286	0.113877	0.339213	0.734449	0.912034	none
h1SMcG0001980	15405.9	0.150066	0.106827	1.40477	0.16009	0.508185	none
h1SMcG0001981	84.7603	0.0391494	0.305292	0.128236	0.897962	0.96793	none
h1SMcG0001982	13529.7	0.196756	0.1109	1.77418	0.0760327	0.361071	none
h1SMcG0001983	9265.18	-0.0462744	0.0960965	-0.481541	0.630132	0.870595	none
h1SMcG0001988	429.051	0.143573	0.181967	0.789003	0.43011	0.754226	none
h1SMcG0001989	1314.97	-0.516912	0.16023	-3.22607	0.00125502	0.0349643	none
h1SMcG0001991	1044.24	0.0573182	0.145943	0.392745	0.694508	0.897481	none
h1SMcG0001993	2543.06	-0.317328	0.102845	-3.08549	0.00203216	0.0472678	none
h1SMcG0001994	2447.29	-0.319024	0.10935	-2.91745	0.00352908	0.0667293	none
h1SMcG0001995	2009.57	-0.120638	0.109704	-1.09967	0.271475	0.640629	none
h1SMcG0001996	84.9352	-0.039257	0.321459	-0.122121	0.902803	0.969831	none
h1SMcG0001997	2572.41	-0.477173	0.17355	-2.74947	0.0059691	0.0927085	none
h1SMcG0001999	3444.23	0.197875	0.103519	1.91148	0.0559425	0.313555	none
h1SMcG0002001	1357.63	-0.0402037	0.118366	-0.339656	0.734116	0.911873	none
h1SMcG0002003	2521.46	-0.588808	0.370949	-1.5873	0.112444	0.433983	none
h1SMcG0002004	457.113	0.0131364	0.161029	0.0815782	0.934982	0.979446	none
h1SMcG0002005	7071.42	-0.0277604	0.0943226	-0.294313	0.768519	0.925534	none
h1SMcG0002006	180.888	-0.19596	0.230641	-0.849634	0.395529	0.73053	none
h1SMcG0002007	3089.03	-0.294411	0.130936	-2.24851	0.0245437	0.207757	none
h1SMcG0002009	1228.58	-0.0131535	0.126448	-0.104023	0.917151	0.97498	none
h1SMcG0002010	220.329	-0.183684	0.207589	-0.884844	0.376241	0.718298	none
h1SMcG0002011	234.524	-0.235569	0.203783	-1.15598	0.247689	0.617444	none
h1SMcG0002012	393.912	0.0293393	0.16178	0.181353	0.856091	0.954767	none
h1SMcG0002014	17092.6	0.0640873	0.0939525	0.682124	0.49516	0.796284	none
h1SMcG0002016	6821.68	-0.822832	0.374234	-2.19871	0.0278986	0.221885	none
h1SMcG0002017	1315.77	-0.0324118	0.113613	-0.285283	0.775427	0.928408	none
h1SMcG0002018	1121.94	0.190409	0.118822	1.60247	0.109052	0.426732	none
h1SMcG0002019	2998.42	-1.10673	0.523535	-2.11395	0.0345193	0.246889	none
h1SMcG0002021	199.644	0.0360484	0.213475	0.168865	0.865903	0.958097	none
h1SMcG0002022	3313.46	-0.285807	0.129678	-2.20398	0.0275259	0.21992	none
h1SMcG0002023	902.183	-0.165835	0.126357	-1.31243	0.189376	0.549598	none
h1SMcG0002024	718.66	-0.00945787	0.145865	-0.0648399	0.948301	0.984242	none
h1SMcG0002026	2390.47	-0.302289	0.130497	-2.31644	0.0205343	0.187987	none
h1SMcG0002027	5720.59	-0.116722	0.105397	-1.10745	0.268101	0.637406	none
h1SMcG0002028	1791.88	-0.240753	0.106531	-2.25994	0.023825	0.204587	none
h1SMcG0002029	332.641	0.00166077	0.173021	0.00959864	0.992342	0.996806	none
h1SMcG0002030	4135.98	0.0506317	0.0982254	0.515464	0.606229	0.858198	none
h1SMcG0002034	3208.34	0.0707267	0.100838	0.70139	0.48306	0.789948	none
h1SMcG0002035	367.312	-0.112558	0.172621	-0.652053	0.514367	0.807199	none
h1SMcG0002037	1737.81	-0.0166826	0.110945	-0.150369	0.880474	0.962984	none
h1SMcG0002038	4458.03	0.106187	0.100747	1.054	0.291883	0.657584	none
h1SMcG0002039	1917.57	-0.0979506	0.11117	-0.881085	0.378272	0.720124	none
h1SMcG0002041	31842	0.235795	0.106276	2.21871	0.0265062	0.216221	none
h1SMcG0002042	231.39	-0.05408	0.203505	-0.265743	0.790437	0.933942	none
h1SMcG0002043	863.703	0.245871	0.151521	1.62269	0.104656	0.419958	none
h1SMcG0002044	345.622	-0.0460103	0.169661	-0.27119	0.786245	0.932291	none
h1SMcG0002047	4700.74	-0.135574	0.0976035	-1.38903	0.164825	0.515277	none
h1SMcG0002051	1183.77	0.108034	0.116476	0.927518	0.353658	0.701326	none
h1SMcG0002053	2926.43	0.0882493	0.101643	0.868228	0.385269	0.724013	none
h1SMcG0002054	929.419	0.196447	0.137847	1.42511	0.154126	0.500209	none
h1SMcG0002055	5623.42	0.0384627	0.0978664	0.393012	0.69431	0.897481	none
h1SMcG0002056	1120.62	0.370778	0.125384	2.95713	0.00310521	0.0614732	none
h1SMcG0002057	82.3969	0.0555654	0.309852	0.179329	0.857679	0.95552	none
h1SMcG0002058	277.876	0.0486368	0.184464	0.263666	0.792037	0.93439	none
h1SMcG0002059	10802.7	-0.00117223	0.10703	-0.0109524	0.991261	0.996405	none
h1SMcG0002061	2559.84	-0.252111	0.143875	-1.75229	0.0797233	0.369133	none
h1SMcG0002062	1316.1	-0.0140157	0.122111	-0.114778	0.908621	0.97187	none
h1SMcG0002063	174.095	-0.261003	0.252013	-1.03567	0.300355	0.663033	none
h1SMcG0002065	6869.13	-0.367468	0.120607	-3.04684	0.00231264	0.0516823	none
h1SMcG0002066	406.019	0.0802877	0.159705	0.502726	0.615157	0.862752	none
h1SMcG0002071	1064.48	-0.26161	0.132434	-1.9754	0.0482228	0.292742	none
h1SMcG0002072	1391.97	0.116258	0.142314	0.816913	0.413978	0.743055	none
h1SMcG0002073	340.041	-0.170311	0.186791	-0.91177	0.36189	0.707794	none
h1SMcG0002074	425.465	-0.246774	0.162883	-1.51504	0.129762	0.463147	none
h1SMcG0002076	64.7003	-0.359032	0.369956	-0.970474	0.33181	0.686516	none
h1SMcG0002077	1866.99	-0.163669	0.108162	-1.51319	0.130232	0.463365	none
h1SMcG0002078	23753	-0.0101059	0.0992116	-0.101862	0.918866	0.975335	none
h1SMcG0002079	1753.11	-0.401721	0.155596	-2.58182	0.00982821	0.122093	none
h1SMcG0002080	318.619	-0.0361842	0.187777	-0.192698	0.847196	0.951556	none
h1SMcG0002081	959.938	-0.0427014	0.125492	-0.340273	0.733651	0.911394	none
h1SMcG0002084	946.596	0.098996	0.126125	0.784906	0.432509	0.755426	none
h1SMcG0002085	4659.51	0.363772	0.103773	3.50546	0.000455827	0.0166532	none
h1SMcG0002086	3403.77	-0.26278	0.134349	-1.95595	0.0504711	0.29905	none
h1SMcG0002088	198.381	0.189494	0.217195	0.872461	0.382957	0.722939	none
h1SMcG0002090	390.319	-0.195444	0.174918	-1.11735	0.263847	0.635406	none
h1SMcG0002091	2343.78	0.0814052	0.116284	0.700055	0.483893	0.790361	none
h1SMcG0002093	3208.27	0.0688309	0.117122	0.587684	0.556744	0.832052	none
h1SMcG0002094	460.063	-0.15227	0.159304	-0.955846	0.33915	0.69181	none
h1SMcG0002095	4714.9	0.022233	0.0993217	0.223848	0.822875	0.94493	none
h1SMcG0002097	2112.45	-0.124915	0.111702	-1.11829	0.263445	0.635212	none
h1SMcG0002099	1177.86	-0.259157	0.152705	-1.69711	0.0896756	0.389562	none
h1SMcG0002100	78.3202	-0.161662	0.361774	-0.446859	0.654977	0.88118	none
h1SMcG0002103	160.073	0.392022	0.252493	1.55261	0.120517	0.447417	none
h1SMcG0002104	475.184	-0.0885455	0.181245	-0.488542	0.625166	0.868292	none
h1SMcG0002105	1618.91	0.0617523	0.114439	0.539607	0.589468	0.849914	none
h1SMcG0002107	10808.1	-0.159113	0.111034	-1.43301	0.151855	0.497848	none
h1SMcG0002108	2756.63	-0.840122	0.415255	-2.02315	0.0430582	0.276532	none
h1SMcG0002110	519.492	0.0538034	0.146985	0.366048	0.714329	0.903805	none
h1SMcG0002111	3327.32	0.251492	0.118264	2.12653	0.0334591	0.244146	none
h1SMcG0002112	10038.6	0.199415	0.0988203	2.01796	0.0435958	0.278705	none
h1SMcG0002113	10084.2	0.192686	0.092329	2.08695	0.0368929	0.255528	none
h1SMcG0002114	465.678	0.0495917	0.164716	0.301074	0.763358	0.923094	none
h1SMcG0002116	7465.77	0.114085	0.0959596	1.18889	0.234485	0.605128	none
h1SMcG0002117	72274	-0.0357007	0.0900174	-0.396598	0.691664	0.896291	none
h1SMcG0002120	2267.11	-0.114668	0.119981	-0.955722	0.339213	0.69181	none
h1SMcG0002123	2088.55	-0.425929	0.159896	-2.66379	0.00772665	0.106706	none
h1SMcG0002126	224.216	-0.0495348	0.225252	-0.219908	0.825943	0.946129	none
h1SMcG0002127	4484.17	0.0968343	0.0976277	0.991873	0.321259	0.679327	none
h1SMcG0002128	129.001	-0.0958756	0.373785	-0.256499	0.797566	0.936103	none
h1SMcG0002129	26822.5	0.228401	0.0864891	2.64081	0.0082709	0.1107	none
h1SMcG0002130	720.982	0.047745	0.137942	0.346124	0.729249	0.909693	none
h1SMcG0002131	5120.2	-0.143385	0.0967356	-1.48224	0.138278	0.477305	none
h1SMcG0002133	305.84	-0.317058	0.185945	-1.70512	0.0881727	0.386865	none
h1SMcG0002134	1874.77	-0.483675	0.13256	-3.64873	0.000263544	0.0112972	none
h1SMcG0002136	66.6641	-0.000554517	0.382357	-0.00145026	0.998843	0.99934	none
h1SMcG0002139	4121.56	-0.332687	0.143417	-2.31972	0.0203559	0.187198	none
h1SMcG0002141	357.558	0.00922306	0.167962	0.0549115	0.956209	0.98619	none
h1SMcG0002143	2502.39	-0.441835	0.164217	-2.69056	0.0071332	0.101575	none
h1SMcG0002146	156.969	-0.313664	0.238308	-1.31621	0.188102	0.547878	none
h1SMcG0002149	8456.7	-0.631159	0.188548	-3.34746	0.000815546	0.0258069	DEG
h1SMcG0002150	1080.86	0.0293767	0.130642	0.224864	0.822085	0.944742	none
h1SMcG0002151	942.783	0.0663515	0.130294	0.509245	0.61058	0.859935	none
h1SMcG0002152	8665.38	-0.349961	0.148768	-2.35239	0.018653	0.178136	none
h1SMcG0002153	844.052	-0.0395966	0.128678	-0.30772	0.758296	0.921095	none
h1SMcG0002154	1493.04	0.123713	0.121614	1.01726	0.309028	0.66892	none
h1SMcG0002157	259.793	-0.00699394	0.196022	-0.0356794	0.971538	0.990077	none
h1SMcG0002159	624.789	-0.616977	0.205651	-3.00011	0.00269882	0.0559627	DEG
h1SMcG0002160	1545.76	0.126332	0.115547	1.09333	0.274247	0.643862	none
h1SMcG0002161	631.058	0.0142711	0.144019	0.0990914	0.921066	0.975673	none
h1SMcG0002162	1700.99	0.0480695	0.108549	0.442835	0.657885	0.88212	none
h1SMcG0002164	276.766	-0.128621	0.189205	-0.679796	0.496634	0.796629	none
h1SMcG0002172	251.688	-0.317189	0.191985	-1.65216	0.0985023	0.406437	none
h1SMcG0002174	1111.43	-0.0394921	0.118404	-0.333536	0.73873	0.913691	none
h1SMcG0002175	1324.29	-0.466318	0.375516	-1.24181	0.214308	0.580422	none
h1SMcG0002178	507.855	0.0811873	0.15355	0.528736	0.596988	0.85341	none
h1SMcG0002179	1373.29	0.0696819	0.125109	0.556972	0.577547	0.843469	none
h1SMcG0002182	6392.47	0.0860553	0.0958694	0.89763	0.369383	0.712653	none
h1SMcG0002183	541.285	0.109537	0.151574	0.722661	0.469888	0.781042	none
h1SMcG0002184	2321.84	-0.132778	0.105858	-1.25431	0.209731	0.575034	none
h1SMcG0002185	4509.94	0.153606	0.105367	1.45782	0.144891	0.488387	none
h1SMcG0002186	811.243	0.099449	0.128428	0.774354	0.438721	0.758967	none
h1SMcG0002187	1755.44	-0.097872	0.107939	-0.906737	0.364546	0.709705	none
h1SMcG0002188	4764.47	0.132677	0.0972612	1.36413	0.172525	0.527431	none
h1SMcG0002190	78.4287	0.0459883	0.349904	0.131431	0.895434	0.967068	none
h1SMcG0002191	358.204	0.123768	0.167452	0.739124	0.459831	0.774091	none
h1SMcG0002194	536.438	-0.427851	0.189714	-2.25524	0.0241183	0.206224	none
h1SMcG0002196	1517.51	0.0863463	0.117275	0.736272	0.461565	0.775187	none
h1SMcG0002197	1188.05	0.0254404	0.120977	0.210292	0.83344	0.947985	none
h1SMcG0002198	3055.5	-0.04738	0.108171	-0.438009	0.66138	0.88269	none
h1SMcG0002200	1522.64	0.0582778	0.110304	0.528339	0.597264	0.853437	none
h1SMcG0002201	284.073	0.0961691	0.2064	0.465935	0.641262	0.875959	none
h1SMcG0002207	3399.91	-0.0307709	0.0969095	-0.317522	0.750847	0.918979	none
h1SMcG0002209	263.369	-0.226971	0.18905	-1.20058	0.229913	0.599255	none
h1SMcG0002210	969.169	0.00767726	0.12423	0.0617987	0.950723	0.984819	none
h1SMcG0002211	380.559	-0.132834	0.164452	-0.807735	0.419243	0.747485	none
h1SMcG0002212	2647.16	0.0561294	0.106112	0.528963	0.596831	0.85341	none
h1SMcG0002213	1574.3	-0.0404696	0.110738	-0.365453	0.714774	0.904083	none
h1SMcG0002214	2299.22	0.0564293	0.104413	0.540445	0.58889	0.849386	none
h1SMcG0002215	2932.64	-0.166207	0.116279	-1.42938	0.152894	0.498954	none
h1SMcG0002216	1618.01	0.204067	0.120974	1.68687	0.0916281	0.393829	none
h1SMcG0002218	486.973	0.217689	0.158417	1.37416	0.169393	0.522748	none
h1SMcG0002219	1550.95	-0.407126	0.122205	-3.3315	0.000863792	0.0267543	none
h1SMcG0002220	2630.92	0.32059	0.124055	2.58425	0.00975913	0.121705	none
h1SMcG0002221	63077	0.298129	0.104326	2.85768	0.00426753	0.0757181	none
h1SMcG0002222	16202.1	0.116187	0.0928964	1.25072	0.211038	0.576056	none
h1SMcG0002224	6116.72	0.395449	0.110413	3.58153	0.000341591	0.0135248	none
h1SMcG0002226	91.4825	-0.0173469	0.319318	-0.0543248	0.956676	0.98619	none
h1SMcG0002229	89.3069	0.0634303	0.318696	0.199031	0.842239	0.949838	none
h1SMcG0002232	4697.45	0.0773576	0.117726	0.6571	0.511117	0.805511	none
h1SMcG0002233	1964.42	0.0924963	0.10611	0.871706	0.383369	0.722939	none
h1SMcG0002234	182.344	0.104865	0.219785	0.477126	0.633273	0.872534	none
h1SMcG0002235	867.832	0.173959	0.136711	1.27246	0.20321	0.567808	none
h1SMcG0002236	1110.77	0.0648599	0.123365	0.525756	0.599058	0.854923	none
h1SMcG0002239	299.207	-0.12193	0.179853	-0.677944	0.497807	0.796629	none
h1SMcG0002241	1104.47	-0.0432764	0.122863	-0.352233	0.724663	0.907946	none
h1SMcG0002244	24739.2	-0.297833	0.0947337	-3.14389	0.00166717	0.0413577	none
h1SMcG0002249	826.513	-0.0328367	0.129071	-0.254407	0.799181	0.936768	none
h1SMcG0002250	27004.2	0.141904	0.0908418	1.5621	0.118264	0.443759	none
h1SMcG0002251	281.353	0.0758682	0.188929	0.40157	0.688001	0.894521	none
h1SMcG0002252	5197.7	0.0183772	0.092984	0.197638	0.843328	0.950146	none
h1SMcG0002253	4715.18	-0.797963	0.344636	-2.31538	0.020592	0.187987	none
h1SMcG0002255	7948.01	-0.400176	0.15958	-2.50769	0.0121525	0.138358	none
h1SMcG0002256	477.09	0.0747826	0.158316	0.472362	0.636668	0.873693	none
h1SMcG0002259	2773.44	-0.0767834	0.100608	-0.763195	0.445347	0.763447	none
h1SMcG0002260	76248	0.0738134	0.0876771	0.841877	0.399857	0.732727	none
h1SMcG0002264	5638.36	-0.0124991	0.0983205	-0.127126	0.89884	0.968104	none
h1SMcG0002265	89.2144	-0.419794	0.300524	-1.39687	0.162452	0.511039	none
h1SMcG0002267	8239.98	0.0852924	0.108508	0.786044	0.431842	0.755288	none
h1SMcG0002269	50819.8	-0.189392	0.387952	-0.488184	0.62542	0.868292	none
h1SMcG0002270	345.411	-0.388063	0.178286	-2.17663	0.0295079	0.22761	none
h1SMcG0002273	946.84	-0.0374163	0.123536	-0.302878	0.761983	0.922286	none
h1SMcG0002274	1806.71	-0.0342986	0.106681	-0.321505	0.747827	0.917662	none
h1SMcG0002275	1661.79	0.0379716	0.109374	0.347171	0.728463	0.909447	none
h1SMcG0002278	5221.35	0.570827	0.132078	4.3219	1.54693e-05	0.00120713	none
h1SMcG0002282	1384.96	-0.0265837	0.115758	-0.229649	0.818364	0.944232	none
h1SMcG0002285	1363.19	-0.0180326	0.112905	-0.159715	0.873105	0.960683	none
h1SMcG0002286	2688.72	0.17026	0.113458	1.50065	0.133447	0.469986	none
h1SMcG0002293	644.867	-0.00357693	0.144698	-0.02472	0.980278	0.992753	none
h1SMcG0002294	835.52	-0.139478	0.145391	-0.959328	0.337394	0.69156	none
h1SMcG0002295	838.982	0.0720684	0.130981	0.55022	0.582168	0.845515	none
h1SMcG0002296	1234.32	0.231137	0.122473	1.88725	0.0591267	0.32209	none
h1SMcG0002297	683.173	0.125072	0.135179	0.92523	0.354846	0.702222	none
h1SMcG0002298	1086.9	0.00303605	0.118923	0.0255296	0.979633	0.992475	none
h1SMcG0002299	1161.92	-0.0205228	0.118566	-0.173092	0.862579	0.957528	none
h1SMcG0002300	587.448	0.015897	0.151306	0.105065	0.916324	0.974651	none
h1SMcG0002307	1615.82	0.101994	0.110422	0.923671	0.355658	0.702413	none
h1SMcG0002308	3095.04	0.0817732	0.102265	0.799622	0.42393	0.750763	none
h1SMcG0002309	1733.84	-0.418122	0.107318	-3.8961	9.7756e-05	0.00536324	none
h1SMcG0002311	624.593	0.563943	0.165355	3.41051	0.000648423	0.0219208	none
h1SMcG0002313	1996.54	0.0939024	0.10542	0.890743	0.373067	0.715661	none
h1SMcG0002314	1688.35	-0.22243	0.141663	-1.57013	0.116384	0.441414	none
h1SMcG0002315	1812.54	0.0679606	0.111232	0.610979	0.541214	0.822774	none
h1SMcG0002316	2103.21	0.0823479	0.607573	0.135536	0.892188	0.966242	none
h1SMcG0002317	1130.13	-0.194599	0.708765	-0.274561	0.783653	0.93175	none
h1SMcG0002318	4449.31	-0.472806	0.154057	-3.06903	0.00214756	0.0488981	none
h1SMcG0002319	4559.58	0.310967	0.109073	2.851	0.00435826	0.0766522	none
h1SMcG0002320	51070.8	-0.258272	0.0923428	-2.79688	0.00515988	0.0848859	none
h1SMcG0002322	141.25	-0.250977	0.303292	-0.82751	0.407948	0.739236	none
h1SMcG0002323	690.127	-0.240724	0.13734	-1.75276	0.0796436	0.369133	none
h1SMcG0002325	522.308	-0.535108	0.16639	-3.21599	0.00129997	0.035539	none
h1SMcG0002326	4029.63	-0.748093	0.433498	-1.72571	0.0843994	0.378549	none
h1SMcG0002328	452.246	-0.062479	0.157257	-0.397306	0.691142	0.895954	none
h1SMcG0002331	89946.2	0.140694	0.0943799	1.49072	0.136036	0.474052	none
h1SMcG0002334	1569.8	0.0949105	0.109892	0.863669	0.38777	0.725269	none
h1SMcG0002335	812.019	0.0295911	0.134174	0.220542	0.825449	0.945919	none
h1SMcG0002336	1509.13	0.0243634	0.113388	0.214869	0.82987	0.947527	none
h1SMcG0002337	1353.85	-0.721865	0.195557	-3.69133	0.000223081	0.00996117	DEG
h1SMcG0002338	554.369	-0.713531	0.153594	-4.64558	3.39122e-06	0.000332402	DEG
h1SMcG0002340	315.846	0.145506	0.175936	0.827041	0.408214	0.739523	none
h1SMcG0002341	5056.51	-0.00782685	0.0943082	-0.0829923	0.933858	0.979065	none
h1SMcG0002342	211.42	0.334788	0.206415	1.62192	0.104821	0.420093	none
h1SMcG0002343	634.672	0.32129	0.152784	2.1029	0.0354744	0.24989	none
h1SMcG0002344	3934.66	0.123454	0.0970429	1.27216	0.203318	0.568011	none
h1SMcG0002345	2477.71	-0.225199	0.102282	-2.20175	0.0276829	0.220752	none
h1SMcG0002348	129.59	0.257304	0.269662	0.954172	0.339996	0.692617	none
h1SMcG0002351	359.665	0.113019	0.174424	0.647957	0.517013	0.808443	none
h1SMcG0002353	1198.41	-0.171722	0.117593	-1.46031	0.144206	0.487174	none
h1SMcG0002357	213.011	-0.28151	0.239894	-1.17348	0.240604	0.61044	none
h1SMcG0002359	755.258	-0.013794	0.138332	-0.0997163	0.92057	0.975524	none
h1SMcG0002360	398.492	0.0941723	0.176155	0.534601	0.592926	0.851464	none
h1SMcG0002361	1546.26	-0.232069	0.129987	-1.78533	0.0742086	0.358215	none
h1SMcG0002362	13819.8	-0.215722	0.0923081	-2.33698	0.0194401	0.182555	none
h1SMcG0002363	132.733	-0.319089	0.259793	-1.22825	0.219354	0.58664	none
h1SMcG0002364	104.36	-0.297789	0.283834	-1.04917	0.294102	0.658911	none
h1SMcG0002366	1192.68	0.133815	0.128255	1.04335	0.296787	0.661172	none
h1SMcG0002368	219.78	0.123129	0.204367	0.602487	0.54685	0.82541	none
h1SMcG0002369	455.76	-0.114195	0.156863	-0.727995	0.466617	0.778573	none
h1SMcG0002370	945.424	-0.326379	0.127876	-2.55232	0.0107009	0.128371	none
h1SMcG0002371	2002.35	0.120854	0.108678	1.11203	0.266125	0.63652	none
h1SMcG0002372	7431.98	-0.0483912	0.0975431	-0.496101	0.619823	0.865237	none
h1SMcG0002373	3344.76	0.135918	0.106904	1.27141	0.203583	0.568553	none
h1SMcG0002374	1001.25	-0.0180731	0.121907	-0.148253	0.882143	0.963128	none
h1SMcG0002375	100.27	0.396013	0.348674	1.13577	0.256054	0.626711	none
h1SMcG0002376	2359.48	0.168867	0.133063	1.26907	0.204414	0.569296	none
h1SMcG0002377	116.127	-0.22734	0.274357	-0.828628	0.407315	0.738505	none
h1SMcG0002380	3617.95	-0.24662	0.10222	-2.41264	0.0158374	0.161848	none
h1SMcG0002381	412.189	0.12177	0.175631	0.693328	0.488104	0.792312	none
h1SMcG0002382	622.865	-0.0348097	0.145193	-0.239747	0.810526	0.941922	none
h1SMcG0002383	3284.69	-0.149806	0.0978958	-1.53026	0.125952	0.457487	none
h1SMcG0002384	462.901	-0.749162	0.160086	-4.67974	2.87241e-06	0.000290402	DEG
h1SMcG0002387	621.22	0.141146	0.14524	0.971812	0.331144	0.685761	none
h1SMcG0002388	3736.62	-0.377111	0.113067	-3.33528	0.000852125	0.026495	none
h1SMcG0002390	698.42	-0.0649466	0.145968	-0.444936	0.656366	0.881896	none
h1SMcG0002391	2686.98	-0.0850042	0.102736	-0.827408	0.408006	0.739258	none
h1SMcG0002395	2132.72	0.0298686	0.103656	0.288151	0.773231	0.92772	none
h1SMcG0002402	390.947	-0.00908933	0.167885	-0.0541403	0.956823	0.98619	none
h1SMcG0002404	99.769	-0.0257282	0.310592	-0.0828361	0.933982	0.979065	none
h1SMcG0002405	709.616	-0.446895	0.161212	-2.77209	0.00556978	0.0886805	none
h1SMcG0002406	1254.16	-0.0871286	0.121105	-0.719444	0.471867	0.78247	none
h1SMcG0002408	516.092	0.0530697	0.147893	0.358838	0.719716	0.906057	none
h1SMcG0002409	8685.38	-0.144612	0.104611	-1.38237	0.166857	0.518404	none
h1SMcG0002410	3990.76	-0.158602	0.126889	-1.24993	0.211327	0.576362	none
h1SMcG0002411	923.829	-0.286532	0.14927	-1.91955	0.0549142	0.310498	none
h1SMcG0002413	2763.91	-0.30132	0.118915	-2.5339	0.0112801	0.132549	none
h1SMcG0002414	812.536	0.114718	0.139197	0.824139	0.409861	0.740532	none
h1SMcG0002416	1666.17	-0.369695	0.154572	-2.39174	0.0167687	0.167059	none
h1SMcG0002418	3084.69	0.0874835	0.0997649	0.876896	0.380543	0.721294	none
h1SMcG0002424	2920.92	-0.426328	0.169237	-2.51911	0.0117651	0.135669	none
h1SMcG0002429	1741.09	0.00642435	0.107402	0.0598157	0.952302	0.984961	none
h1SMcG0002434	125.607	-0.607746	0.296962	-2.04655	0.0407027	0.267606	none
h1SMcG0002436	2317.81	-0.0616358	0.11443	-0.538631	0.590141	0.849916	none
h1SMcG0002437	570.152	0.251536	0.15997	1.57239	0.11586	0.440607	none
h1SMcG0002438	2457.62	0.155431	0.119989	1.29537	0.195191	0.557657	none
h1SMcG0002440	656.751	0.100786	0.13648	0.738468	0.46023	0.774225	none
h1SMcG0002441	1177.04	-0.0515572	0.119618	-0.431015	0.666458	0.88412	none
h1SMcG0002444	6492.15	0.070723	0.0934983	0.75641	0.449403	0.766683	none
h1SMcG0002445	678.638	0.150881	0.144909	1.04121	0.297777	0.661804	none
h1SMcG0002447	75.146	0.458161	0.345199	1.32724	0.184429	0.542986	none
h1SMcG0002448	2712.03	-0.251901	0.127111	-1.98173	0.0475092	0.290499	none
h1SMcG0002449	4787.8	-0.072961	0.106782	-0.683272	0.494435	0.796284	none
h1SMcG0002450	3772.03	-0.0158823	0.101604	-0.156315	0.875785	0.961687	none
h1SMcG0002453	1313.61	0.205972	0.12155	1.69454	0.0901635	0.390682	none
h1SMcG0002454	211.891	0.197053	0.208959	0.943022	0.345669	0.69601	none
h1SMcG0002455	2905.82	0.14405	0.108282	1.33031	0.183415	0.541288	none
h1SMcG0002456	3051.12	-0.558558	0.336852	-1.65817	0.0972827	0.404609	none
h1SMcG0002457	716.243	-0.205864	0.138051	-1.49121	0.135906	0.474006	none
h1SMcG0002458	4752.8	0.13886	0.0953981	1.45559	0.145507	0.489132	none
h1SMcG0002459	3197.43	-0.228561	0.101224	-2.25797	0.0239473	0.205259	none
h1SMcG0002460	5821.97	0.192392	0.111306	1.72849	0.0839004	0.377787	none
h1SMcG0002461	149.637	-0.0847783	0.297541	-0.28493	0.775698	0.928408	none
h1SMcG0002462	79.123	-0.433263	0.323096	-1.34097	0.179929	0.537213	none
h1SMcG0002466	200.739	-0.268862	0.22393	-1.20065	0.229885	0.599255	none
h1SMcG0002467	603.546	0.150693	0.151339	0.995735	0.319379	0.677669	none
h1SMcG0002469	4286.19	-0.653823	0.380403	-1.71877	0.0856571	0.38088	none
h1SMcG0002475	295.238	-0.0839121	0.204416	-0.410496	0.681442	0.891392	none
h1SMcG0002477	3940.86	0.143774	0.105219	1.36642	0.171807	0.526859	none
h1SMcG0002479	1424.33	-0.0426633	0.112136	-0.38046	0.703604	0.900034	none
h1SMcG0002480	5884.58	0.131276	0.0947893	1.38493	0.166074	0.517473	none
h1SMcG0002483	197.984	-0.108588	0.220279	-0.492957	0.622043	0.866617	none
h1SMcG0002485	862.624	0.0771097	0.163849	0.470614	0.637917	0.874212	none
h1SMcG0002486	18862	0.226846	0.109275	2.07593	0.0379005	0.259039	none
h1SMcG0002487	9685.11	0.0492192	0.0913632	0.53872	0.59008	0.849916	none
h1SMcG0002493	413.398	-0.244295	0.170578	-1.43216	0.152099	0.497848	none
h1SMcG0002494	352.806	0.00809754	0.170721	0.0474316	0.962169	0.987478	none
h1SMcG0002496	142.851	-0.0395753	0.256423	-0.154336	0.877345	0.962048	none
h1SMcG0002497	199.678	-0.162176	0.2462	-0.658716	0.510078	0.804764	none
h1SMcG0002498	693.024	-0.0440279	0.144973	-0.303696	0.761359	0.922286	none
h1SMcG0002499	1383.8	0.162095	0.113505	1.42808	0.153268	0.499347	none
h1SMcG0002500	257.461	-0.597723	0.225427	-2.65151	0.00801317	0.108978	none
h1SMcG0002501	1798.73	-0.0396196	0.106986	-0.370324	0.711141	0.902472	none
h1SMcG0002502	717.28	-0.0273173	0.13921	-0.196231	0.84443	0.950508	none
h1SMcG0002505	1258.79	0.105617	0.121239	0.87115	0.383672	0.722939	none
h1SMcG0002506	1199.13	-0.0819307	0.124672	-0.657172	0.51107	0.805511	none
h1SMcG0002507	1405.53	-0.16942	0.119294	-1.42019	0.155553	0.502616	none
h1SMcG0002508	392.983	-0.0117962	0.196158	-0.0601362	0.952047	0.984961	none
h1SMcG0002509	1330.13	0.09438	0.12082	0.781163	0.434707	0.756165	none
h1SMcG0002511	1469.5	0.233184	0.118605	1.96605	0.0492923	0.295948	none
h1SMcG0002512	1289.44	-0.003794	0.115587	-0.0328237	0.973815	0.990458	none
h1SMcG0002513	1253.54	-0.117327	0.114848	-1.02158	0.306979	0.668148	none
h1SMcG0002517	656.243	-0.280347	0.137574	-2.03779	0.0415712	0.271649	none
h1SMcG0002518	40592.8	0.111493	0.0913119	1.22101	0.222082	0.58998	none
h1SMcG0002520	1369.9	-0.101832	0.115264	-0.883467	0.376984	0.719012	none
h1SMcG0002521	8022.02	-0.323322	0.12961	-2.49458	0.0126106	0.141134	none
h1SMcG0002523	771.114	-0.159705	0.133949	-1.19228	0.233153	0.604018	none
h1SMcG0002525	9662.78	-0.265564	0.123641	-2.14786	0.0317248	0.236648	none
h1SMcG0002526	95.4898	-0.0192037	0.30569	-0.0628208	0.949909	0.984819	none
h1SMcG0002529	472.522	-0.395402	0.17295	-2.28621	0.0222417	0.197861	none
h1SMcG0002531	2123.72	0.137254	0.10897	1.25956	0.207829	0.573242	none
h1SMcG0002533	231.597	-0.0546962	0.204955	-0.266869	0.78957	0.933942	none
h1SMcG0002534	1439.25	0.143362	0.116721	1.22825	0.219353	0.58664	none
h1SMcG0002535	1027.94	0.0323643	0.124769	0.259393	0.795332	0.93549	none
h1SMcG0002538	5831.6	0.184607	0.0960868	1.92126	0.0546994	0.309501	none
h1SMcG0002540	475.407	-0.0588386	0.153831	-0.382489	0.702098	0.900034	none
h1SMcG0002542	641.907	0.000366687	0.139387	0.00263072	0.997901	0.998709	none
h1SMcG0002543	1856.02	-0.0348065	0.114145	-0.304932	0.760418	0.92178	none
h1SMcG0002544	382.545	-0.147793	0.162815	-0.907738	0.364017	0.709625	none
h1SMcG0002545	7875.3	0.045435	0.094185	0.482401	0.629521	0.870424	none
h1SMcG0002546	7724.86	-0.291559	0.13268	-2.19746	0.0279879	0.222285	none
h1SMcG0002547	928.201	0.0993324	0.125609	0.790809	0.429055	0.753695	none
h1SMcG0002550	182.582	-0.0887585	0.221721	-0.400317	0.688923	0.895035	none
h1SMcG0002552	148.884	0.0279082	0.383084	0.0728514	0.941924	0.981519	none
h1SMcG0002555	31407	0.505488	0.111923	4.5164	6.29002e-06	0.00055998	none
h1SMcG0002556	9583.61	0.187635	0.0926374	2.02548	0.0428179	0.27565	none
h1SMcG0002557	18583.7	0.241432	0.0977464	2.46998	0.0135119	0.1474	none
h1SMcG0002558	499.289	0.062791	0.151127	0.415485	0.677787	0.889278	none
h1SMcG0002559	33980.5	0.125138	0.098342	1.27248	0.203202	0.567808	none
h1SMcG0002561	515.31	-0.230083	0.236565	-0.972601	0.330752	0.685686	none
h1SMcG0002564	819.594	0.271417	0.131683	2.06114	0.0392894	0.263157	none
h1SMcG0002566	577.005	-0.212237	0.165466	-1.28267	0.199609	0.563329	none
h1SMcG0002567	1506.83	-0.0548544	0.113501	-0.483294	0.628887	0.870087	none
h1SMcG0002571	361.393	-0.0398657	0.174754	-0.228124	0.81955	0.944232	none
h1SMcG0002573	3438.69	0.0169093	0.100132	0.168871	0.865898	0.958097	none
h1SMcG0002575	381.401	-0.0972803	0.182258	-0.53375	0.593514	0.851858	none
h1SMcG0002577	1088.53	-0.574363	0.178192	-3.22328	0.0012673	0.0351239	none
h1SMcG0002580	8037.73	-0.111394	0.103419	-1.07711	0.281433	0.651027	none
h1SMcG0002582	2835.78	-0.443618	0.174867	-2.53688	0.0111844	0.132198	none
h1SMcG0002583	285.173	-0.692695	0.184664	-3.75112	0.000176048	0.00821593	DEG
h1SMcG0002589	358.552	-0.0518166	0.167034	-0.310216	0.756396	0.920514	none
h1SMcG0002590	1980.67	-0.00492695	0.109477	-0.0450043	0.964104	0.987747	none
h1SMcG0002591	13322.1	-0.0350479	0.0890758	-0.393462	0.693979	0.897481	none
h1SMcG0002595	2289.83	-0.195081	0.102258	-1.90772	0.0564271	0.315189	none
h1SMcG0002596	80.8855	0.130026	0.313841	0.414307	0.678649	0.889755	none
h1SMcG0002597	288.495	-0.0147815	0.193994	-0.0761954	0.939264	0.980407	none
h1SMcG0002598	1128.9	-0.0410565	0.118388	-0.346796	0.728745	0.909574	none
h1SMcG0002601	34532.8	0.0455538	0.0905464	0.503099	0.614895	0.862752	none
h1SMcG0002602	171.971	-0.195305	0.240709	-0.811376	0.41715	0.745906	none
h1SMcG0002605	197.996	-0.111654	0.222227	-0.502432	0.615364	0.862948	none
h1SMcG0002606	790.058	-0.599739	0.130611	-4.5918	4.39437e-06	0.000420473	DEG
h1SMcG0002608	1213.58	0.246733	0.127209	1.93959	0.0524292	0.30407	none
h1SMcG0002609	1192.64	0.169318	0.117861	1.43658	0.150836	0.496795	none
h1SMcG0002610	94.8518	-0.456382	0.305686	-1.49298	0.135443	0.473212	none
h1SMcG0002612	434.087	0.066653	0.161786	0.411983	0.680352	0.890962	none
h1SMcG0002614	382.199	-0.24019	0.164255	-1.4623	0.143659	0.486276	none
h1SMcG0002615	144.238	-0.381926	0.243588	-1.56792	0.1169	0.441414	none
h1SMcG0002618	597.672	0.185094	0.157027	1.17874	0.238502	0.609287	none
h1SMcG0002620	698.421	-0.168075	0.13721	-1.22495	0.220595	0.588045	none
h1SMcG0002621	1805.54	0.0563672	0.10996	0.512618	0.608219	0.858985	none
h1SMcG0002622	37543	-0.756988	0.348473	-2.1723	0.0298332	0.228584	none
h1SMcG0002623	2027.4	0.0958797	0.11603	0.826334	0.408615	0.739611	none
h1SMcG0002631	1831.77	0.116776	0.1124	1.03893	0.298836	0.662242	none
h1SMcG0002632	1183.42	0.0570775	0.119397	0.478047	0.632617	0.871984	none
h1SMcG0002633	523.287	0.170559	0.160997	1.05939	0.289424	0.655948	none
h1SMcG0002634	1407.13	-0.0180333	0.111822	-0.161268	0.871882	0.960295	none
h1SMcG0002635	8254.1	-0.178444	0.113149	-1.57708	0.114778	0.438673	none
h1SMcG0002638	646.04	-0.11869	0.154765	-0.766902	0.44314	0.762521	none
h1SMcG0002640	119.786	-0.111157	0.294865	-0.376977	0.706191	0.901235	none
h1SMcG0002642	181.074	-0.476474	0.245484	-1.94096	0.0522634	0.303517	none
h1SMcG0002644	143.885	0.0428065	0.326912	0.130942	0.895821	0.967068	none
h1SMcG0002647	1426.82	-0.421231	0.149534	-2.81695	0.00484822	0.0819507	none
h1SMcG0002659	587.342	0.0981245	0.160855	0.610018	0.54185	0.823177	none
h1SMcG0002662	782.728	0.331926	0.166805	1.9899	0.0466019	0.287462	none
h1SMcG0002663	5238.87	-0.42686	0.14294	-2.98629	0.00282389	0.0579328	none
h1SMcG0002664	3723.55	0.117754	0.111077	1.06011	0.289093	0.655732	none
h1SMcG0002668	133.23	-0.368269	0.334125	-1.10219	0.27038	0.639674	none
h1SMcG0002669	69.4479	0.342293	3.83815	0.0891818	0.928937	0.977531	none
h1SMcG0002670	2452.81	-0.150734	0.130218	-1.15755	0.247046	0.617423	none
h1SMcG0002671	764.48	0.362811	0.193417	1.8758	0.0606829	0.326465	none
h1SMcG0002675	789.057	0.229366	0.147485	1.55519	0.119901	0.446368	none
h1SMcG0002677	79.9671	0.127033	2.15889	0.0588417	0.953078	0.985193	none
h1SMcG0002683	348.067	-0.231	0.16898	-1.36702	0.171618	0.52648	none
h1SMcG0002684	1275.68	0.150308	0.127354	1.18024	0.237904	0.608384	none
h1SMcG0002686	273.508	-0.994441	0.239599	-4.15043	3.31852e-05	0.00227001	DEG
h1SMcG0002689	215.835	1.6304	0.34197	4.76768	1.8636e-06	0.000197088	DEG
h1SMcG0002690	1988.19	0.00719198	0.119697	0.0600847	0.952088	0.984961	none
h1SMcG0002691	1323.88	-0.532139	0.146857	-3.62352	0.000290625	0.0120098	none
h1SMcG0002693	550.999	0.217598	0.145894	1.49148	0.135835	0.474006	none
h1SMcG0002694	79.6068	-1.21318	0.489691	-2.47744	0.013233	0.145202	none
h1SMcG0002695	651.031	-0.101621	0.136905	-0.742275	0.457921	0.772981	none
h1SMcG0002696	3366.65	-0.806959	0.464798	-1.73615	0.0825377	0.375542	none
h1SMcG0002697	3552.22	-0.0474107	0.0963542	-0.492046	0.622687	0.86709	none
h1SMcG0002699	3488.1	0.0904419	0.102522	0.882173	0.377683	0.719428	none
h1SMcG0002704	131.409	0.194695	0.286718	0.679044	0.49711	0.796629	none
h1SMcG0002709	1190.02	0.0903218	0.121829	0.74138	0.458463	0.773557	none
h1SMcG0002710	12040.3	0.0283199	0.0906058	0.312561	0.754614	0.919969	none
h1SMcG0002713	6742.27	-0.00715328	0.0938422	-0.0762267	0.939239	0.980407	none
h1SMcG0002714	380.978	0.0630158	0.163806	0.384697	0.700462	0.899427	none
h1SMcG0002715	1539.24	-0.0103236	0.11938	-0.0864762	0.931088	0.978315	none
h1SMcG0002717	1270.62	0.206698	0.124838	1.65573	0.0977755	0.405192	none
h1SMcG0002718	3032.66	0.0254763	0.0987376	0.258021	0.796391	0.935901	none
h1SMcG0002719	4251.9	0.108549	0.101233	1.07227	0.283599	0.652037	none
h1SMcG0002720	2760.87	-0.526246	0.17521	-3.00352	0.00266873	0.0556418	none
h1SMcG0002726	948.855	0.1958	0.129478	1.51223	0.130476	0.463842	none
h1SMcG0002727	1528.29	-0.0026139	0.111992	-0.02334	0.981379	0.993555	none
h1SMcG0002737	761.855	-0.154977	0.133622	-1.15982	0.246124	0.615693	none
h1SMcG0002738	1768.74	-0.307457	0.109972	-2.79578	0.0051774	0.0849252	none
h1SMcG0002739	329.264	-0.236535	0.186528	-1.2681	0.204764	0.569871	none
h1SMcG0002741	1765.81	0.0796557	0.107902	0.738223	0.460379	0.774225	none
h1SMcG0002743	1645.25	0.0312694	0.111634	0.280107	0.779395	0.929573	none
h1SMcG0002746	334.032	0.0620205	0.180345	0.3439	0.730921	0.909902	none
h1SMcG0002748	142.175	-0.137804	0.253024	-0.544629	0.586009	0.847435	none
h1SMcG0002750	3786.86	0.155177	0.113644	1.36547	0.172106	0.527259	none
h1SMcG0002751	789.566	0.0485658	0.139113	0.349109	0.727007	0.908823	none
h1SMcG0002752	5941.03	-0.0502066	0.0929374	-0.540219	0.589046	0.849521	none
h1SMcG0002753	1471.29	-0.0246092	0.113385	-0.217041	0.828176	0.947432	none
h1SMcG0002758	811.336	0.0961679	0.127746	0.752804	0.451568	0.767413	none
h1SMcG0002761	4344.27	0.0190632	0.106421	0.17913	0.857836	0.955562	none
h1SMcG0002762	284.414	0.178618	0.201125	0.888093	0.374491	0.716498	none
h1SMcG0002763	610.855	0.0777861	0.144396	0.538699	0.590094	0.849916	none
h1SMcG0002769	856.027	-0.0751377	0.13211	-0.56875	0.569526	0.838305	none
h1SMcG0002771	3097.35	-0.723235	0.436873	-1.65548	0.097827	0.405301	none
h1SMcG0002773	381.319	0.0304859	0.168867	0.180532	0.856735	0.954949	none
h1SMcG0002775	2497.35	-0.0694073	0.103494	-0.670638	0.502451	0.799535	none
h1SMcG0002776	5183.93	0.00532253	0.0965628	0.0551199	0.956043	0.98619	none
h1SMcG0002778	1607.65	0.0773521	0.11398	0.678648	0.497361	0.796629	none
h1SMcG0002779	2118.16	-0.158448	0.111545	-1.42049	0.155466	0.502437	none
h1SMcG0002780	2996.86	0.0384521	0.106149	0.362247	0.717168	0.905188	none
h1SMcG0002783	4274.38	-0.232466	0.111637	-2.08233	0.037312	0.2572	none
h1SMcG0002784	2599.81	0.258605	0.104703	2.46988	0.0135159	0.1474	none
h1SMcG0002787	1124.04	-0.138264	0.140889	-0.98137	0.32641	0.68297	none
h1SMcG0002790	5395.75	0.0363797	0.102477	0.355004	0.722586	0.907166	none
h1SMcG0002794	550.233	-0.026491	0.162338	-0.163185	0.870373	0.959883	none
h1SMcG0002795	37670.9	0.149523	0.10011	1.49358	0.135285	0.473175	none
h1SMcG0002796	938.354	-0.100959	0.124141	-0.813265	0.416066	0.745044	none
h1SMcG0002797	1875.22	0.0221767	0.107658	0.205992	0.836797	0.949016	none
h1SMcG0002798	1471.42	-0.354083	0.157835	-2.24337	0.0248728	0.209383	none
h1SMcG0002800	1512.74	-0.477575	0.184033	-2.59505	0.00945779	0.119806	none
h1SMcG0002801	92.676	-0.149475	0.30442	-0.491014	0.623417	0.867385	none
h1SMcG0002803	10063.7	0.120049	0.0946508	1.26834	0.204677	0.569729	none
h1SMcG0002804	985.369	0.0984513	0.123888	0.794678	0.426801	0.751788	none
h1SMcG0002808	3181.98	-0.383386	0.146031	-2.62537	0.00865548	0.113982	none
h1SMcG0002809	5211.54	0.137022	0.101591	1.34877	0.177411	0.533761	none
h1SMcG0002811	1421.35	0.148763	0.125056	1.18957	0.234215	0.604898	none
h1SMcG0002812	2407.5	-0.0876861	0.111932	-0.783387	0.4334	0.755695	none
h1SMcG0002813	823.925	-0.0149328	0.128485	-0.116222	0.907476	0.971579	none
h1SMcG0002815	25255	0.138469	0.106255	1.30318	0.192513	0.554198	none
h1SMcG0002819	4842.42	-0.384635	0.13315	-2.88873	0.00386801	0.0711421	none
h1SMcG0002829	509.266	-0.0420404	0.157957	-0.266152	0.790122	0.933942	none
h1SMcG0002830	1689.8	0.0419152	0.110592	0.379009	0.704681	0.900672	none
h1SMcG0002832	6117.71	-0.245464	0.0921794	-2.6629	0.00774714	0.106714	none
h1SMcG0002834	1106.01	-0.672137	0.188791	-3.56021	0.000370553	0.0142636	DEG
h1SMcG0002835	774.609	0.0622054	0.146249	0.425338	0.67059	0.8862	none
h1SMcG0002838	347.453	0.133968	0.170415	0.78613	0.431791	0.755282	none
h1SMcG0002839	2990.86	0.0198173	0.103379	0.191695	0.847981	0.952139	none
h1SMcG0002840	4258.75	0.245554	0.133053	1.84554	0.0649589	0.339675	none
h1SMcG0002841	7543.92	0.304255	0.133517	2.27877	0.0226807	0.199951	none
h1SMcG0002843	481.108	-0.35515	0.170818	-2.07912	0.0376067	0.258014	none
h1SMcG0002844	1694.65	0.0447189	0.112798	0.396451	0.691772	0.896335	none
h1SMcG0002848	4073.57	-0.679868	0.401582	-1.69298	0.0904601	0.3911	none
h1SMcG0002849	1244	-0.461484	0.187204	-2.46514	0.0136961	0.14856	none
h1SMcG0002850	5946.37	0.423019	0.105166	4.02239	5.76114e-05	0.00353475	none
h1SMcG0002851	1694.79	0.0507258	0.112363	0.451447	0.651667	0.880373	none
h1SMcG0002853	930.034	0.173834	0.127424	1.36422	0.172499	0.527431	none
h1SMcG0002855	2051.2	0.0309197	0.108444	0.285122	0.775551	0.928408	none
h1SMcG0002856	96.4322	0.351917	0.298685	1.17822	0.238708	0.609287	none
h1SMcG0002858	860.032	-0.057249	0.12899	-0.443826	0.657168	0.881897	none
h1SMcG0002859	4419.22	0.135199	0.108603	1.24489	0.213173	0.578844	none
h1SMcG0002860	871.163	0.0218372	0.128615	0.169787	0.865177	0.957766	none
h1SMcG0002861	1732.42	0.3724	0.138417	2.69042	0.00713626	0.101575	none
h1SMcG0002863	927.019	0.70836	0.143756	4.92753	8.32773e-07	9.77141e-05	DEG
h1SMcG0002864	31503.4	0.143137	0.100461	1.42479	0.154217	0.500209	none
h1SMcG0002865	6695.47	-0.28653	0.122177	-2.3452	0.019017	0.180247	none
h1SMcG0002868	611.41	0.139187	0.142184	0.978917	0.327621	0.683429	none
h1SMcG0002876	116.066	-0.0758655	0.283265	-0.267825	0.788834	0.933896	none
h1SMcG0002878	963.744	0.0136666	0.13805	0.0989973	0.92114	0.975673	none
h1SMcG0002879	1176.79	-0.411454	0.138903	-2.96217	0.00305481	0.0608501	none
h1SMcG0002881	14324.4	0.112456	0.110449	1.01817	0.308596	0.668736	none
h1SMcG0002883	210.062	-0.469833	0.244277	-1.92336	0.0544349	0.308656	none
h1SMcG0002884	452.436	0.144836	0.171762	0.843236	0.399097	0.732444	none
h1SMcG0002885	244.08	0.183443	0.224403	0.817469	0.413661	0.742819	none
h1SMcG0002886	1437.99	-0.218648	0.122651	-1.78268	0.0746377	0.358792	none
h1SMcG0002887	73.1859	-0.208765	0.330687	-0.631306	0.52784	0.814537	none
h1SMcG0002888	2319.4	-0.222662	0.110786	-2.00984	0.0444477	0.281137	none
h1SMcG0002889	1463.85	0.0678358	0.113934	0.595397	0.551578	0.828586	none
h1SMcG0002890	1604.83	-0.175751	0.11614	-1.51327	0.13021	0.463365	none
h1SMcG0002892	10760.4	0.0868552	0.0969272	0.896087	0.370206	0.712997	none
h1SMcG0002893	3627.05	-0.182408	0.132667	-1.37493	0.169152	0.522495	none
h1SMcG0002895	1944.74	-0.359762	0.110991	-3.24135	0.00118966	0.0334918	none
h1SMcG0002898	3019.51	-0.195548	0.107646	-1.81658	0.0692814	0.346947	none
h1SMcG0002899	518.574	0.14113	0.154389	0.914115	0.360656	0.706901	none
h1SMcG0002901	149.444	0.0821249	0.24096	0.340823	0.733237	0.91102	none
h1SMcG0002905	994.749	0.0745257	0.127677	0.583706	0.559418	0.83321	none
h1SMcG0002906	473.487	0.0503504	0.172302	0.292222	0.770117	0.926681	none
h1SMcG0002907	76.779	-1.83166	0.338813	-5.40611	6.44074e-08	1.12538e-05	DEG
h1SMcG0002908	367.185	-0.310391	0.172012	-1.80447	0.0711576	0.351848	none
h1SMcG0002911	462.911	-0.0783407	0.159799	-0.490247	0.623959	0.867585	none
h1SMcG0002914	912.269	0.0346258	0.136088	0.254437	0.799158	0.936768	none
h1SMcG0002915	41344	0.133298	0.0990879	1.34525	0.178546	0.535171	none
h1SMcG0002924	10948.2	0.138399	0.101969	1.35727	0.174695	0.531068	none
h1SMcG0002926	5746.01	0.0724408	0.0961408	0.753487	0.451157	0.767413	none
h1SMcG0002927	198.632	-0.107851	0.220293	-0.489582	0.62443	0.867916	none
h1SMcG0002928	1648.79	0.000312947	0.116242	0.00269221	0.997852	0.998709	none
h1SMcG0002929	1071.74	0.0290838	0.124273	0.234031	0.814961	0.944113	none
h1SMcG0002931	1921.72	-0.060421	0.109078	-0.553926	0.57963	0.844619	none
h1SMcG0002932	2444.24	0.0728722	0.106655	0.683253	0.494447	0.796284	none
h1SMcG0002933	239.985	0.262809	0.199644	1.31639	0.188044	0.547878	none
h1SMcG0002938	317.738	-0.0535539	0.181967	-0.294306	0.768524	0.925534	none
h1SMcG0002939	206.601	-0.240057	0.208022	-1.15399	0.248503	0.618085	none
h1SMcG0002941	1623.15	-0.047297	0.110133	-0.429454	0.667593	0.884857	none
h1SMcG0002942	478.201	-0.414354	0.183156	-2.26231	0.0236785	0.203874	none
h1SMcG0002943	543.249	-0.614959	0.18243	-3.37093	0.000749155	0.0241821	DEG
h1SMcG0002944	917.756	-0.0453132	0.143682	-0.31537	0.752481	0.919578	none
h1SMcG0002945	1742.86	0.129648	0.128569	1.00839	0.313269	0.671619	none
h1SMcG0002948	648.545	-0.0564752	0.140089	-0.403138	0.686847	0.894136	none
h1SMcG0002949	7756.92	0.0489758	0.107032	0.457582	0.647253	0.877975	none
h1SMcG0002950	9846.7	0.103441	0.0953555	1.0848	0.278012	0.647922	none
h1SMcG0002951	545.672	0.125196	0.156874	0.798067	0.424832	0.751061	none
h1SMcG0002965	99.6371	-0.277739	0.287103	-0.967384	0.333352	0.688054	none
h1SMcG0002967	315.316	-0.314609	0.190862	-1.64836	0.0992787	0.407743	none
h1SMcG0002968	2729.21	0.00323784	0.108745	0.0297747	0.976247	0.99141	none
h1SMcG0002971	1078.08	-0.0419882	0.119256	-0.352084	0.724775	0.907946	none
h1SMcG0002975	2537.87	-0.0892788	0.103841	-0.859764	0.389919	0.726803	none
h1SMcG0002976	3423.57	-0.44153	0.159278	-2.77207	0.00557013	0.0886805	none
h1SMcG0002980	3364.74	-0.548589	0.177886	-3.08393	0.00204286	0.0473183	none
h1SMcG0002982	1335.23	0.211447	0.125393	1.68628	0.0917425	0.394077	none
h1SMcG0002983	959.047	0.222055	0.129198	1.71873	0.0856644	0.38088	none
h1SMcG0002986	4381.41	0.104985	0.101059	1.03885	0.298875	0.662242	none
h1SMcG0002989	2883.68	0.0380912	0.103502	0.368025	0.712854	0.902801	none
h1SMcG0002992	1178.23	0.036126	0.117646	0.307073	0.758788	0.92117	none
h1SMcG0002994	165.34	-0.205736	0.245589	-0.837725	0.402185	0.734757	none
h1SMcG0002996	161.055	-0.410892	0.244829	-1.67828	0.0932917	0.396969	none
h1SMcG0002997	16375.5	0.0416405	0.10627	0.391835	0.69518	0.897761	none
h1SMcG0003002	191.46	-0.168645	0.216353	-0.779489	0.435692	0.756753	none
h1SMcG0003003	267.576	-0.0800806	0.215512	-0.371583	0.710204	0.90205	none
h1SMcG0003005	2664.23	-0.139517	0.121659	-1.14679	0.25147	0.621426	none
h1SMcG0003007	432.719	-0.0326785	0.173803	-0.18802	0.850861	0.953342	none
h1SMcG0003020	4679.73	-0.110866	0.0987612	-1.12257	0.261621	0.632891	none
h1SMcG0003023	127.261	-0.472176	0.258941	-1.82349	0.0682292	0.345497	none
h1SMcG0003024	3030.23	0.34407	0.138839	2.47819	0.0132051	0.145007	none
h1SMcG0003025	160.08	-0.41449	0.233549	-1.77474	0.0759402	0.360845	none
h1SMcG0003027	164.824	-0.11146	0.249429	-0.446862	0.654974	0.88118	none
h1SMcG0003028	20220	-0.079145	0.0963732	-0.821235	0.411513	0.741902	none
h1SMcG0003033	4079.03	0.0941243	0.110571	0.851257	0.394626	0.729739	none
h1SMcG0003034	362.268	-0.13365	0.166629	-0.802077	0.422509	0.749656	none
h1SMcG0003036	1025.67	0.104714	0.167398	0.625539	0.531618	0.81739	none
h1SMcG0003040	611.971	0.118567	0.140297	0.845116	0.398046	0.731686	none
h1SMcG0003042	301.891	0.121656	0.182415	0.666917	0.504825	0.80097	none
h1SMcG0003043	2903.72	0.185427	0.122713	1.51107	0.130771	0.464403	none
h1SMcG0003044	1382.35	0.0251414	0.122024	0.206037	0.836762	0.949016	none
h1SMcG0003048	755.163	0.0205836	0.143568	0.143372	0.885996	0.964083	none
h1SMcG0003049	484.19	0.305043	0.18051	1.68989	0.0910485	0.392177	none
h1SMcG0003053	1449.7	-0.00601377	0.113752	-0.0528674	0.957838	0.986418	none
h1SMcG0003054	24608.2	-0.145836	0.0953197	-1.52997	0.126024	0.457487	none
h1SMcG0003055	21389.7	-0.0605611	0.112506	-0.538294	0.590374	0.850001	none
h1SMcG0003056	83.4239	-0.145873	0.349295	-0.417621	0.676224	0.88923	none
h1SMcG0003058	1095.17	0.0695482	0.119802	0.580527	0.561559	0.834371	none
h1SMcG0003059	956.405	0.187536	0.149167	1.25722	0.208673	0.57452	none
h1SMcG0003060	6587.39	0.154833	0.108178	1.43129	0.152348	0.497864	none
h1SMcG0003061	357.042	0.107649	0.182875	0.588649	0.556097	0.831797	none
h1SMcG0003062	8265.26	-0.436725	0.18954	-2.30413	0.0212153	0.191485	none
h1SMcG0003071	837.511	0.0946223	0.129757	0.729225	0.465864	0.778456	none
h1SMcG0003074	214.312	-0.029049	0.204978	-0.141718	0.887303	0.964459	none
h1SMcG0003075	272.027	-0.482247	0.190634	-2.5297	0.011416	0.13305	none
h1SMcG0003077	105.286	0.0508079	0.302399	0.168016	0.866571	0.958253	none
h1SMcG0003078	393.315	0.0752623	0.171171	0.439692	0.66016	0.882648	none
h1SMcG0003079	2366.25	-0.258275	0.115505	-2.23605	0.0253488	0.211459	none
h1SMcG0003082	131.682	-0.103652	0.258194	-0.401451	0.688088	0.894521	none
h1SMcG0003085	401.798	0.0214577	0.164363	0.130551	0.896131	0.967164	none
h1SMcG0003086	943.451	-0.135579	0.129852	-1.0441	0.296438	0.661149	none
h1SMcG0003088	150.681	-0.137298	0.237309	-0.578562	0.562885	0.835739	none
h1SMcG0003091	101.154	-0.0440468	0.28446	-0.154844	0.876944	0.961785	none
h1SMcG0003096	2022.66	0.00533827	0.105161	0.050763	0.959514	0.987263	none
h1SMcG0003097	276447	0.181791	0.099758	1.82232	0.0684067	0.345599	none
h1SMcG0003098	2019.82	0.0166256	0.106105	0.15669	0.875489	0.9616	none
h1SMcG0003099	3938.01	0.0860927	0.101122	0.851375	0.394561	0.729739	none
h1SMcG0003100	525.544	-0.0590192	0.155399	-0.379791	0.704101	0.900216	none
h1SMcG0003101	3708.95	0.44835	0.121812	3.68066	0.000232628	0.01022	none
h1SMcG0003102	253.203	-0.341925	0.200609	-1.70444	0.0882991	0.386865	none
h1SMcG0003104	1666.42	-0.265466	0.120871	-2.19627	0.0280727	0.222526	none
h1SMcG0003105	2088.94	0.0623353	0.127268	0.489796	0.624278	0.867878	none
h1SMcG0003106	775.62	0.0825318	0.153231	0.53861	0.590156	0.849916	none
h1SMcG0003107	792.887	0.108545	0.134941	0.80439	0.421172	0.74901	none
h1SMcG0003111	1105.28	0.0609375	0.1195	0.509937	0.610096	0.85961	none
h1SMcG0003114	136.441	0.0506316	0.255081	0.198492	0.84266	0.949838	none
h1SMcG0003115	27385.8	0.0645502	0.0923531	0.698949	0.484584	0.790459	none
h1SMcG0003119	536.275	0.0787725	0.151625	0.51952	0.603398	0.857262	none
h1SMcG0003122	1176.13	-0.13498	0.122347	-1.10325	0.269918	0.639207	none
h1SMcG0003123	3532.6	-0.90374	0.481598	-1.87654	0.0605807	0.326133	none
h1SMcG0003130	5614.8	0.0698234	0.104505	0.668135	0.504048	0.800693	none
h1SMcG0003132	476.926	-0.563334	0.164839	-3.41748	0.000632032	0.0214797	none
h1SMcG0003133	1095.92	0.0579075	0.125892	0.459978	0.645532	0.877669	none
h1SMcG0003135	1764.29	-0.479983	0.135769	-3.53528	0.000407343	0.0154072	none
h1SMcG0003136	3989.27	-0.0209243	0.099559	-0.21017	0.833535	0.947985	none
h1SMcG0003141	158.772	0.0670314	0.231607	0.289419	0.772261	0.927494	none
h1SMcG0003142	1362.34	-0.126422	0.135338	-0.934125	0.350239	0.698861	none
h1SMcG0003143	3768.08	-0.392332	0.139868	-2.80501	0.00503151	0.0835553	none
h1SMcG0003144	1120.81	0.0410531	0.122148	0.336094	0.7368	0.913189	none
h1SMcG0003145	155.548	-0.0560533	0.240775	-0.232804	0.815914	0.944113	none
h1SMcG0003146	654.304	-0.0153774	0.136523	-0.112636	0.910319	0.972641	none
h1SMcG0003147	18213.6	0.131353	0.10106	1.29975	0.193687	0.555687	none
h1SMcG0003150	7455.05	0.0672015	0.0961048	0.699253	0.484394	0.790441	none
h1SMcG0003151	359.927	0.0140625	0.170426	0.0825139	0.934238	0.979065	none
h1SMcG0003153	1036.44	-0.0483499	0.11984	-0.403455	0.686613	0.894136	none
h1SMcG0003154	1464.64	0.0666108	0.112097	0.594223	0.552363	0.829215	none
h1SMcG0003155	435.631	-0.0490729	0.18942	-0.259069	0.795582	0.93549	none
h1SMcG0003156	4593.38	-0.0846412	0.111937	-0.756149	0.44956	0.766683	none
h1SMcG0003159	825.951	0.122635	0.1286	0.953616	0.340278	0.692764	none
h1SMcG0003160	967.302	0.0891906	0.12419	0.718179	0.472647	0.78266	none
h1SMcG0003161	655.074	0.070236	0.140915	0.498429	0.618182	0.864269	none
h1SMcG0003162	2823.46	0.0864203	0.101746	0.849372	0.395675	0.73053	none
h1SMcG0003163	1152.34	-0.0736623	0.117136	-0.628864	0.529438	0.815797	none
h1SMcG0003166	3205.27	-0.327897	0.0979913	-3.34618	0.000819333	0.025825	none
h1SMcG0003168	459.114	0.230538	0.170179	1.35468	0.17552	0.531853	none
h1SMcG0003170	1922.93	0.0514265	0.105188	0.488899	0.624913	0.868292	none
h1SMcG0003171	391.112	-0.245017	0.16748	-1.46296	0.143478	0.485868	none
h1SMcG0003174	71.6352	0.0822431	0.357959	0.229756	0.818282	0.944232	none
h1SMcG0003175	1912.65	0.113641	0.107189	1.06019	0.289056	0.655732	none
h1SMcG0003176	756.959	0.421648	0.150789	2.79628	0.00516944	0.0848859	none
h1SMcG0003177	242.703	-0.213837	0.218857	-0.977064	0.328538	0.684435	none
h1SMcG0003178	8988	0.221007	0.109446	2.01933	0.0434527	0.278288	none
h1SMcG0003179	579.7	-0.00587076	0.145695	-0.0402948	0.967858	0.988531	none
h1SMcG0003180	9575.78	0.0417678	0.0900531	0.463813	0.642782	0.876507	none
h1SMcG0003182	1663.05	-0.193295	0.110569	-1.74819	0.0804314	0.370179	none
h1SMcG0003186	647.441	0.0635802	0.14244	0.446363	0.655335	0.88118	none
h1SMcG0003187	3086.42	0.220312	0.116213	1.89576	0.0579918	0.31978	none
h1SMcG0003188	4026.68	0.223069	0.114819	1.94278	0.0520428	0.302621	none
h1SMcG0003189	484.277	0.13711	0.152744	0.897645	0.369375	0.712653	none
h1SMcG0003190	281.41	-0.109795	0.190659	-0.575872	0.564702	0.836504	none
h1SMcG0003191	83.2932	0.350856	0.311973	1.12464	0.260743	0.632315	none
h1SMcG0003192	4565.04	0.0828446	0.0993071	0.834227	0.404153	0.735844	none
h1SMcG0003194	49799.2	0.145388	0.0905132	1.60626	0.108216	0.425324	none
h1SMcG0003195	2878.28	0.00573666	0.103456	0.0554503	0.95578	0.98619	none
h1SMcG0003196	831.768	0.215159	0.144339	1.49065	0.136054	0.474052	none
h1SMcG0003199	122.696	-0.56381	0.275367	-2.04749	0.0406104	0.267546	none
h1SMcG0003202	1955.62	0.0943706	0.111065	0.849687	0.395499	0.73053	none
h1SMcG0003203	2279.7	-0.116654	0.115005	-1.01434	0.310419	0.669617	none
h1SMcG0003205	503.524	0.0282549	0.153113	0.184537	0.853592	0.954037	none
h1SMcG0003206	1268.52	0.155151	0.117796	1.31712	0.187799	0.547459	none
h1SMcG0003207	2517.13	-0.317495	0.152568	-2.08101	0.0374334	0.257489	none
h1SMcG0003211	1399.07	0.101154	0.124241	0.814173	0.415546	0.744361	none
h1SMcG0003213	4707.28	-0.0401402	0.0947916	-0.423457	0.671962	0.887515	none
h1SMcG0003214	12390.7	-0.0985107	0.113029	-0.871549	0.383454	0.722939	none
h1SMcG0003217	17074.9	0.087043	0.0997072	0.872986	0.382671	0.722939	none
h1SMcG0003218	419.675	-0.18784	0.166387	-1.12894	0.258925	0.630566	none
h1SMcG0003219	438.955	-0.0789901	0.156268	-0.505479	0.613222	0.862051	none
h1SMcG0003221	3779.23	-0.036785	0.095722	-0.384289	0.700764	0.899484	none
h1SMcG0003223	6140.57	-0.0224094	0.0926324	-0.241917	0.808844	0.941164	none
h1SMcG0003224	487.917	-0.0551328	0.153022	-0.360294	0.718627	0.905557	none
h1SMcG0003225	584.511	-0.00310653	0.154223	-0.020143	0.983929	0.994754	none
h1SMcG0003226	1319.61	0.229179	0.125856	1.82096	0.0686129	0.346021	none
h1SMcG0003228	97.2251	-0.133221	0.296981	-0.448584	0.653732	0.881129	none
h1SMcG0003229	7818.29	0.00477755	0.0932426	0.0512379	0.959136	0.987201	none
h1SMcG0003230	1450.09	0.185604	0.139593	1.32961	0.183646	0.541872	none
h1SMcG0003232	27088.7	0.181512	0.0982261	1.8479	0.0646168	0.338635	none
h1SMcG0003233	7607.97	-0.404577	0.170102	-2.37844	0.0173861	0.170519	none
h1SMcG0003234	1076.36	-0.641987	0.136703	-4.69622	2.65021e-06	0.000271351	DEG
h1SMcG0003236	7019.01	-0.0402207	0.0967722	-0.415623	0.677686	0.889252	none
h1SMcG0003239	593.756	0.0539256	0.151881	0.355051	0.722551	0.907166	none
h1SMcG0003240	3656.27	0.170879	0.111187	1.53687	0.124326	0.454732	none
h1SMcG0003242	603.55	-0.0108558	0.14471	-0.0750175	0.940201	0.981008	none
h1SMcG0003243	4573.35	0.0478564	0.0965437	0.495697	0.620108	0.865434	none
h1SMcG0003244	144.127	-0.130072	0.258281	-0.503608	0.614537	0.862691	none
h1SMcG0003246	459.311	0.0377136	0.170475	0.221226	0.824916	0.945762	none
h1SMcG0003247	29233.6	-0.0263208	0.0893093	-0.294715	0.768212	0.92553	none
h1SMcG0003248	1691.63	0.118772	0.115324	1.0299	0.303059	0.664537	none
h1SMcG0003249	1040.23	-0.291767	0.171602	-1.70025	0.0890832	0.388276	none
h1SMcG0003250	1102.83	-0.119452	0.124226	-0.961571	0.336265	0.691412	none
h1SMcG0003251	1941.3	-0.235762	0.141182	-1.66991	0.0949364	0.400027	none
h1SMcG0003253	3487.97	-0.167877	0.118784	-1.41329	0.157569	0.505373	none
h1SMcG0003254	3364.5	0.00617737	0.101603	0.060799	0.951519	0.984943	none
h1SMcG0003255	1297.18	0.010444	0.114468	0.09124	0.927302	0.977197	none
h1SMcG0003256	289.854	0.172973	0.183113	0.944629	0.344848	0.695538	none
h1SMcG0003257	832.172	-0.449946	0.157138	-2.86339	0.0041914	0.0746971	none
h1SMcG0003258	6071.38	-0.539619	0.308027	-1.75186	0.0797986	0.369133	none
h1SMcG0003260	876.096	0.117799	0.140933	0.835852	0.403238	0.735177	none
h1SMcG0003261	4843.69	-0.0529736	0.106507	-0.497373	0.618926	0.864925	none
h1SMcG0003262	1584.93	0.208153	0.128007	1.6261	0.103928	0.417662	none
h1SMcG0003266	2618.62	0.0374047	0.11103	0.336888	0.736201	0.912978	none
h1SMcG0003267	303.364	0.0357498	0.187411	0.190757	0.848716	0.952462	none
h1SMcG0003269	2694.68	0.00963728	0.101288	0.0951475	0.924198	0.976563	none
h1SMcG0003271	2656.8	-0.111083	0.110565	-1.00469	0.315048	0.673637	none
h1SMcG0003272	6982.99	-0.0596434	0.0942698	-0.632688	0.526937	0.813925	none
h1SMcG0003273	211.358	0.500688	0.230834	2.16904	0.03008	0.229472	none
h1SMcG0003275	2223.3	-0.0071559	0.109689	-0.0652379	0.947985	0.984203	none
h1SMcG0003277	7162.54	0.0274503	0.0919801	0.298437	0.765369	0.924256	none
h1SMcG0003280	1632.71	0.247233	0.120686	2.04856	0.0405049	0.267417	none
h1SMcG0003282	611.078	0.159462	0.152819	1.04347	0.296731	0.661172	none
h1SMcG0003283	75.3407	0.150723	0.325011	0.463748	0.642828	0.876507	none
h1SMcG0003284	230.921	0.149789	0.198238	0.755602	0.449888	0.766683	none
h1SMcG0003285	375.81	0.340422	0.201146	1.69241	0.0905674	0.391153	none
h1SMcG0003288	1462.66	0.117868	0.111006	1.06182	0.288319	0.655421	none
h1SMcG0003290	2112.84	0.0623838	0.108138	0.57689	0.564014	0.836163	none
h1SMcG0003291	2188.08	0.0815422	0.109732	0.743105	0.457418	0.772536	none
h1SMcG0003292	2814.3	-0.111681	0.102248	-1.09226	0.274717	0.644306	none
h1SMcG0003293	5480.16	0.122016	0.0968401	1.25998	0.207677	0.573242	none
h1SMcG0003294	1432.12	-0.0557676	0.114288	-0.487958	0.62558	0.868355	none
h1SMcG0003296	2675.47	-0.125932	0.100366	-1.25473	0.209578	0.574969	none
h1SMcG0003298	1907.39	-0.0162531	0.115886	-0.14025	0.888462	0.965148	none
h1SMcG0003303	1710.6	-0.259487	0.131871	-1.96773	0.0490992	0.295385	none
h1SMcG0003304	2569.96	0.275167	0.125908	2.18546	0.0288551	0.226131	none
h1SMcG0003306	2745.78	-0.0667053	0.100274	-0.66523	0.505903	0.801859	none
h1SMcG0003308	1924.7	-0.107686	0.112157	-0.96014	0.336985	0.69156	none
h1SMcG0003313	1304.02	0.0824674	0.116523	0.707737	0.479109	0.787192	none
h1SMcG0003314	1340.78	0.16472	0.128972	1.27718	0.201539	0.565893	none
h1SMcG0003315	118.235	-0.136928	0.264463	-0.51776	0.604626	0.857749	none
h1SMcG0003316	436.672	0.0863849	0.165901	0.5207	0.602576	0.856831	none
h1SMcG0003319	616.524	0.147279	0.16015	0.919632	0.357765	0.703753	none
h1SMcG0003320	595.749	-0.0193836	0.145076	-0.13361	0.893711	0.966657	none
h1SMcG0003322	1421.24	0.0616486	0.116583	0.528794	0.596948	0.85341	none
h1SMcG0003323	4446.49	0.121381	0.100987	1.20195	0.229382	0.598979	none
h1SMcG0003328	11045.3	-0.401476	0.158808	-2.52806	0.0114695	0.133371	none
h1SMcG0003329	1046.21	0.332255	0.130757	2.54102	0.011053	0.131321	none
h1SMcG0003331	179.155	-0.359367	0.221191	-1.62469	0.10423	0.418449	none
h1SMcG0003333	2282.07	0.109263	0.105862	1.03212	0.302014	0.663689	none
h1SMcG0003334	5066.82	0.00282859	0.0937829	0.030161	0.975939	0.99141	none
h1SMcG0003335	430.469	0.306089	0.177083	1.72851	0.083897	0.377787	none
h1SMcG0003337	618.038	0.194724	0.165771	1.17465	0.240133	0.610415	none
h1SMcG0003338	1799.02	0.046965	0.119876	0.391779	0.695221	0.897761	none
h1SMcG0003339	1689.22	0.12488	0.110902	1.12604	0.260148	0.631704	none
h1SMcG0003341	575.127	-0.22512	0.154408	-1.45796	0.144853	0.488387	none
h1SMcG0003342	188.715	0.264606	0.214743	1.2322	0.217875	0.585051	none
h1SMcG0003343	603.441	0.125132	0.148359	0.843441	0.398982	0.732444	none
h1SMcG0003346	746.734	-0.0411944	0.131053	-0.314335	0.753267	0.919674	none
h1SMcG0003348	347.523	-0.091839	0.168668	-0.544494	0.586101	0.847493	none
h1SMcG0003349	5027.25	-0.280531	0.0970313	-2.89114	0.00383845	0.0708417	none
h1SMcG0003350	347.218	0.0428633	0.169361	0.253088	0.8002	0.937074	none
h1SMcG0003355	1831.31	-0.017681	0.106489	-0.166036	0.868129	0.958841	none
h1SMcG0003357	2201.96	0.116086	0.115637	1.00388	0.315436	0.673929	none
h1SMcG0003358	6337.15	-0.0986446	0.0924699	-1.06678	0.286073	0.65475	none
h1SMcG0003363	1410.96	0.109837	0.11467	0.95786	0.338133	0.69156	none
h1SMcG0003371	105.606	0.0609052	0.285825	0.213085	0.83126	0.947608	none
h1SMcG0003372	4999.55	0.130974	0.0973098	1.34595	0.17832	0.535114	none
h1SMcG0003374	993.812	-0.232405	0.138292	-1.68054	0.0928525	0.396758	none
h1SMcG0003376	649.525	-0.0276466	0.149905	-0.184428	0.853678	0.954037	none
h1SMcG0003377	385.178	0.0190775	0.162864	0.117137	0.906751	0.971282	none
h1SMcG0003379	1631.92	0.0522853	0.11267	0.464057	0.642607	0.876507	none
h1SMcG0003380	371.47	0.0657798	0.178119	0.369303	0.711902	0.902698	none
h1SMcG0003381	1754.19	0.187763	0.119704	1.56856	0.11675	0.441414	none
h1SMcG0003382	981.173	0.123477	0.134287	0.919502	0.357833	0.703801	none
h1SMcG0003383	158.646	0.204008	0.238818	0.854242	0.392971	0.728186	none
h1SMcG0003384	883.678	-0.0951202	0.128951	-0.737644	0.460731	0.774388	none
h1SMcG0003385	110.253	-0.300681	0.309053	-0.972911	0.330597	0.685634	none
h1SMcG0003386	118.369	-0.213185	0.263152	-0.810118	0.417872	0.746616	none
h1SMcG0003387	372.713	-0.575257	0.21339	-2.6958	0.00702197	0.100515	none
h1SMcG0003388	2035.17	-0.136193	0.104813	-1.29939	0.193811	0.555944	none
h1SMcG0003389	3382.74	-0.0931093	0.105174	-0.885288	0.376001	0.718011	none
h1SMcG0003390	108.431	-0.0765417	0.283602	-0.269891	0.787244	0.932783	none
h1SMcG0003391	89.1314	-0.220468	0.307709	-0.71648	0.473695	0.782892	none
h1SMcG0003392	1255.23	-0.0589734	0.114962	-0.512982	0.607964	0.858865	none
h1SMcG0003393	3222.95	-0.0170703	0.0990929	-0.172266	0.863228	0.957684	none
h1SMcG0003394	146.538	0.0339937	0.239493	0.14194	0.887127	0.964399	none
h1SMcG0003396	4655.17	0.168031	0.111287	1.50989	0.131071	0.465217	none
h1SMcG0003397	270.183	-0.0183632	0.19703	-0.0932003	0.925744	0.976786	none
h1SMcG0003398	347.288	-0.115973	0.171725	-0.675339	0.49946	0.797553	none
h1SMcG0003399	302.211	-0.284143	0.202091	-1.40601	0.15972	0.507913	none
h1SMcG0003400	263.18	0.069114	0.191909	0.36014	0.718743	0.905557	none
h1SMcG0003403	731.546	0.22778	0.134233	1.69691	0.0897144	0.389562	none
h1SMcG0003404	1030.51	0.341443	0.121956	2.79971	0.00511485	0.0845898	none
h1SMcG0003405	701.275	0.213636	0.135782	1.57338	0.115631	0.440285	none
h1SMcG0003406	887.782	-0.147898	0.12483	-1.18479	0.236101	0.606938	none
h1SMcG0003407	701.452	0.705126	0.153493	4.59387	4.35106e-06	0.000418822	DEG
h1SMcG0003408	398.017	-0.170481	0.162004	-1.05233	0.292649	0.657611	none
h1SMcG0003409	2982.7	0.00100741	0.1034	0.0097429	0.992226	0.996806	none
h1SMcG0003410	154.884	0.383849	0.244715	1.56856	0.116751	0.441414	none
h1SMcG0003411	5518.23	0.0160753	0.0994341	0.161668	0.871567	0.960252	none
h1SMcG0003412	1334.66	0.0565888	0.148201	0.381839	0.702581	0.900034	none
h1SMcG0003413	1457.5	0.212433	0.113985	1.8637	0.0623635	0.332007	none
h1SMcG0003414	133.374	-0.129641	0.296082	-0.437854	0.661492	0.88269	none
h1SMcG0003415	605.115	0.197871	0.16424	1.20476	0.228295	0.597634	none
h1SMcG0003416	3311.68	0.050014	0.0972553	0.514255	0.607074	0.858814	none
h1SMcG0003417	226.535	-0.119158	0.205015	-0.581218	0.561094	0.834371	none
h1SMcG0003419	1128.62	0.0567283	0.131365	0.431837	0.66586	0.88412	none
h1SMcG0003420	1104.03	-0.0465066	0.121571	-0.382546	0.702056	0.900034	none
h1SMcG0003421	76.6236	-0.0689547	0.323619	-0.213074	0.83127	0.947608	none
h1SMcG0003422	539.911	-0.115845	0.155038	-0.747202	0.454942	0.770539	none
h1SMcG0003423	2045.94	0.104056	0.105502	0.986297	0.323988	0.681575	none
h1SMcG0003426	13408.2	0.125138	0.0971351	1.28829	0.197644	0.560529	none
h1SMcG0003429	328.105	0.0881181	0.172644	0.510404	0.609768	0.859449	none
h1SMcG0003430	1668.45	0.0170662	0.119518	0.142792	0.886455	0.964307	none
h1SMcG0003431	1276.38	0.102648	0.123398	0.831848	0.405495	0.737117	none
h1SMcG0003433	1997.36	-0.0281153	0.122877	-0.228809	0.819018	0.944232	none
h1SMcG0003434	296.719	-0.0871979	0.186156	-0.468413	0.639489	0.875248	none
h1SMcG0003436	1108.35	0.137284	0.13974	0.98242	0.325893	0.682882	none
h1SMcG0003437	192.119	-0.211952	0.217021	-0.976647	0.328744	0.684605	none
h1SMcG0003438	2100.36	0.042358	0.103775	0.408171	0.683148	0.891943	none
h1SMcG0003439	370.707	-0.115046	0.170516	-0.674692	0.499871	0.798039	none
h1SMcG0003442	2050.53	-0.122051	0.114947	-1.0618	0.288324	0.655421	none
h1SMcG0003445	743.787	-0.0628711	0.136129	-0.461849	0.64419	0.877315	none
h1SMcG0003447	5456.78	0.0632732	0.0954501	0.662893	0.507399	0.802879	none
h1SMcG0003449	5265.7	0.00410363	0.0947979	0.0432882	0.965472	0.987776	none
h1SMcG0003450	4121.75	-0.638237	0.180609	-3.53382	0.000409607	0.0154354	DEG
h1SMcG0003451	295.759	-0.645992	0.202798	-3.1854	0.00144553	0.0376	DEG
h1SMcG0003452	1120.72	-0.273894	0.127894	-2.14156	0.0322286	0.238854	none
h1SMcG0003456	1806.19	0.144429	0.109234	1.3222	0.186103	0.544621	none
h1SMcG0003458	657.262	0.0548506	0.137599	0.398627	0.690168	0.895475	none
h1SMcG0003460	965.354	-0.0366404	0.127114	-0.288247	0.773157	0.92772	none
h1SMcG0003461	1117.5	0.159115	0.128078	1.24233	0.214115	0.580413	none
h1SMcG0003462	137.959	-0.722212	0.259448	-2.78365	0.00537512	0.0871019	DEG
h1SMcG0003463	13433.8	0.111296	0.0991996	1.12194	0.261889	0.633063	none
h1SMcG0003464	7903.14	0.003727	0.0980852	0.0379976	0.96969	0.989448	none
h1SMcG0003465	3135.2	-0.125554	0.0985363	-1.27419	0.202597	0.567318	none
h1SMcG0003466	2144.32	-0.094391	0.105228	-0.897016	0.36971	0.712932	none
h1SMcG0003467	822.577	0.0863263	0.128375	0.672456	0.501293	0.798265	none
h1SMcG0003471	13207	0.0347307	0.0954515	0.363857	0.715965	0.904451	none
h1SMcG0003473	4830.94	0.196946	0.108241	1.81951	0.0688333	0.346167	none
h1SMcG0003474	27875.4	0.444245	0.113248	3.92277	8.75376e-05	0.00497232	none
h1SMcG0003475	23272.8	-0.232378	0.127349	-1.82473	0.0680422	0.344896	none
h1SMcG0003477	2765.24	0.0441478	0.101483	0.435028	0.663542	0.883176	none
h1SMcG0003478	12461.9	0.301534	0.110063	2.73965	0.00615043	0.0941601	none
h1SMcG0003481	1878.67	0.139586	0.138831	1.00544	0.314685	0.673577	none
h1SMcG0003482	1134.04	0.273414	0.130539	2.0945	0.0362155	0.253335	none
h1SMcG0003483	1516.93	-0.278065	0.146761	-1.89468	0.0581353	0.320009	none
h1SMcG0003486	1132.94	0.169189	0.129715	1.30431	0.192128	0.553984	none
h1SMcG0003488	2805.72	0.161501	0.10335	1.56267	0.118131	0.443759	none
h1SMcG0003492	457.467	0.243987	0.161184	1.51371	0.130099	0.463365	none
h1SMcG0003493	12842.1	0.149773	0.100626	1.48841	0.136642	0.475231	none
h1SMcG0003494	7844.69	0.00818207	0.0972054	0.084173	0.932919	0.978908	none
h1SMcG0003498	516.271	-0.028715	0.162913	-0.17626	0.86009	0.95675	none
h1SMcG0003499	1912.32	-0.0314563	0.114687	-0.274279	0.78387	0.931799	none
h1SMcG0003500	22354.6	0.082086	0.088293	0.9297	0.352526	0.700897	none
h1SMcG0003502	1685.3	-0.247752	0.128689	-1.9252	0.0542044	0.308001	none
h1SMcG0003504	1649.42	-0.0573739	0.130991	-0.437999	0.661387	0.88269	none
h1SMcG0003507	78.4283	0.0768918	0.379643	0.202537	0.839497	0.94941	none
h1SMcG0003510	2251.11	-0.0110484	0.10393	-0.106306	0.91534	0.974411	none
h1SMcG0003511	9650.33	-0.319856	0.15914	-2.00991	0.0444411	0.281137	none
h1SMcG0003515	189.003	0.185997	0.224345	0.829066	0.407067	0.738222	none
h1SMcG0003517	1626.76	0.114669	0.121297	0.945359	0.344476	0.695364	none
h1SMcG0003518	3954.05	-0.0313878	0.0960054	-0.326938	0.743715	0.916298	none
h1SMcG0003519	3894.41	0.259203	0.120291	2.15481	0.0311771	0.234631	none
h1SMcG0003523	1286.47	0.132961	0.125852	1.05649	0.290747	0.656426	none
h1SMcG0003526	889.878	-0.206055	0.149993	-1.37376	0.169516	0.522875	none
h1SMcG0003527	1059.63	-0.0626517	0.124298	-0.504043	0.614231	0.862545	none
h1SMcG0003529	296.13	-0.0188647	0.188372	-0.100146	0.920228	0.975504	none
h1SMcG0003530	1581.45	-0.18692	0.12346	-1.51401	0.130023	0.463365	none
h1SMcG0003531	67.5463	-0.383285	0.372676	-1.02847	0.30373	0.665275	none
h1SMcG0003532	8214.07	0.528032	0.107965	4.89079	1.00432e-06	0.00011645	none
h1SMcG0003533	706.411	0.215356	0.134807	1.59751	0.110153	0.429366	none
h1SMcG0003534	2799.81	0.0675478	0.103312	0.653822	0.513226	0.806384	none
h1SMcG0003538	994.227	0.245084	0.121575	2.01591	0.0438096	0.278907	none
h1SMcG0003539	2184.68	0.156933	0.121006	1.29691	0.194664	0.556999	none
h1SMcG0003540	4083.01	0.213647	0.103546	2.0633	0.0390838	0.262447	none
[truncated: 14,076 more rows]

## Sheet: alx_diffreg_norm_counts
	SRR25740100	SRR25740101	SRR25740102	SRR25740103	SRR25740104	SRR25740105
h1SMcG0000001	6.74837	6.74837	6.74837	6.88862	7.03011	6.88171
h1SMcG0000002	6.74837	6.74837	6.74837	6.74837	7.06365	6.93649
h1SMcG0000003	6.74837	6.74837	6.74837	6.74837	6.74837	6.74837
h1SMcG0000004	6.74837	6.74837	6.74837	6.88867	6.74837	6.88143
h1SMcG0000005	6.74837	6.74837	6.74837	6.74837	6.74837	6.74837
h1SMcG0000006	6.88723	6.88659	6.74837	6.94689	7.0639	6.74837
h1SMcG0000007	6.74837	6.74837	6.74837	6.74837	6.74837	6.74837
h1SMcG0000008	7.78282	8.03166	7.86837	7.73349	7.85311	7.62019
h1SMcG0000009	11.2904	11.2845	11.2242	11.3115	11.2633	11.3006
h1SMcG0000010	7.78167	7.74414	7.65468	7.9112	7.72093	7.75458
h1SMcG0000011	11.7959	11.8327	11.7558	12.0263	12.0185	11.9544
h1SMcG0000012	7.84592	7.82791	7.77776	8.02123	7.96384	8.03879
h1SMcG0000013	9.7576	11.0863	9.89806	10.9574	11.0478	10.8608
h1SMcG0000014	11.6499	11.6791	11.6652	11.5543	11.6384	11.6684
h1SMcG0000015	6.98883	7.16183	6.9502	6.94682	6.88967	6.97869
h1SMcG0000016	10.5355	10.4111	10.5572	10.4942	10.4034	10.3876
h1SMcG0000017	9.45127	10.1888	9.60743	10.2367	10.1409	10.0613
h1SMcG0000018	8.13003	8.24446	8.12004	8.22406	8.43974	8.13781
h1SMcG0000019	12.1432	12.0812	11.9593	12.491	12.7064	12.3116
h1SMcG0000020	6.98877	6.8866	7.03345	7.14443	7.12138	7.12397
h1SMcG0000021	8.16837	8.4584	8.28574	8.64963	8.56383	8.49163
h1SMcG0000022	7.4857	7.2804	7.29442	7.29092	7.48998	7.32845
h1SMcG0000023	10.9526	11.56	11.0778	11.6192	11.6402	11.588
h1SMcG0000024	7.61255	7.66041	7.41009	7.79669	7.69139	7.74539
h1SMcG0000025	12.22	12.2605	12.2949	12.2282	12.2759	12.311
h1SMcG0000026	10.3986	10.3535	10.3969	10.5089	10.4936	10.4292
h1SMcG0000027	10.7955	10.6911	10.7954	10.5007	10.6231	10.5592
h1SMcG0000028	12.0329	11.7099	11.9429	11.7884	11.7811	11.9121
h1SMcG0000029	8.93561	9.14733	8.82257	9.28431	9.23768	9.1411
h1SMcG0000030	7.67403	7.89895	7.72743	7.88633	7.86098	7.8955
h1SMcG0000031	9.57921	9.56428	9.62429	9.65876	9.63136	9.55362
h1SMcG0000032	11.8547	13.1263	11.9766	12.9137	12.9662	12.8969
h1SMcG0000033	9.4384	9.47159	9.48465	9.26952	9.42429	9.54271
h1SMcG0000034	9.73233	9.74655	9.5557	9.67823	9.67113	9.70298
h1SMcG0000035	10.453	10.3457	10.3875	10.2466	10.3449	10.3128
h1SMcG0000036	10.4533	10.3793	10.4925	10.5675	10.6196	10.5687
h1SMcG0000037	6.74837	6.74837	6.74837	6.88875	6.88962	6.74837
h1SMcG0000038	6.74837	6.74837	6.74837	6.74837	6.74837	6.74837
h1SMcG0000039	8.48909	8.7237	8.68302	8.75111	8.77313	8.72552
h1SMcG0000040	9.05897	9.04021	8.92862	8.93856	8.94571	8.89603
h1SMcG0000041	6.74837	6.74837	6.74837	6.74837	6.74837	6.74837
h1SMcG0000042	8.88932	8.92004	8.82938	8.91337	8.79927	8.79641
h1SMcG0000043	12.0417	11.9283	12.0727	11.8983	11.9493	11.9665
h1SMcG0000044	6.74837	6.88615	6.74837	6.74837	6.88962	6.93708
h1SMcG0000045	6.74837	6.74837	6.74837	6.74837	6.94809	6.74837
h1SMcG0000046	6.74837	6.74837	6.74837	6.94677	6.74837	6.74837
h1SMcG0000047	10.9696	10.8305	10.9113	10.9166	10.796	10.7768
h1SMcG0000048	6.74837	6.74837	6.74837	6.9911	6.74837	6.88148
h1SMcG0000049	7.37989	7.47244	7.52071	7.38702	7.37579	7.48221
h1SMcG0000050	12.132	12.2997	12.1674	12.3986	12.3148	12.3111
h1SMcG0000051	9.39629	9.33539	9.28303	9.20921	9.32264	9.32935
h1SMcG0000052	7.13992	7.11322	6.99507	6.94698	7.06399	7.01459
h1SMcG0000053	6.74837	6.74837	6.74837	6.74837	6.74837	6.74837
h1SMcG0000054	7.67466	7.81289	7.91085	8.07089	7.70034	7.77536
h1SMcG0000055	6.88677	6.8865	6.89015	6.99232	6.74837	6.98047
h1SMcG0000056	7.68084	7.92008	7.76888	8.52916	8.91792	8.82348
h1SMcG0000057	7.31526	7.11278	7.34545	7.14575	7.12233	7.3289
h1SMcG0000058	7.64318	7.86048	7.79015	7.8309	7.74892	7.72904
h1SMcG0000059	7.71863	7.60933	7.75114	8.08095	8.363	8.77768
h1SMcG0000060	7.2997	7.43308	7.82534	7.77044	8.00546	7.72888
h1SMcG0000061	7.85396	7.54372	7.59854	8.04156	8.25675	8.18111
h1SMcG0000062	7.93703	7.73484	7.94248	8.62154	8.93379	8.88362
h1SMcG0000063	10.1635	10.2138	10.1986	9.88092	9.84016	10.0594
h1SMcG0000064	10.7459	10.6872	10.6216	10.7024	10.619	10.735
h1SMcG0000065	10.0164	10.2299	9.99925	10.4336	10.3583	10.2737
h1SMcG0000066	8.4152	8.45949	8.57291	8.84048	8.69553	8.40087
h1SMcG0000067	13.277	13.3777	13.346	13.4216	13.3983	13.3835
h1SMcG0000068	8.1603	8.2446	8.1401	8.07837	8.39082	8.27161
h1SMcG0000069	7.29872	7.28041	7.36202	7.23419	7.42179	7.21046
h1SMcG0000070	8.77249	8.78317	8.80083	8.9884	8.79215	8.83085
h1SMcG0000071	7.20645	7.26287	7.23904	7.16896	7.39158	7.24552
h1SMcG0000072	7.11351	7.22463	7.03143	6.94753	6.99356	7.14926
h1SMcG0000073	10.2692	10.0733	10.2315	10.1834	10.073	10.0967
h1SMcG0000074	6.94428	6.88649	6.74837	6.74837	6.94826	6.88177
h1SMcG0000075	10.5292	10.5526	10.5798	10.5324	10.4644	10.6109
h1SMcG0000076	11.1527	12.4707	11.3044	12.6274	12.5513	12.3839
h1SMcG0000077	7.08684	7.18368	7.14869	6.99205	7.03121	6.88215
h1SMcG0000078	11.228	11.096	11.2837	11.075	11.1679	11.1831
h1SMcG0000079	10.7261	11.0367	10.8816	11.1758	11.3083	11.2518
h1SMcG0000080	7.05816	7.02446	6.99492	7.09195	6.88977	6.93685
h1SMcG0000081	7.30071	7.48501	7.49526	7.40173	7.14702	7.26155
h1SMcG0000082	9.27002	9.24009	9.23621	9.32203	9.38601	9.34665
h1SMcG0000083	8.5978	8.57359	8.70253	8.78409	8.70119	8.69869
h1SMcG0000084	6.88719	6.94383	7.06659	6.99169	6.88983	6.74837
h1SMcG0000085	10.9786	10.8873	10.9668	10.9121	10.9863	10.9856
h1SMcG0000086	12.3281	12.3779	12.3502	12.3801	12.4594	12.4846
h1SMcG0000087	11.1209	10.9307	10.9492	10.7948	10.8758	10.9922
h1SMcG0000088	6.98841	7.05691	6.94961	7.16883	6.94832	6.93697
h1SMcG0000089	6.94452	6.74837	6.74837	7.02885	6.88966	7.0144
h1SMcG0000090	12.5377	12.5818	12.5573	12.7177	12.6032	12.5674
h1SMcG0000091	7.36242	7.24367	7.32852	7.32583	7.37741	7.26521
h1SMcG0000092	6.94454	7.02447	7.06646	7.09192	6.99308	7.16858
h1SMcG0000093	7.40933	6.74837	6.74837	6.74837	6.74837	6.74837
h1SMcG0000094	8.47613	8.49401	8.35169	8.31279	8.52799	8.44348
h1SMcG0000095	6.74837	6.74837	6.74837	6.74837	6.74837	6.93642
h1SMcG0000096	10.9873	11.5482	10.9221	11.5983	11.4915	11.5072
h1SMcG0000097	10.1804	10.0944	10.0361	10.4077	10.233	10.1768
h1SMcG0000098	9.83476	9.83973	9.91138	9.80618	9.87114	9.92881
h1SMcG0000099	6.74837	6.74837	6.74837	6.74837	6.74837	6.74837
h1SMcG0000100	10.0224	10.2501	9.97264	10.5424	10.3105	10.303
h1SMcG0000101	8.25615	8.19532	8.19637	8.29411	8.41001	8.23081
h1SMcG0000102	10.941	10.7045	10.9014	10.7297	10.8474	11.0289
h1SMcG0000103	10.031	10.5621	10.1184	10.4555	10.3871	10.4746
h1SMcG0000104	8.90397	8.92352	8.91122	9.01369	8.93309	8.93451
h1SMcG0000105	13.2001	13.233	13.25	13.1858	13.1768	13.1712
h1SMcG0000106	13.8712	13.8724	13.9013	13.915	13.8777	13.8972
h1SMcG0000107	11.4189	11.4938	11.4164	11.6239	11.4385	11.4924
h1SMcG0000108	12.258	12.1342	12.2487	12.0908	12.1244	12.1555
h1SMcG0000109	7.33241	7.40552	7.60067	7.47226	7.39183	7.37047
h1SMcG0000110	7.1626	7.16154	7.23818	7.09249	7.06439	7.1698
h1SMcG0000111	7.34843	7.36191	7.50576	7.34124	7.09426	7.46047
h1SMcG0000112	7.05739	6.88639	6.74837	6.88894	6.99305	6.93706
h1SMcG0000113	7.20529	7.20407	7.21585	7.21417	7.29437	7.1713
h1SMcG0000114	6.94442	6.74837	6.94939	6.74837	6.74837	7.04736
h1SMcG0000115	7.02531	6.74837	6.94947	6.88899	7.03094	7.01502
h1SMcG0000116	8.50854	8.39042	8.47726	8.40693	8.45871	8.45753
h1SMcG0000117	6.98771	7.28005	7.19458	7.06299	7.14808	7.12675
h1SMcG0000118	6.94448	6.74837	6.89066	6.74837	6.74837	6.9799
h1SMcG0000119	6.74837	6.74837	7.06563	6.94738	7.06443	6.74837
h1SMcG0000120	7.26445	7.37683	7.34768	7.49772	7.40654	7.60152
h1SMcG0000121	7.1142	7.28068	7.14937	7.06246	7.19424	7.22788
h1SMcG0000122	9.53063	9.49869	9.70696	10.8259	11.2307	11.2135
h1SMcG0000123	7.34848	7.44638	7.36389	7.4977	7.50199	7.50688
h1SMcG0000124	7.29942	7.28064	7.29567	7.27223	7.06432	7.39769
h1SMcG0000125	7.77585	8.05793	7.87133	7.95336	8.05205	8.10083
h1SMcG0000126	7.47452	7.47221	7.51862	7.656	7.51455	7.60138
h1SMcG0000127	11.7896	11.6487	11.7977	11.6715	11.6894	11.6911
h1SMcG0000128	11.0968	11.7227	11.0336	11.7515	11.672	11.5879
h1SMcG0000129	7.55671	6.74837	7.32872	6.74837	7.34595	7.46407
h1SMcG0000130	6.74837	6.74837	6.99518	6.74837	7.25555	6.88155
h1SMcG0000131	9.20826	9.24001	9.19336	9.07353	9.32305	9.25194
h1SMcG0000132	9.90701	9.82691	9.8499	10.0486	9.8055	9.96395
h1SMcG0000133	8.50607	8.61842	8.78121	8.62127	8.71407	8.62909
h1SMcG0000134	7.0585	7.057	7.09728	7.41602	7.52605	7.49331
h1SMcG0000135	6.88728	7.16181	6.95013	6.94686	7.23579	6.88148
h1SMcG0000136	6.88725	6.98764	6.74837	6.74837	6.94823	6.74837
h1SMcG0000137	10.1933	10.0842	10.3429	11.5296	11.8547	11.7448
h1SMcG0000138	12.4106	13.0614	12.5842	12.9667	12.951	13.0512
h1SMcG0000139	6.74837	6.74837	6.74837	6.74837	6.74837	6.74837
h1SMcG0000140	10.5636	10.6246	10.7328	11.7512	12.1947	12.0517
h1SMcG0000141	7.3323	7.28061	7.27718	7.19187	7.32827	7.14819
h1SMcG0000142	6.88673	6.94359	7.17235	7.02975	7.19468	7.14901
h1SMcG0000143	10.0491	10.3526	10.2322	10.5069	10.4443	10.5496
h1SMcG0000144	9.43275	9.3673	9.47235	9.30225	9.3263	9.27199
h1SMcG0000145	11.32	11.2711	11.2593	11.3469	11.354	11.3579
h1SMcG0000146	10.7388	10.6764	10.7306	10.7632	10.7717	10.796
h1SMcG0000147	7.92678	8.06426	7.90334	8.09	8.21952	8.1832
h1SMcG0000148	7.50058	7.72663	7.6366	7.75107	7.81901	7.66559
h1SMcG0000149	9.64955	9.67967	9.76801	9.71799	9.73194	9.78793
h1SMcG0000150	12.0262	11.9227	12.0213	11.8275	11.9449	11.8652
h1SMcG0000151	7.0258	7.1383	7.2404	6.99142	7.14702	7.09993
h1SMcG0000152	7.20702	7.22518	7.19758	7.14463	7.23596	7.34027
h1SMcG0000153	8.45088	8.47699	8.42931	8.42153	8.50475	8.55399
h1SMcG0000154	8.28402	8.42701	8.31401	8.17964	8.22213	8.2763
h1SMcG0000155	10.2467	10.4254	10.192	10.3822	10.3449	10.2951
h1SMcG0000156	11.6674	11.6908	11.6819	11.7039	11.6293	11.7602
h1SMcG0000157	6.88683	6.88654	6.89028	6.88927	6.74837	6.9377
h1SMcG0000158	6.74837	6.74837	6.74837	6.74837	6.74837	6.74837
h1SMcG0000159	10.8748	10.6805	10.7842	10.7261	10.841	10.8189
h1SMcG0000160	8.25977	8.28657	8.23454	8.22431	8.4541	8.38467
h1SMcG0000161	6.74837	7.02476	6.89058	6.74837	6.89017	6.74837
h1SMcG0000162	9.78093	9.64183	9.80582	9.46652	9.533	9.64687
h1SMcG0000163	8.84883	8.85958	9.04039	8.76127	8.72698	9.01175
h1SMcG0000164	13.7172	13.7701	13.7351	13.6618	13.7691	13.6995
h1SMcG0000165	8.80364	8.98639	8.91467	9.07929	8.80986	8.82763
h1SMcG0000166	6.88677	6.94364	7.03151	6.74837	6.94885	6.88257
h1SMcG0000167	6.74837	6.74837	6.74837	6.74837	6.74837	6.74837
h1SMcG0000168	6.74837	6.74837	6.74837	6.74837	6.74837	6.74837
h1SMcG0000169	9.59174	9.7059	9.7356	9.71636	9.6886	9.64918
h1SMcG0000170	11.5045	11.5895	11.5519	11.7193	11.717	11.744
h1SMcG0000171	11.6344	11.5347	11.5679	11.2959	11.4733	11.4227
h1SMcG0000172	6.88645	6.74837	6.74837	6.88926	6.89001	6.74837
h1SMcG0000173	6.74837	6.74837	6.74837	6.74837	6.74837	6.74837
h1SMcG0000174	12.1657	12.3216	12.1253	12.3082	12.3383	12.2938
h1SMcG0000175	7.02575	7.2252	7.29766	6.94693	6.993	6.93666
h1SMcG0000176	10.5375	10.4727	10.5698	10.4383	10.4721	10.5356
h1SMcG0000177	6.88673	6.74837	6.99377	7.16945	7.19453	7.12603
h1SMcG0000178	7.36266	7.43262	7.47739	7.83233	7.94884	8.00739
h1SMcG0000179	6.74837	6.74837	6.74837	6.74837	6.74837	6.74837
h1SMcG0000180	8.08841	7.98666	8.03932	7.77464	7.90562	8.02874
h1SMcG0000181	6.74837	6.94357	6.94882	6.74837	6.94854	6.88223
h1SMcG0000182	8.14179	7.97088	8.16962	8.79636	9.01246	8.7817
h1SMcG0000183	9.21847	9.22291	9.22283	9.16151	9.25664	9.17782
h1SMcG0000184	11.0394	10.9795	11.0402	10.7093	10.7663	10.7736
h1SMcG0000185	10.2673	10.2839	10.3371	10.1466	10.2933	10.2115
h1SMcG0000186	6.94395	6.94358	7.03153	6.88923	7.03132	7.07593
h1SMcG0000187	6.98872	6.88661	7.15071	6.74837	7.14712	7.0145
h1SMcG0000188	11.6157	11.5766	11.6041	11.6902	11.4096	11.4316
h1SMcG0000189	6.74837	6.74837	6.74837	6.74837	6.74837	6.74837
h1SMcG0000190	9.09612	8.91083	9.03814	9.07606	9.01167	9.0818
h1SMcG0000191	9.31291	9.18829	9.28806	9.15287	9.2171	9.3282
h1SMcG0000192	6.74837	6.74837	6.74837	6.74837	6.88965	6.74837
h1SMcG0000193	11.2841	11.3348	11.2949	11.3353	11.2626	11.2605
h1SMcG0000194	10.9017	11.6872	10.994	11.7637	11.666	11.5821
h1SMcG0000195	11.6629	11.457	11.6045	11.3865	11.4176	11.5171
h1SMcG0000196	9.4368	9.6107	9.65878	9.6305	9.58787	9.6414
h1SMcG0000197	6.74837	6.74837	6.74837	6.74837	6.74837	6.74837
h1SMcG0000198	6.74837	6.74837	6.74837	6.74837	6.74837	6.74837
h1SMcG0000199	9.80071	9.91937	9.87728	9.83114	9.9266	9.86715
h1SMcG0000200	6.74837	6.74837	6.74837	6.74837	6.74837	6.93642
h1SMcG0000201	8.43317	8.43229	8.40567	8.48606	8.44915	8.34805
h1SMcG0000202	12.3894	12.283	12.368	12.2441	12.3844	12.3966
h1SMcG0000203	13.138	13.0998	13.1261	12.9055	12.9956	13.0973
h1SMcG0000204	13.4525	13.2078	13.4538	12.8773	13.0745	13.1493
h1SMcG0000205	12.7774	12.5147	12.7203	12.3748	12.4855	12.5662
h1SMcG0000206	6.74837	6.74837	6.74837	6.88872	6.74837	6.74837
h1SMcG0000207	7.77399	7.74433	7.76381	7.77898	7.89353	7.70268
h1SMcG0000208	6.94463	7.13828	6.94995	7.02898	7.23593	7.27843
h1SMcG0000209	6.74837	6.88661	7.03325	6.74837	6.74837	7.01456
h1SMcG0000210	7.95179	7.94929	7.98757	7.69691	7.63047	7.89975
h1SMcG0000211	11.3838	11.3575	11.449	11.2499	11.2694	11.2817
h1SMcG0000212	8.87123	8.79494	8.92793	8.75294	8.74801	8.68888
h1SMcG0000213	6.74837	6.88662	6.74837	6.74837	6.74837	6.74837
h1SMcG0000214	6.88728	6.94379	6.8911	7.02884	7.06386	7.01429
h1SMcG0000215	7.47384	7.72609	7.50478	7.69662	7.46312	7.6957
h1SMcG0000216	7.14003	7.0863	6.99519	7.21241	7.17109	7.10004
h1SMcG0000217	6.74837	6.74837	6.74837	6.74837	6.74837	6.74837
h1SMcG0000218	7.05852	6.8866	6.89111	6.88877	7.03066	6.93653
h1SMcG0000219	8.77457	8.72306	8.73577	8.62751	8.66515	8.74346
h1SMcG0000220	13.5557	13.28	13.5793	12.6717	12.8978	12.9739
h1SMcG0000221	6.74837	6.88652	6.74837	6.74837	6.74837	7.04559
h1SMcG0000222	6.74837	7.18332	6.74837	7.25223	7.03053	6.93671
h1SMcG0000223	9.96531	9.84183	9.84961	9.75232	9.78582	9.778
h1SMcG0000224	8.60587	8.51547	8.65139	8.65662	8.49212	8.50547
h1SMcG0000225	8.8491	8.66314	8.97379	8.6576	8.79483	8.72513
h1SMcG0000226	12.6347	12.5605	12.6443	12.6214	12.5874	12.62
h1SMcG0000227	8.45583	8.45935	8.57175	8.41638	8.62859	8.59497
h1SMcG0000228	7.64382	7.70813	7.51931	7.52211	7.59675	7.50619
h1SMcG0000229	9.37479	9.31322	9.50574	9.4839	9.34258	9.47641
h1SMcG0000230	6.88734	6.74837	6.74837	6.74837	6.74837	6.74837
h1SMcG0000231	12.6657	12.5965	12.6603	12.5121	12.5429	12.6004
h1SMcG0000232	8.76575	8.73416	8.76474	8.66967	8.77763	8.72441
h1SMcG0000233	6.74837	6.74837	6.74837	6.74837	6.74837	6.74837
h1SMcG0000234	10.2947	10.1409	10.3072	10.3676	10.3089	10.2556
h1SMcG0000235	11.5667	11.7366	11.5895	11.6457	11.6131	11.6499
h1SMcG0000236	6.88721	7.0863	6.99519	6.94693	6.88972	6.88157
h1SMcG0000237	13.8759	14.2136	13.9124	14.039	14.1042	14.2027
h1SMcG0000238	8.06848	8.05113	8.16428	8.09794	8.24337	8.16466
h1SMcG0000239	10.8668	10.9643	10.8693	11.2385	11.0986	11.1481
h1SMcG0000240	11.4407	11.313	11.4029	11.2387	11.3264	11.3106
h1SMcG0000241	6.74837	6.74837	6.74837	6.74837	6.74837	6.74837
h1SMcG0000242	6.74837	6.88662	6.74837	6.74837	6.74837	6.74837
h1SMcG0000243	6.74837	6.74837	6.74837	6.74837	6.74837	6.74837
h1SMcG0000244	6.74837	6.88664	6.95001	6.88889	6.74837	6.74837
h1SMcG0000245	8.46091	8.38442	8.37404	8.32958	8.32729	8.3544
h1SMcG0000246	6.98888	6.9879	6.95008	6.74837	6.74837	6.74837
h1SMcG0000247	6.88716	6.88656	6.74837	6.74837	6.8897	6.93668
h1SMcG0000248	10.3567	10.4153	10.3424	10.4321	10.6075	10.4763
h1SMcG0000249	7.24598	7.36194	7.25889	7.3571	7.36066	7.49533
h1SMcG0000250	8.86829	8.89354	8.96691	8.64989	8.89485	8.90525
h1SMcG0000251	8.48771	8.54009	8.6281	8.4239	8.41296	8.42944
h1SMcG0000252	9.56238	9.51456	9.49696	9.51622	9.53353	9.62118
h1SMcG0000253	11.4709	11.4932	11.4354	11.4587	11.4409	11.4816
h1SMcG0000254	6.88677	7.13798	6.94889	7.0297	7.06453	6.88222
h1SMcG0000255	14.4084	14.2537	14.4337	14.0531	14.1634	14.2197
h1SMcG0000256	7.68371	7.74448	7.70797	7.47122	7.61846	7.56989
h1SMcG0000257	7.16198	7.33018	7.25655	7.23444	7.1949	7.19155
h1SMcG0000258	7.69301	7.52118	7.5321	7.48438	7.60769	7.54941
h1SMcG0000259	6.98778	6.94345	6.74837	7.06237	6.74837	6.93724
h1SMcG0000260	6.74837	6.74837	6.74837	6.74837	6.74837	6.74837
h1SMcG0000261	6.74837	6.74837	6.74837	6.74837	6.74837	6.74837
h1SMcG0000262	8.44243	8.28148	8.34483	8.41141	8.0992	8.33411
h1SMcG0000263	9.81117	9.80278	9.7655	9.69236	9.64451	9.70707
h1SMcG0000264	11.1088	11.129	11.0853	11.0927	11.1838	11.0784
h1SMcG0000265	10.5879	10.4386	10.7393	10.4498	10.5019	10.6257
h1SMcG0000266	7.11444	7.05701	6.94952	6.74837	7.06437	7.12523
h1SMcG0000267	11.3686	11.8754	11.5262	12.0705	11.9805	11.8899
h1SMcG0000268	7.02485	7.113	7.06489	6.94764	6.74837	7.10239
h1SMcG0000269	7.31639	7.2807	7.29605	7.37284	7.29334	7.29585
h1SMcG0000270	6.74837	6.74837	6.74837	6.74837	6.74837	6.74837
h1SMcG0000271	7.11433	7.24433	7.03256	7.25308	7.1474	7.04643
h1SMcG0000272	7.02537	7.02442	7.09623	6.88899	6.88983	7.07469
h1SMcG0000273	8.26158	8.17835	8.11596	8.05152	8.0856	8.10785
h1SMcG0000274	6.94462	7.05711	6.89089	6.74837	6.74837	7.04629
h1SMcG0000275	9.23422	9.0939	9.17632	9.15274	9.07035	9.0757
h1SMcG0000276	6.74837	6.88661	7.03317	6.74837	6.74837	6.88165
h1SMcG0000277	6.94426	6.9875	6.99438	7.02944	7.21585	6.88195
h1SMcG0000278	7.02508	7.13808	7.06551	7.21334	7.19436	7.3273
h1SMcG0000279	7.08775	7.05702	7.06659	6.74837	7.0641	6.97911
h1SMcG0000280	7.43668	7.62051	7.41229	7.77747	7.71951	7.57893
h1SMcG0000281	7.57024	7.52123	7.5325	7.72367	7.68089	7.51669
h1SMcG0000282	10.0735	10.1297	10.0108	10.3194	10.3384	10.3225
h1SMcG0000283	8.61386	8.4818	8.60878	8.65706	8.75147	8.61085
h1SMcG0000284	11.7707	11.6522	11.7069	11.7318	11.7397	11.7571
h1SMcG0000285	12.2537	12.4768	12.3651	12.4002	12.4391	12.5344
h1SMcG0000286	12.0488	12.1126	12.0608	12.0821	12.0528	12.1132
h1SMcG0000287	8.59594	8.56603	8.67092	8.746	8.77819	8.71911
h1SMcG0000288	11.0825	11.2144	11.199	11.1561	11.1985	11.1635
h1SMcG0000289	7.08777	7.11323	7.0332	7.19103	7.03076	6.93671
h1SMcG0000290	9.09299	9.60565	9.25824	9.64323	9.67255	9.63749
h1SMcG0000291	6.9883	6.94379	7.06582	6.74837	7.03121	6.97973
h1SMcG0000292	9.53854	9.37163	9.49092	9.4158	9.428	9.3976
h1SMcG0000293	11.802	12.4829	11.8572	12.069	12.296	12.282
h1SMcG0000294	10.6772	10.5408	10.6198	10.4169	10.5131	10.504
h1SMcG0000295	10.9533	12.625	10.7755	12.3508	12.3562	12.0185
h1SMcG0000296	7.02509	6.98747	7.06552	6.94733	7.17164	7.0154
h1SMcG0000297	6.74837	6.74837	6.74837	6.74837	6.74837	6.74837
h1SMcG0000298	8.73419	8.77987	8.79845	8.7263	8.90463	8.95043
h1SMcG0000299	9.58311	9.40435	9.64116	9.44861	9.57934	9.51389
h1SMcG0000300	6.94406	6.74837	6.74837	6.74837	6.99384	6.74837
h1SMcG0000301	7.58003	7.39135	7.47945	7.67651	7.51472	7.43619
h1SMcG0000302	8.12245	8.23326	8.20909	8.39861	8.2043	8.39575
h1SMcG0000303	7.20666	7.08623	7.06623	7.06222	7.06412	7.12472
h1SMcG0000304	7.05762	7.05681	7.03213	7.14537	7.21595	7.12549
h1SMcG0000305	6.74837	6.74837	6.8904	6.94716	6.74837	6.88188
h1SMcG0000306	7.55775	7.56666	7.37919	7.66655	7.68172	7.57177
h1SMcG0000307	6.98812	7.08613	7.06555	7.16926	7.23652	6.88201
h1SMcG0000308	6.98875	6.94378	7.03341	7.11902	6.94816	7.07391
h1SMcG0000309	6.74837	6.74837	6.74837	6.74837	6.74837	6.74837
h1SMcG0000310	6.74837	6.74837	6.74837	6.74837	6.74837	6.74837
h1SMcG0000311	7.18538	7.16168	7.06609	7.16889	7.14735	7.04633
h1SMcG0000312	7.52306	7.52096	7.43822	7.62518	7.59728	7.66837
h1SMcG0000313	7.48716	7.37686	7.39515	7.3727	7.36067	7.32654
h1SMcG0000314	6.74837	6.88645	6.99416	7.06234	7.0309	6.97949
h1SMcG0000315	6.98813	7.16158	7.03219	7.14533	7.31115	7.2461
h1SMcG0000316	7.22695	7.22512	7.03288	7.09199	7.03086	7.1473
h1SMcG0000317	6.74837	6.74837	6.74837	6.74837	6.74837	6.88139
h1SMcG0000318	8.86773	8.73429	8.87255	8.59708	8.65993	8.68603
h1SMcG0000319	10.4611	10.762	10.4672	11.0412	10.923	10.8967
h1SMcG0000320	11.0724	11.0628	11.0857	10.9874	10.9196	11.0842
h1SMcG0000321	6.74837	6.74837	6.74837	6.94677	6.74837	6.74837
h1SMcG0000322	7.11396	6.94358	6.74837	6.74837	6.99313	7.04645
h1SMcG0000323	6.98867	6.74837	6.89077	6.74837	6.89022	6.74837
h1SMcG0000324	7.0868	7.08614	6.94888	6.8893	6.74837	6.98033
h1SMcG0000325	10.5997	10.7943	10.683	10.7457	10.7383	10.8482
h1SMcG0000326	7.28206	7.39129	7.42386	7.35753	7.31115	7.32721
h1SMcG0000327	6.74837	7.02455	6.74837	6.74837	6.74837	6.74837
h1SMcG0000328	6.74837	6.74837	6.74837	6.74837	6.74837	6.74837
h1SMcG0000329	6.74837	6.98785	6.89043	6.74837	6.994	6.74837
h1SMcG0000330	7.16377	7.22523	7.15083	7.14445	7.17101	7.07391
h1SMcG0000331	7.02573	6.94377	7.06674	7.11913	7.06395	7.01449
h1SMcG0000332	6.98818	7.31461	6.94928	7.21323	7.31109	7.1253
h1SMcG0000333	9.46805	9.7144	9.66786	9.65697	9.72886	9.63499
h1SMcG0000334	11.5156	11.8946	11.4655	11.9292	11.8599	11.8698
h1SMcG0000335	6.74837	6.74837	6.74837	6.74837	6.74837	6.74837
h1SMcG0000336	6.74837	6.74837	6.74837	6.74837	6.88965	6.74837
h1SMcG0000337	7.11371	7.16145	7.27637	7.19214	7.12216	7.24692
h1SMcG0000338	13.1378	13.0722	13.0696	13.1559	13.1569	13.1081
h1SMcG0000339	7.0568	7.08489	7.14721	7.21499	7.03198	6.88261
h1SMcG0000340	9.93254	10.0635	9.94161	10.1953	10.1208	10.1441
h1SMcG0000341	7.05767	6.98748	6.94923	7.14532	6.94844	6.97966
h1SMcG0000342	7.02517	7.11308	7.17337	7.02947	7.17157	7.07504
h1SMcG0000343	9.8211	9.85991	9.8297	9.9299	9.81565	9.86959
h1SMcG0000344	7.55626	7.59786	7.67193	7.54814	7.5159	7.48748
h1SMcG0000345	10.3842	10.2661	10.2999	10.4243	10.3899	10.502
h1SMcG0000346	7.42225	7.56689	7.62489	7.72384	7.71051	7.42228
h1SMcG0000347	10.7526	10.583	10.7018	10.4179	10.4633	10.4928
h1SMcG0000348	6.74837	6.74837	6.89087	6.88905	6.74837	6.74837
h1SMcG0000349	6.74837	6.74837	6.74837	6.74837	6.74837	6.74837
h1SMcG0000350	9.10212	9.37003	9.08339	9.48855	9.51654	9.45637
h1SMcG0000351	9.80101	9.68373	9.79079	9.63425	9.83957	9.78798
h1SMcG0000352	9.44543	9.34046	9.41912	9.06046	9.1932	9.35374
h1SMcG0000353	8.68376	8.67969	8.7784	8.71419	8.96166	8.70875
h1SMcG0000354	6.74837	6.74837	6.74837	6.88872	6.74837	6.74837
h1SMcG0000355	11.4762	11.4253	11.4737	11.3781	11.46	11.483
h1SMcG0000356	7.26547	7.44664	7.39705	7.37176	7.23582	7.36829
h1SMcG0000357	11.2825	11.2912	11.2356	11.5601	11.5731	11.5003
h1SMcG0000358	9.58062	9.33853	9.32455	9.26661	9.27563	9.50688
h1SMcG0000359	9.8753	9.74035	9.80072	10.0054	9.91336	9.88514
h1SMcG0000360	7.49875	7.60955	7.55402	7.47247	7.39197	7.58258
h1SMcG0000361	13.8795	13.8298	13.9088	13.7075	13.8683	13.8233
h1SMcG0000362	7.16289	7.16163	7.14941	7.09229	7.31101	7.27974
h1SMcG0000363	8.57426	8.63802	8.53189	8.62864	8.35988	8.51469
h1SMcG0000364	9.24561	9.31804	9.25901	9.50173	9.40882	9.50491
h1SMcG0000365	7.02566	7.02448	6.99507	7.16854	7.09398	7.18877
h1SMcG0000366	7.16345	7.3148	7.12451	7.19115	7.23603	7.2448
h1SMcG0000367	7.62213	7.66992	7.68496	7.52306	7.6919	7.68682
h1SMcG0000368	6.74837	6.74837	6.74837	6.74837	6.74837	6.74837
h1SMcG0000369	7.43577	7.56686	7.64614	7.53407	7.5266	7.47146
h1SMcG0000370	8.87997	8.84291	8.79969	8.63266	8.91974	8.82584
h1SMcG0000371	7.77389	7.68934	7.56739	7.74302	7.74871	7.77763
h1SMcG0000372	6.88685	6.74837	6.89037	6.94733	6.94844	7.04684
h1SMcG0000373	6.88705	6.98762	6.89067	6.74837	6.94846	6.88193
h1SMcG0000374	7.36494	7.20508	7.33278	7.61279	7.44847	7.2616
h1SMcG0000375	6.88679	6.74837	6.89021	6.94756	6.74837	7.01602
h1SMcG0000376	7.22612	7.18373	7.1232	6.94737	7.2753	7.04691
h1SMcG0000377	6.98845	7.1839	7.06627	6.99166	7.0641	6.93692
h1SMcG0000378	10.7349	10.7482	10.8392	10.7901	10.7617	10.719
h1SMcG0000379	6.74837	6.74837	6.74837	6.74837	6.74837	6.74837
h1SMcG0000380	10.4762	10.5816	10.6198	10.6037	10.6859	10.6547
h1SMcG0000381	6.74837	6.74837	6.74837	6.74837	6.74837	6.74837
h1SMcG0000382	9.42668	10.1453	9.50603	10.106	10.0679	9.97484
h1SMcG0000383	6.74837	6.94381	6.74837	6.74837	6.74837	6.74837
h1SMcG0000384	6.74837	7.02474	6.95016	6.74837	6.74837	6.74837
h1SMcG0000385	7.37794	7.34638	7.1727	7.23405	7.29375	7.38517
h1SMcG0000386	7.05747	6.74837	6.74837	6.947	6.74837	6.88174
h1SMcG0000387	6.74837	6.74837	6.89047	6.74837	7.03096	6.93715
h1SMcG0000388	9.60097	9.75192	9.36966	9.86019	9.97078	9.87835
h1SMcG0000389	6.74837	6.94369	6.74837	6.88878	6.94812	6.74837
h1SMcG0000390	6.74837	7.02435	6.74837	6.99131	7.09371	6.97875
h1SMcG0000391	6.94443	6.74837	6.74837	6.74837	6.74837	6.88166
h1SMcG0000392	6.88734	6.74837	6.74837	6.74837	6.74837	6.74837
h1SMcG0000393	6.74837	6.74837	6.74837	6.74837	6.74837	6.74837
h1SMcG0000394	7.11492	6.88661	7.03329	7.02899	6.74837	6.97893
h1SMcG0000395	7.02516	6.94369	6.94927	7.06252	6.99329	7.01529
h1SMcG0000396	9.17538	9.02412	9.16387	9.28871	9.44221	9.27838
h1SMcG0000397	7.16313	7.26289	7.25909	7.14497	6.94833	6.8818
h1SMcG0000398	10.3216	10.0852	10.2941	9.58602	9.706	9.76162
h1SMcG0000399	6.74837	6.88643	6.89033	6.9472	6.88982	6.88194
h1SMcG0000400	7.79002	7.65036	7.5661	7.83141	7.75844	7.87004
h1SMcG0000401	7.02573	6.94377	6.94997	6.94694	6.9482	6.88157
h1SMcG0000402	11.7158	11.2732	11.5739	10.5679	10.8097	10.9341
h1SMcG0000403	7.2467	7.18398	7.24023	7.14456	7.09393	7.07406
h1SMcG0000404	10.8556	10.5952	10.7863	10.3202	10.3125	10.5423
h1SMcG0000405	15.227	15.4398	15.3284	15.3493	15.4177	15.4085
h1SMcG0000406	6.74837	6.88644	6.74837	7.14436	6.88963	7.04572
h1SMcG0000407	6.94436	7.05688	7.06598	7.11959	7.19414	7.10078
h1SMcG0000408	7.05765	7.20484	7.19603	7.14535	7.25626	7.19006
h1SMcG0000409	7.46196	7.5778	7.45331	7.44489	7.31082	7.38335
h1SMcG0000410	7.05818	7.44652	7.31487	7.3242	7.34428	7.227
h1SMcG0000411	7.44864	7.28072	7.33116	7.4451	7.43523	7.38367
h1SMcG0000412	7.02493	7.02431	6.949	7.3734	7.12209	7.14858
h1SMcG0000413	7.6225	7.79584	7.64433	7.9111	8.01973	7.80225
h1SMcG0000414	10.1621	10.1455	10.238	9.97635	10.1245	10.1594
h1SMcG0000415	6.74837	6.74837	6.74837	6.74837	6.74837	6.74837
h1SMcG0000416	6.74837	6.74837	6.74837	6.74837	6.74837	6.74837
h1SMcG0000417	7.11392	7.28056	7.25791	7.23392	7.44955	7.43686
h1SMcG0000418	7.05754	7.05678	6.89036	6.94738	7.12203	6.88209
h1SMcG0000419	7.026	6.74837	6.74837	6.74837	6.74837	6.74837
h1SMcG0000420	7.77434	7.78767	7.9917	7.87885	7.81093	7.87496
h1SMcG0000421	6.74837	6.74837	6.89121	6.74837	6.74837	6.74837
h1SMcG0000422	13.751	13.644	13.6885	13.5031	13.654	13.623
h1SMcG0000423	8.5432	8.64529	8.53746	8.77441	8.5785	8.61644
h1SMcG0000424	9.49232	9.44297	9.51103	9.23713	9.32799	9.38282
h1SMcG0000425	9.54859	9.46346	9.37038	9.71876	9.78434	9.62944
h1SMcG0000426	10.2362	10.1922	10.2437	10.2959	10.3621	10.2638
h1SMcG0000427	7.72114	7.83703	7.53223	7.68537	7.74832	7.60027
h1SMcG0000428	6.74837	6.94371	6.74837	6.74837	6.94819	6.74837
h1SMcG0000429	11.1014	11.0131	11.1692	10.9294	10.9745	10.9956
h1SMcG0000430	12.9779	13.1183	12.9876	12.9534	12.9994	13.0237
h1SMcG0000431	7.72993	7.73546	7.82641	7.74274	7.84484	7.75293
h1SMcG0000432	9.62779	9.5903	9.6867	9.92548	9.97489	9.75211
h1SMcG0000433	7.02498	7.02414	6.74837	6.88892	7.23595	7.14752
h1SMcG0000434	10.306	11.4291	10.4958	11.3817	11.4584	11.3776
h1SMcG0000435	7.30057	7.37704	7.1506	7.44421	7.34409	7.51625
h1SMcG0000436	6.74837	6.74837	6.74837	6.74837	6.74837	6.74837
h1SMcG0000437	8.7062	8.53337	8.4481	8.9652	8.85044	8.81874
h1SMcG0000438	8.99498	8.97485	8.93005	9.12268	9.00509	9.00716
h1SMcG0000439	8.53984	8.45513	8.5119	8.38134	8.46723	8.48427
h1SMcG0000440	10.93	11.0546	10.7666	11.1099	11.1934	11.2275
h1SMcG0000441	6.88751	6.74837	6.89104	6.74837	6.74837	6.74837
h1SMcG0000442	10.5519	11.2062	10.5382	10.836	11.1515	11.0271
h1SMcG0000443	6.74837	6.74837	6.74837	6.74837	6.74837	6.74837
h1SMcG0000444	6.74837	6.74837	6.74837	6.74837	6.74837	6.74837
h1SMcG0000445	7.02526	6.88652	6.74837	6.74837	6.74837	6.97937
h1SMcG0000446	9.18038	9.10986	9.31606	9.04762	8.99971	8.94279
h1SMcG0000447	9.86685	10.1127	9.87356	10.285	10.1147	10.1898
h1SMcG0000448	11.2805	11.4008	11.3962	11.4436	11.3813	11.538
h1SMcG0000449	6.74837	6.74837	6.89121	6.74837	6.74837	6.74837
h1SMcG0000450	6.74837	6.74837	6.74837	6.74837	6.74837	6.74837
h1SMcG0000451	6.74837	6.74837	6.74837	6.74837	6.74837	7.1463
h1SMcG0000452	11.2678	11.1666	11.2786	11.1301	11.1682	11.2109
h1SMcG0000453	11.8897	11.8902	11.789	12.0204	11.9493	11.9381
h1SMcG0000454	11.6192	11.6376	11.7353	11.9059	11.7947	11.7365
h1SMcG0000455	7.6937	7.57799	8.06345	8.07112	7.72928	7.55902
h1SMcG0000456	8.10617	8.04472	8.11436	8.07205	7.99076	8.22712
h1SMcG0000457	11.1392	11.0229	11.132	11.0843	11.1612	11.1567
h1SMcG0000458	7.1145	7.08623	7.06622	7.09205	7.14729	7.01487
h1SMcG0000459	11.1688	11.1369	11.1695	11.1649	11.1071	11.1384
h1SMcG0000460	10.5944	10.4329	10.5361	10.3139	10.2455	10.3969
h1SMcG0000461	6.74837	6.88662	6.74837	6.74837	6.74837	6.74837
h1SMcG0000462	12.3583	12.7573	12.424	12.7684	12.7522	12.7951
h1SMcG0000463	11.7198	12.3273	11.8445	12.3968	12.3001	12.3476
h1SMcG0000464	6.74837	6.74837	6.88993	6.88944	6.8902	6.74837
h1SMcG0000465	7.40784	7.29799	7.46678	7.1915	7.06418	7.24545
h1SMcG0000466	6.74837	6.74837	6.89014	7.09231	6.74837	7.0469
h1SMcG0000467	6.74837	6.74837	6.74837	6.74837	6.74837	6.74837
h1SMcG0000468	6.74837	6.98678	6.74837	6.74837	6.74837	7.12502
h1SMcG0000469	6.74837	6.74837	6.99348	6.74837	6.74837	6.88252
h1SMcG0000470	6.88713	7.05694	6.94978	6.8889	6.88977	7.01471
h1SMcG0000471	10.7049	10.7101	10.7857	10.898	10.6927	10.8176
h1SMcG0000472	8.76077	9.04723	9.02638	9.18858	9.12613	8.89346
h1SMcG0000473	12.8674	12.7336	12.8502	12.5521	12.6973	12.6703
h1SMcG0000474	12.0142	11.8912	11.9591	11.7317	11.812	11.7934
h1SMcG0000475	6.74837	6.94333	6.74837	6.88906	6.74837	6.74837
h1SMcG0000476	6.74837	6.74837	7.41223	7.60205	6.74837	6.74837
h1SMcG0000477	10.4954	10.6996	10.457	10.6579	10.6659	10.5937
h1SMcG0000478	7.74863	7.8371	7.83624	7.49683	7.59641	7.72701
h1SMcG0000479	12.5394	12.9814	12.5495	12.1321	12.3909	12.7187
h1SMcG0000480	8.53502	8.62872	8.71923	8.47061	8.57241	8.64485
h1SMcG0000481	8.69918	8.69215	8.70588	8.6264	8.72566	8.63236
h1SMcG0000482	11.361	11.3727	11.386	11.3226	11.3246	11.3599
h1SMcG0000483	6.74837	6.74837	6.74837	6.74837	6.74837	6.74837
h1SMcG0000484	6.74837	6.98626	6.8896	6.94782	6.94885	6.88247
h1SMcG0000485	11.2096	12.1229	11.4129	12.0997	12.1494	12.1363
h1SMcG0000486	6.98793	6.74837	6.74837	6.88907	6.88986	6.74837
h1SMcG0000487	8.12291	8.11321	8.19212	8.32791	8.20403	8.14495
h1SMcG0000488	10.0367	10.0019	10.098	9.85518	10.0581	9.98644
h1SMcG0000489	11.6123	11.5893	11.6812	11.6587	11.6303	11.7103
h1SMcG0000490	10.3158	10.5595	10.3196	10.6071	10.5551	10.6875
h1SMcG0000491	11.4082	11.3437	11.4225	11.2623	11.3185	11.27
h1SMcG0000492	7.79948	7.84485	7.91586	7.94053	8.00523	7.97086
h1SMcG0000493	8.72342	8.86653	8.5652	8.83653	8.7737	8.81725
h1SMcG0000494	9.11576	9.2475	9.27565	9.27327	9.31523	9.30103
h1SMcG0000495	7.76509	7.82882	7.89981	7.95544	7.94737	7.85415
h1SMcG0000496	9.61775	9.68524	9.72006	9.82446	10.0009	9.8541
h1SMcG0000497	10.1791	10.3809	10.2864	10.5036	10.5186	10.5572
h1SMcG0000498	6.88697	6.88662	6.74837	6.74837	6.89002	6.74837
h1SMcG0000499	8.99486	9.1101	9.02744	9.10623	9.05282	9.03922
h1SMcG0000500	11.3831	11.3844	11.3977	11.2081	11.3389	11.4155
h1SMcG0000501	11.1778	10.9954	11.1368	10.9916	10.9765	11.0524
h1SMcG0000502	8.9916	8.94475	8.95842	8.86004	8.81288	9.05275
h1SMcG0000503	6.74837	6.74837	6.74837	6.74837	6.88965	6.74837
h1SMcG0000504	12.0696	12.0251	12.0722	12.0619	12.1377	12.1613
h1SMcG0000505	7.24459	7.13731	7.03101	6.8894	7.06494	7.07649
h1SMcG0000506	10.8276	11.0436	10.9213	11.0123	11.0459	11.089
h1SMcG0000507	6.98777	7.13783	7.14807	7.09276	7.12231	7.07604
h1SMcG0000508	10.4433	10.5279	10.5135	10.6068	10.5844	10.6403
h1SMcG0000509	6.74837	6.74837	6.74837	6.74837	6.74837	6.74837
h1SMcG0000510	7.98668	8.17172	8.20176	8.03432	7.98507	8.14156
h1SMcG0000511	12.6333	12.4524	12.6172	12.3577	12.405	12.4887
h1SMcG0000512	9.50476	9.48025	9.29877	9.42944	9.35854	9.33259
h1SMcG0000513	15.2082	15.0332	15.2123	14.8078	14.9282	14.9649
h1SMcG0000514	9.3696	9.24212	9.19873	9.16037	9.20113	9.27653
h1SMcG0000515	15.4377	16.0872	15.3468	15.673	15.8818	15.9121
h1SMcG0000516	8.92237	8.95695	8.99404	9.03181	9.19942	9.04933
h1SMcG0000517	9.54248	9.37544	9.36686	9.28239	9.30111	9.34895
h1SMcG0000518	8.43895	8.46851	8.5029	8.49848	8.75538	8.578
h1SMcG0000519	7.81643	7.92833	7.81783	8.01182	7.83648	7.94407
h1SMcG0000520	14.1586	14.0353	14.112	13.914	13.9827	14.0504
h1SMcG0000521	6.74837	6.74837	6.74837	6.74837	6.74837	6.74837
h1SMcG0000522	9.77265	9.71241	9.7922	9.68024	9.61226	9.56366
h1SMcG0000523	8.90674	9.08855	8.90058	9.24559	9.07586	9.14716
h1SMcG0000524	9.96441	9.97207	9.91335	9.99177	9.94181	9.97452
h1SMcG0000525	10.8672	10.7105	10.8454	10.5255	10.657	10.7291
h1SMcG0000526	6.98832	7.16166	7.29629	7.23347	7.31091	7.22762
h1SMcG0000527	6.74837	6.74837	6.74837	6.74837	6.74837	6.74837
h1SMcG0000528	10.1988	10.2664	10.2593	10.3213	10.3482	10.2091
h1SMcG0000529	6.74837	6.74837	6.74837	6.74837	6.88965	6.74837
h1SMcG0000530	6.74837	6.74837	6.74837	6.74837	6.74837	6.74837
h1SMcG0000531	11.8636	11.7653	12.059	11.4351	11.795	11.6661
h1SMcG0000532	8.86767	8.91712	8.94866	9.02649	8.79166	8.86302
h1SMcG0000533	6.98846	6.94374	7.19709	6.99164	7.09409	7.01482
h1SMcG0000534	9.69424	10.0576	9.8001	10.7972	11.3483	10.8667
h1SMcG0000535	6.74837	6.74837	6.74837	6.74837	6.74837	6.74837
h1SMcG0000536	10.4646	10.4479	10.4515	10.5927	10.4684	10.4784
h1SMcG0000537	8.14697	7.94966	8.03216	8.07967	8.20975	8.23933
h1SMcG0000538	7.58218	7.68018	7.54618	7.72277	7.62867	7.76675
h1SMcG0000539	6.94482	6.94412	6.891	6.74837	6.74837	6.74837
h1SMcG0000540	6.74837	6.74837	6.74837	6.74837	6.74837	6.74837
h1SMcG0000541	7.31635	7.37682	7.12366	7.1197	7.23639	7.2092
h1SMcG0000542	7.05731	7.11292	7.17239	7.35802	7.40724	7.45027
h1SMcG0000543	6.74837	7.02455	6.74837	6.74837	6.74837	6.74837
h1SMcG0000544	9.1119	9.2351	9.17428	9.25455	9.21338	9.25214
h1SMcG0000545	11.5993	11.6242	11.6085	11.6409	11.6994	11.6643
h1SMcG0000546	7.08735	7.08621	7.03261	7.02929	7.21569	7.07471
h1SMcG0000547	7.14007	7.11324	7.21956	7.23281	7.09391	7.24441
h1SMcG0000548	8.01383	8.11887	8.00186	8.04776	8.14476	8.09054
h1SMcG0000549	12.6099	12.6294	12.6071	12.4559	12.6019	12.6282
h1SMcG0000550	7.99709	8.09541	8.10967	8.08411	8.06584	8.03755
h1SMcG0000551	6.98856	6.88658	7.03303	6.94701	6.94825	6.9368
h1SMcG0000552	7.42077	7.41925	7.39367	7.23401	7.37684	7.39845
h1SMcG0000553	13.0188	12.7057	13.0637	12.5203	12.642	12.713
h1SMcG0000554	11.932	12.0366	11.9153	12.0581	12.0223	12.0347
h1SMcG0000555	6.74837	6.74837	6.94901	6.74837	6.74837	6.88224
h1SMcG0000556	8.76295	8.76606	8.89293	8.76271	8.64394	8.73671
h1SMcG0000557	10.9632	10.7682	10.8518	10.9138	11.0249	10.896
h1SMcG0000558	10.2112	10.1896	10.1885	10.1277	10.0851	10.1378
h1SMcG0000559	11.1798	11.0763	11.1336	11.1763	11.1878	11.1431
h1SMcG0000560	13.511	13.4944	13.5264	13.2996	13.4053	13.3929
h1SMcG0000561	7.30059	7.33105	7.36556	7.19098	6.99301	7.14684
h1SMcG0000562	11.641	11.5673	11.6167	11.4854	11.5846	11.5496
h1SMcG0000563	6.88734	6.74837	6.74837	6.74837	6.74837	6.74837
h1SMcG0000564	10.8997	10.7062	10.9003	10.6942	10.7909	10.7533
h1SMcG0000565	12.7219	12.5707	12.7608	12.5576	12.5808	12.6367
h1SMcG0000566	10.4881	10.3908	10.451	10.3626	10.426	10.4515
h1SMcG0000567	7.22734	7.5094	7.31544	7.34036	7.40593	7.20799
h1SMcG0000568	9.05232	8.95847	9.14997	8.96738	8.97468	8.9556
h1SMcG0000569	7.31686	7.05692	7.15001	7.19133	7.34438	7.31086
h1SMcG0000570	16.9603	16.7699	16.975	17.0256	17.1721	17.0334
h1SMcG0000571	9.12865	9.02134	9.21287	8.97866	9.04144	9.03493
h1SMcG0000572	10.6539	10.5255	10.4135	10.68	10.6709	10.4592
h1SMcG0000573	6.74837	6.74837	6.74837	6.74837	6.88965	6.74837
h1SMcG0000574	11.6801	11.6217	11.6554	11.4447	11.4798	11.511
h1SMcG0000575	6.74837	6.74837	6.74837	6.74837	6.74837	6.74837
h1SMcG0000576	10.0283	9.94315	10.0067	9.87901	9.82156	9.83848
h1SMcG0000577	6.88721	6.94376	6.74837	6.88882	6.94818	6.74837
h1SMcG0000578	6.74837	6.74837	6.74837	6.74837	6.74837	6.93642
h1SMcG0000579	8.28154	8.46832	8.50586	8.55604	8.5266	8.51766
h1SMcG0000580	6.98874	6.74837	6.94986	6.74837	7.09472	6.74837
h1SMcG0000581	7.22767	7.33113	7.26072	7.40145	7.35993	7.22611
h1SMcG0000582	7.3008	7.26305	7.12503	7.21225	7.14698	7.07387
h1SMcG0000583	11.5898	11.5426	11.6033	11.5147	11.5945	11.5103
h1SMcG0000584	12.8377	12.7321	12.829	12.758	12.7379	12.7444
h1SMcG0000585	9.99103	9.87207	10.0301	9.92623	9.86087	9.9038
h1SMcG0000586	10.8483	11.9221	10.9925	11.7063	11.8139	11.7271
h1SMcG0000587	9.5291	9.95652	9.65248	10.1479	9.93166	10.0423
h1SMcG0000588	12.6448	12.5974	12.7018	12.7884	12.7168	12.7564
h1SMcG0000589	6.74837	6.74837	7.12375	6.94729	6.8899	6.74837
h1SMcG0000590	10.7619	10.5666	10.7615	10.6225	10.6274	10.5825
h1SMcG0000591	7.02416	6.98671	6.74837	6.94727	6.99321	6.98014
h1SMcG0000592	7.13974	7.02453	7.25935	6.74837	7.14745	7.07469
h1SMcG0000593	6.74837	6.74837	6.74837	6.74837	6.74837	6.93642
h1SMcG0000594	6.74837	6.74837	6.74837	6.74837	6.74837	6.74837
h1SMcG0000595	6.74837	6.74837	6.74837	6.74837	6.74837	6.74837
h1SMcG0000596	6.74837	6.74837	6.74837	6.88876	6.94803	6.74837
h1SMcG0000597	6.74837	6.74837	6.74837	6.74837	6.74837	6.74837
h1SMcG0000598	7.13893	7.11279	6.74837	6.94711	6.74837	7.01504
h1SMcG0000599	6.74837	6.74837	6.74837	6.74837	6.74837	6.74837
h1SMcG0000600	6.74837	6.74837	6.74837	6.74837	6.74837	6.74837
h1SMcG0000601	6.74837	6.74837	6.74837	6.74837	6.94809	6.74837
h1SMcG0000602	6.88659	6.98711	6.74837	6.74837	6.74837	6.8824
h1SMcG0000603	6.74837	6.74837	6.74837	6.74837	6.74837	6.93642
h1SMcG0000604	7.22688	6.74837	6.74837	6.74837	7.39192	6.74837
h1SMcG0000605	6.74837	6.74837	6.74837	6.74837	6.74837	6.74837
h1SMcG0000606	7.28175	7.50889	7.06525	7.25364	7.0312	7.22863
h1SMcG0000607	6.74837	6.94384	6.94895	6.74837	6.99447	6.74837
h1SMcG0000608	7.1391	7.16156	7.45194	7.06259	7.37664	7.29638
h1SMcG0000609	7.70228	7.70814	7.59105	7.80481	7.72028	7.81599
h1SMcG0000610	6.98849	6.74837	6.94958	6.74837	6.74837	6.97981
h1SMcG0000611	6.74837	6.74837	6.74837	7.02889	6.88957	6.74837
h1SMcG0000612	8.9924	9.39865	9.03734	9.34897	9.3387	9.22674
h1SMcG0000613	12.8696	12.7252	12.822	12.5808	12.7213	12.703
h1SMcG0000614	9.07433	8.96225	9.03991	9.01716	9.03107	9.21422
h1SMcG0000615	7.16294	7.05687	7.12374	7.14513	7.21577	7.01513
h1SMcG0000616	10.1574	10.1981	10.2024	10.5122	10.4065	10.3301
h1SMcG0000617	9.55622	9.41585	9.53769	9.91723	9.73321	9.88493
h1SMcG0000618	8.7386	8.72364	8.80345	8.86953	8.86423	8.78785
h1SMcG0000619	9.88641	9.89081	9.81241	10.038	9.85165	9.98019
h1SMcG0000620	9.72601	9.64391	9.75247	9.77863	9.69935	9.71739
h1SMcG0000621	7.76626	7.71748	7.65748	7.74213	7.57379	7.69265
h1SMcG0000622	8.23352	8.49464	8.30275	8.55591	8.5911	8.51347
h1SMcG0000623	13.8394	13.7234	13.7928	13.6296	13.6774	13.7081
h1SMcG0000624	9.77338	9.76258	9.80502	9.57005	9.7203	9.71525
h1SMcG0000625	7.02561	7.1132	7.0665	6.88889	6.88976	7.04599
h1SMcG0000626	10.9816	11.2565	10.9454	11.31	11.2446	11.2795
h1SMcG0000627	11.2483	11.1205	11.1237	11.1426	11.1334	11.2099
h1SMcG0000628	12.3314	12.1875	12.2635	12.1195	12.2107	12.2231
h1SMcG0000629	9.09747	9.24949	9.12587	9.13837	9.07726	9.11402
h1SMcG0000630	9.59223	9.47847	9.50727	9.72303	9.83144	9.71248
h1SMcG0000631	8.4983	8.43642	8.51136	8.67587	8.79	8.68058
h1SMcG0000632	6.74837	6.74837	6.74837	6.74837	6.74837	6.74837
h1SMcG0000633	10.5172	10.3174	10.4142	10.1924	10.2932	10.3138
h1SMcG0000634	6.74837	6.74837	6.74837	6.74837	6.74837	6.74837
h1SMcG0000635	7.56931	7.70802	7.64501	7.91065	7.82841	7.78592
h1SMcG0000636	7.20678	7.37695	7.25949	7.25275	7.21552	7.14725
h1SMcG0000637	9.49835	9.37197	9.43692	9.18315	9.23668	9.28351
h1SMcG0000638	6.74837	6.74837	6.74837	6.74837	6.74837	6.74837
h1SMcG0000639	15.4922	15.48	15.4814	15.4536	15.4803	15.5034
h1SMcG0000640	9.45807	9.45316	9.45493	9.32606	9.42547	9.42878
h1SMcG0000641	13.5012	13.5487	13.5459	13.4246	13.5241	13.4999
h1SMcG0000642	7.34898	7.11318	7.38051	7.34078	7.25584	7.12462
h1SMcG0000643	16.4025	16.2642	16.3761	16.1033	16.2241	16.2533
h1SMcG0000644	6.88672	6.74837	6.99373	6.99207	6.94855	6.88224
h1SMcG0000645	7.18579	7.08628	7.19749	7.11922	7.09399	7.12435
h1SMcG0000646	11.2028	11.099	11.2175	10.9269	11.0483	11.0173
h1SMcG0000647	8.7019	8.634	8.74024	8.56762	8.6637	8.62185
h1SMcG0000648	9.84709	9.66172	9.79463	9.40272	9.28159	9.59873
h1SMcG0000649	8.36057	8.52414	8.38298	8.46929	8.45948	8.49249
h1SMcG0000650	7.61202	7.76171	7.6118	7.91881	7.55128	7.85518
h1SMcG0000651	10.0938	9.8568	10.0157	9.68852	9.75561	9.92038
h1SMcG0000652	11.2263	11.3592	11.4117	11.3278	11.2652	11.6768
h1SMcG0000653	12.554	12.5032	12.5441	12.379	12.4896	12.3573
h1SMcG0000654	12.1242	12.1606	12.2065	12.2729	12.3027	12.3161
h1SMcG0000655	9.78272	9.71618	9.90304	9.52094	9.77124	9.78228
h1SMcG0000656	8.52695	8.70166	8.5562	8.79862	8.78463	8.70701
h1SMcG0000657	11.6659	11.9147	11.6301	12.0238	12.0085	11.8674
h1SMcG0000658	12.6814	12.7113	12.7396	12.5476	12.5878	12.6049
h1SMcG0000659	11.0018	10.8505	10.9629	10.8887	10.992	10.9284
h1SMcG0000660	6.88738	6.74837	6.89117	6.74837	6.74837	6.74837
h1SMcG0000661	6.74837	6.74837	6.74837	6.74837	6.74837	6.74837
h1SMcG0000662	12.3147	12.1911	12.3147	12.0938	12.2561	12.2211
h1SMcG0000663	6.74837	6.88658	6.94939	6.99195	6.88992	6.74837
h1SMcG0000664	12.7204	12.8009	12.7216	12.9238	12.9246	12.9038
h1SMcG0000665	11.8049	11.7892	11.8486	11.5945	11.6676	11.6793
h1SMcG0000666	13.05	12.8982	13.0476	12.8965	12.9569	12.9567
h1SMcG0000667	6.74837	6.74837	6.74837	6.74837	6.74837	6.74837
h1SMcG0000668	6.74837	6.74837	6.74837	6.74837	6.74837	6.74837
h1SMcG0000669	11.4751	11.9017	11.5659	11.9742	11.8701	11.9045
h1SMcG0000670	6.74837	6.98741	6.94872	6.74837	6.74837	6.88256
h1SMcG0000671	7.02466	7.18317	7.12204	7.16986	7.21656	7.14966
h1SMcG0000672	7.05835	7.0245	7.12478	7.09176	7.09393	7.22661
h1SMcG0000673	13.0262	13.2843	12.8909	13.1064	13.1504	13.0712
h1SMcG0000674	10.4127	10.8827	10.5101	10.813	10.8652	10.7979
h1SMcG0000675	8.4601	8.50742	8.2347	8.48182	8.47268	8.35761
h1SMcG0000676	6.74837	6.74837	6.74837	6.88872	6.74837	6.74837
h1SMcG0000677	11.9066	11.8528	11.8526	11.8679	11.8151	11.8971
h1SMcG0000678	8.54891	8.55413	8.50847	8.74401	8.63556	8.71243
h1SMcG0000679	6.88733	7.02531	6.99492	6.74837	6.74837	6.74837
h1SMcG0000680	9.57132	9.49639	9.56266	9.51684	9.41147	9.46815
h1SMcG0000681	6.94407	6.74837	6.74837	6.88888	6.74837	7.01485
h1SMcG0000682	9.03659	8.8636	8.85763	8.69493	8.71734	8.87293
h1SMcG0000683	6.74837	6.74837	6.74837	6.74837	6.74837	6.74837
h1SMcG0000684	10.9124	11.6799	11.037	11.4919	11.5333	11.5246
h1SMcG0000685	6.74837	6.88636	7.17209	7.19179	7.0943	6.93749
h1SMcG0000686	9.93012	9.84755	9.88046	9.8491	9.97241	9.81147
h1SMcG0000687	10.3938	10.5396	10.294	10.6037	10.4569	10.4602
h1SMcG0000688	7.83328	7.92115	7.89364	7.88635	8.0988	8.05039
h1SMcG0000689	10.008	9.95313	10.127	10.0012	9.956	9.9542
h1SMcG0000690	11.7782	11.8951	11.8597	11.9223	11.8636	11.8889
h1SMcG0000691	6.88693	7.02424	6.74837	6.88891	6.74837	6.88175
h1SMcG0000692	11.1257	11.0045	11.0682	10.7787	10.9657	10.9242
h1SMcG0000693	6.94421	6.88652	7.33047	6.99193	7.17161	7.19003
h1SMcG0000694	7.40612	7.39058	7.5276	7.37398	7.98601	7.86647
h1SMcG0000695	8.13241	7.99008	8.22246	7.99374	8.71438	8.77061
h1SMcG0000696	6.74837	6.74837	6.74837	6.74837	6.74837	6.74837
h1SMcG0000697	6.74837	6.74837	6.74837	6.74837	6.74837	6.74837
h1SMcG0000698	10.7641	11.0469	10.8868	11.1538	11.0691	11.1571
h1SMcG0000699	11.8784	11.9449	11.934	12.1291	12.1046	12.0585
h1SMcG0000700	7.08745	6.98754	6.89073	7.14493	7.03091	7.0149
h1SMcG0000701	9.56488	9.5103	9.47962	9.40162	9.42747	9.41829
h1SMcG0000702	12.0206	11.8961	11.9631	11.967	12.1278	12.0683
h1SMcG0000703	8.40055	8.57423	8.32887	8.38721	8.44916	8.48594
h1SMcG0000704	7.48816	7.34679	7.61467	7.48398	7.37585	7.34019
h1SMcG0000705	6.74837	6.74837	6.74837	6.74837	6.74837	6.74837
h1SMcG0000706	12.2442	12.6921	12.3184	12.808	12.6958	12.7922
h1SMcG0000707	11.677	11.829	11.6925	11.9277	11.8517	11.889
h1SMcG0000708	9.80944	10.9479	9.96651	10.9994	11.0475	10.9385
h1SMcG0000709	10.6723	11.4665	10.7477	11.6551	11.4526	11.4296
h1SMcG0000710	9.85912	9.86454	9.95215	9.84811	9.87971	9.93842
h1SMcG0000711	9.76114	9.73164	9.91148	9.5919	9.91245	9.78847
h1SMcG0000712	6.74837	6.74837	6.74837	6.74837	6.74837	6.74837
h1SMcG0000713	6.74837	6.74837	6.74837	6.74837	6.74837	6.74837
h1SMcG0000714	6.74837	6.74837	6.74837	6.74837	6.74837	6.74837
h1SMcG0000715	6.74837	6.74837	6.74837	6.74837	6.74837	6.74837
h1SMcG0000716	8.70912	8.77995	8.65385	8.68055	8.75158	8.82299
h1SMcG0000717	6.74837	6.74837	6.74837	6.74837	6.74837	6.74837
h1SMcG0000718	7.37886	7.34661	7.4389	7.41717	7.23633	7.27956
h1SMcG0000719	9.41592	9.3432	9.48299	9.35675	9.30813	9.41541
h1SMcG0000720	7.08798	7.33111	7.12509	7.38681	7.12137	7.09979
h1SMcG0000721	9.98612	9.93581	9.96465	9.87745	9.90928	9.9683
h1SMcG0000722	6.74837	6.74837	6.74837	7.02873	6.74837	6.74837
h1SMcG0000723	10.7838	10.5507	10.7478	10.3073	10.5	10.5094
h1SMcG0000724	6.98847	6.74837	6.9497	7.09196	7.1216	7.01477
h1SMcG0000725	6.94423	6.88665	6.99395	6.74837	6.74837	6.9382
h1SMcG0000726	9.52286	9.60172	9.52963	9.57894	9.70253	9.54641
h1SMcG0000727	8.48862	8.29629	8.53204	8.56287	8.58466	8.63616
h1SMcG0000728	9.71964	9.71955	9.78397	9.74346	9.75368	9.72868
h1SMcG0000729	11.2304	11.1778	11.2523	10.9931	11.0719	11.1379
h1SMcG0000730	10.9863	11.8058	11.0418	12.2374	12.0214	11.9571
h1SMcG0000731	6.74837	6.74837	6.74837	6.74837	6.74837	6.74837
h1SMcG0000732	7.40721	7.64037	7.40919	7.40314	7.46304	7.43656
h1SMcG0000733	6.88734	6.74837	6.74837	6.74837	6.74837	6.74837
h1SMcG0000734	6.74837	6.74837	6.74837	6.74837	6.74837	6.74837
h1SMcG0000735	11.185	11.1453	11.1166	11.0393	11.0261	11.1624
h1SMcG0000736	14.7407	14.5841	14.765	14.3229	14.4242	14.4206
h1SMcG0000737	7.18561	6.98756	7.06637	7.35674	7.21552	7.245
h1SMcG0000738	11.4482	11.4591	11.4464	11.2771	11.2855	11.3156
h1SMcG0000739	7.87216	7.94983	7.82611	8.0393	7.962	8.12112
h1SMcG0000740	9.33673	9.90917	9.42901	9.74725	9.82457	9.82879
h1SMcG0000741	11.1938	11.1166	11.2023	11.1744	11.2404	11.1193
h1SMcG0000742	11.0039	10.9185	10.9386	11.032	11.0144	11.0139
h1SMcG0000743	10.6436	10.6283	10.637	10.4581	10.5237	10.5704
h1SMcG0000744	9.45716	9.49237	9.50241	9.33685	9.43369	9.46027
h1SMcG0000745	11.266	11.0187	11.2749	10.8854	10.8934	11.085
h1SMcG0000746	9.95	9.90408	9.85785	9.69484	9.77825	9.73528
h1SMcG0000747	8.97642	8.88887	8.95469	8.75937	8.70297	8.71711
h1SMcG0000748	11.6335	11.8168	11.6492	11.7104	11.7334	11.8193
h1SMcG0000749	11.3203	11.4037	11.3894	11.449	11.4524	11.4993
h1SMcG0000750	11.779	11.9227	11.7753	11.9275	11.866	11.887
h1SMcG0000751	12.3113	12.4523	12.3543	12.3366	12.4258	12.368
h1SMcG0000752	12.3091	12.5009	12.427	12.3028	12.4536	12.385
h1SMcG0000753	8.1945	8.03821	8.15208	7.96219	8.14934	8.18056
h1SMcG0000754	9.92052	9.71462	9.88028	9.6927	9.71027	9.59381
h1SMcG0000755	6.74837	6.74837	6.74837	6.74837	6.74837	6.74837
h1SMcG0000756	6.74837	6.98749	6.74837	6.88874	6.94807	6.88146
h1SMcG0000757	11.5032	11.6962	11.4391	11.7395	11.6999	11.7525
h1SMcG0000758	7.79254	7.90655	7.62608	7.80382	8.03201	7.88038
h1SMcG0000759	11.6557	11.5914	11.6722	11.3888	11.5134	11.4912
h1SMcG0000760	8.79217	8.68657	8.70568	8.88512	8.66499	8.6215
h1SMcG0000761	7.69184	7.78745	7.64438	7.65636	7.75827	7.77861
h1SMcG0000762	7.18613	7.26306	7.29805	7.16827	7.27442	7.22628
h1SMcG0000763	10.5998	10.6142	10.5819	10.5101	10.6038	10.6294
h1SMcG0000764	9.95273	10.3894	10.0977	10.5617	10.4741	10.3842
h1SMcG0000765	8.15953	8.13737	8.24627	8.09826	8.01224	8.19703
h1SMcG0000766	13.6803	13.5326	13.7095	13.4251	13.5547	13.5478
h1SMcG0000767	7.47517	7.48489	7.33202	7.37225	7.32773	7.5701
h1SMcG0000768	6.74837	7.02363	6.74837	6.74837	6.74837	6.88183
h1SMcG0000769	7.29964	7.29795	7.37954	7.32476	7.2561	7.20915
h1SMcG0000770	10.605	10.555	10.543	10.7789	10.6773	10.6393
h1SMcG0000771	9.90198	10.0072	9.78624	10.0741	10.0013	10.1425
h1SMcG0000772	12.9115	12.9864	12.9062	12.9473	13.0971	13.0745
h1SMcG0000773	9.78605	10.1064	9.78231	10.4488	10.4226	10.3222
h1SMcG0000774	6.74837	6.98764	6.74837	6.74837	6.74837	6.74837
h1SMcG0000775	6.74837	6.74837	6.74837	6.74837	6.88962	6.93645
h1SMcG0000776	6.74837	6.88662	6.74837	6.74837	6.74837	6.74837
h1SMcG0000777	6.74837	6.74837	6.74837	6.74837	6.74837	6.74837
h1SMcG0000778	7.28161	7.36124	6.74837	7.25284	7.23598	7.34129
h1SMcG0000779	6.74837	6.88645	6.74837	6.88888	6.74837	6.74837
h1SMcG0000780	11.45	11.3286	11.4073	11.2158	11.2894	11.3085
h1SMcG0000781	6.74837	6.88662	6.74837	6.74837	6.74837	6.74837
h1SMcG0000782	10.0333	9.98849	9.95457	10.0122	10.0949	9.92929
h1SMcG0000783	10.019	9.97224	10.1209	10.0661	10.0738	10.023
h1SMcG0000784	6.98879	7.11329	6.95014	6.99139	6.74837	7.09983
h1SMcG0000785	11.0362	10.8726	10.992	10.9524	10.9601	10.9425
h1SMcG0000786	6.74837	6.74837	6.99514	6.74837	6.74837	6.93675
h1SMcG0000787	6.74837	7.15978	6.74837	6.94692	6.99279	6.88201
h1SMcG0000788	8.29715	8.297	8.24133	8.34703	8.28752	8.3431
h1SMcG0000789	12.9136	13.0259	12.842	12.8956	12.9428	12.9039
h1SMcG0000790	14.1861	14.1445	14.2028	14.0622	14.1725	14.1301
h1SMcG0000791	7.52279	7.57752	7.46542	7.47247	7.50236	7.485
h1SMcG0000792	11.8364	12.3883	11.9257	12.2842	12.3005	12.3551
h1SMcG0000793	6.74837	6.74837	6.89031	6.74837	6.89054	6.74837
h1SMcG0000794	8.95037	8.90028	8.93665	8.91032	8.89431	8.94976
h1SMcG0000795	6.94437	7.05676	6.74837	7.02903	6.74837	6.97909
h1SMcG0000796	8.93405	8.92945	8.84818	9.17435	8.98402	8.96151
h1SMcG0000797	11.4943	11.5553	11.4046	11.4952	11.4661	11.4265
h1SMcG0000798	8.51726	8.60036	8.44172	8.58106	8.73701	8.65061
h1SMcG0000799	12.45	12.7183	12.541	12.7225	12.7171	12.691
h1SMcG0000800	6.88721	7.08635	6.89095	6.74837	6.99309	6.97904
h1SMcG0000801	9.05026	9.43921	9.19101	9.58877	9.57506	9.54288
h1SMcG0000802	11.8444	12.0044	11.7243	11.9543	12.0345	11.9178
h1SMcG0000803	11.5948	11.5417	11.5021	11.5522	11.5655	11.5884
h1SMcG0000804	10.299	10.1785	10.211	10.1498	10.184	10.1026
h1SMcG0000805	7.79993	7.84495	7.73639	7.8301	7.48885	7.42248
h1SMcG0000806	6.74837	7.08588	6.74837	6.74837	7.51345	7.80711
h1SMcG0000807	7.36449	7.40574	7.50717	7.3242	7.46235	7.44719
h1SMcG0000808	8.45266	8.23827	8.21867	8.5066	8.49738	8.38475
h1SMcG0000809	10.5757	11.0976	10.6936	11.1469	11.0332	11.0869
h1SMcG0000810	7.11472	7.11331	6.74837	6.74837	6.94835	6.74837
h1SMcG0000811	8.07414	8.09503	7.92318	7.9628	8.0735	7.93157
h1SMcG0000812	9.68893	9.55938	9.74525	9.56368	9.73479	9.65336
h1SMcG0000813	11.0372	10.8416	10.9782	10.8229	10.8326	10.9236
h1SMcG0000814	10.9691	10.7968	10.8586	10.6476	10.7127	10.7122
h1SMcG0000815	9.32054	9.16739	9.25982	9.34893	9.43174	9.25536
h1SMcG0000816	9.71021	9.49602	9.56768	9.47878	9.69225	9.65889
h1SMcG0000817	8.01086	7.96424	8.0569	8.12184	8.03205	7.92885
h1SMcG0000818	7.3337	7.37705	7.39682	7.35631	7.32749	7.31005
h1SMcG0000819	11.1728	11.1809	11.0963	11.2369	11.1809	11.0619
h1SMcG0000820	9.2733	9.31826	9.21676	9.26816	9.46116	9.2478
h1SMcG0000821	12.4888	12.7718	12.8109	12.3984	12.6173	12.5292
h1SMcG0000822	12.543	12.5525	12.5692	12.7722	12.9451	12.7078
h1SMcG0000823	6.98807	6.74837	6.74837	6.74837	6.99302	6.97926
h1SMcG0000824	13.1622	13.1273	13.2043	13.0107	13.1202	13.1063
h1SMcG0000825	12.144	12.0722	12.1259	12.1407	12.1413	12.1138
h1SMcG0000826	7.18446	7.33057	7.12263	7.12013	7.17192	7.12616
h1SMcG0000827	10.0845	9.79308	10.023	9.96767	10.0157	10.0013
h1SMcG0000828	6.88712	6.94412	6.74837	6.74837	6.74837	6.74837
h1SMcG0000829	6.74837	6.74837	6.74837	6.74837	6.74837	6.74837
h1SMcG0000830	13.6567	13.6083	13.749	13.4334	13.499	13.5443
h1SMcG0000831	6.74837	6.74837	6.74837	6.74837	6.74837	6.74837
h1SMcG0000832	10.1697	10.2966	10.1982	10.6158	10.5261	10.4595
h1SMcG0000833	6.94392	7.02419	6.99363	6.88924	6.89004	6.98029
h1SMcG0000834	7.02578	7.02451	7.09709	7.09171	6.94818	6.88154
h1SMcG0000835	7.79856	7.95665	7.9598	7.91124	8.01286	7.86262
h1SMcG0000836	7.16343	7.05694	7.1745	7.19117	7.29296	7.12444
h1SMcG0000837	9.29843	9.42033	9.34482	9.30339	9.37553	9.44794
h1SMcG0000838	6.88667	6.9434	6.74837	7.0623	7.06405	6.88194
h1SMcG0000839	6.88664	6.88626	7.03102	6.99242	7.0649	7.01646
h1SMcG0000840	7.11501	7.22523	6.9501	7.02887	7.09385	7.09984
h1SMcG0000841	9.89962	9.78218	9.87548	9.70468	9.73863	9.89461
h1SMcG0000842	9.09652	9.0271	9.02671	8.95066	9.11873	8.92755
h1SMcG0000843	7.39409	7.37697	7.44004	7.21263	7.27472	7.18894
h1SMcG0000844	8.27918	8.33668	8.26006	8.34401	8.24468	8.36502
h1SMcG0000845	13.5125	13.4	13.5285	13.1685	13.3378	13.2966
h1SMcG0000846	11.0217	10.9958	11.1909	10.831	10.9397	10.8973
h1SMcG0000847	6.88698	6.94371	7.12375	6.88903	7.031	7.01512
h1SMcG0000848	7.20648	7.08621	7.12392	6.99175	7.03096	7.10074
h1SMcG0000849	6.88715	6.74837	6.89085	6.74837	6.99317	6.93692
h1SMcG0000850	9.65038	9.67088	9.63353	9.61605	9.72322	9.63704
h1SMcG0000851	8.94299	9.1391	8.99853	9.13713	9.08222	8.95914
h1SMcG0000852	10.7206	10.7409	10.6666	10.8336	10.7774	10.863
h1SMcG0000853	6.74837	6.88655	6.74837	6.94686	6.74837	6.74837
h1SMcG0000854	7.3791	7.13819	7.34817	7.3075	7.34447	7.39678
h1SMcG0000855	9.28731	9.1856	9.14044	9.28066	9.28358	9.2837
h1SMcG0000856	11.1108	11.2633	11.1092	11.275	11.2977	11.325
h1SMcG0000857	6.98855	7.05714	6.89079	6.74837	6.74837	7.10097
h1SMcG0000858	11.3236	11.2899	11.3826	11.2704	11.2577	11.2982
h1SMcG0000859	9.83352	9.80921	9.77929	9.80055	9.90059	9.84844
h1SMcG0000860	7.85671	8.05113	8.08142	8.47227	8.28756	8.22232
h1SMcG0000861	7.11478	7.05696	7.03314	7.02902	6.88974	7.14698
h1SMcG0000862	6.74837	6.74837	6.74837	6.74837	6.74837	6.74837
h1SMcG0000863	6.74837	6.74837	6.74837	6.99112	6.74837	7.09977
h1SMcG0000864	10.8835	10.991	10.8637	10.8224	10.965	10.9915
h1SMcG0000865	7.02551	6.74837	6.74837	6.74837	6.8899	6.74837
h1SMcG0000866	10.6278	10.4407	10.6227	10.2873	10.4233	10.518
h1SMcG0000867	6.74837	6.74837	6.74837	6.74837	6.74837	6.74837
h1SMcG0000868	8.93159	8.94422	8.93144	9.11446	8.97302	9.09269
h1SMcG0000869	6.74837	6.74837	6.74837	6.74837	6.74837	6.74837
h1SMcG0000870	7.82393	7.82068	7.86722	7.78813	7.7762	7.78602
h1SMcG0000871	9.48229	9.73362	9.41593	9.81154	9.87351	9.63053
h1SMcG0000872	10.4287	10.5389	10.4484	10.7665	10.8345	10.798
h1SMcG0000873	11.4998	11.2353	11.3196	11.095	11.1642	11.2022
h1SMcG0000874	9.56271	9.56205	9.62798	9.46389	9.54492	9.53011
h1SMcG0000875	11.4638	11.4049	11.4613	11.4717	11.4361	11.4578
h1SMcG0000876	6.74837	6.74837	6.74837	6.74837	6.88965	6.74837
h1SMcG0000877	13.7446	13.6828	13.7747	13.5329	13.6343	13.6284
h1SMcG0000878	9.19619	9.15994	9.20758	9.1343	9.18677	9.20084
h1SMcG0000879	7.63331	7.76186	7.55545	7.60309	7.47601	7.60123
h1SMcG0000880	9.8674	9.65243	9.97026	9.61485	9.80619	9.70837
h1SMcG0000881	8.30232	8.40464	8.28069	8.11052	8.23768	8.36129
h1SMcG0000882	10.4933	10.4461	10.5154	10.563	10.5029	10.5637
h1SMcG0000883	6.74837	6.74837	6.74837	6.74837	6.74837	6.74837
h1SMcG0000884	10.2001	10.1258	10.2598	10.0529	10.0774	10.1084
h1SMcG0000885	10.7442	10.7039	10.7303	10.3515	10.548	10.5222
h1SMcG0000886	11.9026	11.9601	11.9693	11.8892	11.9053	11.9187
h1SMcG0000887	12.2803	12.3176	12.2819	12.3327	12.2874	12.3287
h1SMcG0000888	10.9317	10.6136	10.8039	10.475	10.5533	10.5924
h1SMcG0000889	7.11454	7.22511	7.17419	7.02918	7.06411	6.97922
h1SMcG0000890	11.166	11.1215	11.137	11.041	11.0799	11.0394
h1SMcG0000891	6.74837	6.74837	6.74837	6.74837	6.74837	6.74837
h1SMcG0000892	10.4619	10.4462	10.4946	10.1854	10.4073	10.2928
h1SMcG0000893	9.30329	9.14435	9.23116	9.37536	9.33706	9.50446
h1SMcG0000894	6.98785	6.9436	6.99376	6.94748	6.99349	6.93768
h1SMcG0000895	6.98854	6.98757	6.89086	6.99158	6.88976	7.1003
h1SMcG0000896	13.3493	13.6842	13.3966	13.6922	13.672	13.604
h1SMcG0000897	10.143	10.4764	10.2829	10.5294	10.6013	10.5599
h1SMcG0000898	11.434	11.434	11.4173	11.4474	11.4977	11.4948
h1SMcG0000899	7.13963	7.20497	7.27831	7.16881	7.31077	7.12474
h1SMcG0000900	8.44111	8.08875	8.33224	8.19039	8.19219	8.15562
h1SMcG0000901	10.111	10.0265	9.98836	9.91711	9.8739	9.93594
h1SMcG0000902	12.9055	12.821	12.8673	12.7195	12.8039	12.7816
h1SMcG0000903	7.08678	6.98725	6.74837	6.99165	6.88974	6.88183
h1SMcG0000904	10.7629	10.579	10.7857	10.3797	10.4301	10.5405
h1SMcG0000905	6.94458	6.94387	7.2397	6.74837	6.74837	6.88187
h1SMcG0000906	13.3556	13.2242	13.3234	13.2716	13.3126	13.3298
h1SMcG0000907	8.87591	8.85979	8.76343	8.9889	9.03326	8.96356
h1SMcG0000908	9.92992	9.94325	9.97247	10.0128	9.98364	10.133
h1SMcG0000909	9.13424	9.00409	9.04785	9.23365	9.17864	9.14819
h1SMcG0000910	12.1325	12.0743	12.1083	12.0079	12.0852	12.1078
h1SMcG0000911	6.88688	6.88656	6.74837	6.88924	6.74837	6.74837
h1SMcG0000912	6.74837	7.18406	6.74837	6.74837	6.74837	6.74837
h1SMcG0000913	10.7483	10.707	10.7673	10.611	10.6085	10.6558
h1SMcG0000914	6.88729	6.88661	6.99542	7.06181	7.03065	6.97873
h1SMcG0000915	8.18942	8.1896	8.27622	8.36158	8.34521	8.26628
h1SMcG0000916	7.02565	7.02448	7.06658	7.14468	6.99305	7.04593
h1SMcG0000917	9.36509	9.4921	9.50861	10.0696	10.0918	9.97711
h1SMcG0000918	10.9864	10.8526	10.928	10.6204	10.6455	10.6468
h1SMcG0000919	9.46013	9.24011	9.46716	9.28111	9.3629	9.26905
h1SMcG0000920	10.0632	10.0809	10.213	10.047	10.0515	10.081
h1SMcG0000921	11.2845	11.1583	11.1433	11.0097	10.9483	11.0201
h1SMcG0000922	9.91806	10.0958	9.8093	9.75417	9.97909	9.8752
h1SMcG0000923	6.74837	6.74837	6.74837	6.74837	6.74837	6.74837
h1SMcG0000924	11.3806	11.3359	11.3771	11.19	11.2415	11.3155
h1SMcG0000925	11.6321	11.4506	11.6361	11.3924	11.5135	11.518
h1SMcG0000926	9.98831	10.0743	10.0941	10.0097	10.2034	10.1447
h1SMcG0000927	6.74837	6.94381	6.74837	6.74837	6.74837	6.74837
h1SMcG0000928	9.82257	9.83004	9.75505	9.75776	9.7469	9.94259
h1SMcG0000929	10.5621	10.5507	10.572	10.5172	10.4812	10.5911
h1SMcG0000930	7.51191	7.39145	7.34822	7.73359	7.64015	7.69379
h1SMcG0000931	6.74837	6.74837	6.74837	6.74837	6.74837	6.74837
h1SMcG0000932	11.237	11.1103	11.2407	11.0838	11.1483	11.1938
h1SMcG0000933	11.3307	11.1244	11.2799	10.9105	11.0492	11.0939
h1SMcG0000934	11.673	11.5468	11.6359	11.531	11.5547	11.5795
h1SMcG0000935	11.3098	11.5933	11.3349	11.5006	11.4871	11.5385
h1SMcG0000936	8.38732	8.70899	8.46071	8.85352	8.80948	8.75351
h1SMcG0000937	7.70154	7.53273	7.67597	7.77052	7.4892	7.6678
h1SMcG0000938	11.1802	11.0791	11.1605	11.0311	11.0545	11.1446
h1SMcG0000939	6.74837	6.74837	6.74837	6.74837	6.74837	6.93642
h1SMcG0000940	6.74837	6.74837	6.74837	6.74837	6.74837	6.74837
h1SMcG0000941	8.73554	8.66025	8.73554	8.80053	8.708	8.64022
h1SMcG0000942	7.1399	7.11321	7.09681	6.94699	6.94823	6.97902
h1SMcG0000943	7.59216	7.52123	7.60307	7.53381	7.19388	7.38266
h1SMcG0000944	10.5058	10.562	10.6003	10.5027	10.6081	10.6179
h1SMcG0000945	7.86954	8.03715	8.00751	7.96463	7.91855	7.74893
h1SMcG0000946	7.83996	8.14901	7.79006	7.95577	7.977	7.9184
h1SMcG0000947	6.98893	6.94447	6.99471	6.74837	6.74837	6.74837
h1SMcG0000948	9.74015	9.66631	9.82604	9.37639	9.53166	9.58231
h1SMcG0000949	6.74837	6.88573	6.74837	6.88889	7.0306	6.88207
h1SMcG0000950	6.74837	6.74837	6.74837	6.88872	6.74837	6.74837
h1SMcG0000951	8.77498	8.82357	8.79192	8.78946	8.77471	8.79793
h1SMcG0000952	11.7374	11.7014	11.7275	11.7248	11.7441	11.8066
h1SMcG0000953	7.24611	7.16168	7.19685	7.21288	7.21564	7.31108
h1SMcG0000954	9.20819	9.12797	9.17833	8.99339	9.07232	9.02599
h1SMcG0000955	7.08792	7.1618	7.09718	7.06188	7.1214	6.88151
h1SMcG0000956	6.74837	6.74837	6.74837	6.74837	6.74837	6.74837
h1SMcG0000957	7.33315	7.4057	7.45369	7.52201	7.46246	7.57036
h1SMcG0000958	12.0203	11.9379	12.0191	11.7873	11.819	11.8687
h1SMcG0000959	7.42153	7.41947	7.21812	7.485	7.51462	7.51812
h1SMcG0000960	10.336	10.3224	10.4157	10.3525	10.2871	10.3783
h1SMcG0000961	9.22672	9.10689	9.24078	9.04885	9.23731	9.21536
h1SMcG0000962	11.8011	11.9174	11.7687	11.5298	11.7288	11.8426
h1SMcG0000963	8.42673	8.45894	8.24386	8.57909	8.67366	8.52483
h1SMcG0000964	8.23457	8.1611	8.27155	8.24519	8.13018	8.11348
h1SMcG0000965	7.37968	7.37701	7.21929	7.44433	7.27463	7.39592
h1SMcG0000966	6.74837	6.74837	6.74837	6.74837	6.88936	6.88166
h1SMcG0000967	11.5835	11.6396	11.6276	11.907	11.7465	11.7648
h1SMcG0000968	9.42907	9.36248	9.46972	9.20885	9.36025	9.47211
h1SMcG0000969	6.74837	6.74837	6.74837	6.88872	6.74837	6.74837
h1SMcG0000970	6.94483	6.74837	6.74837	6.74837	6.74837	6.74837
h1SMcG0000971	10.913	10.8683	10.9032	10.8153	10.8388	10.9675
h1SMcG0000972	10.0532	10.1485	10.1806	10.4395	10.3146	10.3306
h1SMcG0000973	7.92422	7.82874	7.82498	7.77949	7.91728	7.84736
h1SMcG0000974	9.50597	9.36341	9.37066	9.17929	9.15701	9.28794
h1SMcG0000975	11.6443	12.0292	11.6566	12.0358	11.9841	12.0758
h1SMcG0000976	9.86184	10.012	9.87073	10.0589	9.90361	9.95343
h1SMcG0000977	9.85343	9.81742	9.91082	9.70076	9.85183	9.75672
h1SMcG0000978	10.3144	10.5566	10.4362	10.4878	10.4807	10.5116
h1SMcG0000979	12.9899	12.8978	12.9824	12.903	12.9904	12.9605
h1SMcG0000980	10.9514	10.9115	10.9349	10.9207	10.9035	10.9853
h1SMcG0000981	11.4538	11.3515	11.4267	11.2171	11.209	11.3148
h1SMcG0000982	8.74834	8.67945	8.7503	8.87705	8.78468	8.91942
h1SMcG0000983	6.74837	6.74837	6.74837	6.74837	6.74837	6.74837
h1SMcG0000984	6.74837	6.74837	6.74837	6.74837	6.74837	6.74837
h1SMcG0000985	7.79666	7.85056	7.75816	7.68843	7.82208	7.71651
h1SMcG0000986	7.0876	7.02446	7.12439	6.94704	6.94826	7.10035
h1SMcG0000987	6.74837	6.74837	6.74837	6.74837	6.74837	6.74837
h1SMcG0000988	12.1405	12.2883	12.0873	12.2713	12.2363	12.2197
h1SMcG0000989	11.7098	11.9284	11.7388	11.8736	11.8362	11.9066
h1SMcG0000990	10.2487	10.8321	10.2811	10.8159	10.7789	10.724
h1SMcG0000991	11.6644	12.4988	11.8272	12.5991	12.5364	12.6456
h1SMcG0000992	10.8911	10.7982	10.828	10.7802	10.8571	10.8353
h1SMcG0000993	6.94395	6.74837	7.06488	7.12004	6.94855	6.88224
h1SMcG0000994	12.2226	12.5761	12.2617	12.5958	12.5813	12.533
h1SMcG0000995	10.6951	11.3479	10.7831	11.1159	11.207	11.2381
h1SMcG0000996	6.74837	6.74837	6.74837	6.74837	6.74837	6.74837
h1SMcG0000997	11.5716	11.3189	11.5497	11.2697	11.4185	11.3457
h1SMcG0000998	16.3453	17.6701	16.2165	16.7302	17.3063	17.4018
h1SMcG0000999	11.8883	11.8723	11.8698	11.6592	11.6584	11.7693
h1SMcG0001000	6.74837	6.74837	6.74837	6.74837	6.74837	6.74837
h1SMcG0001001	6.74837	6.74837	6.74837	6.74837	6.74837	6.88139
h1SMcG0001002	7.59161	7.55566	7.69709	7.67583	7.75777	7.74483
h1SMcG0001003	6.74837	6.74837	6.74837	6.74837	6.74837	6.74837
h1SMcG0001004	6.74837	6.74837	6.99558	6.74837	6.74837	6.74837
h1SMcG0001005	10.4186	10.458	10.4864	10.653	10.6427	10.6469
h1SMcG0001006	9.50383	9.54926	9.57264	9.47722	9.59568	9.65654
h1SMcG0001007	10.9543	10.9505	10.9488	10.9589	10.9742	10.9974
h1SMcG0001008	10.527	10.5567	10.5453	10.4822	10.4694	10.5484
h1SMcG0001009	6.74837	6.74837	6.74837	6.74837	6.74837	6.74837
h1SMcG0001010	11.9504	12.0435	11.9578	12.0626	12.1259	12.1554
h1SMcG0001011	12.5665	13.0002	12.6203	12.9012	12.9713	12.9809
h1SMcG0001012	8.32369	8.66831	8.3979	8.42944	8.40031	8.5081
h1SMcG0001013	9.31383	9.15071	9.21118	8.86436	9.06804	9.21437
h1SMcG0001014	10.776	10.6103	10.6723	10.5959	10.6712	10.6503
h1SMcG0001015	12.1002	12.2507	12.1791	12.1254	12.2321	12.2892
h1SMcG0001016	9.83315	10.0297	9.79002	9.94136	10.0181	10.0039
h1SMcG0001017	11.7682	11.9555	11.8354	11.9663	11.9284	11.9166
h1SMcG0001018	13.0042	12.9832	13.0766	12.8427	12.9862	12.9159
h1SMcG0001019	11.0129	11.106	10.9862	11.2596	11.1339	11.1317
h1SMcG0001020	8.36327	8.42336	8.33601	8.66525	8.63997	8.42162
h1SMcG0001021	7.08648	6.94343	7.06449	7.12036	6.99364	7.07631
h1SMcG0001022	13.6561	13.4098	13.6503	13.2054	13.2998	13.3696
h1SMcG0001023	6.74837	6.74837	6.74837	6.74837	6.74837	6.88139
h1SMcG0001024	6.98835	7.02442	6.94954	7.09214	6.99319	6.93703
h1SMcG0001025	10.857	10.8959	10.8753	10.8716	10.8361	10.8962
h1SMcG0001026	8.59142	8.80337	8.78783	8.6274	8.65316	8.61443
h1SMcG0001027	9.5108	9.40044	9.5408	9.5409	9.52335	9.57445
h1SMcG0001028	8.55181	8.59448	8.67243	8.46277	8.53085	8.65916
h1SMcG0001029	8.94793	8.98625	8.97153	8.98591	8.96621	8.98028
h1SMcG0001030	13.0846	13.167	13.1177	13.1079	13.1007	13.1941
h1SMcG0001031	7.55806	7.48473	7.54311	7.61412	7.70133	7.59159
h1SMcG0001032	11.4185	11.4948	11.2234	11.5341	11.5934	11.5957
h1SMcG0001033	11.4898	11.359	11.5099	11.1767	11.1722	11.2257
h1SMcG0001034	8.57405	8.57872	8.56688	8.91809	8.75115	8.69841
h1SMcG0001035	8.54669	8.63359	8.3493	8.48184	8.53577	8.55372
h1SMcG0001036	10.4209	10.2526	10.3855	10.1645	10.1431	10.2248
h1SMcG0001037	7.34855	7.43309	7.25881	7.30767	7.29327	7.22765
h1SMcG0001038	7.13946	7.28072	7.1738	7.06235	7.03097	7.01505
h1SMcG0001039	7.64365	7.43313	7.54372	7.40253	7.60791	7.50641
h1SMcG0001040	8.98662	8.83684	8.91291	8.8684	8.76007	8.71936
h1SMcG0001041	10.3904	10.4403	10.4397	10.3298	10.3956	10.4519
h1SMcG0001042	12.3214	12.1661	12.285	12.0028	12.135	12.1154
h1SMcG0001043	12.5275	12.3511	12.5647	12.2786	12.3006	12.3551
h1SMcG0001044	7.33268	7.24432	7.36387	7.49772	7.3764	7.39724
h1SMcG0001045	7.93226	7.74434	8.01259	7.92546	8.03294	7.88255
h1SMcG0001046	7.088	7.05701	7.03351	7.02883	7.17096	7.01428
h1SMcG0001047	7.76629	7.91386	7.81036	7.82119	7.63972	7.83008
h1SMcG0001048	7.36384	7.39139	7.47984	7.41722	7.43527	7.32668
h1SMcG0001049	7.43514	7.48472	7.46631	7.53469	7.40657	7.59168
h1SMcG0001050	10.019	10.0269	9.92131	9.82068	10.0157	9.95017
h1SMcG0001051	8.29553	8.03792	8.14952	7.94132	8.20407	7.9657
h1SMcG0001052	11.8499	11.7713	11.8385	11.9479	11.8824	11.8695
h1SMcG0001053	11.7416	11.6026	11.6855	11.8815	11.6155	11.6356
h1SMcG0001054	7.53595	7.65069	7.71747	7.54584	7.71052	7.6664
h1SMcG0001055	10.9592	10.8586	11.098	10.8215	10.8503	10.8716
h1SMcG0001056	9.49645	9.31335	9.48762	9.33908	9.2719	9.3137
h1SMcG0001057	7.36532	8.01225	7.45559	7.92356	7.86024	7.9609
h1SMcG0001058	12.6451	12.5782	12.615	12.4248	12.5347	12.5407
h1SMcG0001059	7.60227	7.48481	7.53156	7.61375	7.65064	7.62038
h1SMcG0001060	9.75799	9.66688	9.75962	9.53549	9.63517	9.7011
h1SMcG0001061	6.98817	6.98749	7.03226	6.9919	6.94843	7.01529
h1SMcG0001062	12.4874	12.4545	12.5214	12.3435	12.5151	12.4877
h1SMcG0001063	6.74837	6.74837	6.74837	6.94677	6.74837	6.74837
h1SMcG0001064	6.74837	6.74837	6.74837	6.74837	6.74837	6.74837
h1SMcG0001065	10.1308	10.2074	10.1403	10.1923	10.1329	10.1344
h1SMcG0001066	11.5328	11.4678	11.5431	11.4656	11.5964	11.5503
h1SMcG0001067	9.98481	9.68995	9.93649	9.66484	9.56236	9.79303
h1SMcG0001068	11.9599	11.9133	11.9235	11.8637	11.9329	11.9232
h1SMcG0001069	8.92491	8.87619	8.98683	8.84998	9.10749	9.01855
h1SMcG0001070	6.74837	6.74837	6.74837	6.74837	6.74837	6.74837
h1SMcG0001071	6.74837	6.74837	6.74837	6.74837	6.74837	6.93642
h1SMcG0001072	6.74837	6.74837	6.74837	6.74837	6.74837	6.74837
h1SMcG0001073	6.74837	6.74837	6.74837	6.74837	6.74837	6.74837
h1SMcG0001074	10.4627	10.5279	10.4621	10.5568	10.454	10.4646
h1SMcG0001075	6.88663	6.74837	6.74837	6.94739	6.88994	6.74837
h1SMcG0001076	6.74837	6.74837	6.89043	6.88949	6.74837	6.74837
h1SMcG0001077	9.17058	9.07416	9.0785	9.03769	8.94795	8.93996
h1SMcG0001078	13.0174	12.7733	13.023	12.5671	12.6694	12.7376
h1SMcG0001079	6.74837	6.74837	6.74837	6.74837	6.74837	6.74837
h1SMcG0001080	7.34736	7.28036	7.25704	7.34204	7.42182	7.38585
h1SMcG0001081	11.7957	11.7978	11.7579	11.6444	11.7287	11.7415
h1SMcG0001082	16.1002	15.759	16.0601	15.6132	15.6097	15.6832
h1SMcG0001083	8.68226	8.80706	8.76842	8.72298	8.81329	8.76076
h1SMcG0001084	8.34354	8.16103	8.09588	7.92469	8.10514	8.11402
h1SMcG0001085	10.1941	10.2009	10.1469	10.351	10.2179	10.1594
h1SMcG0001086	10.8335	10.7522	10.8441	10.688	10.7211	10.7307
h1SMcG0001087	8.16708	8.1377	8.09019	8.19397	8.06581	7.98151
h1SMcG0001088	8.81047	8.95063	8.8574	9.07926	9.10519	8.81828
h1SMcG0001089	9.93978	9.73853	10.0445	9.82066	9.75134	9.73825
h1SMcG0001090	9.97507	9.97303	9.88213	9.92025	9.84626	9.91946
h1SMcG0001091	6.74837	6.74837	6.74837	6.74837	6.74837	6.74837
h1SMcG0001092	12.1586	12.0105	12.1588	11.9271	11.9679	12.0127
h1SMcG0001093	6.74837	6.8867	6.89039	6.9478	6.74837	6.74837
h1SMcG0001094	10.0594	10.055	10.0383	10.1352	10.1857	10.1404
h1SMcG0001095	8.28884	8.27028	8.1776	8.07435	8.04797	8.13075
h1SMcG0001096	6.74837	6.74837	6.74837	6.74837	6.74837	6.74837
h1SMcG0001097	9.20672	9.15176	9.2355	9.14149	9.14758	9.14671
h1SMcG0001098	11.9463	12.071	12.0213	12.2169	12.0574	12.1466
h1SMcG0001099	6.74837	6.74837	6.74837	6.74837	6.74837	6.74837
h1SMcG0001100	11.0649	11.2782	11.1043	11.2566	11.3234	11.2135
h1SMcG0001101	12.0251	11.9538	12.0354	11.7812	11.9203	11.9609
h1SMcG0001102	10.8094	10.8642	10.928	10.8408	10.7182	10.7463
h1SMcG0001103	10.3264	11.2655	10.544	11.0108	11.1098	11.1956
h1SMcG0001104	11.2607	11.1403	11.1746	11.086	11.086	11.0712
h1SMcG0001105	7.0874	7.43313	7.27814	7.34099	7.37624	7.14754
h1SMcG0001106	7.1141	6.98749	7.03224	6.9473	7.19431	6.97963
h1SMcG0001107	7.24667	7.39159	7.29758	7.35639	7.44855	7.40887
h1SMcG0001108	7.22649	7.13815	6.99447	7.21311	7.09426	7.14785
h1SMcG0001109	11.0388	10.9876	11.0178	10.9989	11.0182	10.9906
h1SMcG0001110	13.1953	13.136	13.2394	13.149	13.1388	13.1813
h1SMcG0001111	6.74837	6.74837	6.74837	6.74837	6.74837	6.74837
h1SMcG0001112	8.81438	8.79357	8.76165	8.52522	8.61569	8.71716
h1SMcG0001113	7.34908	7.18392	7.3487	7.37226	7.48876	7.51692
h1SMcG0001114	9.18545	9.39611	9.22505	9.50611	9.43571	9.50716
h1SMcG0001115	9.87161	9.79531	9.8648	9.88062	9.90967	9.84493
h1SMcG0001116	14.2081	14.2419	14.1541	14.3166	14.3588	14.2884
h1SMcG0001117	10.3064	10.3239	10.4589	10.6161	10.5708	10.4748
h1SMcG0001118	10.7295	10.4641	10.5708	10.4352	10.4665	10.5981
h1SMcG0001119	9.20019	9.18471	8.92653	9.14005	9.30548	9.1465
h1SMcG0001120	10.0365	10.0269	9.97373	9.82605	9.96324	10.0335
h1SMcG0001121	6.74837	6.74837	6.74837	6.74837	6.74837	6.74837
h1SMcG0001122	13.2468	13.1155	13.3057	12.8307	13.006	13.0238
h1SMcG0001123	6.88646	6.88609	6.74837	6.74837	6.94859	6.93786
h1SMcG0001124	10.2692	10.1997	10.1927	10.308	10.2831	10.4283
h1SMcG0001125	8.7402	8.61809	8.58049	8.44471	8.50895	8.52991
h1SMcG0001126	6.74837	6.98762	6.99529	6.99144	7.03073	6.74837
h1SMcG0001127	6.74837	6.88654	6.94968	6.8889	6.74837	6.88169
h1SMcG0001128	6.74837	6.88654	6.74837	6.74837	6.99301	6.74837
h1SMcG0001129	6.74837	6.94374	6.74837	6.88872	6.74837	6.88142
h1SMcG0001130	6.74837	6.74837	6.74837	6.88872	6.74837	6.74837
h1SMcG0001131	6.74837	6.74837	6.74837	6.74837	6.74837	6.74837
h1SMcG0001132	7.08799	7.29819	7.3159	7.37164	7.27441	7.14654
h1SMcG0001133	10.1174	10.0581	10.0577	9.94371	10.0503	10.0889
h1SMcG0001134	10.3285	10.3836	10.4454	10.1681	10.2923	10.2127
h1SMcG0001135	6.88734	6.74837	6.74837	6.74837	6.74837	6.74837
h1SMcG0001136	6.74837	6.74837	6.74837	6.74837	6.74837	6.74837
h1SMcG0001137	7.02513	7.05683	7.1234	7.11982	7.09435	7.22814
h1SMcG0001138	11.2842	11.246	11.2718	11.2114	11.3314	11.3473
h1SMcG0001139	7.5005	7.40579	7.6256	7.40193	7.4755	7.54873
h1SMcG0001140	15.0013	14.8857	15.0272	14.6856	14.868	14.831
h1SMcG0001141	6.74837	6.74837	6.74837	6.74837	6.9928	7.22611
h1SMcG0001142	11.5705	11.4521	11.6352	11.1862	11.3127	11.3965
h1SMcG0001143	6.74837	6.88647	6.74837	6.99146	6.94814	6.74837
h1SMcG0001144	10.7356	10.7032	10.7988	10.635	10.5999	10.6934
h1SMcG0001145	6.74837	6.74837	6.74837	6.74837	6.74837	6.74837
h1SMcG0001146	7.29889	7.34636	7.2377	7.34186	7.48978	7.22885
h1SMcG0001147	6.74837	7.02455	6.74837	6.74837	6.74837	6.74837
h1SMcG0001148	6.74837	6.98657	6.74837	6.74837	6.74837	7.04672
h1SMcG0001149	10.2582	10.1094	10.1784	10.0346	10.0696	10.1048
h1SMcG0001150	6.74837	6.98723	6.74837	6.74837	6.88989	6.74837
h1SMcG0001151	8.29995	8.54486	8.50155	8.45128	8.46453	8.53734
h1SMcG0001152	9.80652	9.74196	9.71091	9.7088	9.692	9.72685
h1SMcG0001153	10.3661	10.1475	10.2635	10.3088	10.3255	10.3755
h1SMcG0001154	11.261	11.2118	11.3356	10.9995	11.0244	11.0635
h1SMcG0001155	8.77417	9.00426	8.88063	9.17613	9.06422	8.91481
h1SMcG0001156	8.30716	8.27625	8.36017	8.35234	8.31443	8.34809
h1SMcG0001157	6.74837	6.88659	6.74837	6.88874	6.74837	6.74837
h1SMcG0001158	6.74837	6.74837	6.74837	6.74837	6.88965	6.74837
h1SMcG0001159	7.13996	7.18396	7.03317	7.23293	6.94821	7.07414
h1SMcG0001160	6.8872	6.94374	6.74837	6.74837	6.88969	6.88153
h1SMcG0001161	9.00135	9.32754	9.07616	9.12225	9.23798	9.17305
h1SMcG0001162	9.47017	9.24489	9.52864	9.35272	9.44221	9.32809
h1SMcG0001163	9.70335	9.7025	9.72715	9.83699	9.78084	9.77848
h1SMcG0001164	6.74837	6.74837	6.74837	6.74837	6.74837	6.74837
h1SMcG0001165	10.739	10.6748	10.7396	10.6	10.7684	10.6885
h1SMcG0001166	8.95777	8.54141	8.76818	8.62627	8.58686	8.78677
h1SMcG0001167	6.74837	6.74837	6.74837	6.74837	6.74837	6.88139
h1SMcG0001168	6.74837	6.74837	6.74837	6.74837	6.74837	6.74837
h1SMcG0001169	7.11418	7.1131	7.17351	7.06247	7.03104	7.07495
h1SMcG0001170	11.6345	11.5022	11.6471	11.3757	11.4778	11.455
h1SMcG0001171	7.02562	7.02447	7.15032	7.16859	7.03081	7.12442
h1SMcG0001172	11.4525	11.306	11.3611	11.3607	11.3535	11.3283
h1SMcG0001173	6.74837	6.88643	6.74837	6.88886	6.94816	6.74837
h1SMcG0001174	6.88734	6.74837	6.74837	6.74837	6.74837	6.74837
h1SMcG0001175	11.4851	11.4614	11.5926	11.5127	11.7122	11.6386
h1SMcG0001176	9.99007	9.81868	9.91348	9.6451	9.75393	9.76905
h1SMcG0001177	6.74837	6.98738	6.74837	7.09156	7.06374	6.97882
h1SMcG0001178	10.139	10.0447	10.0199	9.91234	9.92503	9.86133
h1SMcG0001179	7.207	7.13826	7.15045	7.30706	7.03078	7.20816
h1SMcG0001180	10.102	10.0026	10.1576	9.97407	10.0458	10.1547
h1SMcG0001181	6.74837	6.74837	6.74837	6.74837	6.74837	6.74837
h1SMcG0001182	6.74837	6.74837	6.74837	6.74837	6.74837	6.74837
h1SMcG0001183	13.9777	14.3535	14.1234	14.2825	14.3641	14.2666
h1SMcG0001184	10.981	11.1593	11.0622	11.0834	11.0781	11.1777
h1SMcG0001185	7.02581	6.88658	6.74837	6.88876	6.88967	6.88146
h1SMcG0001186	10.2336	10.1372	10.2849	9.90053	10.1683	10.1757
h1SMcG0001187	9.2545	9.62028	9.38823	9.63101	9.70258	9.71631
h1SMcG0001188	13.9881	13.9536	13.9663	13.8929	13.9385	13.9582
h1SMcG0001189	15.7528	15.6537	15.7603	15.4722	15.5862	15.5875
h1SMcG0001190	6.74837	7.05674	6.74837	6.94691	6.88968	6.74837
h1SMcG0001191	11.4407	11.2759	11.3911	11.0867	11.2266	11.2498
h1SMcG0001192	6.74837	6.74837	6.74837	6.74837	6.8895	7.0144
h1SMcG0001193	8.00374	8.30234	8.11582	8.20575	8.1549	8.11361
h1SMcG0001194	11.8251	11.8668	11.8258	11.8149	11.9201	11.9136
h1SMcG0001195	9.49851	9.63999	9.67297	9.5611	9.44461	9.47347
h1SMcG0001196	6.74837	7.13828	6.74837	7.02877	6.99289	6.74837
h1SMcG0001197	6.74837	6.74837	6.74837	6.74837	6.74837	6.74837
h1SMcG0001198	10.1856	10.055	10.2247	10.1362	10.1633	10.2072
h1SMcG0001199	6.74837	6.9868	6.74837	6.88881	6.94801	7.01499
h1SMcG0001200	7.73035	7.64071	7.56844	7.64497	7.6076	7.60018
h1SMcG0001201	7.92392	8.16634	7.96741	8.17886	8.3099	8.25477
h1SMcG0001202	6.74837	6.74837	6.74837	6.74837	6.74837	6.74837
h1SMcG0001203	7.0577	6.98735	6.74837	7.06208	6.88972	7.10045
h1SMcG0001204	10.6713	10.3841	10.6964	10.2683	10.3612	10.4263
h1SMcG0001205	9.81691	9.6178	9.76781	9.41941	9.56682	9.55104
h1SMcG0001206	12.9954	12.9827	12.954	12.8609	13.0074	12.8818
h1SMcG0001207	8.13079	8.18391	8.10845	7.75155	7.8446	7.8306
h1SMcG0001208	12.2745	12.1595	12.2921	11.9576	12.2551	12.1483
h1SMcG0001209	13.3747	13.1697	13.3248	12.9778	13.161	13.1313
h1SMcG0001210	13.5834	13.4331	13.519	13.2582	13.3893	13.3357
h1SMcG0001211	6.88717	6.8866	6.99502	7.02913	6.74837	6.88168
h1SMcG0001212	9.61391	9.61256	9.57429	9.56855	9.411	9.63121
h1SMcG0001213	7.02508	6.74837	7.06552	6.9919	6.99328	7.07509
h1SMcG0001214	9.34236	9.37099	9.41241	9.08813	9.12977	9.22628
h1SMcG0001215	10.5142	10.3794	10.3835	10.2891	10.2222	10.2467
h1SMcG0001216	10.2348	10.1823	10.2708	10.2185	10.1285	10.1675
h1SMcG0001217	6.74837	6.74837	6.74837	6.74837	6.74837	6.74837
h1SMcG0001218	9.90099	9.77939	9.89066	9.86666	9.93482	9.92051
h1SMcG0001219	6.88649	6.74837	6.74837	6.88893	6.74837	6.93728
h1SMcG0001220	8.59306	8.52797	8.50491	8.55872	8.62219	8.596
h1SMcG0001221	8.86116	9.04692	8.99607	9.21841	9.26882	9.22125
h1SMcG0001222	11.0414	11.6932	11.2548	11.7654	11.7189	11.8083
h1SMcG0001223	12.0629	11.982	12.0858	12.0394	12.0388	12.0875
h1SMcG0001224	6.74837	6.74837	6.74837	6.74837	6.74837	6.74837
h1SMcG0001225	6.88703	6.94372	7.06605	7.14502	6.88983	7.1249
h1SMcG0001226	6.88721	7.13828	6.89098	7.02897	6.88972	6.93668
h1SMcG0001227	12.6018	12.4026	12.577	12.0844	12.2139	12.267
h1SMcG0001228	10.0687	10.1127	9.96882	9.98105	10.0535	10.0286
h1SMcG0001229	9.44525	9.25459	9.33597	9.28857	9.34897	9.37785
h1SMcG0001230	10.6614	10.5158	10.6931	10.4322	10.3815	10.3848
h1SMcG0001231	10.3145	10.1409	10.1991	10.1122	10.1377	10.1258
h1SMcG0001232	7.02574	7.24448	7.06676	6.94693	6.94819	7.12417
h1SMcG0001233	10.6091	10.4614	10.4285	10.4145	10.4568	10.5738
h1SMcG0001234	10.0549	10	9.97465	9.75352	9.90896	9.91251
h1SMcG0001235	9.50346	9.38058	9.49225	9.33999	9.33806	9.44613
h1SMcG0001236	10.1952	10.1395	10.2449	10.1223	10.2237	10.196
h1SMcG0001237	11.0627	11.0387	11.0184	11.0969	11.1018	11.0211
h1SMcG0001238	11.8066	11.937	11.8244	12.1041	11.8965	11.9787
h1SMcG0001239	6.74837	6.74837	6.74837	6.74837	6.74837	6.74837
h1SMcG0001240	7.34856	7.43309	7.34784	7.29011	7.275	7.41024
h1SMcG0001241	10.3045	10.2444	10.3245	10.1091	10.1822	10.109
h1SMcG0001242	9.85785	9.69383	9.75464	9.26813	9.4459	9.50507
h1SMcG0001243	11.2095	11.9095	11.2254	11.6817	11.8891	11.8719
h1SMcG0001244	6.74837	7.05728	6.89038	6.74837	6.89036	6.74837
h1SMcG0001245	6.74837	6.74837	6.89033	6.74837	6.94933	6.74837
h1SMcG0001246	8.94797	8.93895	8.91861	8.9336	8.94875	8.96747
h1SMcG0001247	7.38019	7.31491	7.34992	7.43005	7.526	7.24406
h1SMcG0001248	10.1753	10.0249	10.1146	10.0687	10.0907	10.0845
h1SMcG0001249	8.44078	8.33126	8.42967	8.28582	8.27668	8.37549
h1SMcG0001250	8.81244	8.91426	8.83988	9.02243	8.95207	8.98985
h1SMcG0001251	9.66254	9.43275	9.65456	9.50087	9.48059	9.5183
h1SMcG0001252	11.8258	11.6208	11.7626	11.3194	11.4949	11.4626
h1SMcG0001253	11.1287	11.0115	11.0741	11.1711	11.1485	11.096
h1SMcG0001254	9.77596	10.2252	9.96248	10.1298	10.0977	10.0901
h1SMcG0001255	11.903	11.7954	11.8501	11.6392	11.7499	11.7781
h1SMcG0001256	7.02485	6.94364	6.94879	6.88933	6.74837	6.88247
h1SMcG0001257	7.08655	7.18343	7.09472	6.99219	7.148	7.10223
h1SMcG0001258	7.02568	6.94381	6.74837	6.74837	7.03091	6.74837
h1SMcG0001259	11.2936	12.5633	11.3189	12.3531	12.4922	12.4274
h1SMcG0001260	6.74837	6.74837	6.74837	6.74837	6.74837	6.74837
h1SMcG0001261	10.6578	11.0089	10.6604	11.1699	11.0655	11.0627
h1SMcG0001262	7.14003	7.18398	7.29762	7.30695	7.17109	7.40883
h1SMcG0001263	9.15568	9.14449	9.03344	9.16599	8.99298	9.01811
h1SMcG0001264	10.6879	10.8001	10.7378	10.6295	10.5885	10.6825
h1SMcG0001265	7.30034	7.34674	7.41123	7.37215	7.37598	7.31049
h1SMcG0001266	11.2394	11.1671	11.1367	11.1339	11.1946	11.2428
h1SMcG0001267	9.8622	9.88605	9.78148	9.98255	10.046	9.93437
h1SMcG0001268	6.88675	6.94355	6.89005	6.88939	6.74837	6.98065
h1SMcG0001269	7.08667	7.37651	7.17239	7.30847	7.2756	7.32836
h1SMcG0001270	10.8092	10.8034	10.9138	10.7913	10.768	10.8559
h1SMcG0001271	6.88679	6.74837	6.74837	6.74837	6.94889	6.74837
h1SMcG0001272	8.09715	8.06323	8.21908	8.03439	8.20487	8.19042
h1SMcG0001273	10.4624	10.342	10.3592	10.1646	10.37	10.3394
h1SMcG0001274	9.06917	9.37886	9.15432	9.44157	9.39932	9.30541
h1SMcG0001275	12.6437	13.2975	12.7942	13.2612	13.2877	13.2486
h1SMcG0001276	6.74837	7.16182	6.94988	6.74837	6.74837	6.88167
h1SMcG0001277	9.58701	9.4806	9.5102	9.49627	9.44572	9.41019
h1SMcG0001278	11.8802	11.8767	11.9117	11.7982	11.8456	11.8918
h1SMcG0001279	11.3407	11.4633	11.4736	11.5974	11.543	11.6117
h1SMcG0001280	11.3596	11.4308	11.3961	11.5454	11.6287	11.5826
h1SMcG0001281	11.5109	11.6551	11.5744	11.4914	11.5518	11.5708
h1SMcG0001282	6.74837	6.74837	6.74837	6.74837	6.74837	6.74837
h1SMcG0001283	13.3187	13.2355	13.2823	13.1912	13.2695	13.336
h1SMcG0001284	9.18672	9.22558	9.19813	9.36096	9.19955	9.26349
h1SMcG0001285	6.74837	6.74837	6.74837	6.74837	6.74837	6.74837
h1SMcG0001286	7.0879	6.88664	6.95001	6.74837	6.74837	6.93678
h1SMcG0001287	9.46543	9.35641	9.54634	9.45797	9.59226	9.55177
h1SMcG0001288	13.1684	13.4341	13.1441	13.6551	13.4969	13.4637
h1SMcG0001289	7.26486	7.20499	7.06628	7.14487	7.12165	7.01482
h1SMcG0001290	12.6293	12.633	12.6456	12.5016	12.536	12.6312
h1SMcG0001291	11.6475	11.596	11.6315	11.8794	11.865	11.7428
h1SMcG0001292	6.88734	6.74837	6.74837	6.74837	6.74837	6.74837
h1SMcG0001293	9.54996	9.46786	9.54413	9.52711	9.36812	9.54284
h1SMcG0001294	6.74837	6.74837	6.74837	6.74837	6.74837	6.74837
h1SMcG0001295	11.4097	11.5304	11.3687	11.4516	11.5263	11.4835
h1SMcG0001296	7.0573	7.02425	7.29446	7.1922	7.03131	7.22916
h1SMcG0001297	9.1611	9.0402	9.17893	9.03322	9.13244	9.01987
h1SMcG0001298	7.0876	7.08626	7.2397	7.11933	7.23608	7.14721
h1SMcG0001299	6.98868	6.88663	6.89096	7.14482	6.9483	6.74837
h1SMcG0001300	11.0422	11.0111	11.1141	10.9964	11.0803	11.1204
h1SMcG0001301	9.15728	9.01553	9.05277	8.96048	8.94677	9.0275
h1SMcG0001302	9.30291	9.03833	9.085	9.01816	8.97193	9.08467
h1SMcG0001303	10.8169	10.6958	10.6771	10.7812	10.7466	10.7462
h1SMcG0001304	11.5675	11.8459	11.6365	11.6968	11.7661	11.7935
h1SMcG0001305	6.74837	6.74837	6.74837	6.74837	6.74837	6.74837
h1SMcG0001306	9.60771	9.51086	9.52691	9.84143	9.73687	9.75459
h1SMcG0001307	8.82686	8.78996	8.74885	8.66627	8.69967	8.70498
h1SMcG0001308	10.3237	10.2284	10.1404	10.1502	10.0444	10.291
h1SMcG0001309	11.353	11.1994	11.2991	10.9403	11.1918	11.0762
h1SMcG0001310	6.74837	6.74837	7.06534	6.94718	6.74837	6.88192
h1SMcG0001311	6.74837	6.74837	6.74837	6.74837	6.74837	6.74837
h1SMcG0001312	6.74837	6.74837	6.74837	6.74837	6.74837	6.74837
h1SMcG0001313	6.74837	6.94307	6.74837	6.74837	6.89018	6.74837
h1SMcG0001314	14.2955	14.2827	14.3012	14.1537	14.2366	14.2909
h1SMcG0001315	8.234	8.16678	8.00682	7.89419	7.98338	8.09723
h1SMcG0001316	8.87404	8.99241	8.97397	9.01771	9.08206	8.96432
h1SMcG0001317	9.48	9.44924	9.3635	9.51875	9.55018	9.51689
h1SMcG0001318	10.4233	10.3243	10.3756	10.2354	10.2747	10.3596
h1SMcG0001319	10.8607	10.7865	10.6646	11.0544	10.8584	10.872
h1SMcG0001320	11.1955	11.0264	11.0933	10.8478	10.9698	10.9335
h1SMcG0001321	8.42203	8.38052	8.44624	8.03379	8.32071	8.35537
h1SMcG0001322	6.98879	6.74837	7.03345	6.88883	6.88973	6.74837
h1SMcG0001323	9.91051	9.93679	9.73942	9.77734	9.82955	9.68693
h1SMcG0001324	7.08791	7.1383	6.89105	7.23274	7.06389	7.01438
h1SMcG0001325	8.78395	8.88577	8.85549	9.01451	9.15708	8.98602
h1SMcG0001326	7.02565	7.16175	6.94987	7.11922	6.99305	7.10019
h1SMcG0001327	7.70103	7.77887	7.83275	7.76201	7.81172	7.74652
h1SMcG0001328	8.03434	8.06345	8.07834	7.89603	8.10663	8.06
h1SMcG0001329	6.74837	6.74837	6.74837	6.74837	6.74837	6.74837
h1SMcG0001330	6.74837	6.74837	6.74837	6.74837	6.74837	6.74837
h1SMcG0001331	6.74837	6.74837	6.74837	6.74837	6.74837	6.74837
h1SMcG0001332	11.4991	11.6252	11.5	11.8285	11.7488	11.6887
h1SMcG0001333	9.45907	9.40896	9.40725	9.35562	9.39795	9.42931
h1SMcG0001334	9.12048	9.0142	9.01723	9.10001	9.07961	9.06178
h1SMcG0001335	6.94468	7.02448	6.74837	6.74837	6.94813	7.01433
h1SMcG0001336	11.5418	11.4223	11.5234	11.3488	11.4227	11.3817
h1SMcG0001337	9.6817	9.68631	9.69956	9.65612	9.76306	9.63498
h1SMcG0001338	6.74837	6.74837	6.74837	6.74837	6.74837	6.74837
h1SMcG0001339	8.95343	8.84583	8.86739	8.73376	8.81927	8.87379
h1SMcG0001340	6.94463	6.98761	6.89095	6.99154	6.74837	6.93676
h1SMcG0001341	7.08795	6.74837	6.891	7.06233	6.74837	6.74837
h1SMcG0001342	6.74837	6.74837	6.74837	6.74837	6.74837	6.74837
h1SMcG0001343	11.9944	11.8906	11.9616	12.0305	11.9993	12.0007
h1SMcG0001344	9.23746	9.08315	9.03448	9.28963	8.92673	9.15877
h1SMcG0001345	6.98827	7.08619	7.12375	7.02936	6.88985	7.12508
h1SMcG0001346	15.2307	15.2537	15.3062	14.8352	14.9918	15.0252
h1SMcG0001347	6.74837	6.74837	7.38184	7.38705	6.74837	6.74837
h1SMcG0001348	12.6603	12.7735	12.6711	12.6689	12.6793	12.6567
h1SMcG0001349	7.13958	7.08622	6.99471	6.94713	6.88981	7.04628
h1SMcG0001350	9.75338	9.96469	9.73218	9.77216	9.90349	9.73249
h1SMcG0001351	6.74837	6.74837	6.74837	6.74837	6.74837	6.74837
h1SMcG0001352	6.74837	6.74837	6.74837	6.74837	6.74837	6.74837
h1SMcG0001353	9.90168	10.3613	9.8669	10.4157	10.3817	10.2951
h1SMcG0001354	11.1997	11.2893	11.2193	11.3231	11.315	11.3519
h1SMcG0001355	7.18419	7.2798	7.21592	7.25427	7.03154	7.24804
h1SMcG0001356	11.7976	11.8731	11.8051	11.8304	11.7544	11.8898
h1SMcG0001357	6.74837	6.94381	6.74837	6.74837	6.74837	6.74837
h1SMcG0001358	13.6856	14.4602	13.7821	14.2695	14.3476	14.3464
h1SMcG0001359	12.0444	11.9644	12.0726	11.9281	12.0828	12.0673
h1SMcG0001360	8.83204	8.62426	8.77382	8.61378	8.68711	8.60232
h1SMcG0001361	10.0554	10.1334	9.96931	10.0027	10.1306	10.0982
h1SMcG0001362	7.08785	7.13829	6.95001	7.19095	7.17106	6.97888
h1SMcG0001363	6.74837	6.98764	6.74837	6.74837	6.74837	6.74837
h1SMcG0001364	6.74837	6.74837	6.74837	6.74837	6.74837	6.74837
h1SMcG0001365	6.74837	6.74837	6.74837	6.74837	6.74837	6.74837
h1SMcG0001366	6.74837	6.94384	6.89107	6.74837	7.17119	6.74837
h1SMcG0001367	6.74837	6.74837	6.74837	6.74837	6.74837	6.74837
h1SMcG0001368	6.94441	7.0569	6.94957	6.94714	6.99317	7.04631
h1SMcG0001369	9.71844	9.63086	9.71242	9.55574	9.54755	9.53383
h1SMcG0001370	9.34651	9.13639	9.30372	9.07922	9.09385	9.10757
h1SMcG0001371	6.98789	7.02427	7.2169	7.32541	7.25657	7.24699
h1SMcG0001372	9.0591	8.97742	9.06315	9.16231	9.11956	8.96067
h1SMcG0001373	9.08955	8.97673	9.0819	9.04474	9.11835	9.10272
h1SMcG0001374	6.98828	7.08619	7.1737	7.16902	7.1218	7.20907
h1SMcG0001375	7.31683	7.37692	7.33171	7.35686	7.48889	7.50613
h1SMcG0001376	9.248	9.09913	9.24869	9.00321	9.08521	8.97886
h1SMcG0001377	6.74837	6.74837	6.74837	6.74837	6.74837	6.74837
h1SMcG0001378	8.81814	8.74075	8.77516	7.52288	7.3448	7.52961
h1SMcG0001379	6.74837	6.74837	6.74837	6.74837	6.74837	6.74837
h1SMcG0001380	10.5565	10.445	10.5607	10.2213	10.3923	10.3696
h1SMcG0001381	6.98794	7.02435	6.94876	6.74837	6.94883	6.88254
h1SMcG0001382	6.74837	6.74837	6.74837	6.74837	6.88965	6.74837
h1SMcG0001383	9.49189	9.5579	9.5116	9.36787	9.47841	9.44429
h1SMcG0001384	10.5774	11.0415	10.676	10.9901	10.9824	10.9499
h1SMcG0001385	15.9533	15.7413	16.0341	15.6314	15.7727	15.7491
h1SMcG0001386	6.74837	6.88662	6.74837	6.74837	6.74837	6.74837
h1SMcG0001387	6.74837	6.74837	6.74837	6.74837	6.74837	6.74837
h1SMcG0001388	11.6168	11.6041	11.7114	11.6364	11.7406	11.7308
h1SMcG0001389	6.94376	6.88631	6.74837	6.74837	6.74837	6.88241
h1SMcG0001390	7.20554	7.50874	7.40791	7.55928	7.46353	7.39916
h1SMcG0001391	7.72132	7.54444	7.64667	7.82974	7.55054	7.65703
h1SMcG0001392	7.08783	7.26302	7.17487	7.09174	7.21532	7.22657
h1SMcG0001393	6.74837	7.13781	6.74837	6.99134	7.06372	6.93665
h1SMcG0001394	7.08789	6.74837	6.74837	6.88882	6.74837	6.74837
h1SMcG0001395	14.7379	14.6115	14.728	14.7795	14.8634	14.8463
h1SMcG0001396	10.8084	11.6323	11.0545	11.5709	11.6488	11.5247
h1SMcG0001397	12.0022	11.9679	11.938	12.0269	11.9533	12.0655
h1SMcG0001398	6.98827	6.9439	6.99427	6.74837	6.74837	6.98031
h1SMcG0001399	12.6251	12.3427	12.6013	12.1419	12.2229	12.2951
h1SMcG0001400	8.97916	8.99233	8.95108	9.10424	9.04451	9.16817
h1SMcG0001401	10.8821	10.8428	11.0543	10.9289	10.9105	10.8891
h1SMcG0001402	11.9577	11.7254	11.8663	11.6957	11.7851	11.7648
h1SMcG0001403	11.3502	11.2216	11.4121	11.1508	11.2629	11.2415
h1SMcG0001404	10.9648	10.9727	10.8668	11.116	11.0602	11.0345
h1SMcG0001405	10.8247	12.0322	11.029	11.877	11.9504	11.8644
h1SMcG0001406	9.42658	9.75074	9.49513	9.95114	9.84034	9.88596
h1SMcG0001407	8.02953	8.17239	8.04088	8.1231	8.08623	8.02709
h1SMcG0001408	12.3357	12.2914	12.27	12.2236	12.2752	12.2838
h1SMcG0001409	9.27727	9.23523	9.23892	9.50563	9.58777	9.38166
h1SMcG0001410	11.0272	11.3454	11.0395	11.3112	11.3615	11.3874
h1SMcG0001411	9.47947	9.65877	9.45408	9.74751	9.64992	9.76292
h1SMcG0001412	11.2594	11.2205	11.3046	11.3252	11.302	11.22
h1SMcG0001413	11.1644	11.0238	11.1202	10.9815	11.0201	11.0797
h1SMcG0001414	7.44902	7.55568	7.38033	7.60276	7.50172	7.45971
h1SMcG0001415	9.20195	9.05702	8.98882	8.90329	9.09597	9.07243
h1SMcG0001416	11.2998	11.1303	11.1757	11.0108	11.068	11.1481
h1SMcG0001417	11.2997	11.1474	11.2554	11.0624	11.2103	11.1799
h1SMcG0001418	6.98819	7.13813	7.06569	7.11976	7.09431	7.16946
h1SMcG0001419	9.35811	9.1035	9.47215	9.20707	9.21303	9.24912
h1SMcG0001420	7.42113	7.44626	7.58915	7.23382	7.63011	7.41104
h1SMcG0001421	7.13869	7.31435	7.19512	7.19221	7.19467	7.17052
h1SMcG0001422	6.94436	6.74837	6.99455	7.09234	6.74837	6.93718
h1SMcG0001423	6.88706	6.98762	6.94954	6.74837	7.06435	6.93718
h1SMcG0001424	9.80304	9.67374	9.69227	9.86258	9.91402	9.8608
h1SMcG0001425	7.1142	7.0244	7.14938	7.30782	7.19423	7.16936
h1SMcG0001426	10.4177	10.332	10.598	10.0995	10.2701	10.1969
h1SMcG0001427	12.7542	12.6962	12.7897	12.3853	12.5218	12.5279
h1SMcG0001428	10.9955	10.8566	10.9954	10.9258	10.9464	10.9141
h1SMcG0001429	11.8592	11.8834	11.8897	11.8448	11.7717	11.8787
h1SMcG0001430	12.7255	12.7744	12.7531	12.4071	12.5437	12.6819
h1SMcG0001431	8.27609	8.08275	8.06789	8.05257	7.98376	8.00243
h1SMcG0001432	10.5684	10.4094	10.6564	10.5349	10.59	10.6219
h1SMcG0001433	8.7965	9.01253	8.98162	9.29891	9.23674	9.18822
h1SMcG0001434	9.2193	9.10152	9.2148	9.41531	9.32867	9.02442
h1SMcG0001435	6.98841	6.88659	6.94958	6.94721	6.74837	6.93708
h1SMcG0001436	6.74837	6.74837	6.74837	6.88872	6.74837	6.74837
h1SMcG0001437	6.94471	6.94378	6.95008	6.94688	6.8897	6.88151
h1SMcG0001438	7.22729	7.55582	7.29756	7.30698	7.25564	7.31019
h1SMcG0001439	10.4007	10.2934	10.4533	10.1241	10.2632	10.282
h1SMcG0001440	10.261	10.2607	10.3765	10.3266	10.3211	10.235
h1SMcG0001441	9.91005	9.68678	9.86733	9.58548	9.69384	9.70609
h1SMcG0001442	6.74837	6.88654	6.89082	6.94697	6.99301	6.93676
h1SMcG0001443	9.4899	9.49676	9.62773	9.4756	9.59909	9.46545
h1SMcG0001444	7.91953	8.29743	8.07803	8.23326	8.07204	8.04853
h1SMcG0001445	6.98839	6.88656	6.9947	7.02924	7.14733	6.88179
h1SMcG0001446	6.74837	6.94304	6.74837	6.74837	6.74837	7.01517
h1SMcG0001447	11.5694	11.3346	11.6666	11.2502	11.2884	11.3048
h1SMcG0001448	9.14119	9.46023	9.38716	9.40951	9.58456	9.46165
h1SMcG0001449	10.2035	10.0461	10.212	9.88389	10.0473	10.0626
h1SMcG0001450	11.0521	11.0712	11.1228	11.1465	11.1937	11.0788
h1SMcG0001451	6.74837	6.94381	6.74837	6.74837	6.74837	6.74837
h1SMcG0001452	13.3336	13.3923	13.3485	13.337	13.3573	13.3961
h1SMcG0001453	9.20141	9.25582	9.27642	9.13002	9.12443	9.05522
h1SMcG0001454	8.41167	8.35722	8.49462	8.6411	8.28676	8.48743
h1SMcG0001455	8.56931	8.85905	8.72898	8.99438	8.88385	8.94824
h1SMcG0001456	8.42343	8.41841	8.34382	8.1957	8.2825	8.16558
h1SMcG0001457	11.9827	11.8986	12.0393	11.9838	11.9186	12.0701
h1SMcG0001458	9.67384	9.70261	9.68478	9.68716	9.69223	9.70506
h1SMcG0001459	7.68248	7.52102	7.78109	7.51033	7.74896	7.72912
h1SMcG0001460	7.11484	6.8866	7.03319	7.09186	6.74837	6.93675
h1SMcG0001461	6.94457	7.11329	6.89086	6.74837	6.88982	7.01483
h1SMcG0001462	6.74837	6.98731	6.74837	6.74837	6.74837	6.88157
h1SMcG0001463	7.33197	7.20475	7.29499	7.32529	7.37686	7.26394
h1SMcG0001464	7.05773	7.11309	7.19621	7.02945	7.17156	7.12529
h1SMcG0001465	7.13827	7.13745	6.74837	6.889	6.88978	6.88203
h1SMcG0001466	11.0583	10.9086	10.9889	10.8935	10.9196	10.8269
h1SMcG0001467	7.37806	7.41925	7.32989	7.23401	7.2367	7.32777
h1SMcG0001468	6.88704	6.98762	6.94951	6.74837	7.14762	6.93721
h1SMcG0001469	6.94433	7.11312	6.94942	7.02936	6.99323	7.12508
h1SMcG0001470	7.1393	7.43304	7.39473	7.38809	7.50209	7.32687
h1SMcG0001471	7.13957	7.11315	7.21854	7.28996	7.34448	7.18934
h1SMcG0001472	6.88694	6.88654	6.94932	7.02943	6.94841	7.07499
h1SMcG0001473	9.30703	9.30406	9.33955	9.3509	9.4751	9.46613
h1SMcG0001474	8.33567	8.2706	8.22082	8.31265	8.27227	8.1456
h1SMcG0001475	12.2874	12.2862	12.3187	12.2819	12.393	12.4134
h1SMcG0001476	6.74837	6.74837	6.74837	6.74837	6.74837	6.9786
h1SMcG0001477	9.20876	9.17483	9.07281	9.08372	8.99467	9.15466
h1SMcG0001478	12.9475	13.3211	13.0536	13.3105	13.317	13.3069
h1SMcG0001479	9.94246	9.99908	9.98628	9.96068	9.89499	9.96375
h1SMcG0001480	6.74837	6.74837	6.74837	6.74837	6.74837	6.74837
h1SMcG0001481	11.9034	11.8001	11.8853	11.9	12.058	12.0496
h1SMcG0001482	9.59366	9.62151	9.69951	10.0022	9.97476	9.6917
h1SMcG0001483	7.3802	7.45972	7.24071	7.44384	7.42024	7.39515
h1SMcG0001484	7.76577	7.6099	7.53205	7.56913	7.68107	7.52803
h1SMcG0001485	12.083	11.9744	12.0651	11.8605	12.0077	11.9844
h1SMcG0001486	16.8692	16.9355	16.8814	16.7691	16.8914	16.8856
h1SMcG0001487	10.5757	10.967	10.636	10.7077	10.7245	10.8625
h1SMcG0001488	15.9692	16.0962	16.0174	15.9838	16.0769	16.0505
h1SMcG0001489	11.098	11.3931	11.0553	11.3176	11.3144	11.3673
h1SMcG0001490	6.74837	6.98745	6.74837	6.8888	6.88968	6.74837
h1SMcG0001491	6.74837	6.74837	6.74837	6.74837	6.74837	6.74837
h1SMcG0001492	11.5711	11.5056	11.5772	11.2012	11.36	11.4134
h1SMcG0001493	6.74837	6.74837	6.74837	6.74837	6.74837	6.74837
h1SMcG0001494	6.74837	6.74837	6.74837	6.74837	6.74837	6.74837
h1SMcG0001495	8.40919	8.25502	8.45761	8.45005	8.49131	8.32606
h1SMcG0001496	9.1769	9.16223	9.00879	9.37891	9.49245	9.37353
h1SMcG0001497	11.2316	11.2484	11.364	11.2892	11.2063	11.3414
h1SMcG0001498	11.8784	11.9005	11.8308	12.106	11.9441	11.9152
h1SMcG0001499	7.05815	6.88659	7.03289	6.88897	6.74837	6.88177
h1SMcG0001500	13.0064	12.8338	13.0099	12.6186	12.8256	12.8382
h1SMcG0001501	10.9759	10.8434	10.9464	10.8727	10.7536	10.7959
h1SMcG0001502	6.98843	7.28077	7.12415	7.23328	7.44892	7.26247
h1SMcG0001503	6.74837	6.74837	6.74837	6.74837	6.74837	6.74837
h1SMcG0001504	6.94387	7.20441	6.74837	7.0298	7.03136	6.74837
h1SMcG0001505	6.88734	6.74837	6.74837	6.74837	6.74837	6.74837
h1SMcG0001506	11.8855	11.7371	11.8445	11.7232	11.7055	11.7909
h1SMcG0001507	10.5713	10.4498	10.5462	10.5691	10.6523	10.6557
h1SMcG0001508	10.5747	10.5463	10.5745	10.2981	10.3962	10.3579
h1SMcG0001509	6.74837	6.98764	6.74837	6.74837	6.74837	6.74837
h1SMcG0001510	11.2418	11.1512	11.2207	11.1636	11.2653	11.2662
h1SMcG0001511	10.9233	10.8536	10.9835	10.7873	10.8335	10.8895
h1SMcG0001512	11.8289	11.786	11.8863	11.6901	11.7608	11.8182
h1SMcG0001513	6.74837	6.74837	6.74837	6.74837	6.88965	6.74837
h1SMcG0001514	8.82773	8.7652	8.98333	8.72551	8.58413	8.76195
h1SMcG0001515	7.93363	7.73566	7.8946	7.94662	8.05246	7.92901
h1SMcG0001516	7.18553	7.02445	6.94967	7.14487	7.0941	7.07449
h1SMcG0001517	7.88119	7.84513	7.82822	7.77789	7.85249	7.81455
h1SMcG0001518	6.74837	6.74837	6.74837	6.88877	6.8896	6.74837
h1SMcG0001519	7.74002	7.86087	7.71862	7.94657	7.86877	7.93563
h1SMcG0001520	8.04379	7.98498	7.72803	8.15267	8.07906	8.36848
h1SMcG0001521	7.1399	7.16175	7.06658	7.11923	7.21542	7.14703
h1SMcG0001522	10.8794	10.6793	10.7903	10.7584	10.7423	10.7823
h1SMcG0001523	10.3028	10.3575	10.3517	10.2503	10.3071	10.3316
h1SMcG0001524	11.5909	11.521	11.6739	11.47	11.514	11.5436
h1SMcG0001525	6.74837	6.74837	6.74837	6.74837	6.88965	6.74837
h1SMcG0001526	8.50115	8.52048	8.49329	8.58073	8.3956	8.44316
h1SMcG0001527	6.74837	6.74837	6.74837	6.74837	6.88965	6.74837
h1SMcG0001528	6.74837	6.94368	6.9497	6.94698	6.9482	6.93679
h1SMcG0001529	11.4233	11.4796	11.4623	11.6134	11.5441	11.5785
h1SMcG0001530	9.74234	9.60513	9.76708	9.44863	9.72868	9.71857
h1SMcG0001531	11.316	11.6161	11.3717	11.7429	11.6943	11.8039
h1SMcG0001532	7.69248	7.71728	7.6454	7.83882	7.71087	7.60109
h1SMcG0001533	9.02067	9.13654	8.9291	8.99672	9.03541	9.0399
h1SMcG0001534	10.3386	10.2118	10.1724	10.0728	10.0902	10.0919
h1SMcG0001535	7.4619	7.44643	7.64548	7.82209	7.81972	7.71135
h1SMcG0001536	6.98787	6.74837	6.74837	6.94702	6.74837	7.04628
h1SMcG0001537	6.98881	7.16183	7.03354	7.0618	6.99292	7.01425
h1SMcG0001538	7.08757	6.88657	7.06637	6.94706	7.06407	7.01476
h1SMcG0001539	6.74837	6.74837	6.74837	6.74837	6.74837	6.74837
h1SMcG0001540	6.74837	6.74837	6.74837	6.74837	6.74837	6.74837
h1SMcG0001541	10.7553	10.9499	10.7788	11.0818	10.9196	11.0291
h1SMcG0001542	7.67322	7.78758	7.79968	7.6139	7.53899	7.56061
h1SMcG0001543	12.5296	12.6156	12.6248	12.5511	12.5524	12.6174
h1SMcG0001544	8.77514	8.99498	8.9488	8.67059	8.83829	8.81345
h1SMcG0001545	7.05832	6.88659	7.0332	7.02899	6.88973	6.88159
h1SMcG0001546	7.26453	7.5556	7.68641	7.65598	7.79388	7.44813
h1SMcG0001547	11.6685	11.6605	11.6687	11.5858	11.6617	11.5957
h1SMcG0001548	10.7647	10.649	10.7927	10.5964	10.7015	10.7024
h1SMcG0001549	7.40672	7.36168	7.23772	7.59313	7.3769	7.42478
h1SMcG0001550	7.1148	7.18396	7.06665	7.19106	7.17113	7.10013
h1SMcG0001551	9.96593	10.2277	10.1309	10.2157	10.2059	10.233
h1SMcG0001552	10.4378	10.4041	10.3605	10.1477	10.3013	10.2588
h1SMcG0001553	15.5733	15.6447	15.5599	15.5307	15.6222	15.6479
h1SMcG0001554	9.20209	9.61464	9.24302	9.74913	9.55119	9.69925
h1SMcG0001555	6.74837	6.74837	6.74837	6.74837	6.74837	6.74837
h1SMcG0001556	11.1947	11.6664	11.1775	11.6874	11.5134	11.5655
h1SMcG0001557	13.0643	12.9669	12.9985	12.8493	12.9075	12.9058
h1SMcG0001558	9.93928	9.73674	10.048	10.0563	9.86465	10.0206
h1SMcG0001559	8.73395	8.67856	8.6348	8.88694	8.82928	8.85106
h1SMcG0001560	10.6376	10.6713	10.6766	10.7522	10.7789	10.6572
h1SMcG0001561	7.2051	7.2793	7.25598	7.3899	7.34621	7.10267
h1SMcG0001562	6.74837	6.74837	6.74837	6.74837	6.74837	6.74837
h1SMcG0001563	12.1065	12.3755	12.4744	11.9341	12.8242	12.6538
h1SMcG0001564	8.97504	8.92666	9.12004	8.5627	9.06101	8.84296
h1SMcG0001565	8.14943	8.24479	8.1097	8.36599	8.14252	8.15742
h1SMcG0001566	7.53624	7.64076	7.48149	7.81276	7.7006	7.65679
h1SMcG0001567	7.08743	7.2629	7.03272	7.21286	6.99316	7.1248
h1SMcG0001568	7.20579	7.47194	7.36262	7.44584	7.43578	7.29685
h1SMcG0001569	9.86471	9.60594	9.89872	9.62659	9.84444	9.75059
h1SMcG0001570	8.31352	8.48175	8.32032	8.43888	8.45312	8.50014
h1SMcG0001571	7.13909	7.31455	7.31317	7.38837	7.39192	7.28023
h1SMcG0001572	12.4434	12.4026	12.5228	12.4663	12.4699	12.4973
h1SMcG0001573	9.46317	9.44542	9.55166	9.6238	9.5951	9.56152
h1SMcG0001574	13.4601	13.3061	13.4147	13.3457	13.4108	13.4775
h1SMcG0001575	8.63772	8.49925	8.59656	8.40996	8.48069	8.38152
h1SMcG0001576	7.05834	7.05707	7.06664	7.14488	7.06415	6.74837
h1SMcG0001577	8.72718	8.83061	8.78063	8.76635	8.80584	8.95008
h1SMcG0001578	6.74837	6.74837	6.89043	7.02917	6.94823	6.93702
h1SMcG0001579	7.20689	7.39154	7.2597	7.16861	7.23604	7.22693
h1SMcG0001580	7.92588	8.03182	8.15333	8.10358	8.11148	7.91605
h1SMcG0001581	10.1447	10.3271	10.2029	10.2946	10.3196	10.4235
h1SMcG0001582	9.57422	9.47831	9.44276	9.49111	9.66282	9.54139
h1SMcG0001583	6.74837	7.05677	6.94949	7.09196	6.88976	7.04617
h1SMcG0001584	9.07427	9.04405	9.02634	9.25644	9.23618	9.17971
h1SMcG0001585	11.7569	12.0298	11.7578	12.0598	12.0183	12.0692
h1SMcG0001586	6.74837	6.88654	6.89075	6.88891	6.74837	6.88171
h1SMcG0001587	10.2303	10.201	10.1776	10.2805	10.4455	10.2344
h1SMcG0001588	6.74837	6.88668	6.8905	6.88936	6.74837	6.74837
h1SMcG0001589	8.67654	8.6909	8.77526	8.74721	8.72871	8.91124
h1SMcG0001590	10.7412	10.7309	10.7594	10.7065	10.806	10.8119
h1SMcG0001591	7.16199	7.3897	7.25631	7.06392	6.74837	7.26618
h1SMcG0001592	10.2465	10.1596	10.2635	10.0852	10.0391	10.2221
h1SMcG0001593	6.74837	6.74837	6.74837	6.74837	6.74837	6.74837
h1SMcG0001594	8.99178	9.09931	9.08655	9.57376	9.36255	9.31389
h1SMcG0001595	6.88723	7.02447	6.74837	6.74837	6.94814	6.8815
h1SMcG0001596	7.61063	7.76954	7.59813	7.70715	7.8632	7.7155
h1SMcG0001597	10.2649	10.3787	10.2857	10.5252	10.4422	10.4141
h1SMcG0001598	7.99594	8.1724	8.10111	8.28446	8.20907	8.1754
h1SMcG0001599	10.9653	10.9114	10.982	10.7979	10.826	10.9128
h1SMcG0001600	7.43489	7.41941	7.36339	7.47225	7.31111	7.37047
h1SMcG0001601	9.87474	9.75006	9.80583	9.97805	9.87002	9.96277
h1SMcG0001602	6.94429	6.88654	6.94936	6.99185	6.9484	7.01519
h1SMcG0001603	7.3938	7.33094	7.19697	7.45832	7.17133	7.27914
h1SMcG0001604	7.74713	7.80422	7.80768	7.89542	7.77629	7.72067
h1SMcG0001605	7.34835	7.41946	7.31366	7.11972	6.99326	7.18978
h1SMcG0001606	13.0825	13.2338	13.2162	13.127	13.0934	13.2206
h1SMcG0001607	11.1618	11.1657	11.2394	11.1019	11.0915	11.2165
h1SMcG0001608	10.8855	10.9636	10.8828	11.3514	11.3897	11.1799
h1SMcG0001609	7.30082	7.40587	7.06699	7.41604	7.29268	7.42125
h1SMcG0001610	7.409	7.43335	7.33305	7.40161	7.31032	7.27804
h1SMcG0001611	7.24687	7.05699	7.0972	7.27111	7.19369	7.14664
h1SMcG0001612	10.4041	10.7674	10.4538	11.0222	11.1052	10.9327
h1SMcG0001613	7.64446	7.48494	7.63623	7.65503	7.59641	7.4941
h1SMcG0001614	7.18585	7.13827	7.21933	7.19105	7.14711	7.01455
h1SMcG0001615	7.02508	7.11315	6.89038	7.06283	6.74837	6.93754
h1SMcG0001616	6.74837	6.74837	6.89121	6.74837	6.74837	6.74837
h1SMcG0001617	6.74837	6.74837	6.74837	6.74837	6.74837	6.74837
h1SMcG0001618	6.74837	6.74837	6.95029	6.74837	6.74837	6.74837
h1SMcG0001619	12.4815	12.424	12.5163	12.126	12.2824	12.0844
h1SMcG0001620	8.61017	8.54586	8.65059	8.56735	8.48526	8.42497
h1SMcG0001621	7.3177	7.47251	7.21994	7.69419	7.5734	7.69151
h1SMcG0001622	6.98768	6.74837	6.99346	7.06284	7.03133	6.98032
h1SMcG0001623	11.5838	11.4269	11.5317	11.3252	11.476	11.4471
h1SMcG0001624	9.02027	9.24007	9.04706	8.98189	8.96246	9.06907
h1SMcG0001625	10.2415	10.2084	10.2688	10.1386	10.1428	10.2372
h1SMcG0001626	6.74837	6.74837	7.12537	6.74837	6.74837	6.74837
h1SMcG0001627	10.2415	10.295	10.3656	10.4129	10.4569	10.4571
h1SMcG0001628	8.09403	8.23381	8.21297	8.27869	8.25434	8.32403
h1SMcG0001629	6.74837	6.94369	6.94974	6.88885	6.88972	6.93676
h1SMcG0001630	10.4271	10.7823	10.5178	10.7717	10.9258	10.9261
h1SMcG0001631	14.0297	13.8691	13.9686	13.7845	13.8463	13.8948
h1SMcG0001632	11.368	11.212	11.2887	11.2389	11.3002	11.2361
h1SMcG0001633	11.8032	11.8651	11.8891	11.842	11.8405	11.8887
h1SMcG0001634	11.1568	11.3046	11.2671	11.1972	11.2168	11.2564
h1SMcG0001635	11.0095	10.9016	10.9571	10.8664	10.8804	10.9141
h1SMcG0001636	6.74837	6.74837	6.9494	6.74837	6.74837	7.01531
h1SMcG0001637	6.74837	6.74837	6.74837	6.74837	6.74837	6.74837
h1SMcG0001638	11.8307	11.9011	11.8589	12.0235	11.9543	11.833
h1SMcG0001639	11.1071	11.0563	11.1354	11.2369	11.1815	11.1995
h1SMcG0001640	9.47969	9.29163	9.42064	9.14278	9.20193	9.17527
h1SMcG0001641	9.32263	9.20724	9.19865	9.00897	9.27858	9.17577
h1SMcG0001642	6.74837	6.74837	6.74837	6.74837	6.74837	6.74837
h1SMcG0001643	13.0117	12.9498	12.9745	12.8925	12.9832	13.022
h1SMcG0001644	6.88697	7.16164	6.94939	7.16906	6.99324	7.1693
h1SMcG0001645	8.02888	8.13136	8.04664	8.19579	8.11867	8.04023
h1SMcG0001646	8.22146	8.2968	8.36917	8.05978	8.20373	8.26374
h1SMcG0001647	9.43505	9.35845	9.26146	9.26799	9.39616	9.50359
h1SMcG0001648	7.29961	7.18382	7.17358	7.30779	7.03102	7.16933
h1SMcG0001649	11.1056	11.0243	11.1123	10.9763	10.9302	11.0598
h1SMcG0001650	8.10626	8.24993	8.3662	8.35189	8.33511	8.39215
h1SMcG0001651	7.54676	7.66039	7.63433	7.59221	7.79392	7.74553
h1SMcG0001652	10.5047	10.3928	10.4503	10.6024	10.5397	10.4381
h1SMcG0001653	10.1934	10.6343	10.3263	10.8258	10.9495	10.9215
h1SMcG0001654	15.6785	15.5452	15.6725	15.4023	15.5774	15.563
h1SMcG0001655	11.0959	11.1678	11.1254	11.2867	11.2716	11.2494
h1SMcG0001656	7.42226	7.41962	7.25958	7.35668	7.27474	7.36912
h1SMcG0001657	6.74837	6.74837	6.74837	6.74837	6.74837	6.74837
h1SMcG0001658	11.7594	11.8454	11.8474	11.767	11.8155	11.8596
h1SMcG0001659	6.88716	6.98761	6.995	6.88892	6.74837	6.93686
h1SMcG0001660	10.1123	10.219	10.0002	10.2731	10.19	10.1219
h1SMcG0001661	12.5003	12.4099	12.5206	12.1669	12.2865	12.3795
h1SMcG0001662	11.1964	11.0861	11.238	10.9962	11.1835	11.1206
h1SMcG0001663	11.9987	11.8978	11.9337	11.6291	11.8051	11.7654
h1SMcG0001664	10.0945	10.1278	10.1062	9.93347	10.0815	10.0822
h1SMcG0001665	11.7363	12.3355	11.5189	12.2627	12.3272	12.1301
h1SMcG0001666	6.88622	6.74837	6.74837	6.94721	6.74837	6.93754
h1SMcG0001667	7.24623	7.1839	7.3484	7.23325	7.23616	7.18918
h1SMcG0001668	11.1339	11.034	11.1097	10.952	10.9485	10.9459
h1SMcG0001669	12.4921	13.7315	12.4644	12.8718	13.2456	13.2686
h1SMcG0001670	14.2179	15.3172	13.983	14.4779	14.9435	14.7581
h1SMcG0001671	8.97125	9.35456	8.95925	9.30924	9.31019	9.26099
h1SMcG0001672	7.51274	7.66067	7.54528	7.76011	7.7198	7.59952
h1SMcG0001673	9.75894	9.78499	9.78231	9.68457	9.7866	9.70781
h1SMcG0001674	8.11199	8.23369	8.20023	8.27379	8.13712	8.09829
h1SMcG0001675	14.2251	14.6728	14.5175	14.3282	14.464	14.187
h1SMcG0001676	12.5982	13.1165	12.8555	12.7378	12.9308	12.6839
h1SMcG0001677	13.2447	13.6595	13.5326	13.2463	13.4267	13.1494
h1SMcG0001678	10.4811	10.9046	10.7628	10.4396	10.8548	10.4033
h1SMcG0001679	9.67801	9.80548	9.60475	9.89201	9.79006	9.62922
h1SMcG0001680	14.1997	14.6949	14.4849	14.4126	14.5833	14.3391
h1SMcG0001681	8.93317	9.1258	9.01596	8.91986	8.90507	9.04914
h1SMcG0001682	12.3051	13.0083	12.4772	13.0946	13.0574	13.0603
h1SMcG0001683	12.1964	12.4109	12.3194	12.3936	12.4307	12.3942
h1SMcG0001684	13.4834	13.5499	13.5189	13.501	13.623	13.6426
h1SMcG0001685	9.40159	9.4171	9.43973	9.44048	9.52069	9.376
h1SMcG0001686	7.11442	7.20495	7.09628	7.28999	7.31084	7.34116
h1SMcG0001687	6.74837	6.88617	6.74837	6.99205	6.74837	6.74837
h1SMcG0001688	8.01294	7.94871	7.98587	7.78086	7.7502	7.94277
h1SMcG0001689	9.17409	9.14402	9.07127	9.04277	9.1824	9.22411
h1SMcG0001690	9.38248	9.29676	9.12718	9.27101	9.25283	9.35442
h1SMcG0001691	8.9008	8.76911	8.92237	8.83825	8.81055	8.74306
h1SMcG0001692	8.89178	8.84347	8.7669	8.84464	8.97871	8.98315
h1SMcG0001693	9.32238	9.16987	9.37126	9.29237	9.34753	9.28266
h1SMcG0001694	8.125	8.08292	8.06256	8.44843	8.32961	8.34198
h1SMcG0001695	7.20675	7.31476	7.06633	7.43085	7.34434	7.18909
h1SMcG0001696	6.88718	6.74837	7.09682	6.74837	7.03087	6.97911
h1SMcG0001697	7.52526	7.77951	7.76707	8.00312	7.90795	7.62758
h1SMcG0001698	9.21742	9.26633	9.34836	9.12728	9.21896	9.14814
h1SMcG0001699	9.23988	9.22766	9.1626	9.37637	9.29434	9.21873
h1SMcG0001700	8.26922	8.34674	8.37787	8.44147	8.46883	8.4721
h1SMcG0001701	7.43522	7.52105	7.54317	7.61409	7.71103	7.58147
h1SMcG0001702	12.5628	12.4997	12.6568	12.6087	12.5113	12.5564
h1SMcG0001703	10.6347	10.9658	10.7813	10.977	10.91	10.9576
h1SMcG0001704	8.97356	8.89522	9.04765	8.89977	8.94014	8.92766
h1SMcG0001705	6.74837	6.74837	6.89121	6.74837	6.74837	6.74837
h1SMcG0001706	10.4081	10.1955	10.531	10.1588	10.2579	10.3581
h1SMcG0001707	7.22643	7.02446	6.8905	6.88915	6.74837	6.97975
h1SMcG0001708	7.65422	7.6989	7.66742	7.89426	7.82783	7.69307
h1SMcG0001709	8.36727	8.51182	8.38104	8.6305	8.56576	8.60921
h1SMcG0001710	11.862	13.7775	11.733	13.2817	13.5531	13.1348
h1SMcG0001711	7.80569	7.8906	7.76019	7.95715	7.80378	7.78892
h1SMcG0001712	11.1452	11.0097	11.0802	10.9563	11.0059	11.0249
h1SMcG0001713	7.78182	8.02485	7.98949	7.96328	7.94022	8.00402
h1SMcG0001714	9.97582	9.88778	9.9414	9.86338	9.87112	9.9587
h1SMcG0001715	12.0233	11.95	11.9481	11.8876	11.9379	11.944
h1SMcG0001716	6.8871	7.05682	6.74837	6.99143	7.12138	6.97893
h1SMcG0001717	10.6142	10.5931	10.6794	10.5127	10.6956	10.6159
h1SMcG0001718	10.2411	10.219	10.1421	10.1441	10.2543	10.1821
h1SMcG0001719	12.7451	12.6384	12.6811	12.4889	12.5952	12.5587
h1SMcG0001720	7.20737	7.08634	7.06706	7.37161	7.14694	6.97872
h1SMcG0001721	7.99662	8.15521	8.06255	7.9761	8.05277	8.12528
h1SMcG0001722	10.3514	10.6187	10.4266	10.9684	10.8613	10.7024
h1SMcG0001723	11.5201	11.9111	11.6217	11.954	11.9667	11.9676
h1SMcG0001724	7.31681	7.2251	7.19698	7.30742	7.37617	7.35538
h1SMcG0001725	9.74368	9.6685	9.73511	9.91882	9.75111	9.68754
h1SMcG0001726	6.94446	6.88659	6.89073	6.94719	6.74837	6.88183
h1SMcG0001727	7.43481	7.16158	7.17325	6.8891	7.21591	6.93729
h1SMcG0001728	9.80077	9.91041	9.82926	9.93077	9.92966	9.97898
h1SMcG0001729	8.67196	8.76263	8.74024	8.69574	8.67158	8.61092
h1SMcG0001730	7.98991	8.08295	8.0354	7.75129	7.93159	7.68386
h1SMcG0001731	6.74837	6.8866	7.06664	6.94701	7.03083	6.74837
h1SMcG0001732	7.54821	7.40584	7.44098	7.55691	7.46202	7.51593
h1SMcG0001733	6.74837	6.94389	6.89089	6.74837	6.8899	6.74837
h1SMcG0001734	7.52492	7.49734	7.42669	7.66474	7.62886	7.3683
h1SMcG0001735	8.488	8.45509	8.59919	8.16517	8.25978	8.37389
h1SMcG0001736	9.43523	9.39846	9.23693	9.30498	9.37658	9.46803
h1SMcG0001737	8.02662	7.97709	7.96475	7.78066	7.87903	7.93511
h1SMcG0001738	11.0831	11.049	11.0712	11.0334	10.9172	10.9542
h1SMcG0001739	12.7538	12.7495	12.7012	12.9277	13.0754	13.0746
h1SMcG0001740	13.0889	12.9551	12.9694	12.7107	12.7548	12.7672
h1SMcG0001741	8.56847	8.5945	8.4695	8.59759	8.70316	8.57128
h1SMcG0001742	11.3914	11.6206	11.3606	11.9982	11.9509	11.9062
h1SMcG0001743	7.1401	6.98766	6.95	7.11927	6.9931	6.74837
h1SMcG0001744	7.71274	7.80464	7.45499	7.80376	7.68054	7.75114
h1SMcG0001745	7.18582	7.18396	7.3491	7.02902	7.14712	7.22677
h1SMcG0001746	7.16314	7.22508	7.03269	7.19144	7.14733	6.97931
h1SMcG0001747	8.71991	8.9508	8.83795	8.98449	8.9045	8.92742
h1SMcG0001748	12.072	12.1162	12.088	12.0485	12.047	12.0766
h1SMcG0001749	7.02492	7.0243	6.89028	6.99205	7.09451	6.97995
h1SMcG0001750	14.913	14.9504	14.9048	14.9197	14.9989	15.0003
h1SMcG0001751	10.4712	11.1124	10.8097	10.9142	11.0686	10.8927
h1SMcG0001752	6.74837	6.74837	6.74837	6.74837	6.94809	6.74837
h1SMcG0001753	6.74837	6.74837	6.74837	6.74837	6.74837	6.74837
h1SMcG0001754	6.74837	6.74837	6.74837	6.74837	6.74837	6.74837
h1SMcG0001755	6.8871	6.74837	6.74837	6.94688	6.74837	6.88155
h1SMcG0001756	9.03284	8.88776	9.11739	9.22532	9.02636	9.08397
h1SMcG0001757	11.2703	11.2381	11.299	11.5242	11.5165	11.456
h1SMcG0001758	6.74837	6.74837	6.89092	6.74837	6.88993	6.74837
h1SMcG0001759	11.6275	12.8025	11.6325	12.5116	12.6323	12.5712
h1SMcG0001760	6.74837	6.74837	6.74837	6.94688	6.99275	6.74837
h1SMcG0001761	9.08347	9.0549	9.10554	9.01643	9.10026	8.98372
h1SMcG0001762	7.57009	7.48489	7.63574	7.56902	7.43488	7.47126
h1SMcG0001763	7.05818	7.08626	7.06645	6.94703	6.94826	7.07433
h1SMcG0001764	7.62314	7.66044	7.66636	7.97698	7.85328	7.73681
h1SMcG0001765	10.6896	10.4869	10.6471	10.3492	10.4536	10.5661
h1SMcG0001766	9.25961	9.06345	9.20609	9.0795	9.24432	9.19512
h1SMcG0001767	6.94459	6.94381	6.74837	6.74837	6.94833	6.74837
h1SMcG0001768	8.90956	8.89152	8.80141	8.81471	8.86953	8.84885
h1SMcG0001769	6.74837	6.74837	6.74837	6.74837	6.74837	6.74837
h1SMcG0001770	6.74837	6.74837	6.74837	6.74837	6.74837	6.74837
h1SMcG0001771	11.4576	12.2287	11.4211	12.1714	12.1154	12.0773
h1SMcG0001772	12.1314	12.1172	12.1427	12.3123	12.2889	12.1971
h1SMcG0001773	11.5929	11.5853	11.6253	11.4139	11.5467	11.5228
h1SMcG0001774	6.88681	7.02431	6.8903	6.94741	6.99341	6.88215
h1SMcG0001775	13.2263	13.4299	13.2776	13.4085	13.3893	13.5054
h1SMcG0001776	9.74087	9.50666	9.76923	9.61693	9.74277	9.81699
h1SMcG0001777	6.74837	6.74837	6.74837	6.74837	6.74837	6.93642
h1SMcG0001778	12.5463	12.6096	12.6257	12.7302	12.634	12.6047
h1SMcG0001779	7.20735	7.057	6.89111	7.0916	7.09383	7.24411
h1SMcG0001780	6.74837	6.74837	7.06633	6.88896	6.88981	6.74837
h1SMcG0001781	6.74837	6.74837	7.0954	6.88896	6.88976	6.88187
h1SMcG0001782	10.5355	10.432	10.5081	10.4797	10.4188	10.5379
h1SMcG0001783	10.3946	10.3819	10.4525	10.4592	10.5043	10.4785
h1SMcG0001784	9.79507	10.1762	9.98259	10.1305	10.173	10.1929
h1SMcG0001785	11.1814	11.084	11.1256	11.0949	11.0168	10.9642
h1SMcG0001786	7.05712	7.08578	7.21619	7.19243	6.89008	6.93796
h1SMcG0001787	11.537	11.9151	11.452	11.8712	11.8856	11.8101
h1SMcG0001788	11.0517	10.891	11.0414	10.7468	10.9133	10.9284
h1SMcG0001789	6.74837	6.74837	6.74837	6.74837	6.74837	6.74837
h1SMcG0001790	8.86415	8.7625	8.94175	8.92882	8.95608	8.94495
h1SMcG0001791	9.07518	8.92785	9.02462	8.90359	8.94898	8.92594
h1SMcG0001792	7.48764	7.36202	7.33186	7.44467	7.3107	7.31078
h1SMcG0001793	6.94417	7.24421	7.23824	7.16931	7.0944	7.04686
h1SMcG0001794	7.22675	7.34666	7.14981	7.45843	7.37624	7.29543
h1SMcG0001795	6.98858	7.0246	7.06643	7.19157	7.03104	6.74837
h1SMcG0001796	10.4563	10.9523	10.5926	10.6602	10.8688	10.8344
h1SMcG0001797	11.4452	12.8924	11.5239	12.8383	12.8613	12.6238
h1SMcG0001798	8.44439	8.27041	8.1786	8.25384	8.22201	8.20005
h1SMcG0001799	7.11478	7.28085	7.21927	7.27139	7.14713	7.38252
h1SMcG0001800	6.74837	7.0246	6.89107	6.74837	7.03081	6.74837
h1SMcG0001801	10.1222	9.94448	9.94901	9.80456	9.86794	9.97492
h1SMcG0001802	9.10279	9.12826	9.13965	8.81389	9.00945	9.13886
h1SMcG0001803	11.1198	11.4699	11.2262	11.6476	11.4573	11.4298
h1SMcG0001804	9.01691	9.90045	9.20088	9.78029	9.94191	9.71451
h1SMcG0001805	10.1588	10.2632	10.2565	10.1662	10.2851	10.2407
h1SMcG0001806	11.2784	11.7651	11.3162	12.0687	11.9669	11.8569
h1SMcG0001807	10.9707	10.9027	10.995	10.8737	10.8752	10.9032
h1SMcG0001808	7.18611	7.6705	7.1509	7.70398	7.46196	7.57905
h1SMcG0001809	6.74837	6.74837	6.74837	6.74837	6.74837	6.74837
h1SMcG0001810	7.22588	7.08606	6.94896	7.12004	7.06449	7.12592
h1SMcG0001811	15.6639	15.5525	15.7413	15.6268	15.7118	15.6595
h1SMcG0001812	11.5336	12.0319	11.6634	12.0091	12.0392	11.9519
h1SMcG0001813	11.3422	12.102	11.3781	11.845	12.0117	11.9793
h1SMcG0001814	8.43372	8.37943	8.30608	8.55964	8.51614	8.60244
h1SMcG0001815	9.78851	9.72975	9.94761	9.48335	9.74153	9.61847
h1SMcG0001816	14.6631	14.7047	14.6629	14.6075	14.7053	14.6761
h1SMcG0001817	7.34855	7.40561	7.21828	7.37273	7.25605	7.41026
h1SMcG0001818	7.90369	7.53296	7.76542	7.28953	7.71032	7.87398
h1SMcG0001819	6.74837	6.74837	6.74837	6.88872	6.74837	6.74837
h1SMcG0001820	10.6135	10.7106	10.6107	10.8756	10.7418	10.7452
h1SMcG0001821	6.74837	6.74837	6.74837	6.88872	6.74837	6.74837
h1SMcG0001822	11.2439	11.0842	11.1907	10.9596	11.0467	10.9985
h1SMcG0001823	11.4931	11.2745	11.3174	11.0641	11.2068	11.2713
h1SMcG0001824	6.74837	6.74837	6.74837	6.99127	6.74837	6.74837
h1SMcG0001825	10.2797	10.1899	10.2167	10.1096	10.1189	10.2088
h1SMcG0001826	7.58942	7.84385	7.69282	8.02123	8.25701	7.91549
h1SMcG0001827	10.8398	11.6039	11.0245	11.6763	11.5918	11.6557
h1SMcG0001828	6.94476	7.31491	7.19815	7.30667	7.12135	7.2613
h1SMcG0001829	11.2114	11.144	11.2339	11.0637	11.2281	11.199
h1SMcG0001830	7.08793	6.74837	6.9499	6.74837	6.89001	6.74837
h1SMcG0001831	7.16314	6.98762	7.0326	6.74837	6.99334	6.93721
h1SMcG0001832	9.57658	9.41781	9.58126	9.48865	9.49986	9.4757
h1SMcG0001833	7.40639	7.55504	7.36181	7.48601	7.58679	7.54243
h1SMcG0001834	7.24667	7.26301	7.27916	7.11914	6.99301	7.10006
h1SMcG0001835	10.6378	10.7715	10.6841	10.7383	10.8252	10.7642
h1SMcG0001836	12.7542	12.669	12.7215	12.4463	12.6007	12.6287
h1SMcG0001837	9.39106	9.28427	9.29868	9.02653	9.18346	9.13914
h1SMcG0001838	13.1525	13.4141	13.2246	13.2703	13.3722	13.4224
h1SMcG0001839	6.88757	6.74837	6.99517	6.74837	6.74837	6.74837
h1SMcG0001840	11.5166	11.4923	11.5342	11.3064	11.3787	11.3615
h1SMcG0001841	6.94389	6.98716	7.0945	6.99228	6.89009	7.04786
h1SMcG0001842	6.94463	6.88659	6.94995	6.99148	6.9482	7.04583
h1SMcG0001843	13.8322	14.1278	13.8671	13.9122	13.9949	14.0014
h1SMcG0001844	11.7075	11.7185	11.6712	11.674	11.6303	11.6677
h1SMcG0001845	10.097	10.1563	10.1845	10.2214	10.2576	10.1403
h1SMcG0001846	12.4052	12.4612	12.4444	12.569	12.5219	12.5587
h1SMcG0001847	9.60971	9.86033	9.44041	9.98203	9.73325	9.8535
h1SMcG0001848	9.0512	9.1879	9.03426	9.02434	8.98757	9.05425
h1SMcG0001849	7.81686	7.68949	7.54457	7.72377	7.73898	7.63862
h1SMcG0001850	6.74837	6.74837	6.74837	6.74837	6.74837	6.74837
h1SMcG0001851	6.74837	6.74837	6.74837	6.74837	6.74837	6.74837
h1SMcG0001852	10.8318	11.1263	10.8933	10.9737	11.0589	11.0485
h1SMcG0001853	11.5547	11.62	11.5009	11.4616	11.5075	11.5279
h1SMcG0001854	9.92812	9.93732	9.86077	9.98396	10.0074	9.90549
h1SMcG0001855	12.7211	12.6637	12.5922	12.6991	12.649	12.6164
h1SMcG0001856	10.7898	10.5988	10.7611	10.8085	10.7744	10.7851
h1SMcG0001857	13.0685	13.1528	13.0369	13.0132	13.0174	13.0191
h1SMcG0001858	6.74837	6.74837	6.74837	6.74837	6.74837	6.74837
h1SMcG0001859	12.1816	12.8978	12.2525	12.7428	12.7743	12.7643
h1SMcG0001860	6.74837	6.74837	6.74837	6.74837	7.06378	6.74837
h1SMcG0001861	8.11286	8.26571	6.74837	6.74837	8.29737	7.73505
h1SMcG0001862	8.98764	8.92064	8.87436	8.75347	8.63976	8.78043
h1SMcG0001863	9.32639	11.1495	9.7678	11.0924	11.152	10.7795
h1SMcG0001864	6.74837	6.74837	6.74837	6.74837	6.74837	6.74837
h1SMcG0001865	9.37313	9.70614	9.47826	9.63098	9.84753	9.65415
h1SMcG0001866	11.8414	11.9635	11.8789	11.9223	11.9418	11.9278
h1SMcG0001867	14.6331	14.9608	14.7075	14.8337	14.9265	14.9289
h1SMcG0001868	6.74837	6.74837	6.74837	6.74837	6.74837	6.74837
h1SMcG0001869	9.52723	9.32228	9.45707	9.45034	9.49914	9.31773
h1SMcG0001870	9.45572	9.38208	9.39717	9.30652	9.46848	9.25748
h1SMcG0001871	6.9881	6.88656	7.03204	6.88922	6.74837	7.01573
h1SMcG0001872	6.74837	6.74837	6.74837	6.74837	6.88961	6.88142
h1SMcG0001873	6.74837	6.74837	6.74837	6.74837	6.74837	6.74837
h1SMcG0001874	8.75795	8.90026	8.92688	8.80244	8.91081	8.92982
h1SMcG0001875	6.94392	7.08593	7.09481	7.12021	7.0947	7.19121
h1SMcG0001876	6.74837	6.74837	6.89073	6.74837	7.03083	6.93689
h1SMcG0001877	6.74837	6.74837	6.74837	6.74837	6.74837	6.74837
h1SMcG0001878	7.79112	7.93551	7.7546	8.09182	7.96935	7.8683
h1SMcG0001879	6.74837	6.74837	6.74837	6.74837	6.74837	6.74837
h1SMcG0001880	6.74837	6.74837	6.74837	6.74837	6.74837	6.74837
h1SMcG0001881	9.17598	9.0576	9.14962	8.88541	9.1005	9.1201
h1SMcG0001882	9.67737	9.61296	9.54022	9.61411	9.63401	9.54118
h1SMcG0001883	6.74837	6.88662	6.74837	6.74837	6.74837	6.74837
h1SMcG0001884	11.0255	11.3561	11.0335	11.1663	11.2689	11.3338
h1SMcG0001885	8.65325	8.63407	8.83923	8.78359	8.6831	8.66062
h1SMcG0001886	7.05819	7.02454	7.09661	6.74837	6.94835	7.0149
h1SMcG0001887	12.1433	12.0092	12.1122	11.941	12.0229	12.0202
h1SMcG0001888	12.343	12.1499	12.3381	12.0927	12.1763	12.2104
h1SMcG0001889	10.2514	10.1188	10.2993	9.94084	10.0603	10.1172
h1SMcG0001890	11.8985	11.8062	11.7963	11.6257	11.7372	11.9295
h1SMcG0001891	12.2035	12.2949	12.1682	12.34	12.2435	12.2702
h1SMcG0001892	9.74378	9.71958	9.73812	9.93865	9.86652	9.75369
h1SMcG0001893	9.72666	9.6522	9.75825	9.58379	9.71326	9.63252
h1SMcG0001894	9.33686	9.18153	9.33149	9.0943	9.1713	9.20723
h1SMcG0001895	8.82359	8.68674	8.8602	8.74558	8.77066	8.73848
h1SMcG0001896	10.08	10.1149	10.0282	9.75285	9.84088	9.89591
h1SMcG0001897	6.74837	7.78598	7.48988	7.5815	7.32819	7.63262
h1SMcG0001898	15.4933	15.3302	15.4566	15.1311	15.3076	15.285
h1SMcG0001899	6.74837	6.74837	6.74837	6.74837	6.74837	6.74837
h1SMcG0001900	10.801	10.7851	10.88	10.7716	10.8348	10.8517
h1SMcG0001901	7.18558	7.16171	7.15008	7.3243	7.17127	7.10043
h1SMcG0001902	13.0316	13.0536	12.9431	12.9919	13.0069	12.9629
h1SMcG0001903	10.2556	10.4417	10.2556	10.3062	10.2906	10.2348
h1SMcG0001904	6.74837	6.74837	6.74837	6.74837	6.74837	6.74837
h1SMcG0001905	8.50313	8.2967	8.26149	8.45519	8.47788	8.29846
h1SMcG0001906	6.74837	6.74837	6.74837	6.74837	6.74837	6.74837
h1SMcG0001907	6.74837	6.94381	6.74837	6.74837	6.74837	6.74837
h1SMcG0001908	6.74837	7.02342	6.94813	6.99227	7.06469	6.9379
h1SMcG0001909	6.74837	6.74837	6.74837	6.74837	6.74837	6.74837
h1SMcG0001910	6.74837	6.74837	6.74837	6.74837	6.74837	6.74837
h1SMcG0001911	10.2888	10.4567	10.356	10.6609	10.5716	10.5674
h1SMcG0001912	6.74837	6.74837	6.74837	6.74837	6.74837	6.74837
h1SMcG0001913	7.24631	7.26308	7.21876	6.74837	7.1715	7.26273
h1SMcG0001914	6.74837	6.74837	6.74837	6.74837	6.74837	6.74837
h1SMcG0001915	15.0553	15.1013	15.0949	15.0237	15.0754	15.1029
h1SMcG0001916	11.6685	11.6646	11.6061	11.5296	11.5994	11.5832
h1SMcG0001917	6.74837	6.74837	6.74837	6.74837	6.74837	7.61781
h1SMcG0001918	6.74837	6.74837	6.74837	6.74837	6.74837	6.74837
h1SMcG0001919	6.88734	6.74837	6.74837	6.74837	6.74837	6.74837
h1SMcG0001920	9.87315	9.63632	9.79717	9.75771	9.75215	9.74976
h1SMcG0001921	10.6249	10.521	10.6132	10.5021	10.374	10.4558
h1SMcG0001922	7.54783	7.59947	7.54501	7.62376	7.58516	7.49403
h1SMcG0001923	7.70004	7.65006	7.55281	7.55923	7.52777	7.60387
h1SMcG0001924	13.3025	13.8014	13.4432	13.7845	13.7671	13.8286
h1SMcG0001925	6.74837	6.74837	6.74837	6.74837	6.74837	6.74837
h1SMcG0001926	10.1605	10.0102	10.1397	10.0082	9.9859	9.99377
h1SMcG0001927	11.6241	11.5904	11.6251	11.7823	11.6889	11.5819
h1SMcG0001928	10.3916	10.6575	10.4325	10.7309	10.7073	10.705
h1SMcG0001929	9.4794	9.62012	9.44385	9.69453	9.80472	9.5956
h1SMcG0001930	6.94451	7.11319	6.94974	6.94705	7.12161	7.10039
h1SMcG0001931	11.2958	11.6586	11.3861	11.6241	11.6745	11.686
h1SMcG0001932	8.92409	8.72337	8.66838	8.80604	8.77043	8.72455
h1SMcG0001933	6.88686	6.94358	6.74837	6.74837	6.9483	6.88187
h1SMcG0001934	6.74837	6.74837	6.74837	6.9468	6.94806	6.74837
h1SMcG0001935	10.1895	10.1776	10.2716	10.1486	10.2501	10.235
h1SMcG0001936	11.4662	11.4697	11.4086	11.609	11.6063	11.6089
h1SMcG0001937	7.11439	6.98753	7.06605	6.94716	7.23627	7.01499
h1SMcG0001938	11.0451	11.0436	11.013	11.0943	11.1743	11.2072
h1SMcG0001939	12.6646	12.6997	12.6953	12.6521	12.7311	12.7146
h1SMcG0001940	13.0672	12.9581	13.094	12.872	12.9773	13.0045
h1SMcG0001941	12.3717	12.8923	12.5412	12.9233	12.9588	12.7802
h1SMcG0001942	6.98817	7.18379	6.94927	7.09237	7.17158	7.04669
h1SMcG0001943	8.71728	8.44819	8.55044	8.36589	8.68367	8.46937
h1SMcG0001944	12.331	12.2243	12.3492	12.1094	12.152	12.1421
h1SMcG0001945	14.5898	14.4864	14.5593	14.3393	14.4341	14.4204
h1SMcG0001946	11.0922	11.169	11.1842	11.1286	11.0801	11.0539
h1SMcG0001947	8.338	8.57028	8.50178	8.87075	8.63226	8.6161
h1SMcG0001948	13.3063	13.2392	13.2897	13.0694	13.2062	13.2368
h1SMcG0001949	12.4984	12.4846	12.4805	12.4118	12.4062	12.4081
h1SMcG0001950	9.85316	9.89372	9.8667	10.1475	10.0257	10.081
h1SMcG0001951	12.6641	12.6853	12.6931	12.6557	12.7081	12.6845
h1SMcG0001952	6.74837	7.02448	6.89096	6.74837	6.88972	6.97893
h1SMcG0001953	11.2377	11.572	11.2962	11.4852	11.4808	11.5705
h1SMcG0001954	6.74837	6.88695	6.89086	6.74837	6.74837	6.74837
h1SMcG0001955	10.4417	10.4529	10.4629	10.4679	10.4003	10.5239
h1SMcG0001956	11.6339	11.621	11.6654	11.868	11.8042	11.8056
h1SMcG0001957	7.13967	7.02445	6.9948	6.88894	6.8898	6.97922
h1SMcG0001958	11.2835	11.3092	11.3037	11.2472	11.3878	11.3319
h1SMcG0001959	7.64506	7.63075	7.64792	7.44395	7.55017	7.49337
h1SMcG0001960	6.74837	6.74837	6.74837	6.94677	6.74837	6.74837
h1SMcG0001961	9.51086	9.48394	9.414	9.40456	9.38505	9.37908
h1SMcG0001962	9.10407	9.50055	9.21749	9.44669	9.4897	9.46911
h1SMcG0001963	13.7325	13.7363	13.7897	13.7773	13.8517	13.7982
h1SMcG0001964	6.94345	6.74837	6.74837	6.88892	6.99299	6.9798
h1SMcG0001965	8.13741	7.8451	8.0288	8.04488	7.88493	8.09077
h1SMcG0001966	9.61815	9.68064	9.68602	9.63585	9.67286	9.58371
h1SMcG0001967	10.2192	10.208	10.2194	10.1043	10.0778	10.1709
h1SMcG0001968	11.4036	11.15	11.3458	11.0406	11.0595	11.2164
h1SMcG0001969	7.24586	7.31466	7.17365	7.09225	7.12182	7.20912
h1SMcG0001970	6.74837	6.74837	6.74837	6.94674	6.74837	6.88141
h1SMcG0001971	6.74837	6.74837	6.74837	6.74837	6.74837	6.74837
h1SMcG0001972	10.434	10.2888	10.4635	10.3702	10.5246	10.42
h1SMcG0001973	14.8384	14.6761	14.827	14.4767	14.6265	14.6677
h1SMcG0001974	11.1084	11.0096	11.1214	11.0612	11.0612	11.0452
h1SMcG0001975	10.7899	10.8557	10.7117	10.8969	10.8602	10.8836
h1SMcG0001976	6.74837	6.74837	6.95001	6.94687	6.74837	6.97881
h1SMcG0001977	6.88722	6.8866	6.9952	6.88885	6.74837	6.97895
h1SMcG0001978	8.26687	8.36688	8.42784	8.38101	8.4051	8.23579
h1SMcG0001979	10.828	10.7343	10.7993	10.7258	10.6893	10.844
h1SMcG0001980	14.0569	13.899	14.0482	13.7469	13.9143	13.8988
h1SMcG0001981	8.04316	7.94996	7.99948	8.03869	7.92418	7.98259
h1SMcG0001982	13.9171	13.7287	13.8683	13.5417	13.7176	13.6738
h1SMcG0001983	13.1431	13.2646	13.1536	13.2643	13.2129	13.2198
h1SMcG0001984	7.66415	7.76203	7.614	7.47129	7.40614	7.42221
h1SMcG0001985	7.05777	7.13814	7.06575	7.1917	6.99326	6.93719
h1SMcG0001986	7.20661	7.2629	7.03273	7.32445	7.34445	7.12478
h1SMcG0001987	6.88711	6.9438	7.03285	6.74837	6.88985	6.88182
h1SMcG0001988	9.4297	9.2375	9.34203	9.12687	9.33042	9.24796
h1SMcG0001989	10.1073	10.6081	10.2605	10.7963	10.7263	10.7894
h1SMcG0001990	6.74837	6.74837	6.74837	6.74837	6.74837	6.74837
h1SMcG0001991	10.484	10.1989	10.243	10.2088	10.3283	10.2425
h1SMcG0001992	6.74837	6.74837	6.94992	6.88887	7.06401	6.74837
h1SMcG0001993	11.3185	11.2659	11.2341	11.5543	11.5994	11.5448
h1SMcG0001994	11.1201	11.3552	11.1846	11.4726	11.5319	11.5369
h1SMcG0001995	11.0068	11.1124	11.06	11.1765	11.1281	11.2027
h1SMcG0001996	8.08072	7.92096	7.94652	7.94795	8.00525	8.03983
h1SMcG0001997	10.8883	11.6776	10.9975	11.6802	11.6548	11.5396
h1SMcG0001998	7.34854	7.29797	7.31397	7.37273	7.34459	7.18956
h1SMcG0001999	12.0048	11.8332	11.9375	11.7123	11.7056	11.7978
[truncated: 56,694 more rows]
