# Supplementary material for: Multimodal single cell analyses reveal gene networks of planarian stem cell differentiation
Source: Nat Commun. 2025 Nov 27;16:10683. doi: 10.1038/s41467-025-65712-0 (PMC12660999; doi:10.1038/s41467-025-65712-0)
Supplement: Supplementary file 30 — Supplementary Data 27 [file 41467_2025_65712_MOESM30_ESM.xlsx]

## Sheet: Sheet1
condition	organism	area	length	regenerated part	no.cells in regenerated part	area in regenerated part	cells per mm2
gfp(RNAi)	pla1	2.927	3.227	0.54	87	0.39	223.077
gfp(RNAi)	pla2	2.18	2.546	0.42	133	0.288	461.806
gfp(RNAi)	pla3	2.174	2.63	0.44	77	0.298	258.389
gfp(RNAi)	pla4	2.056	2.574	0.43	75	0.281	266.904
gfp(RNAi)	pla5	2.605	2.977	0.5	102	0.355	287.324
gfp(RNAi)	pla6	2.494	2.89	0.48	121	0.325	372.308
gfp(RNAi)	pla7	2.59	2.924	0.49	65	0.331	196.375
gfp(RNAi)	pla8	1.93	2.285	0.38	84	0.259	324.324
alx3-1(RNAi)	pla1	2.114	2.627	0.44	25	0.264	94.697
alx3-1(RNAi)	pla2	2.775	2.628	0.44	38	0.377	100.796
alx3-1(RNAi)	pla3	3.132	3.021	0.5	67	0.407	164.619
alx3-1(RNAi)	pla4	1.807	2.407	0.4	17	0.242	70.2479
alx3-1(RNAi)	pla5	2.27	2.559	0.43	26	0.305	85.2459
alx3-1(RNAi)	pla6	2.555	2.753	0.46	37	0.314	117.834
alx3-1(RNAi)	pla7	2.304	2.545	0.42	13	0.284	45.7746
