# Supplementary material for: Multimodal single cell analyses reveal gene networks of planarian stem cell differentiation
Source: Nat Commun. 2025 Nov 27;16:10683. doi: 10.1038/s41467-025-65712-0 (PMC12660999; doi:10.1038/s41467-025-65712-0)
Supplement: Supplementary file 32 — Supplementary Data 29 [file 41467_2025_65712_MOESM32_ESM.xlsx]

## Sheet: smed hnf scrna gene scores for 
cell	exp	rep	exp_rep	clu_maxID	cluster	score_neo	score_pha	score_par	score_epi
11_3_AGATCGCAACACGACCGAGCTGAA	HNF4i	B1	HNF4i_B1	11_phagocytes	phagocytes	0.595205	0.455645	0.351691	0.505345
11_3_CAACCACAGCGAGTAAACATTGGC	HNF4i	B1	HNF4i_B1	2_neoblasts	neoblasts	0.639723	0.437744	0.299979	0.49644
11_3_ACAAGCTAGATAGACACACTTCGA	HNF4i	B2	HNF4i_B2	1_pgrn+ parenchymal cells 2	pgrn+ parenchymal cells 2	0.578598	0.449451	0.296487	0.489235
11_3_AGTCACTAGAGCTGAAGACTAGTA	HNF4i	B1	HNF4i_B1	14_aberrant phagocyte progenitors	phagocyte progenitors 1	0.471508	0.370828	0.253051	0.440846
11_3_CGCATACAAATGTTGCGACAGTGC	HNF4i	B1	HNF4i_B1	11_phagocytes	phagocytes	0.585374	0.488009	0.299092	0.493649
11_3_GAATCTGATGAAGAGAACACGACC	control	B2	control_B2	14_aberrant phagocyte progenitors	phagocyte progenitors 1	0.602064	0.483942	0.293126	0.482513
11_3_AACGTGATCATACCAACTGAGCCA	control	B1	control_B1	17_phagocyte progenitors 1	phagocyte progenitors 1	0.575586	0.476622	0.287487	0.493849
11_3_AGCAGGAAACACAGAACGGATTGC	HNF4i	B1	HNF4i_B1	2_neoblasts	neoblasts	0.606341	0.422708	0.295543	0.504032
11_3_AGTGGTCAACAAGCTACAACCACA	control	B1	control_B1	1_pgrn+ parenchymal cells 2	pgrn+ parenchymal cells 2	0.588352	0.479999	0.458995	0.527484
11_3_CCTCCTGAGGAGAACACAAGACTA	HNF4i	B1	HNF4i_B1	1_pgrn+ parenchymal cells 2	pgrn+ parenchymal cells 2	0.584834	0.452198	0.328579	0.502282
11_3_ATGCCTAATCTTCACAAATCCGTC	control	B1	control_B1	1_pgrn+ parenchymal cells 2	pgrn+ parenchymal cells 2	0.560822	0.428448	0.343118	0.474691
11_3_ATGCCTAAAGATCGCAAATCCGTC	control	B1	control_B1	2_neoblasts	neoblasts	0.585998	0.42512	0.297182	0.489383
11_3_CTGTAGCCGGTGCGAAAAGGACAC	HNF4i	B2	HNF4i_B2	11_phagocytes	phagocytes	0.626414	0.506522	0.339651	0.512737
11_3_CCGAAGTAGCCACATAACGCTCGA	HNF4i	B1	HNF4i_B1	1_pgrn+ parenchymal cells 2	pgrn+ parenchymal cells 2	0.592677	0.456537	0.406289	0.491819
11_3_ACAGCAGAATGCCTAAAGGCTAAC	HNF4i	B2	HNF4i_B2	4_epidermis	epidermis	0.608552	0.43423	0.302765	0.560993
11_3_CAGCGTTAAACGTGATATAGCGAC	control	B2	control_B2	17_phagocyte progenitors 1	phagocyte progenitors 1	0.646926	0.431244	0.301343	0.497088
11_3_ACACAGAAGAGTTAGCTCCGTCTA	control	B1	control_B1	2_neoblasts	neoblasts	0.698967	0.429729	0.300314	0.497007
11_3_AGATCGCAAGTACAAGGACAGTGC	HNF4i	B1	HNF4i_B1	1_pgrn+ parenchymal cells 2	pgrn+ parenchymal cells 2	0.584181	0.453396	0.412863	0.492872
11_3_ATTGAGGAATTGAGGAGTCGTAGA	HNF4i	B1	HNF4i_B1	17_phagocyte progenitors 1	phagocyte progenitors 1	0.62616	0.44267	0.301936	0.500774
11_3_AGCAGGAAGATAGACACTGAGCCA	HNF4i	B1	HNF4i_B1	2_neoblasts	neoblasts	0.67137	0.428244	0.299305	0.526855
11_3_ACACAGAACCTCTATCCGCTGATC	control	B1	control_B1	1_pgrn+ parenchymal cells 2	pgrn+ parenchymal cells 2	0.590677	0.418434	0.340949	0.48303
11_3_CATACCAAAGCACCTCTCTTCACA	control	B2	control_B2	1_pgrn+ parenchymal cells 2	pgrn+ parenchymal cells 2	0.583717	0.426994	0.390064	0.501699
11_3_ACGCTCGACGACTGGACGCTGATC	HNF4i	B2	HNF4i_B2	4_epidermis	epidermis	0.593956	0.434557	0.302392	0.545543
11_3_CAACCACACAACCACAGAGCTGAA	HNF4i	B1	HNF4i_B1	1_pgrn+ parenchymal cells 2	pgrn+ parenchymal cells 2	0.581749	0.426774	0.35984	0.491288
11_3_CACTTCGAACAAGCTATCTTCACA	control	B2	control_B2	2_neoblasts	neoblasts	0.682048	0.432835	0.302425	0.49892
11_3_AGATCGCACCTCCTGATGGTGGTA	HNF4i	B1	HNF4i_B1	14_aberrant phagocyte progenitors	phagocyte progenitors 1	0.609592	0.446503	0.298613	0.492837
11_3_GACTAGTAGACAGTGCTGGAACAA	control	B2	control_B2	1_pgrn+ parenchymal cells 2	pgrn+ parenchymal cells 2	0.596749	0.443153	0.318292	0.498739
11_3_ACACAGAAATGCCTAAGCGAGTAA	control	B1	control_B1	4_epidermis	epidermis	0.472019	0.361531	0.253973	0.469442
11_3_CCAGTTCAGGAGAACACCTCCTGA	control	B2	control_B2	4_epidermis	epidermis	0.559163	0.435856	0.287176	0.73842
11_3_CATCAAGTAGTACAAGCCAGTTCA	HNF4i	B2	HNF4i_B2	11_phagocytes	phagocytes	0.562457	0.523432	0.28853	0.483677
11_3_ATTGAGGAACACAGAAAGCAGGAA	HNF4i	B1	HNF4i_B1	14_aberrant phagocyte progenitors	phagocyte progenitors 1	0.484978	0.372253	0.253801	0.436175
11_3_ACCTCCAACTGTAGCCGAACAGGC	HNF4i	B2	HNF4i_B2	14_aberrant phagocyte progenitors	phagocyte progenitors 1	0.59438	0.437785	0.29358	0.521446
11_3_AGCAGGAACAATGGAAGAATCTGA	HNF4i	B1	HNF4i_B1	4_epidermis	epidermis	0.594108	0.42475	0.296931	0.544731
11_3_ATGCCTAAAAGAGATCATCATTCC	control	B1	control_B1	2_neoblasts	neoblasts	0.651629	0.432315	0.302071	0.497666
11_3_AGTCACTAAAGACGGACTGTAGCC	HNF4i	B1	HNF4i_B1	1_pgrn+ parenchymal cells 2	pgrn+ parenchymal cells 2	0.579345	0.465739	0.313317	0.488693
11_3_ATTGAGGACGACTGGAAAGAGATC	HNF4i	B1	HNF4i_B1	11_phagocytes	phagocytes	0.585266	0.605799	0.298689	0.49867
11_3_AACGCTTAAGTACAAGAGGCTAAC	control	B1	control_B1	2_neoblasts	neoblasts	0.599408	0.394251	0.275599	0.455153
11_3_ACGTATCACATCAAGTGATGAATC	HNF4i	B2	HNF4i_B2	14_aberrant phagocyte progenitors	phagocyte progenitors 1	0.439457	0.448184	0.223738	0.400281
11_3_AGTCACTAGACAGTGCCGAACTTA	HNF4i	B1	HNF4i_B1	1_pgrn+ parenchymal cells 2	pgrn+ parenchymal cells 2	0.590059	0.484624	0.315747	0.492808
11_3_CAACCACAAGTACAAGCCTCCTGA	HNF4i	B1	HNF4i_B1	4_epidermis	epidermis	0.591601	0.431455	0.301487	0.616
11_3_CTGAGCCACCGAAGTAAATCCGTC	control	B2	control_B2	1_pgrn+ parenchymal cells 2	pgrn+ parenchymal cells 2	0.582389	0.426242	0.370813	0.493196
11_3_AACCGAGAGAGTTAGCCTGTAGCC	control	B1	control_B1	2_neoblasts	neoblasts	0.598543	0.432781	0.302388	0.498202
11_3_AACCGAGAAGCACCTCCGAACTTA	control	B1	control_B1	11_phagocytes	phagocytes	0.576734	0.479209	0.29406	0.512588
11_3_ACATTGGCATGCCTAACAAGGAGC	control	B1	control_B1	17_phagocyte progenitors 1	phagocyte progenitors 1	0.60422	0.458566	0.300925	0.49638
11_3_ACTATGCAACACAGAAACCACTGT	HNF4i	B2	HNF4i_B2	4_epidermis	epidermis	0.589469	0.432635	0.299319	0.512879
11_3_AAACATCGCAGATCTGCGCATACA	control	B1	control_B1	2_neoblasts	neoblasts	0.639372	0.425666	0.297553	0.509471
11_3_ACTATGCACACTTCGAGTCTGTCA	HNF4i	B2	HNF4i_B2	14_aberrant phagocyte progenitors	phagocyte progenitors 1	0.703869	0.481234	0.295892	0.537763
11_3_AGCAGGAAAAACATCGCGCATACA	HNF4i	B1	HNF4i_B1	4_epidermis	epidermis	0.573406	0.421464	0.29186	0.615162
11_3_ATCCTGTAGAGCTGAAGCCAAGAC	HNF4i	B1	HNF4i_B1	4_epidermis	epidermis	0.580282	0.423734	0.291775	0.567836
11_3_CCAGTTCAAAGGTACAGCCACATA	control	B2	control_B2	1_pgrn+ parenchymal cells 2	pgrn+ parenchymal cells 2	0.583447	0.530523	0.309618	0.511859
11_3_ATTGAGGAGCTAACGACAATGGAA	HNF4i	B1	HNF4i_B1	4_epidermis	epidermis	0.591664	0.441442	0.301511	0.607762
11_3_CCGTGAGAAACGTGATGGTGCGAA	HNF4i	B1	HNF4i_B1	4_epidermis	epidermis	0.588548	0.431074	0.29516	0.69449
11_3_AGTCACTAACAGCAGACAAGACTA	HNF4i	B1	HNF4i_B1	1_pgrn+ parenchymal cells 2	pgrn+ parenchymal cells 2	0.611328	0.433093	0.3026	0.498561
11_3_CACTTCGACGACTGGATATCAGCA	control	B2	control_B2	17_phagocyte progenitors 1	phagocyte progenitors 1	0.72786	0.446865	0.300517	0.509652
11_3_CAGCGTTAAACGTGATAGATGTAC	control	B2	control_B2	2_neoblasts	neoblasts	0.607963	0.435072	0.301259	0.49629
11_3_CGAACTTAACGTATCACCGACAAC	HNF4i	B1	HNF4i_B1	4_epidermis	epidermis	0.602781	0.429628	0.299043	0.513566
11_3_CCGAAGTAAGGCTAACATCCTGTA	HNF4i	B1	HNF4i_B1	4_epidermis	epidermis	0.57312	0.425816	0.29269	0.552825
11_3_CCTCCTGAACAAGCTATGAAGAGA	HNF4i	B1	HNF4i_B1	14_aberrant phagocyte progenitors	phagocyte progenitors 1	0.623456	0.477665	0.301501	0.496699
11_3_ACGCTCGAAAGGTACACGACACAC	HNF4i	B2	HNF4i_B2	14_aberrant phagocyte progenitors	phagocyte progenitors 1	0.646061	0.437111	0.292336	0.496006
11_3_AGTGGTCAGGAGAACAGAGTTAGC	control	B1	control_B1	14_aberrant phagocyte progenitors	phagocyte progenitors 1	0.617775	0.430171	0.29732	0.51241
11_3_AAGACGGACAAGGAGCATAGCGAC	control	B1	control_B1	4_epidermis	epidermis	0.585931	0.438872	0.299307	0.573492
11_3_CCTCCTGAAACTCACCCAACCACA	HNF4i	B1	HNF4i_B1	14_aberrant phagocyte progenitors	phagocyte progenitors 1	0.638311	0.431219	0.300685	0.505476
11_3_ATCCTGTAACGCTCGAGCGAGTAA	HNF4i	B1	HNF4i_B1	14_aberrant phagocyte progenitors	phagocyte progenitors 1	0.554066	0.475068	0.286276	0.473601
11_3_ACAGCAGACAGATCTGAAGAGATC	HNF4i	B2	HNF4i_B2	17_phagocyte progenitors 1	phagocyte progenitors 1	0.577957	0.434906	0.292578	0.486673
11_3_AACGCTTAATTGAGGAAAGGACAC	control	B1	control_B1	2_neoblasts	neoblasts	0.672022	0.429777	0.300347	0.502388
11_3_AGCAGGAAACGTATCACAGATCTG	HNF4i	B1	HNF4i_B1	4_epidermis	epidermis	0.585564	0.428039	0.299166	0.578783
11_3_AAACATCGAGCACCTCTGGCTTCA	control	B1	control_B1	17_phagocyte progenitors 1	phagocyte progenitors 1	0.57614	0.504591	0.345688	0.500874
11_3_AGCAGGAACACCTTACGATGAATC	HNF4i	B1	HNF4i_B1	14_aberrant phagocyte progenitors	phagocyte progenitors 1	0.589918	0.41721	0.286349	0.476384
11_3_CGCTGATCGCCAAGACGGTGCGAA	HNF4i	B2	HNF4i_B2	4_epidermis	epidermis	0.591604	0.433226	0.301488	0.500712
11_3_CCGAAGTAAGCACCTCCAAGGAGC	HNF4i	B1	HNF4i_B1	4_epidermis	epidermis	0.579201	0.420472	0.290235	0.512755
11_3_GAGCTGAAAACTCACCAGATCGCA	control	B2	control_B2	17_phagocyte progenitors 1	phagocyte progenitors 1	0.699057	0.444346	0.290531	0.501591
11_3_AGATCGCAAGTGGTCACACCTTAC	HNF4i	B1	HNF4i_B1	14_aberrant phagocyte progenitors	phagocyte progenitors 1	0.633548	0.445642	0.300756	0.506654
11_3_ACGTATCATTCACGCAAGATCGCA	HNF4i	B2	HNF4i_B2	2_neoblasts	neoblasts	0.629502	0.429357	0.300061	0.517129
11_3_AACCGAGAGTACGCAAGTACGCAA	control	B1	control_B1	17_phagocyte progenitors 1	phagocyte progenitors 1	0.596247	0.391185	0.271437	0.475699
11_3_CAACCACAGAGTTAGCCACTTCGA	HNF4i	B1	HNF4i_B1	14_aberrant phagocyte progenitors	phagocyte progenitors 1	0.5991	0.45181	0.291772	0.508272
11_3_ACTATGCAGCTCGGTACCTCCTGA	HNF4i	B2	HNF4i_B2	4_epidermis	epidermis	0.572671	0.427637	0.294208	0.548504
11_3_CAAGACTACATACCAAGCCAAGAC	control	B2	control_B2	2_neoblasts	neoblasts	0.646324	0.437427	0.299336	0.493033
11_3_AAGACGGAATCCTGTAGTACGCAA	control	B1	control_B1	11_phagocytes	phagocytes	0.574616	0.625303	0.294956	0.505579
11_3_ATCCTGTACAAGACTAACAGCAGA	HNF4i	B1	HNF4i_B1	14_aberrant phagocyte progenitors	phagocyte progenitors 1	0.632366	0.439795	0.277819	0.518494
11_3_AGCAGGAAATCATTCCACGCTCGA	HNF4i	B1	HNF4i_B1	14_aberrant phagocyte progenitors	phagocyte progenitors 1	0.628737	0.467137	0.300581	0.522461
11_3_AACAACCAAAGGTACACATCAAGT	control	B1	control_B1	11_phagocytes	phagocytes	0.58061	0.486565	0.326303	0.486479
11_3_AGTGGTCAAGTCACTAAGCACCTC	control	B1	control_B1	17_phagocyte progenitors 1	phagocyte progenitors 1	0.586103	0.485162	0.287115	0.491924
11_3_AAACATCGTTCACGCAGTACGCAA	control	B1	control_B1	4_epidermis	epidermis	0.482499	0.364991	0.251071	0.580747
11_3_AACGTGATGGTGCGAACACTTCGA	control	B1	control_B1	4_epidermis	epidermis	0.595724	0.438229	0.299788	0.561176
11_3_AACCGAGACAATGGAAGGTGCGAA	control	B1	control_B1	1_pgrn+ parenchymal cells 2	pgrn+ parenchymal cells 2	0.572449	0.529727	0.309947	0.482984
11_3_ACCACTGTAAGAGATCCGGATTGC	control	B1	control_B1	2_neoblasts	neoblasts	0.676474	0.430027	0.297831	0.490483
11_3_ACACAGAACCGACAACCACTTCGA	control	B1	control_B1	4_epidermis	epidermis	0.578324	0.4446	0.292632	0.494182
11_3_CCTCCTGACAATGGAACCTCCTGA	HNF4i	B1	HNF4i_B1	1_pgrn+ parenchymal cells 2	pgrn+ parenchymal cells 2	0.616416	0.452118	0.302081	0.498711
11_3_ACCACTGTATGCCTAATGGAACAA	control	B1	control_B1	1_pgrn+ parenchymal cells 2	pgrn+ parenchymal cells 2	0.589884	0.498691	0.69151	0.492492
11_3_AACAACCACTAAGGTCAGCAGGAA	control	B1	control_B1	1_pgrn+ parenchymal cells 2	pgrn+ parenchymal cells 2	0.590249	0.438722	0.340657	0.493405
11_3_AGAGTCAAAAACATCGAATGTTGC	HNF4i	B2	HNF4i_B2	2_neoblasts	neoblasts	0.656359	0.429416	0.300101	0.538358
11_3_AAGGTACAATGCCTAAGAGTTAGC	control	B1	control_B1	1_pgrn+ parenchymal cells 2	pgrn+ parenchymal cells 2	0.591539	0.441197	0.301463	0.508634
11_3_AACCGAGATCCGTCTAACGTATCA	control	B1	control_B1	2_neoblasts	neoblasts	0.600354	0.408117	0.285628	0.469812
11_3_AACGCTTAGAGTTAGCCAACCACA	control	B1	control_B1	2_neoblasts	neoblasts	0.623563	0.434533	0.299114	0.492656
11_3_CATACCAAACACAGAAGAACAGGC	control	B2	control_B2	4_epidermis	epidermis	0.577078	0.423237	0.295902	0.498975
11_3_AGTGGTCACTGGCATAAAACATCG	control	B1	control_B1	11_phagocytes	phagocytes	0.579603	0.586556	0.296873	0.496485
11_3_ACATTGGCCTAAGGTCAGTGGTCA	control	B1	control_B1	2_neoblasts	neoblasts	0.656029	0.436631	0.301955	0.501879
11_3_AACCGAGACCGAAGTACCAGTTCA	control	B1	control_B1	1_pgrn+ parenchymal cells 2	pgrn+ parenchymal cells 2	0.594891	0.443425	0.35326	0.498819
11_3_CTCAATGAAGATCGCAACAAGCTA	control	B2	control_B2	2_neoblasts	neoblasts	0.600265	0.406306	0.280558	0.469814
11_3_CTGGCATATGGCTTCACGCTGATC	control	B2	control_B2	1_pgrn+ parenchymal cells 2	pgrn+ parenchymal cells 2	0.593278	0.441649	0.302132	0.497768
11_3_CGCATACAGCTCGGTACAGCGTTA	HNF4i	B1	HNF4i_B1	2_neoblasts	neoblasts	0.649257	0.429554	0.300195	0.495143
11_3_AGTGGTCAATCATTCCCGACTGGA	control	B1	control_B1	17_phagocyte progenitors 1	phagocyte progenitors 1	0.573922	0.463862	0.342279	0.482214
11_3_AGTCACTACAAGGAGCCTCAATGA	HNF4i	B1	HNF4i_B1	4_epidermis	epidermis	0.602694	0.433128	0.298067	0.558638
11_3_ATGCCTAAACATTGGCATAGCGAC	control	B1	control_B1	1_pgrn+ parenchymal cells 2	pgrn+ parenchymal cells 2	0.601625	0.432436	0.31774	0.497805
11_3_ACCACTGTGTCGTAGACCGACAAC	control	B1	control_B1	17_phagocyte progenitors 1	phagocyte progenitors 1	0.614504	0.429343	0.290849	0.48034
11_3_AGTGGTCACCGTGAGATCTTCACA	control	B1	control_B1	2_neoblasts	neoblasts	0.648284	0.430366	0.300747	0.514881
11_3_AGTGGTCAATAGCGACCACCTTAC	control	B1	control_B1	11_phagocytes	phagocytes	0.593959	0.491535	0.338215	0.502536
11_3_ATTGAGGAACGCTCGAATTGGCTC	HNF4i	B1	HNF4i_B1	2_neoblasts	neoblasts	0.597239	0.420498	0.279415	0.464545
11_3_ACACAGAAACACGACCCAAGACTA	control	B1	control_B1	1_pgrn+ parenchymal cells 2	pgrn+ parenchymal cells 2	0.57202	0.501374	0.611377	0.489009
11_3_AAACATCGGTCTGTCATTCACGCA	control	B1	control_B1	11_phagocytes	phagocytes	0.605019	0.50115	0.301232	0.49793
11_3_AAGGTACAAAGACGGACCTAATCC	control	B1	control_B1	4_epidermis	epidermis	0.584474	0.430723	0.298746	0.634088
11_3_AGTCACTAATCATTCCCCGAAGTA	HNF4i	B1	HNF4i_B1	2_neoblasts	neoblasts	0.623589	0.421827	0.294944	0.492747
11_3_CAGCGTTAGATGAATCCCGTGAGA	control	B2	control_B2	1_pgrn+ parenchymal cells 2	pgrn+ parenchymal cells 2	0.592225	0.449245	0.760409	0.497082
11_3_AAGACGGAACAAGCTACACTTCGA	control	B1	control_B1	1_pgrn+ parenchymal cells 2	pgrn+ parenchymal cells 2	0.589356	0.417367	0.291914	0.488084
11_3_AGTACAAGACCACTGTGACAGTGC	HNF4i	B2	HNF4i_B2	4_epidermis	epidermis	0.549826	0.405258	0.28205	0.480098
11_3_CACTTCGAAGTACAAGTGGAACAA	control	B2	control_B2	17_phagocyte progenitors 1	phagocyte progenitors 1	0.649658	0.433552	0.303701	0.474022
11_3_ACATTGGCGTCTGTCACAGATCTG	control	B1	control_B1	4_epidermis	epidermis	0.575401	0.464402	0.295257	0.499069
11_3_CAACCACATCTTCACAAATCCGTC	HNF4i	B1	HNF4i_B1	2_neoblasts	neoblasts	0.685151	0.423519	0.29163	0.479978
11_3_ATTGAGGAGCGAGTAAAGTACAAG	HNF4i	B1	HNF4i_B1	14_aberrant phagocyte progenitors	phagocyte progenitors 1	0.57968	0.449161	0.296903	0.500085
11_3_ATGCCTAAGCTCGGTAAGATCGCA	control	B1	control_B1	1_pgrn+ parenchymal cells 2	pgrn+ parenchymal cells 2	0.587435	0.445314	0.386833	0.493962
11_3_AAACATCGAAGACGGACGACTGGA	control	B1	control_B1	17_phagocyte progenitors 1	phagocyte progenitors 1	0.581294	0.448023	0.296762	0.496315
11_3_AGCAGGAACATACCAAAGCACCTC	HNF4i	B1	HNF4i_B1	4_epidermis	epidermis	0.573757	0.426038	0.294625	0.653546
11_3_CAACCACAAACAACCAAGTGGTCA	HNF4i	B1	HNF4i_B1	2_neoblasts	neoblasts	0.6866	0.428419	0.299424	0.500824
11_3_AAGGTACACAGATCTGCAAGGAGC	control	B1	control_B1	1_pgrn+ parenchymal cells 2	pgrn+ parenchymal cells 2	0.592802	0.448383	0.454894	0.503513
11_3_ATGCCTAACCAGTTCAAATGTTGC	control	B1	control_B1	1_pgrn+ parenchymal cells 2	pgrn+ parenchymal cells 2	0.589433	0.458404	0.351161	0.495264
11_3_CGACTGGAGTCGTAGAACACAGAA	HNF4i	B1	HNF4i_B1	1_pgrn+ parenchymal cells 2	pgrn+ parenchymal cells 2	0.583743	0.438035	0.295346	0.486273
11_3_CGACTGGAAGGCTAACCCGACAAC	HNF4i	B1	HNF4i_B1	2_neoblasts	neoblasts	0.626675	0.435717	0.300543	0.50272
11_3_GAGCTGAACAGCGTTAGCGAGTAA	control	B2	control_B2	1_pgrn+ parenchymal cells 2	pgrn+ parenchymal cells 2	0.587618	0.5038	0.299955	0.495111
11_3_CCTCCTGAGACAGTGCATGCCTAA	HNF4i	B1	HNF4i_B1	4_epidermis	epidermis	0.601764	0.430166	0.298334	0.53916
11_3_AACCGAGACTCAATGACAAGACTA	control	B1	control_B1	1_pgrn+ parenchymal cells 2	pgrn+ parenchymal cells 2	0.591865	0.433054	0.371343	0.497088
11_3_AAGGTACAAATCCGTCTATCAGCA	control	B1	control_B1	1_pgrn+ parenchymal cells 2	pgrn+ parenchymal cells 2	0.656666	0.429544	0.300188	0.495131
11_3_ACAGCAGACGGATTGCACACAGAA	HNF4i	B2	HNF4i_B2	2_neoblasts	neoblasts	0.506764	0.370185	0.259853	0.444317
11_3_CAAGACTAAGTCACTAACGCTCGA	control	B2	control_B2	11_phagocytes	phagocytes	0.549557	0.542669	0.328987	0.4577
11_3_CAGATCTGATTGGCTCGAGTTAGC	HNF4i	B2	HNF4i_B2	1_pgrn+ parenchymal cells 2	pgrn+ parenchymal cells 2	0.594031	0.491256	0.302421	0.498259
11_3_GACTAGTACGCATACAGCTCGGTA	control	B2	control_B2	1_pgrn+ parenchymal cells 2	pgrn+ parenchymal cells 2	0.629292	0.447795	0.359702	0.489323
11_3_GAATCTGAGACTAGTAGTCTGTCA	control	B2	control_B2	1_pgrn+ parenchymal cells 2	pgrn+ parenchymal cells 2	0.567646	0.46085	0.330551	0.501599
11_3_ATTGAGGAATCCTGTAACATTGGC	HNF4i	B1	HNF4i_B1	2_neoblasts	neoblasts	0.620491	0.422315	0.294669	0.486811
11_3_AGTACAAGGAGTTAGCCATACCAA	HNF4i	B2	HNF4i_B2	1_pgrn+ parenchymal cells 2	pgrn+ parenchymal cells 2	0.553696	0.417343	0.314916	0.475396
11_3_AGTACAAGAGTGGTCAAGTCACTA	HNF4i	B2	HNF4i_B2	1_pgrn+ parenchymal cells 2	pgrn+ parenchymal cells 2	0.569951	0.457533	0.371846	0.495859
11_3_AAGACGGAGGTGCGAATGAAGAGA	control	B1	control_B1	2_neoblasts	neoblasts	0.61784	0.434815	0.300442	0.494906
11_3_AACGCTTACTGTAGCCGTGTTCTA	control	B1	control_B1	1_pgrn+ parenchymal cells 2	pgrn+ parenchymal cells 2	0.58934	0.508291	0.315426	0.493885
11_3_CCGTGAGACCATCCTCAACGCTTA	HNF4i	B1	HNF4i_B1	14_aberrant phagocyte progenitors	phagocyte progenitors 1	0.533853	0.40141	0.276108	0.453685
11_3_AAGGTACAGTCTGTCACATACCAA	control	B1	control_B1	1_pgrn+ parenchymal cells 2	pgrn+ parenchymal cells 2	0.408324	0.404234	0.333876	0.377295
11_3_CATCAAGTACATTGGCCCTCTATC	HNF4i	B2	HNF4i_B2	14_aberrant phagocyte progenitors	phagocyte progenitors 1	0.630817	0.500764	0.297261	0.502817
11_3_CGCTGATCACGCTCGAGATGAATC	HNF4i	B2	HNF4i_B2	1_pgrn+ parenchymal cells 2	pgrn+ parenchymal cells 2	0.595087	0.463412	0.358797	0.498759
11_3_AGTACAAGCCGTGAGAAACTCACC	HNF4i	B2	HNF4i_B2	11_phagocytes	phagocytes	0.592138	0.53448	0.301693	0.501427
11_3_CAGATCTGCCTCTATCCATACCAA	HNF4i	B2	HNF4i_B2	14_aberrant phagocyte progenitors	phagocyte progenitors 1	0.568901	0.475666	0.287247	0.493522
11_3_CAATGGAACGACTGGACCGAAGTA	control	B2	control_B2	2_neoblasts	neoblasts	0.693154	0.431917	0.301801	0.497208
11_3_AGAGTCAAGCTCGGTAATTGAGGA	HNF4i	B2	HNF4i_B2	2_neoblasts	neoblasts	0.662225	0.430414	0.29694	0.502907
11_3_CAACCACAAGCACCTCGCTAACGA	HNF4i	B1	HNF4i_B1	4_epidermis	epidermis	0.608187	0.436653	0.299409	0.531343
11_3_CCGAAGTAGTGTTCTACGGATTGC	HNF4i	B1	HNF4i_B1	2_neoblasts	neoblasts	0.606391	0.426633	0.297602	0.491125
11_3_AACAACCAGCTCGGTAAACAACCA	control	B1	control_B1	1_pgrn+ parenchymal cells 2	pgrn+ parenchymal cells 2	0.40092	0.342388	0.244709	0.372473
11_3_ATTGAGGACAAGGAGCCTGTAGCC	HNF4i	B1	HNF4i_B1	2_neoblasts	neoblasts	0.612792	0.426951	0.297785	0.505624
11_3_ATTGAGGACACTTCGACTGAGCCA	HNF4i	B1	HNF4i_B1	1_pgrn+ parenchymal cells 2	pgrn+ parenchymal cells 2	0.58241	0.4592	0.85563	0.503019
11_3_AGTCACTACAATGGAAGGAGAACA	HNF4i	B1	HNF4i_B1	2_neoblasts	neoblasts	0.597337	0.415009	0.274713	0.453842
11_3_AACGTGATGAGTTAGCACAAGCTA	control	B1	control_B1	1_pgrn+ parenchymal cells 2	pgrn+ parenchymal cells 2	0.55681	0.426364	0.350251	0.485321
11_3_ACAGCAGATGGCTTCACACCTTAC	HNF4i	B2	HNF4i_B2	2_neoblasts	neoblasts	0.653259	0.425684	0.297565	0.490033
11_3_AGATCGCACGAACTTACTAAGGTC	HNF4i	B1	HNF4i_B1	2_neoblasts	neoblasts	0.640481	0.429206	0.298324	0.498238
11_3_ATTGAGGAAAGGACACAGCCATGC	HNF4i	B1	HNF4i_B1	2_neoblasts	neoblasts	0.628387	0.427574	0.298242	0.520102
11_3_ACCACTGTCGAACTTAAACGTGAT	control	B1	control_B1	1_pgrn+ parenchymal cells 2	pgrn+ parenchymal cells 2	0.580357	0.522826	0.409133	0.495733
11_3_ATGCCTAAAACGTGATCGACTGGA	control	B1	control_B1	2_neoblasts	neoblasts	0.631762	0.428152	0.299242	0.492874
11_3_AGCAGGAACAATGGAACGACACAC	HNF4i	B1	HNF4i_B1	11_phagocytes	phagocytes	0.545588	0.437593	0.283432	0.469115
11_3_CAGCGTTACATACCAACCATCCTC	control	B2	control_B2	1_pgrn+ parenchymal cells 2	pgrn+ parenchymal cells 2	0.393903	0.33972	0.240906	0.355233
11_3_CAAGACTATGAAGAGAAAGGACAC	control	B2	control_B2	2_neoblasts	neoblasts	0.612726	0.424943	0.297062	0.515766
11_3_AACAACCAAAGGACACCAAGGAGC	control	B1	control_B1	11_phagocytes	phagocytes	0.544644	0.534815	0.34366	0.46819
11_3_ACCACTGTGTGTTCTACGCATACA	control	B1	control_B1	1_pgrn+ parenchymal cells 2	pgrn+ parenchymal cells 2	0.586796	0.528549	0.316182	0.495583
11_3_AACGTGATGATGAATCCCTCTATC	control	B1	control_B1	11_phagocytes	phagocytes	0.620634	0.62211	0.325414	0.536763
11_3_ACCTCCAAGGTGCGAAATCCTGTA	HNF4i	B2	HNF4i_B2	14_aberrant phagocyte progenitors	phagocyte progenitors 1	0.594281	0.448635	0.294182	0.507667
11_3_ACAGCAGACTGAGCCACAACCACA	HNF4i	B2	HNF4i_B2	1_pgrn+ parenchymal cells 2	pgrn+ parenchymal cells 2	0.572946	0.446976	0.458838	0.486896
11_3_AACCGAGAACAGCAGACCGACAAC	control	B1	control_B1	11_phagocytes	phagocytes	0.590346	0.481228	0.299934	0.501764
11_3_ACGCTCGACCGAAGTATGGCTTCA	HNF4i	B2	HNF4i_B2	14_aberrant phagocyte progenitors	phagocyte progenitors 1	0.600084	0.458158	0.301152	0.496109
11_3_CCGTGAGAGTACGCAACAGCGTTA	HNF4i	B1	HNF4i_B1	1_pgrn+ parenchymal cells 2	pgrn+ parenchymal cells 2	0.568725	0.487447	0.308998	0.482406
11_3_ATTGAGGAAAGGTACATCTTCACA	HNF4i	B1	HNF4i_B1	14_aberrant phagocyte progenitors	phagocyte progenitors 1	0.637029	0.429506	0.298285	0.518958
11_3_AACCGAGAACACGACCCAAGACTA	control	B1	control_B1	1_pgrn+ parenchymal cells 2	pgrn+ parenchymal cells 2	0.507186	0.477788	0.314903	0.448203
11_3_CATACCAAGAGCTGAAGCCAAGAC	control	B2	control_B2	11_phagocytes	phagocytes	0.605914	0.64428	0.350232	0.496061
11_3_ACGCTCGAAGTCACTATGGCTTCA	HNF4i	B2	HNF4i_B2	2_neoblasts	neoblasts	0.667403	0.451571	0.297829	0.494881
11_3_AACGCTTACATACCAAACTATGCA	control	B1	control_B1	4_epidermis	epidermis	0.585202	0.43778	0.299026	0.590998
11_3_ATTGAGGAAGATGTACCGAACTTA	HNF4i	B1	HNF4i_B1	4_epidermis	epidermis	0.61267	0.44123	0.302092	0.569392
11_3_GACTAGTACCATCCTCACCACTGT	control	B2	control_B2	2_neoblasts	neoblasts	0.665666	0.432298	0.301418	0.528828
11_3_AACGCTTACCTCTATCATCCTGTA	control	B1	control_B1	4_epidermis	epidermis	0.525602	0.393051	0.275391	0.540627
11_3_CAGATCTGTTCACGCATGAAGAGA	HNF4i	B2	HNF4i_B2	14_aberrant phagocyte progenitors	phagocyte progenitors 1	0.706214	0.500723	0.294912	0.513797
11_3_AGTCACTAACTATGCACAAGGAGC	HNF4i	B1	HNF4i_B1	4_epidermis	epidermis	0.581827	0.429225	0.297728	0.530501
11_3_AGTGGTCAGCCACATAACACAGAA	control	B1	control_B1	17_phagocyte progenitors 1	phagocyte progenitors 1	0.534981	0.442369	0.262177	0.45753
11_3_AAGGTACAGATAGACAATGCCTAA	control	B1	control_B1	4_epidermis	epidermis	0.60357	0.432285	0.299808	0.660703
11_3_CAACCACAGCGAGTAAAACCGAGA	HNF4i	B1	HNF4i_B1	4_epidermis	epidermis	0.596141	0.432921	0.30024	0.600585
11_3_AACCGAGACAAGGAGCCACTTCGA	control	B1	control_B1	1_pgrn+ parenchymal cells 2	pgrn+ parenchymal cells 2	0.594815	0.476215	0.31831	0.499799
11_3_AGATCGCAGATAGACAGATAGACA	HNF4i	B1	HNF4i_B1	2_neoblasts	neoblasts	0.685272	0.432042	0.301885	0.531045
11_3_ATCCTGTACTGAGCCAAACGCTTA	HNF4i	B1	HNF4i_B1	4_epidermis	epidermis	0.595502	0.4252	0.297237	0.557936
11_3_AACGTGATGAGTTAGCCAAGACTA	control	B1	control_B1	17_phagocyte progenitors 1	phagocyte progenitors 1	0.6172	0.472024	0.282096	0.503023
11_3_ATGCCTAACTGTAGCCACAGATTC	control	B1	control_B1	11_phagocytes	phagocytes	0.592077	0.468866	0.301308	0.503147
11_3_AGATCGCAACCACTGTTGGTGGTA	HNF4i	B1	HNF4i_B1	4_epidermis	epidermis	0.607874	0.431474	0.299256	0.538733
11_3_CGAACTTAACACGACCATGCCTAA	HNF4i	B1	HNF4i_B1	1_pgrn+ parenchymal cells 2	pgrn+ parenchymal cells 2	0.580124	0.42496	0.402262	0.4892
11_3_ATTGAGGACCGAAGTAGGTGCGAA	HNF4i	B1	HNF4i_B1	2_neoblasts	neoblasts	0.594116	0.438745	0.299123	0.502481
11_3_AGTCACTAGACAGTGCACATTGGC	HNF4i	B1	HNF4i_B1	4_epidermis	epidermis	0.590049	0.431471	0.30089	0.578424
11_3_CGACTGGAAACAACCACCGTGAGA	HNF4i	B1	HNF4i_B1	2_neoblasts	neoblasts	0.642982	0.432669	0.302311	0.498073
11_3_ACAGCAGAAGATGTACGCGAGTAA	HNF4i	B2	HNF4i_B2	2_neoblasts	neoblasts	0.609525	0.436307	0.300944	0.497058
11_3_CCTCCTGATGGCTTCAAGGCTAAC	HNF4i	B1	HNF4i_B1	4_epidermis	epidermis	0.589749	0.430407	0.300775	0.580565
11_3_CTGTAGCCAATGTTGCAACGCTTA	HNF4i	B2	HNF4i_B2	14_aberrant phagocyte progenitors	phagocyte progenitors 1	0.526636	0.383653	0.266728	0.437795
11_3_CATACCAAAGCACCTCCCATCCTC	control	B2	control_B2	1_pgrn+ parenchymal cells 2	pgrn+ parenchymal cells 2	0.586796	0.457711	0.360248	0.496038
11_3_GAGCTGAACATCAAGTCGCATACA	control	B2	control_B2	1_pgrn+ parenchymal cells 2	pgrn+ parenchymal cells 2	0.598755	0.433094	0.479936	0.498563
11_3_GAATCTGAATCATTCCCGACTGGA	control	B2	control_B2	2_neoblasts	neoblasts	0.680737	0.427841	0.299031	0.492515
11_3_ATTGAGGACAACCACACATCAAGT	HNF4i	B1	HNF4i_B1	4_epidermis	epidermis	0.581454	0.428703	0.296237	0.579433
11_3_AGATCGCAGAGTTAGCAGCCATGC	HNF4i	B1	HNF4i_B1	14_aberrant phagocyte progenitors	phagocyte progenitors 1	0.60653	0.446361	0.293599	0.502006
11_3_ACACAGAAATTGAGGAGTCGTAGA	control	B1	control_B1	1_pgrn+ parenchymal cells 2	pgrn+ parenchymal cells 2	0.595684	0.425924	0.314272	0.498244
11_3_CTCAATGAAGCCATGCCAAGACTA	control	B2	control_B2	11_phagocytes	phagocytes	0.585578	0.450069	0.348615	0.496007
11_3_AGCAGGAAAGGCTAACAACAACCA	HNF4i	B1	HNF4i_B1	2_neoblasts	neoblasts	0.616344	0.43091	0.301116	0.496048
11_3_AGTGGTCAAAGGACACGTCTGTCA	control	B1	control_B1	11_phagocytes	phagocytes	0.593734	0.477925	0.293959	0.494555
11_3_AACCGAGACGAACTTACTGTAGCC	control	B1	control_B1	1_pgrn+ parenchymal cells 2	pgrn+ parenchymal cells 2	0.585194	0.441036	0.347333	0.493532
11_3_CCTCCTGACTGTAGCCCATCAAGT	HNF4i	B1	HNF4i_B1	2_neoblasts	neoblasts	0.64214	0.426714	0.29663	0.488449
11_3_ATTGAGGAACGCTCGAACAGCAGA	HNF4i	B1	HNF4i_B1	4_epidermis	epidermis	0.572909	0.418541	0.291077	0.573398
11_3_ATTGAGGAGAATCTGAGAGTTAGC	HNF4i	B1	HNF4i_B1	14_aberrant phagocyte progenitors	phagocyte progenitors 1	0.561497	0.425139	0.287081	0.505009
11_3_CAGCGTTAATCCTGTACACTTCGA	control	B2	control_B2	1_pgrn+ parenchymal cells 2	pgrn+ parenchymal cells 2	0.591253	0.463904	0.346778	0.487839
11_3_AGATCGCAGACTAGTAGACAGTGC	HNF4i	B1	HNF4i_B1	1_pgrn+ parenchymal cells 2	pgrn+ parenchymal cells 2	0.589489	0.44684	0.316262	0.49633
11_3_CATCAAGTAACGCTTAAACTCACC	HNF4i	B2	HNF4i_B2	4_epidermis	epidermis	0.575944	0.424342	0.294869	0.516896
11_3_CCGTGAGAAAGAGATCCTAAGGTC	HNF4i	B1	HNF4i_B1	4_epidermis	epidermis	0.586418	0.435319	0.296864	0.534895
11_3_ACACAGAACTAAGGTCCTCAATGA	control	B1	control_B1	2_neoblasts	neoblasts	0.587936	0.406908	0.284807	0.46842
11_3_CCGTGAGAGTCGTAGAATTGGCTC	HNF4i	B1	HNF4i_B1	1_pgrn+ parenchymal cells 2	pgrn+ parenchymal cells 2	0.587894	0.472038	0.419858	0.494261
11_3_AGATCGCATGAAGAGAATCATTCC	HNF4i	B1	HNF4i_B1	1_pgrn+ parenchymal cells 2	pgrn+ parenchymal cells 2	0.529328	0.396053	0.293366	0.455926
11_3_CTCAATGAAAGACGGAGTACGCAA	control	B2	control_B2	2_neoblasts	neoblasts	0.282058	0.191309	0.138306	0.222569
11_3_AGTCACTACCTCTATCAGAGTCAA	HNF4i	B1	HNF4i_B1	1_pgrn+ parenchymal cells 2	pgrn+ parenchymal cells 2	0.606069	0.454069	0.35699	0.495497
11_3_CCTCCTGAAACTCACCACCACTGT	HNF4i	B1	HNF4i_B1	4_epidermis	epidermis	0.583963	0.425227	0.287883	0.66679
11_3_ACTATGCAACACGACCTGGCTTCA	HNF4i	B2	HNF4i_B2	4_epidermis	epidermis	0.592451	0.43558	0.301452	0.546034
11_3_ATTGAGGAAAACATCGCGGATTGC	HNF4i	B1	HNF4i_B1	4_epidermis	epidermis	0.584317	0.462748	0.294655	0.527925
11_3_AAGACGGATGGAACAAAATGTTGC	control	B1	control_B1	2_neoblasts	neoblasts	0.638173	0.447254	0.299511	0.496504
11_3_AAGGTACAAACGTGATACAGATTC	control	B1	control_B1	4_epidermis	epidermis	0.614938	0.430445	0.300801	0.517961
11_3_CCGTGAGAGCGAGTAAAAACATCG	HNF4i	B1	HNF4i_B1	2_neoblasts	neoblasts	0.661122	0.440955	0.301073	0.512968
11_3_CCTCCTGATGGAACAACAACCACA	HNF4i	B1	HNF4i_B1	2_neoblasts	neoblasts	0.668584	0.431846	0.301145	0.499065
11_3_ATCCTGTAATCATTCCGACAGTGC	HNF4i	B1	HNF4i_B1	1_pgrn+ parenchymal cells 2	pgrn+ parenchymal cells 2	0.628251	0.439932	0.387505	0.49974
11_3_CGCATACACGACTGGAAGCCATGC	HNF4i	B1	HNF4i_B1	11_phagocytes	phagocytes	0.589128	0.540966	0.300536	0.495065
11_3_AAGGTACACATACCAACAGATCTG	control	B1	control_B1	17_phagocyte progenitors 1	phagocyte progenitors 1	0.637405	0.46353	0.292453	0.494707
11_3_AGTGGTCAAGTGGTCAAGAGTCAA	control	B1	control_B1	1_pgrn+ parenchymal cells 2	pgrn+ parenchymal cells 2	0.544377	0.430725	0.283328	0.465915
11_3_ATGCCTAATCCGTCTAAGTCACTA	control	B1	control_B1	17_phagocyte progenitors 1	phagocyte progenitors 1	0.618522	0.438696	0.341165	0.504424
11_3_CCGTGAGACGCATACAACGTATCA	HNF4i	B1	HNF4i_B1	4_epidermis	epidermis	0.600662	0.444904	0.298244	0.747471
11_3_GAATCTGATGGTGGTACAGATCTG	control	B2	control_B2	11_phagocytes	phagocytes	0.590312	0.489016	0.300991	0.519642
11_3_ACCTCCAAGACTAGTAGCGAGTAA	HNF4i	B2	HNF4i_B2	14_aberrant phagocyte progenitors	phagocyte progenitors 1	0.643622	0.458286	0.292103	0.486132
11_3_CGAACTTATAGGATGAACAGCAGA	HNF4i	B1	HNF4i_B1	14_aberrant phagocyte progenitors	phagocyte progenitors 1	0.588896	0.449569	0.300447	0.494914
11_3_AGTGGTCAATTGGCTCCCGACAAC	control	B1	control_B1	1_pgrn+ parenchymal cells 2	pgrn+ parenchymal cells 2	0.59847	0.442276	0.408298	0.497763
11_3_ACGTATCAGTGTTCTAGCTAACGA	HNF4i	B2	HNF4i_B2	14_aberrant phagocyte progenitors	phagocyte progenitors 1	0.613824	0.43701	0.301043	0.497863
11_3_AAGGTACAACAGATTCCCTCCTGA	control	B1	control_B1	2_neoblasts	neoblasts	0.619568	0.426842	0.295666	0.496761
11_3_CGCATACAGCCACATAAACAACCA	HNF4i	B1	HNF4i_B1	4_epidermis	epidermis	0.595271	0.433532	0.302898	0.520502
11_3_ACAAGCTATGGAACAACCGTGAGA	HNF4i	B2	HNF4i_B2	14_aberrant phagocyte progenitors	phagocyte progenitors 1	0.609452	0.476248	0.31328	0.511676
11_3_AGTGGTCATGGCTTCAATGCCTAA	control	B1	control_B1	1_pgrn+ parenchymal cells 2	pgrn+ parenchymal cells 2	0.585943	0.462491	0.343948	0.492378
11_3_AACCGAGACAATGGAACAGCGTTA	control	B1	control_B1	1_pgrn+ parenchymal cells 2	pgrn+ parenchymal cells 2	0.593983	0.510325	0.37951	0.501637
11_3_CGCTGATCACGTATCAGGAGAACA	HNF4i	B2	HNF4i_B2	1_pgrn+ parenchymal cells 2	pgrn+ parenchymal cells 2	0.588338	0.429608	0.331999	0.504551
11_3_CATCAAGTAGGCTAACAGGCTAAC	HNF4i	B2	HNF4i_B2	1_pgrn+ parenchymal cells 2	pgrn+ parenchymal cells 2	0.5678	0.454343	0.292335	0.50166
11_3_ACATTGGCGGTGCGAATAGGATGA	control	B1	control_B1	1_pgrn+ parenchymal cells 2	pgrn+ parenchymal cells 2	0.590941	0.444882	0.330927	0.496246
11_3_AACGCTTAGAGTTAGCATTGAGGA	control	B1	control_B1	2_neoblasts	neoblasts	0.631125	0.432741	0.297896	0.503696
11_3_AAACATCGGAACAGGCGCTAACGA	control	B1	control_B1	1_pgrn+ parenchymal cells 2	pgrn+ parenchymal cells 2	0.582449	0.481967	0.297968	0.495803
11_3_AACGTGATAACGTGATCAAGGAGC	control	B1	control_B1	2_neoblasts	neoblasts	0.698575	0.448483	0.299289	0.49852
11_3_CCGAAGTAAGCACCTCCAATGGAA	HNF4i	B1	HNF4i_B1	2_neoblasts	neoblasts	0.665715	0.453562	0.297703	0.507491
11_3_CCGTGAGACAAGACTATGGAACAA	HNF4i	B1	HNF4i_B1	4_epidermis	epidermis	0.581731	0.426475	0.290513	0.521551
11_3_ATGCCTAACGCATACAACACGACC	control	B1	control_B1	1_pgrn+ parenchymal cells 2	pgrn+ parenchymal cells 2	0.585542	0.524714	0.366208	0.500992
11_3_ACTATGCAAAGGACACACTATGCA	HNF4i	B2	HNF4i_B2	1_pgrn+ parenchymal cells 2	pgrn+ parenchymal cells 2	0.587759	0.455329	0.362151	0.495203
11_3_CGAACTTACAGATCTGCAGCGTTA	HNF4i	B1	HNF4i_B1	14_aberrant phagocyte progenitors	phagocyte progenitors 1	0.59089	0.41755	0.284267	0.467507
11_3_CTGTAGCCGAGTTAGCAGTGGTCA	HNF4i	B2	HNF4i_B2	1_pgrn+ parenchymal cells 2	pgrn+ parenchymal cells 2	0.59598	0.450192	0.300688	0.495322
11_3_CAGCGTTACAATGGAAGGTGCGAA	control	B2	control_B2	11_phagocytes	phagocytes	0.600515	0.550759	0.297926	0.500645
11_3_ATTGAGGAATCCTGTAAATCCGTC	HNF4i	B1	HNF4i_B1	14_aberrant phagocyte progenitors	phagocyte progenitors 1	0.428906	0.414611	0.236082	0.409782
11_3_CTCAATGAAGTACAAGTGGTGGTA	control	B2	control_B2	11_phagocytes	phagocytes	0.592532	0.736651	0.299211	0.522003
11_3_CCTCCTGAGTGTTCTACGCTGATC	HNF4i	B1	HNF4i_B1	2_neoblasts	neoblasts	0.646669	0.428566	0.298916	0.497868
11_3_CGACTGGACGACTGGAAGGCTAAC	HNF4i	B1	HNF4i_B1	11_phagocytes	phagocytes	0.543777	0.524779	0.29964	0.466554
11_3_AACGCTTACAGCGTTACGACACAC	control	B1	control_B1	1_pgrn+ parenchymal cells 2	pgrn+ parenchymal cells 2	0.547463	0.460297	0.406834	0.491953
11_3_CCGTGAGACCTAATCCCAGCGTTA	HNF4i	B1	HNF4i_B1	14_aberrant phagocyte progenitors	phagocyte progenitors 1	0.595929	0.468957	0.298449	0.534677
11_3_AGATCGCAGGAGAACATATCAGCA	HNF4i	B1	HNF4i_B1	4_epidermis	epidermis	0.586632	0.438316	0.296293	0.684925
11_3_ACATTGGCAGAGTCAACTGAGCCA	control	B1	control_B1	1_pgrn+ parenchymal cells 2	pgrn+ parenchymal cells 2	0.586664	0.433444	0.314814	0.504464
11_3_CTGGCATATGAAGAGACGCATACA	control	B2	control_B2	1_pgrn+ parenchymal cells 2	pgrn+ parenchymal cells 2	0.59214	0.46719	0.465016	0.501658
11_3_ACACAGAAAACAACCAAATGTTGC	control	B1	control_B1	17_phagocyte progenitors 1	phagocyte progenitors 1	0.60975	0.425291	0.294541	0.522225
11_3_ATGCCTAAAGTACAAGCGAACTTA	control	B1	control_B1	2_neoblasts	neoblasts	0.647702	0.435939	0.293048	0.482381
11_3_CACTTCGACGACTGGAATTGAGGA	control	B2	control_B2	4_epidermis	epidermis	0.593721	0.426005	0.296581	0.532503
11_3_CGCATACAATTGGCTCACGTATCA	HNF4i	B1	HNF4i_B1	4_epidermis	epidermis	0.580111	0.438469	0.295336	0.601008
11_3_AACAACCACGACACACATCATTCC	control	B1	control_B1	11_phagocytes	phagocytes	0.60026	0.627362	0.301162	0.497156
11_3_AACCGAGAGCCAAGACACAAGCTA	control	B1	control_B1	4_epidermis	epidermis	0.568939	0.419189	0.292773	0.530583
11_3_AACAACCACAGCGTTAAAGACGGA	control	B1	control_B1	2_neoblasts	neoblasts	0.646344	0.430203	0.300028	0.504473
11_3_CGACTGGAGTGTTCTAACGTATCA	HNF4i	B1	HNF4i_B1	14_aberrant phagocyte progenitors	phagocyte progenitors 1	0.589295	0.436079	0.29842	0.524064
11_3_CAACCACAACGCTCGACCTCCTGA	HNF4i	B1	HNF4i_B1	2_neoblasts	neoblasts	0.724644	0.436302	0.29854	0.510698
11_3_ACATTGGCATTGGCTCACAAGCTA	control	B1	control_B1	1_pgrn+ parenchymal cells 2	pgrn+ parenchymal cells 2	0.588588	0.445405	0.38931	0.494713
11_3_CCGAAGTAAATGTTGCCACTTCGA	HNF4i	B1	HNF4i_B1	4_epidermis	epidermis	0.589628	0.432964	0.300728	0.534776
11_3_ACATTGGCTATCAGCAAGTGGTCA	control	B1	control_B1	1_pgrn+ parenchymal cells 2	pgrn+ parenchymal cells 2	0.587791	0.459943	0.47385	0.495223
11_3_ACATTGGCAACCGAGACCTAATCC	control	B1	control_B1	2_neoblasts	neoblasts	0.603957	0.390917	0.273299	0.465734
11_3_ACATTGGCGCTAACGAATCCTGTA	control	B1	control_B1	2_neoblasts	neoblasts	0.704908	0.431696	0.301651	0.496953
11_3_ACATTGGCTCTTCACAAACGCTTA	control	B1	control_B1	14_aberrant phagocyte progenitors	phagocyte progenitors 1	0.542982	0.38129	0.255023	0.418622
11_3_ACAGCAGACCATCCTCCACTTCGA	HNF4i	B2	HNF4i_B2	14_aberrant phagocyte progenitors	phagocyte progenitors 1	0.668609	0.457329	0.294835	0.534431
11_3_AACCGAGAATGCCTAACTGGCATA	control	B1	control_B1	2_neoblasts	neoblasts	0.615356	0.446518	0.301064	0.514764
11_3_CACTTCGAACAAGCTACTAAGGTC	control	B2	control_B2	1_pgrn+ parenchymal cells 2	pgrn+ parenchymal cells 2	0.547586	0.452388	0.418676	0.459887
11_3_ATTGAGGAACGTATCAGCGAGTAA	HNF4i	B1	HNF4i_B1	2_neoblasts	neoblasts	0.642029	0.425524	0.297456	0.489848
11_3_ATCCTGTACCTCCTGAGAGTTAGC	HNF4i	B1	HNF4i_B1	4_epidermis	epidermis	0.597717	0.437335	0.300467	0.524513
11_3_AGATCGCAAACAACCACGACACAC	HNF4i	B1	HNF4i_B1	2_neoblasts	neoblasts	0.631575	0.427098	0.297918	0.49166
11_3_ACAAGCTAAAGGACACCAAGACTA	HNF4i	B2	HNF4i_B2	14_aberrant phagocyte progenitors	phagocyte progenitors 1	0.592305	0.410527	0.285997	0.519333
11_3_AACGTGATACAGATTCATGCCTAA	control	B1	control_B1	1_pgrn+ parenchymal cells 2	pgrn+ parenchymal cells 2	0.521576	0.457084	0.303477	0.450775
11_3_CTGTAGCCATCATTCCAGTGGTCA	HNF4i	B2	HNF4i_B2	11_phagocytes	phagocytes	0.593287	0.55218	0.302135	0.517401
11_3_AAGGTACAGCTAACGAGAATCTGA	control	B1	control_B1	17_phagocyte progenitors 1	phagocyte progenitors 1	0.611271	0.434852	0.302774	0.499512
11_3_CCGAAGTATATCAGCAAGATGTAC	HNF4i	B1	HNF4i_B1	4_epidermis	epidermis	0.566479	0.415108	0.288744	0.573843
11_3_AAGGTACAACGTATCACAAGACTA	control	B1	control_B1	11_phagocytes	phagocytes	0.591774	0.50477	0.301553	0.497818
11_3_CCGTGAGACGACTGGAAATCCGTC	HNF4i	B1	HNF4i_B1	14_aberrant phagocyte progenitors	phagocyte progenitors 1	0.618516	0.44169	0.298887	0.492271
11_3_AACCGAGAGAGCTGAAAGATCGCA	control	B1	control_B1	14_aberrant phagocyte progenitors	phagocyte progenitors 1	0.584144	0.429751	0.28855	0.487612
11_3_CAACCACAACGTATCAATTGGCTC	HNF4i	B1	HNF4i_B1	2_neoblasts	neoblasts	0.651018	0.457454	0.332114	0.505272
11_3_CGAACTTAGCGAGTAAAGATGTAC	HNF4i	B1	HNF4i_B1	1_pgrn+ parenchymal cells 2	pgrn+ parenchymal cells 2	0.589098	0.465375	0.378253	0.495045
11_3_AACGTGATAAGAGATCACGCTCGA	control	B1	control_B1	2_neoblasts	neoblasts	0.618521	0.429942	0.29321	0.483996
11_3_ATGCCTAAATTGGCTCCGAACTTA	control	B1	control_B1	1_pgrn+ parenchymal cells 2	pgrn+ parenchymal cells 2	0.591392	0.445894	0.386909	0.49571
11_3_CAGATCTGACCTCCAAAACCGAGA	HNF4i	B2	HNF4i_B2	14_aberrant phagocyte progenitors	phagocyte progenitors 1	0.621238	0.440582	0.2975	0.494526
11_3_ATCCTGTAATAGCGACACATTGGC	HNF4i	B1	HNF4i_B1	4_epidermis	epidermis	0.571993	0.417438	0.291354	0.54596
11_3_CAGCGTTAACGCTCGAATCATTCC	control	B2	control_B2	2_neoblasts	neoblasts	0.61492	0.430785	0.301031	0.498223
11_3_AGCAGGAAGAGCTGAACAAGACTA	HNF4i	B1	HNF4i_B1	2_neoblasts	neoblasts	0.635021	0.410045	0.286939	0.488588
11_3_AACAACCAAGAGTCAAAAGGACAC	control	B1	control_B1	11_phagocytes	phagocytes	0.587731	0.472544	0.299999	0.514123
11_3_AAACATCGAGCAGGAAGAGCTGAA	control	B1	control_B1	1_pgrn+ parenchymal cells 2	pgrn+ parenchymal cells 2	0.587266	0.471004	0.361961	0.501271
11_3_CACTTCGAAGATCGCAATCATTCC	control	B2	control_B2	2_neoblasts	neoblasts	0.695258	0.430722	0.300989	0.522728
11_3_CTCAATGATGGCTTCACCTAATCC	control	B2	control_B2	4_epidermis	epidermis	0.633594	0.429956	0.292982	0.562669
11_3_AGCAGGAAGCCACATACTCAATGA	HNF4i	B1	HNF4i_B1	4_epidermis	epidermis	0.579835	0.424265	0.296601	0.64884
11_3_AGATCGCAACCACTGTCCTCTATC	HNF4i	B1	HNF4i_B1	1_pgrn+ parenchymal cells 2	pgrn+ parenchymal cells 2	0.576309	0.511786	0.373335	0.488752
11_3_ACACAGAAGCTAACGAAGGCTAAC	control	B1	control_B1	1_pgrn+ parenchymal cells 2	pgrn+ parenchymal cells 2	0.592816	0.51551	0.343185	0.496212
11_3_AGTGGTCACCATCCTCCAGATCTG	control	B1	control_B1	17_phagocyte progenitors 1	phagocyte progenitors 1	0.582295	0.501004	0.347565	0.493845
11_3_CCAGTTCAGCCAAGACAGTACAAG	control	B2	control_B2	1_pgrn+ parenchymal cells 2	pgrn+ parenchymal cells 2	0.604617	0.43171	0.30166	0.497624
11_3_CCTCCTGACCTCCTGACACTTCGA	HNF4i	B1	HNF4i_B1	1_pgrn+ parenchymal cells 2	pgrn+ parenchymal cells 2	0.590359	0.446223	0.614741	0.49562
11_3_CATCAAGTCTCAATGAACCTCCAA	HNF4i	B2	HNF4i_B2	1_pgrn+ parenchymal cells 2	pgrn+ parenchymal cells 2	0.577258	0.433163	0.295972	0.488363
11_3_ACAAGCTAACAAGCTAGAGCTGAA	HNF4i	B2	HNF4i_B2	11_phagocytes	phagocytes	0.520597	0.43425	0.268276	0.441448
11_3_ATTGAGGAAATGTTGCATGCCTAA	HNF4i	B1	HNF4i_B1	11_phagocytes	phagocytes	0.583533	0.531365	0.297314	0.494303
11_3_AAGACGGAAGTCACTAAGCACCTC	control	B1	control_B1	2_neoblasts	neoblasts	0.632064	0.425837	0.297669	0.499883
11_3_CAACCACAGTCTGTCAGAGCTGAA	HNF4i	B1	HNF4i_B1	4_epidermis	epidermis	0.533854	0.399268	0.275168	0.532631
11_3_AAGACGGAAATCCGTCTGGCTTCA	control	B1	control_B1	2_neoblasts	neoblasts	0.600037	0.429961	0.293239	0.494975
11_3_ACCACTGTAAGGTACAGCTAACGA	control	B1	control_B1	4_epidermis	epidermis	0.54645	0.404815	0.282777	0.553423
11_3_CCTCCTGAGAACAGGCGACTAGTA	HNF4i	B1	HNF4i_B1	14_aberrant phagocyte progenitors	phagocyte progenitors 1	0.608658	0.457337	0.301925	0.502506
11_3_AAGACGGACCAGTTCATGGCTTCA	control	B1	control_B1	11_phagocytes	phagocytes	0.588617	0.447035	0.297579	0.490711
11_3_AAACATCGAGATGTACGACTAGTA	control	B1	control_B1	2_neoblasts	neoblasts	0.646217	0.429405	0.300094	0.49729
11_3_CAATGGAAGCCAAGACGTCGTAGA	control	B2	control_B2	2_neoblasts	neoblasts	0.663509	0.41618	0.291107	0.481613
11_3_AGATCGCAAACGTGATTGAAGAGA	HNF4i	B1	HNF4i_B1	4_epidermis	epidermis	0.574836	0.426665	0.292002	0.631309
11_3_AGTACAAGATCCTGTAACGCTCGA	HNF4i	B2	HNF4i_B2	1_pgrn+ parenchymal cells 2	pgrn+ parenchymal cells 2	0.594318	0.514098	0.555464	0.496067
11_3_CCGAAGTACAATGGAACATACCAA	HNF4i	B1	HNF4i_B1	1_pgrn+ parenchymal cells 2	pgrn+ parenchymal cells 2	0.588296	0.441141	0.300216	0.497546
11_3_AACGCTTACCGACAACAGTCACTA	control	B1	control_B1	1_pgrn+ parenchymal cells 2	pgrn+ parenchymal cells 2	0.613032	0.440873	0.425059	0.496115
11_3_ACAAGCTAGCGAGTAAGGTGCGAA	HNF4i	B2	HNF4i_B2	1_pgrn+ parenchymal cells 2	pgrn+ parenchymal cells 2	0.592441	0.432825	0.30181	0.498252
11_3_CGAACTTACAGATCTGACGCTCGA	HNF4i	B1	HNF4i_B1	2_neoblasts	neoblasts	0.655034	0.422377	0.290854	0.486599
11_3_AGATCGCAAACGTGATGTCTGTCA	HNF4i	B1	HNF4i_B1	11_phagocytes	phagocytes	0.60561	0.541532	0.301947	0.504736
11_3_CGACTGGACCGTGAGAATCATTCC	HNF4i	B1	HNF4i_B1	4_epidermis	epidermis	0.595015	0.435793	0.302799	0.504791
11_3_AACAACCAAAGAGATCTGGAACAA	control	B1	control_B1	1_pgrn+ parenchymal cells 2	pgrn+ parenchymal cells 2	0.58149	0.448553	0.412004	0.503613
11_3_AGTACAAGCCATCCTCCTGGCATA	HNF4i	B2	HNF4i_B2	1_pgrn+ parenchymal cells 2	pgrn+ parenchymal cells 2	0.565237	0.417431	0.555506	0.481188
11_3_AGCAGGAAACGTATCATGGTGGTA	HNF4i	B1	HNF4i_B1	2_neoblasts	neoblasts	0.594687	0.424336	0.296649	0.505963
11_3_ACACAGAATATCAGCACTGGCATA	control	B1	control_B1	2_neoblasts	neoblasts	0.52193	0.407049	0.265489	0.436726
11_3_ATCCTGTATTCACGCACCGTGAGA	HNF4i	B1	HNF4i_B1	1_pgrn+ parenchymal cells 2	pgrn+ parenchymal cells 2	0.590352	0.486521	0.445435	0.513742
11_3_CAACCACAGAACAGGCACTATGCA	HNF4i	B1	HNF4i_B1	1_pgrn+ parenchymal cells 2	pgrn+ parenchymal cells 2	0.59018	0.460969	0.351449	0.49575
11_3_CATCAAGTAGTACAAGCCGAAGTA	HNF4i	B2	HNF4i_B2	1_pgrn+ parenchymal cells 2	pgrn+ parenchymal cells 2	0.552337	0.448547	0.317833	0.47213
11_3_CAACCACAACAGCAGACTAAGGTC	HNF4i	B1	HNF4i_B1	11_phagocytes	phagocytes	0.614427	0.461499	0.298216	0.49282
11_3_ATTGAGGACATCAAGTAGTCACTA	HNF4i	B1	HNF4i_B1	11_phagocytes	phagocytes	0.594673	0.551512	0.297495	0.49461
11_3_AGTCACTAAACCGAGACAGATCTG	HNF4i	B1	HNF4i_B1	14_aberrant phagocyte progenitors	phagocyte progenitors 1	0.574736	0.440333	0.288691	0.502826
11_3_GACTAGTAGCCAAGACAACAACCA	control	B2	control_B2	14_aberrant phagocyte progenitors	phagocyte progenitors 1	0.668754	0.443682	0.301904	0.497383
11_3_CGCATACAAGTGGTCATCTTCACA	HNF4i	B1	HNF4i_B1	4_epidermis	epidermis	0.599194	0.421965	0.295038	0.521714
11_3_CATACCAAAGTCACTATGGTGGTA	control	B2	control_B2	11_phagocytes	phagocytes	0.481088	0.467576	0.254537	0.421841
11_3_AAGGTACAACAAGCTAACTATGCA	control	B1	control_B1	4_epidermis	epidermis	0.573854	0.422573	0.288444	0.523621
11_3_CCAGTTCACATCAAGTAACCGAGA	control	B2	control_B2	1_pgrn+ parenchymal cells 2	pgrn+ parenchymal cells 2	0.581593	0.442268	0.480313	0.498937
11_3_AACAACCACCAGTTCAAATGTTGC	control	B1	control_B1	2_neoblasts	neoblasts	0.658067	0.431891	0.301783	0.497178
11_3_AGAGTCAACGCATACACACTTCGA	HNF4i	B2	HNF4i_B2	4_epidermis	epidermis	0.587644	0.454656	0.297913	0.524953
11_3_ACATTGGCCCTCCTGACTGGCATA	control	B1	control_B1	1_pgrn+ parenchymal cells 2	pgrn+ parenchymal cells 2	0.572383	0.483352	0.367226	0.485843
11_3_CAATGGAACCTAATCCGAGCTGAA	control	B2	control_B2	1_pgrn+ parenchymal cells 2	pgrn+ parenchymal cells 2	0.570081	0.449942	0.289558	0.477498
11_3_CAGATCTGAAGGACACCCGTGAGA	HNF4i	B2	HNF4i_B2	2_neoblasts	neoblasts	0.620393	0.449539	0.297747	0.496613
11_3_CGACTGGAACATTGGCGACTAGTA	HNF4i	B1	HNF4i_B1	14_aberrant phagocyte progenitors	phagocyte progenitors 1	0.621278	0.445372	0.297175	0.502997
11_3_AACAACCAGTCGTAGACGCTGATC	control	B1	control_B1	1_pgrn+ parenchymal cells 2	pgrn+ parenchymal cells 2	0.57451	0.476996	0.39408	0.487228
11_3_CAATGGAAAGCACCTCGTCTGTCA	control	B2	control_B2	17_phagocyte progenitors 1	phagocyte progenitors 1	0.61632	0.474374	0.301328	0.500228
11_3_AAGGTACAAGTCACTACGAACTTA	control	B1	control_B1	11_phagocytes	phagocytes	0.609552	0.548691	0.361993	0.500276
11_3_AAACATCGACACAGAAGATAGACA	control	B1	control_B1	2_neoblasts	neoblasts	0.650259	0.431965	0.301833	0.497262
11_3_ATGCCTAAAATCCGTCATTGGCTC	control	B1	control_B1	11_phagocytes	phagocytes	0.589893	0.510562	0.362592	0.496219
11_3_CGCATACAGAATCTGACCGAAGTA	HNF4i	B1	HNF4i_B1	4_epidermis	epidermis	0.511108	0.383639	0.259974	0.541187
11_3_AGTGGTCAATCCTGTAGACAGTGC	control	B1	control_B1	4_epidermis	epidermis	0.591779	0.429069	0.299865	0.57358
11_3_AAACATCGCGGATTGCCCGTGAGA	control	B1	control_B1	2_neoblasts	neoblasts	0.639942	0.431516	0.301528	0.514476
11_3_ACATTGGCCAACCACACATACCAA	control	B1	control_B1	11_phagocytes	phagocytes	0.576822	0.513723	0.312347	0.496234
11_3_CCGTGAGACTGAGCCAAAGACGGA	HNF4i	B1	HNF4i_B1	14_aberrant phagocyte progenitors	phagocyte progenitors 1	0.580855	0.495401	0.297355	0.494733
11_3_CGAACTTACCTCTATCAATGTTGC	HNF4i	B1	HNF4i_B1	2_neoblasts	neoblasts	0.607385	0.426926	0.298409	0.491463
11_3_AGCAGGAAACGTATCAAGCACCTC	HNF4i	B1	HNF4i_B1	4_epidermis	epidermis	0.614906	0.438355	0.302995	0.528844
11_3_ACCTCCAAACAGCAGAAACGTGAT	HNF4i	B2	HNF4i_B2	2_neoblasts	neoblasts	0.573023	0.39427	0.270151	0.443594
11_3_ACCTCCAACAAGACTAGGAGAACA	HNF4i	B2	HNF4i_B2	2_neoblasts	neoblasts	0.635473	0.42267	0.294315	0.496238
11_3_AGATCGCAACCACTGTTAGGATGA	HNF4i	B1	HNF4i_B1	4_epidermis	epidermis	0.598065	0.441573	0.302262	0.539297
11_3_ACGTATCATTCACGCAAAGGTACA	HNF4i	B2	HNF4i_B2	14_aberrant phagocyte progenitors	phagocyte progenitors 1	0.661323	0.488818	0.298921	0.497002
11_3_ATTGAGGATGGAACAAAAGACGGA	HNF4i	B1	HNF4i_B1	1_pgrn+ parenchymal cells 2	pgrn+ parenchymal cells 2	0.597864	0.447214	0.29944	0.493208
11_3_CAACCACAGGAGAACACGACACAC	HNF4i	B1	HNF4i_B1	14_aberrant phagocyte progenitors	phagocyte progenitors 1	0.399008	0.364767	0.226308	0.388553
11_3_AGCAGGAAGAATCTGAGCCAAGAC	HNF4i	B1	HNF4i_B1	4_epidermis	epidermis	0.586398	0.451409	0.299486	0.50921
11_3_CGCTGATCAAGGTACATCCGTCTA	HNF4i	B2	HNF4i_B2	17_phagocyte progenitors 1	phagocyte progenitors 1	0.632483	0.440596	0.300363	0.517333
11_3_CAAGACTATGGCTTCACAGATCTG	control	B2	control_B2	1_pgrn+ parenchymal cells 2	pgrn+ parenchymal cells 2	0.578706	0.513363	0.388881	0.489306
11_3_GAGCTGAACTAAGGTCATTGAGGA	control	B2	control_B2	1_pgrn+ parenchymal cells 2	pgrn+ parenchymal cells 2	0.629387	0.504414	0.300959	0.495781
11_3_AACAACCAAAGGACACAGTACAAG	control	B1	control_B1	1_pgrn+ parenchymal cells 2	pgrn+ parenchymal cells 2	0.605731	0.471619	0.317874	0.497441
11_3_AGTCACTACGACTGGACTGTAGCC	HNF4i	B1	HNF4i_B1	14_aberrant phagocyte progenitors	phagocyte progenitors 1	0.594662	0.488302	0.29842	0.539478
11_3_CAACCACAAACGTGATTCTTCACA	HNF4i	B1	HNF4i_B1	2_neoblasts	neoblasts	0.622009	0.411698	0.288062	0.47459
11_3_AAACATCGACAAGCTAAATGTTGC	control	B1	control_B1	1_pgrn+ parenchymal cells 2	pgrn+ parenchymal cells 2	0.548435	0.416273	0.284888	0.468559
11_3_GACTAGTAAGATGTACAGTACAAG	control	B2	control_B2	1_pgrn+ parenchymal cells 2	pgrn+ parenchymal cells 2	0.594864	0.432877	0.343554	0.498313
11_3_CCGTGAGACGAACTTACCGAAGTA	HNF4i	B1	HNF4i_B1	4_epidermis	epidermis	0.548344	0.425872	0.284854	0.627649
11_3_CAATGGAAAGTACAAGCGGATTGC	control	B2	control_B2	11_phagocytes	phagocytes	0.589116	0.486747	0.300531	0.496087
11_3_AAGACGGAACATTGGCCCTCCTGA	control	B1	control_B1	1_pgrn+ parenchymal cells 2	pgrn+ parenchymal cells 2	0.588159	0.42009	0.914158	0.483594
11_3_CCGTGAGAAGATGTACACAGCAGA	HNF4i	B1	HNF4i_B1	4_epidermis	epidermis	0.592765	0.43452	0.301934	0.538151
11_3_CGCATACAACCTCCAAAAGACGGA	HNF4i	B1	HNF4i_B1	14_aberrant phagocyte progenitors	phagocyte progenitors 1	0.628782	0.517152	0.294488	0.512631
11_3_ATGCCTAACCGTGAGACACTTCGA	control	B1	control_B1	17_phagocyte progenitors 1	phagocyte progenitors 1	0.649024	0.448004	0.296318	0.492616
11_3_ACCTCCAAAGAGTCAAAGATGTAC	HNF4i	B2	HNF4i_B2	14_aberrant phagocyte progenitors	phagocyte progenitors 1	0.607145	0.435353	0.297675	0.517442
11_3_AGTGGTCAACACGACCCATCAAGT	control	B1	control_B1	11_phagocytes	phagocytes	0.598595	0.532194	0.346904	0.499902
11_3_CCAGTTCACGGATTGCCGCTGATC	control	B2	control_B2	2_neoblasts	neoblasts	0.636787	0.417617	0.292083	0.4964
11_3_ACCACTGTGATGAATCCAACCACA	control	B1	control_B1	11_phagocytes	phagocytes	0.560538	0.4425	0.287074	0.473562
11_3_CCGAAGTACTGTAGCCAAGGACAC	HNF4i	B1	HNF4i_B1	2_neoblasts	neoblasts	0.578583	0.401369	0.281043	0.462045
11_3_ATCCTGTAACACAGAAGACAGTGC	HNF4i	B1	HNF4i_B1	14_aberrant phagocyte progenitors	phagocyte progenitors 1	0.640328	0.428873	0.292174	0.547741
11_3_CAAGACTAACCTCCAACTCAATGA	control	B2	control_B2	1_pgrn+ parenchymal cells 2	pgrn+ parenchymal cells 2	0.588713	0.453179	0.315963	0.505983
11_3_ACCTCCAAAACCGAGATGGTGGTA	HNF4i	B2	HNF4i_B2	2_neoblasts	neoblasts	0.667021	0.428279	0.299329	0.507725
11_3_AAGACGGAACCACTGTCGCATACA	control	B1	control_B1	11_phagocytes	phagocytes	0.592293	0.493155	0.301753	0.502852
11_3_GACTAGTAAGTACAAGCTAAGGTC	control	B2	control_B2	4_epidermis	epidermis	0.569755	0.419987	0.293087	0.525008
11_3_AACGTGATAATGTTGCCCGACAAC	control	B1	control_B1	2_neoblasts	neoblasts	0.645313	0.437674	0.301873	0.5268
11_3_CCTCCTGACGACTGGAACTATGCA	HNF4i	B1	HNF4i_B1	2_neoblasts	neoblasts	0.655609	0.432265	0.302037	0.497609
11_3_AGCAGGAAACATTGGCACAGCAGA	HNF4i	B1	HNF4i_B1	2_neoblasts	neoblasts	0.642225	0.425995	0.296141	0.487621
11_3_GACTAGTACGCATACAGGTGCGAA	control	B2	control_B2	2_neoblasts	neoblasts	0.648667	0.430275	0.300685	0.495317
11_3_AACGTGATGAATCTGAGATAGACA	control	B1	control_B1	17_phagocyte progenitors 1	phagocyte progenitors 1	0.603108	0.471883	0.301722	0.499641
11_3_ACAAGCTAGAATCTGAGTACGCAA	HNF4i	B2	HNF4i_B2	4_epidermis	epidermis	0.572444	0.425702	0.292226	0.543183
11_3_AGTCACTACAAGGAGCGAACAGGC	HNF4i	B1	HNF4i_B1	4_epidermis	epidermis	0.59756	0.425502	0.296455	0.566933
11_3_AAGGTACAGACAGTGCAGAGTCAA	control	B1	control_B1	1_pgrn+ parenchymal cells 2	pgrn+ parenchymal cells 2	0.574184	0.424005	0.29479	0.485331
11_3_CATACCAAACAGATTCTATCAGCA	control	B2	control_B2	1_pgrn+ parenchymal cells 2	pgrn+ parenchymal cells 2	0.592054	0.431712	0.318204	0.516065
11_3_AAACATCGGTACGCAATCCGTCTA	control	B1	control_B1	1_pgrn+ parenchymal cells 2	pgrn+ parenchymal cells 2	0.592551	0.448722	0.450059	0.495748
11_3_ACTATGCACACCTTACACATTGGC	HNF4i	B2	HNF4i_B2	1_pgrn+ parenchymal cells 2	pgrn+ parenchymal cells 2	0.593442	0.432497	0.302195	0.497875
11_3_CGAACTTAACTATGCAGAGTTAGC	HNF4i	B1	HNF4i_B1	4_epidermis	epidermis	0.591387	0.429741	0.299715	0.552842
11_3_AAACATCGAGTACAAGCAAGACTA	control	B1	control_B1	1_pgrn+ parenchymal cells 2	pgrn+ parenchymal cells 2	0.228633	0.228433	0.173051	0.252704
11_3_CAATGGAAGAACAGGCCCTCTATC	control	B2	control_B2	11_phagocytes	phagocytes	0.595242	0.514971	0.299337	0.502819
11_3_AGTCACTAACGCTCGAGACAGTGC	HNF4i	B1	HNF4i_B1	4_epidermis	epidermis	0.548768	0.420052	0.281445	0.517598
11_3_ATTGAGGACAGCGTTACAACCACA	HNF4i	B1	HNF4i_B1	2_neoblasts	neoblasts	0.676579	0.433527	0.299925	0.51881
11_3_ATTGAGGACATCAAGTCGGATTGC	HNF4i	B1	HNF4i_B1	2_neoblasts	neoblasts	0.63369	0.435487	0.298571	0.494055
11_3_CAACCACACGCATACACTCAATGA	HNF4i	B1	HNF4i_B1	1_pgrn+ parenchymal cells 2	pgrn+ parenchymal cells 2	0.582033	0.465834	0.447338	0.502674
11_3_AACAACCACCATCCTCCCAGTTCA	control	B1	control_B1	1_pgrn+ parenchymal cells 2	pgrn+ parenchymal cells 2	0.566973	0.48772	0.411313	0.480634
11_3_AAGACGGATAGGATGACCATCCTC	control	B1	control_B1	17_phagocyte progenitors 1	phagocyte progenitors 1	0.606928	0.472076	0.30181	0.497223
11_3_AAACATCGAAACATCGAGATCGCA	control	B1	control_B1	2_neoblasts	neoblasts	0.680227	0.432072	0.301906	0.497386
11_3_AGATCGCAAGTACAAGACCTCCAA	HNF4i	B1	HNF4i_B1	4_epidermis	epidermis	0.526375	0.391998	0.266131	0.507648
11_3_CGCATACAAAGAGATCGATAGACA	HNF4i	B1	HNF4i_B1	2_neoblasts	neoblasts	0.633305	0.421084	0.29444	0.484739
11_3_ATCCTGTAAACGTGATAGGCTAAC	HNF4i	B1	HNF4i_B1	14_aberrant phagocyte progenitors	phagocyte progenitors 1	0.644636	0.456807	0.294506	0.501887
11_3_AGTGGTCAACATTGGCGATGAATC	control	B1	control_B1	11_phagocytes	phagocytes	0.599701	0.600393	0.297614	0.500117
11_3_AAGACGGAAAGAGATCGTACGCAA	control	B1	control_B1	11_phagocytes	phagocytes	0.57942	0.472292	0.295732	0.497877
11_3_CGCTGATCCTCAATGAAGTCACTA	HNF4i	B2	HNF4i_B2	1_pgrn+ parenchymal cells 2	pgrn+ parenchymal cells 2	0.604122	0.433482	0.429855	0.499009
11_3_CGCTGATCTGGAACAAGTACGCAA	HNF4i	B2	HNF4i_B2	1_pgrn+ parenchymal cells 2	pgrn+ parenchymal cells 2	0.496881	0.39362	0.414952	0.445199
11_3_ACGCTCGAAATGTTGCGGAGAACA	HNF4i	B2	HNF4i_B2	1_pgrn+ parenchymal cells 2	pgrn+ parenchymal cells 2	0.600647	0.431505	0.660041	0.497389
11_3_CGAACTTACACTTCGAACTATGCA	HNF4i	B1	HNF4i_B1	2_neoblasts	neoblasts	0.633981	0.421256	0.294557	0.489347
11_3_CGACTGGAGGTGCGAAACCTCCAA	HNF4i	B1	HNF4i_B1	4_epidermis	epidermis	0.562362	0.414563	0.290008	0.644293
11_3_CATCAAGTAGTCACTAACCACTGT	HNF4i	B2	HNF4i_B2	4_epidermis	epidermis	0.591762	0.431546	0.358134	0.564336
11_3_AGCAGGAAGCGAGTAAGCTCGGTA	HNF4i	B1	HNF4i_B1	4_epidermis	epidermis	0.573735	0.42692	0.294617	0.58528
11_3_AGTGGTCATCCGTCTAACACAGAA	control	B1	control_B1	1_pgrn+ parenchymal cells 2	pgrn+ parenchymal cells 2	0.589473	0.454836	0.372841	0.49529
11_3_ACCACTGTAATGTTGCCGACTGGA	control	B1	control_B1	2_neoblasts	neoblasts	0.617909	0.431173	0.301295	0.529743
11_3_AACGTGATAACCGAGACTCAATGA	control	B1	control_B1	17_phagocyte progenitors 1	phagocyte progenitors 1	0.57778	0.486342	0.292824	0.487353
11_3_CGCATACATGGCTTCAAGATCGCA	HNF4i	B1	HNF4i_B1	2_neoblasts	neoblasts	0.619013	0.430321	0.300109	0.520889
11_3_AAGACGGAATCCTGTACCAGTTCA	control	B1	control_B1	2_neoblasts	neoblasts	0.643913	0.437394	0.300779	0.500316
11_3_AGTCACTAAGTACAAGGACTAGTA	HNF4i	B1	HNF4i_B1	4_epidermis	epidermis	0.527918	0.39376	0.274237	0.552395
11_3_CGACTGGAACATTGGCAGTCACTA	HNF4i	B1	HNF4i_B1	2_neoblasts	neoblasts	0.597235	0.407151	0.284972	0.469355
11_3_CATACCAAACTATGCAAAGGTACA	control	B2	control_B2	1_pgrn+ parenchymal cells 2	pgrn+ parenchymal cells 2	0.590817	0.444764	0.312498	0.488924
11_3_AACCGAGAGTGTTCTATGGCTTCA	control	B1	control_B1	2_neoblasts	neoblasts	0.615809	0.449717	0.298949	0.501936
11_3_CAATGGAAGGTGCGAATAGGATGA	control	B2	control_B2	1_pgrn+ parenchymal cells 2	pgrn+ parenchymal cells 2	0.601646	0.438993	0.302161	0.498848
11_3_CTGAGCCAAACTCACCAAGGTACA	control	B2	control_B2	2_neoblasts	neoblasts	0.697616	0.429859	0.300402	0.494838
11_3_AGTGGTCAACACGACCAGCCATGC	control	B1	control_B1	11_phagocytes	phagocytes	0.600186	0.474007	0.301796	0.510858
11_3_CTGAGCCAGTACGCAAACATTGGC	control	B2	control_B2	11_phagocytes	phagocytes	0.585387	0.558842	0.299097	0.492628
11_3_CGAACTTAAAGAGATCCTAAGGTC	HNF4i	B1	HNF4i_B1	4_epidermis	epidermis	0.585691	0.4388	0.298853	0.521946
11_3_AGCAGGAAGGAGAACACCTAATCC	HNF4i	B1	HNF4i_B1	4_epidermis	epidermis	0.600168	0.434771	0.301497	0.53062
11_3_AACCGAGACCAGTTCAAGATCGCA	control	B1	control_B1	1_pgrn+ parenchymal cells 2	pgrn+ parenchymal cells 2	0.594683	0.453427	0.296491	0.505133
11_3_AGCAGGAATGGAACAAGAACAGGC	HNF4i	B1	HNF4i_B1	11_phagocytes	phagocytes	0.575175	0.465526	0.295171	0.49091
11_3_AGTCACTACATACCAACATACCAA	HNF4i	B1	HNF4i_B1	2_neoblasts	neoblasts	0.616317	0.431346	0.301412	0.512242
11_3_ACGTATCATGGAACAACTGTAGCC	HNF4i	B2	HNF4i_B2	14_aberrant phagocyte progenitors	phagocyte progenitors 1	0.573047	0.456463	0.290405	0.502331
11_3_ATTGAGGAGTACGCAAAACTCACC	HNF4i	B1	HNF4i_B1	2_neoblasts	neoblasts	0.667772	0.43924	0.300537	0.495067
11_3_GAGCTGAACCATCCTCCGCATACA	control	B2	control_B2	1_pgrn+ parenchymal cells 2	pgrn+ parenchymal cells 2	0.593566	0.426817	0.375076	0.491337
11_3_AACCGAGAAAGAGATCCACCTTAC	control	B1	control_B1	4_epidermis	epidermis	0.590835	0.434323	0.301192	0.542242
11_3_ACGCTCGACGACACACAGCCATGC	HNF4i	B2	HNF4i_B2	1_pgrn+ parenchymal cells 2	pgrn+ parenchymal cells 2	0.59226	0.431967	0.33218	0.514995
11_3_AACGTGATTCCGTCTAGTCGTAGA	control	B1	control_B1	1_pgrn+ parenchymal cells 2	pgrn+ parenchymal cells 2	0.542634	0.470697	0.366976	0.46098
11_3_AAGGTACAGTCTGTCAAAGAGATC	control	B1	control_B1	2_neoblasts	neoblasts	0.5993	0.412454	0.288576	0.474805
11_3_CGCTGATCAATCCGTCATCATTCC	HNF4i	B2	HNF4i_B2	11_phagocytes	phagocytes	0.585722	0.504885	0.299226	0.49958
11_3_ATTGAGGAGTCTGTCAGTCGTAGA	HNF4i	B1	HNF4i_B1	2_neoblasts	neoblasts	0.631978	0.429811	0.299762	0.496125
11_3_CTCAATGAGGTGCGAAACAGATTC	control	B2	control_B2	2_neoblasts	neoblasts	0.53145	0.36494	0.253603	0.41756
11_3_AAACATCGCTAAGGTCATCATTCC	control	B1	control_B1	1_pgrn+ parenchymal cells 2	pgrn+ parenchymal cells 2	0.586144	0.498456	0.329083	0.497679
11_3_CGAACTTAAGTGGTCACTGTAGCC	HNF4i	B1	HNF4i_B1	2_neoblasts	neoblasts	0.627215	0.431453	0.301486	0.504517
11_3_AAGGTACACGACACACTATCAGCA	control	B1	control_B1	2_neoblasts	neoblasts	0.640271	0.478907	0.298863	0.492231
11_3_ACATTGGCAGATGTACGCCACATA	control	B1	control_B1	1_pgrn+ parenchymal cells 2	pgrn+ parenchymal cells 2	0.5943	0.464213	0.302524	0.501805
11_3_ACATTGGCAACAACCACAATGGAA	control	B1	control_B1	2_neoblasts	neoblasts	0.609973	0.390022	0.273333	0.458929
11_3_AGTGGTCATCCGTCTAACAGCAGA	control	B1	control_B1	11_phagocytes	phagocytes	0.595596	0.640298	0.300622	0.49624
11_3_ATTGAGGATGGAACAATTCACGCA	HNF4i	B1	HNF4i_B1	2_neoblasts	neoblasts	0.624928	0.407614	0.285286	0.469233
11_3_ACCTCCAAACGCTCGAGTCGTAGA	HNF4i	B2	HNF4i_B2	1_pgrn+ parenchymal cells 2	pgrn+ parenchymal cells 2	0.586276	0.444149	0.390328	0.493863
11_3_ATGCCTAAGTCTGTCACTGGCATA	control	B1	control_B1	17_phagocyte progenitors 1	phagocyte progenitors 1	0.599406	0.438504	0.301807	0.50024
11_3_GAGCTGAACATCAAGTCCTAATCC	control	B2	control_B2	17_phagocyte progenitors 1	phagocyte progenitors 1	0.668249	0.439678	0.351055	0.505683
11_3_AAGACGGAACATTGGCACTATGCA	control	B1	control_B1	1_pgrn+ parenchymal cells 2	pgrn+ parenchymal cells 2	0.571296	0.422973	0.349822	0.474319
11_3_AGTACAAGGACTAGTAACATTGGC	HNF4i	B2	HNF4i_B2	1_pgrn+ parenchymal cells 2	pgrn+ parenchymal cells 2	0.62877	0.433272	0.302721	0.498767
11_3_ACATTGGCGACTAGTAACATTGGC	control	B1	control_B1	1_pgrn+ parenchymal cells 2	pgrn+ parenchymal cells 2	0.594553	0.451979	0.332316	0.498599
11_3_CTGAGCCAGACAGTGCACCTCCAA	control	B2	control_B2	4_epidermis	epidermis	0.577095	0.43125	0.294219	0.489623
11_3_ACAGCAGAAGTCACTAGAGTTAGC	HNF4i	B2	HNF4i_B2	4_epidermis	epidermis	0.633568	0.430265	0.30007	0.503208
11_3_AACGCTTACACCTTACAATGTTGC	control	B1	control_B1	4_epidermis	epidermis	0.569259	0.421219	0.292896	0.601705
11_3_AGCAGGAAATGCCTAACACCTTAC	HNF4i	B1	HNF4i_B1	14_aberrant phagocyte progenitors	phagocyte progenitors 1	0.569642	0.428816	0.288732	0.477107
11_3_ACAGCAGAAATGTTGCCCAGTTCA	HNF4i	B2	HNF4i_B2	11_phagocytes	phagocytes	0.593913	0.581393	0.295945	0.512547
11_3_AAGGTACAAGTACAAGCATACCAA	control	B1	control_B1	4_epidermis	epidermis	0.55758	0.418723	0.286111	0.569135
11_3_ACACAGAACGCATACAGACTAGTA	control	B1	control_B1	2_neoblasts	neoblasts	0.661555	0.430567	0.300883	0.506527
11_3_CATCAAGTAGATGTACTCTTCACA	HNF4i	B2	HNF4i_B2	2_neoblasts	neoblasts	0.610582	0.422935	0.295698	0.49687
11_3_ATTGAGGAAGTCACTAGATAGACA	HNF4i	B1	HNF4i_B1	2_neoblasts	neoblasts	0.659076	0.439083	0.302349	0.500454
11_3_CGAACTTAATGCCTAAGCTCGGTA	HNF4i	B1	HNF4i_B1	2_neoblasts	neoblasts	0.556422	0.381334	0.266227	0.438983
11_3_AAGGTACACTGGCATAGCTAACGA	control	B1	control_B1	1_pgrn+ parenchymal cells 2	pgrn+ parenchymal cells 2	0.594438	0.455003	0.36326	0.504969
11_3_AAACATCGATAGCGACATCCTGTA	control	B1	control_B1	2_neoblasts	neoblasts	0.6146	0.435574	0.300446	0.501377
11_3_ACCTCCAACCAGTTCAGTCGTAGA	HNF4i	B2	HNF4i_B2	14_aberrant phagocyte progenitors	phagocyte progenitors 1	0.578575	0.497561	0.2957	0.487902
11_3_ATCCTGTAAGATCGCACCGACAAC	HNF4i	B1	HNF4i_B1	4_epidermis	epidermis	0.531148	0.388315	0.271565	0.574485
11_3_AGTGGTCAGCCACATAACAGCAGA	control	B1	control_B1	4_epidermis	epidermis	0.515313	0.419428	0.426316	0.625664
11_3_CTCAATGAGATGAATCACACAGAA	control	B2	control_B2	1_pgrn+ parenchymal cells 2	pgrn+ parenchymal cells 2	0.591887	0.480925	0.365493	0.506863
11_3_AACGTGATGATGAATCATGCCTAA	control	B1	control_B1	17_phagocyte progenitors 1	phagocyte progenitors 1	0.601233	0.449665	0.300794	0.504282
11_3_CCGTGAGAGCCAAGACCGCATACA	HNF4i	B1	HNF4i_B1	14_aberrant phagocyte progenitors	phagocyte progenitors 1	0.587961	0.498752	0.295636	0.500426
11_3_CCAGTTCAGTCTGTCAATTGAGGA	control	B2	control_B2	1_pgrn+ parenchymal cells 2	pgrn+ parenchymal cells 2	0.53757	0.446097	0.353942	0.462511
11_3_CAAGACTAAGTGGTCACCGTGAGA	control	B2	control_B2	17_phagocyte progenitors 1	phagocyte progenitors 1	0.586508	0.484862	0.298767	0.494106
11_3_ACCACTGTAAGACGGAAAACATCG	control	B1	control_B1	1_pgrn+ parenchymal cells 2	pgrn+ parenchymal cells 2	0.584777	0.443211	0.347173	0.493573
11_3_ATTGAGGAGTCTGTCAGACTAGTA	HNF4i	B1	HNF4i_B1	1_pgrn+ parenchymal cells 2	pgrn+ parenchymal cells 2	0.592907	0.493845	0.41857	0.499958
11_3_AACGTGATAGTGGTCAGTCTGTCA	control	B1	control_B1	4_epidermis	epidermis	0.51159	0.383596	0.260231	0.489148
11_3_ACTATGCACGAACTTATGGAACAA	HNF4i	B2	HNF4i_B2	2_neoblasts	neoblasts	0.620801	0.425316	0.296708	0.523449
11_3_AAGACGGACTGAGCCACAATGGAA	control	B1	control_B1	4_epidermis	epidermis	0.576231	0.425164	0.295577	0.513266
11_3_AGTCACTAATGCCTAAAACGTGAT	HNF4i	B1	HNF4i_B1	2_neoblasts	neoblasts	0.641288	0.438363	0.299941	0.494057
11_3_ACAGCAGAACAGCAGATCCGTCTA	HNF4i	B2	HNF4i_B2	11_phagocytes	phagocytes	0.592961	0.506248	0.301158	0.50875
11_3_AACAACCAAATGTTGCAAGAGATC	control	B1	control_B1	11_phagocytes	phagocytes	0.581658	0.657312	0.297664	0.508073
11_3_ACCACTGTGAATCTGAACGCTCGA	control	B1	control_B1	11_phagocytes	phagocytes	0.573917	0.6482	0.343505	0.494612
11_3_CCTCCTGACAAGGAGCTCTTCACA	HNF4i	B1	HNF4i_B1	4_epidermis	epidermis	0.54141	0.406291	0.278435	0.584138
11_3_ACATTGGCCTGGCATATAGGATGA	control	B1	control_B1	17_phagocyte progenitors 1	phagocyte progenitors 1	0.590188	0.443341	0.299447	0.499993
11_3_ACACAGAACAGCGTTATGGTGGTA	control	B1	control_B1	1_pgrn+ parenchymal cells 2	pgrn+ parenchymal cells 2	0.599629	0.458076	0.31753	0.498479
11_3_CAAGACTACTCAATGAAGTACAAG	control	B2	control_B2	17_phagocyte progenitors 1	phagocyte progenitors 1	0.620622	0.435099	0.301277	0.511509
11_3_CAGCGTTATAGGATGACAGATCTG	control	B2	control_B2	14_aberrant phagocyte progenitors	phagocyte progenitors 1	0.653064	0.431336	0.300764	0.50561
11_3_CGCTGATCAGCAGGAAGAACAGGC	HNF4i	B2	HNF4i_B2	2_neoblasts	neoblasts	0.629298	0.431281	0.301369	0.529294
11_3_CTCAATGAACAGCAGACTAAGGTC	control	B2	control_B2	4_epidermis	epidermis	0.617338	0.430454	0.300807	0.539903
11_3_CTCAATGAGATAGACAAGTACAAG	control	B2	control_B2	2_neoblasts	neoblasts	0.635195	0.446146	0.300811	0.509111
11_3_AACAACCACAATGGAAAACGTGAT	control	B1	control_B1	2_neoblasts	neoblasts	0.67964	0.437634	0.29995	0.502372
11_3_AAGACGGAACGCTCGAGATAGACA	control	B1	control_B1	1_pgrn+ parenchymal cells 2	pgrn+ parenchymal cells 2	0.499297	0.457499	0.327132	0.458761
11_3_ATTGAGGAACACAGAAACCTCCAA	HNF4i	B1	HNF4i_B1	14_aberrant phagocyte progenitors	phagocyte progenitors 1	0.630416	0.426731	0.297669	0.491238
11_3_CTCAATGACAGCGTTATGGCTTCA	control	B2	control_B2	2_neoblasts	neoblasts	0.630892	0.425981	0.297767	0.490374
11_3_CGAACTTAATAGCGACGAGCTGAA	HNF4i	B1	HNF4i_B1	14_aberrant phagocyte progenitors	phagocyte progenitors 1	0.599005	0.420259	0.293237	0.503446
11_3_AACAACCACTGTAGCCGGAGAACA	control	B1	control_B1	11_phagocytes	phagocytes	0.61163	0.569789	0.30132	0.501636
11_3_ACCTCCAATATCAGCACAGCGTTA	HNF4i	B2	HNF4i_B2	4_epidermis	epidermis	0.579339	0.420845	0.290699	0.523206
11_3_AACAACCAACGCTCGAAAGGACAC	control	B1	control_B1	11_phagocytes	phagocytes	0.223494	0.275588	0.159707	0.268046
11_3_AAGGTACACAAGGAGCGATAGACA	control	B1	control_B1	1_pgrn+ parenchymal cells 2	pgrn+ parenchymal cells 2	0.583541	0.461234	0.298387	0.493744
11_3_ACCACTGTAGAGTCAACAATGGAA	control	B1	control_B1	17_phagocyte progenitors 1	phagocyte progenitors 1	0.582702	0.449303	0.352613	0.487426
11_3_ATTGAGGAAACGCTTAAGTCACTA	HNF4i	B1	HNF4i_B1	1_pgrn+ parenchymal cells 2	pgrn+ parenchymal cells 2	0.60054	0.457168	0.408313	0.504704
11_3_AGTACAAGCATACCAAAAGGTACA	HNF4i	B2	HNF4i_B2	4_epidermis	epidermis	0.54441	0.400873	0.280098	0.588174
11_3_AAGGTACACTGAGCCAAGCAGGAA	control	B1	control_B1	1_pgrn+ parenchymal cells 2	pgrn+ parenchymal cells 2	0.588409	0.459832	0.489311	0.515063
11_3_ACATTGGCAACCGAGACCGACAAC	control	B1	control_B1	1_pgrn+ parenchymal cells 2	pgrn+ parenchymal cells 2	0.611498	0.466002	0.430703	0.498978
11_3_AAACATCGCCTAATCCAGAGTCAA	control	B1	control_B1	2_neoblasts	neoblasts	0.656705	0.444116	0.299432	0.500837
11_3_AGTACAAGAGTACAAGCCTCCTGA	HNF4i	B2	HNF4i_B2	1_pgrn+ parenchymal cells 2	pgrn+ parenchymal cells 2	0.394378	0.363032	0.302782	0.371718
11_3_ACATTGGCCCAGTTCATAGGATGA	control	B1	control_B1	1_pgrn+ parenchymal cells 2	pgrn+ parenchymal cells 2	0.59297	0.481066	0.302013	0.502501
11_3_AGTACAAGAAGAGATCGATGAATC	HNF4i	B2	HNF4i_B2	2_neoblasts	neoblasts	0.655122	0.424043	0.295809	0.487057
11_3_ACTATGCAAAGACGGAGCTCGGTA	HNF4i	B2	HNF4i_B2	1_pgrn+ parenchymal cells 2	pgrn+ parenchymal cells 2	0.588534	0.438649	0.300307	0.495333
11_3_CTGAGCCAGATAGACAATCATTCC	control	B2	control_B2	11_phagocytes	phagocytes	0.581209	0.535208	0.297129	0.491331
11_3_ACAGCAGAAAACATCGATTGGCTC	HNF4i	B2	HNF4i_B2	1_pgrn+ parenchymal cells 2	pgrn+ parenchymal cells 2	0.500903	0.380493	0.328012	0.443259
11_3_CCGTGAGAAAGGTACACGGATTGC	HNF4i	B1	HNF4i_B1	1_pgrn+ parenchymal cells 2	pgrn+ parenchymal cells 2	0.586945	0.45353	0.37013	0.49406
11_3_ATCCTGTAAACTCACCATCATTCC	HNF4i	B1	HNF4i_B1	14_aberrant phagocyte progenitors	phagocyte progenitors 1	0.673243	0.439063	0.296324	0.509821
11_3_AAGGTACAAGTGGTCAATCCTGTA	control	B1	control_B1	1_pgrn+ parenchymal cells 2	pgrn+ parenchymal cells 2	0.603573	0.427833	0.386447	0.493848
11_3_ACCACTGTACGTATCAACACAGAA	control	B1	control_B1	4_epidermis	epidermis	0.574029	0.440533	0.294012	0.622885
11_3_CTGGCATAAGCAGGAATTCACGCA	control	B2	control_B2	1_pgrn+ parenchymal cells 2	pgrn+ parenchymal cells 2	0.248971	0.256902	0.15948	0.256775
11_3_CAACCACATGGTGGTAGCGAGTAA	HNF4i	B1	HNF4i_B1	1_pgrn+ parenchymal cells 2	pgrn+ parenchymal cells 2	0.590547	0.465984	0.363223	0.49851
11_3_CAGATCTGCTAAGGTCGAACAGGC	HNF4i	B2	HNF4i_B2	14_aberrant phagocyte progenitors	phagocyte progenitors 1	0.548994	0.40209	0.268503	0.440801
11_3_ACATTGGCCCGACAACCATACCAA	control	B1	control_B1	1_pgrn+ parenchymal cells 2	pgrn+ parenchymal cells 2	0.583858	0.456564	0.436691	0.501234
11_3_CGAACTTAAACCGAGAGGAGAACA	HNF4i	B1	HNF4i_B1	1_pgrn+ parenchymal cells 2	pgrn+ parenchymal cells 2	0.588211	0.447444	0.346421	0.494468
11_3_AGCAGGAAAACCGAGATCTTCACA	HNF4i	B1	HNF4i_B1	2_neoblasts	neoblasts	0.467652	0.348297	0.229857	0.375337
11_3_CGCTGATCCAGATCTGCGACACAC	HNF4i	B2	HNF4i_B2	11_phagocytes	phagocytes	0.562737	0.472413	0.288678	0.491826
11_3_CGCATACAGTGTTCTACCTAATCC	HNF4i	B1	HNF4i_B1	4_epidermis	epidermis	0.552335	0.416831	0.285248	0.537895
11_3_ATTGAGGACAGCGTTAAACCGAGA	HNF4i	B1	HNF4i_B1	1_pgrn+ parenchymal cells 2	pgrn+ parenchymal cells 2	0.586244	0.441706	0.298666	0.4959
11_3_GACTAGTAAGTCACTACAACCACA	control	B2	control_B2	2_neoblasts	neoblasts	0.651618	0.427901	0.291824	0.480307
11_3_ATGCCTAAGCTAACGAATCATTCC	control	B1	control_B1	17_phagocyte progenitors 1	phagocyte progenitors 1	0.616924	0.476025	0.300168	0.494442
11_3_AACAACCAGTCGTAGAAGCACCTC	control	B1	control_B1	1_pgrn+ parenchymal cells 2	pgrn+ parenchymal cells 2	0.590152	0.476503	0.30093	0.506389
11_3_AACCGAGAATGCCTAACGACACAC	control	B1	control_B1	11_phagocytes	phagocytes	0.559017	0.683356	0.287665	0.482098
11_3_AACGCTTATGGAACAAGAATCTGA	control	B1	control_B1	1_pgrn+ parenchymal cells 2	pgrn+ parenchymal cells 2	0.589469	0.425322	0.468925	0.49608
11_3_CTCAATGAATTGGCTCCAGATCTG	control	B2	control_B2	1_pgrn+ parenchymal cells 2	pgrn+ parenchymal cells 2	0.584451	0.478819	0.314919	0.503265
11_3_AGCAGGAAAAGAGATCACAAGCTA	HNF4i	B1	HNF4i_B1	14_aberrant phagocyte progenitors	phagocyte progenitors 1	0.613525	0.465411	0.298938	0.496564
11_3_CTGAGCCAACAAGCTAAATCCGTC	control	B2	control_B2	2_neoblasts	neoblasts	0.637834	0.42825	0.299309	0.492987
11_3_ATCCTGTAAAGGACACAACTCACC	HNF4i	B1	HNF4i_B1	4_epidermis	epidermis	0.58388	0.443974	0.29774	0.620024
11_3_ACATTGGCCACTTCGAACGCTCGA	control	B1	control_B1	1_pgrn+ parenchymal cells 2	pgrn+ parenchymal cells 2	0.59279	0.492975	0.426718	0.494064
11_3_AACCGAGAGCTAACGAAGCACCTC	control	B1	control_B1	4_epidermis	epidermis	0.599069	0.43125	0.298167	0.575061
11_3_AGTACAAGCTGGCATACACTTCGA	HNF4i	B2	HNF4i_B2	2_neoblasts	neoblasts	0.689912	0.438535	0.297167	0.50834
11_3_AACCGAGACCTCCTGAAACTCACC	control	B1	control_B1	4_epidermis	epidermis	0.578411	0.423709	0.292843	0.569435
11_3_CTGGCATATGGCTTCACGAACTTA	control	B2	control_B2	1_pgrn+ parenchymal cells 2	pgrn+ parenchymal cells 2	0.584249	0.504781	0.370399	0.501751
11_3_CCGAAGTAGGAGAACACAGCGTTA	HNF4i	B1	HNF4i_B1	14_aberrant phagocyte progenitors	phagocyte progenitors 1	0.501146	0.431924	0.262613	0.459007
11_3_CCAGTTCATGGTGGTACAATGGAA	control	B2	control_B2	17_phagocyte progenitors 1	phagocyte progenitors 1	0.621517	0.447628	0.2962	0.507512
11_3_ACGCTCGAGCTAACGAAAGGACAC	HNF4i	B2	HNF4i_B2	1_pgrn+ parenchymal cells 2	pgrn+ parenchymal cells 2	0.580219	0.458614	0.295165	0.498499
11_3_AACGTGATACACGACCGCCAAGAC	control	B1	control_B1	2_neoblasts	neoblasts	0.64089	0.429945	0.362602	0.500182
11_3_AGATCGCAGCGAGTAAGACTAGTA	HNF4i	B1	HNF4i_B1	1_pgrn+ parenchymal cells 2	pgrn+ parenchymal cells 2	0.577723	0.436148	0.489236	0.488666
11_3_CAAGACTACTAAGGTCCGGATTGC	control	B2	control_B2	2_neoblasts	neoblasts	0.488074	0.355146	0.244891	0.400803
11_3_ACGTATCAGTCGTAGAGACAGTGC	HNF4i	B2	HNF4i_B2	11_phagocytes	phagocytes	0.602356	0.50658	0.300553	0.496124
11_3_AACCGAGACGGATTGCGATAGACA	control	B1	control_B1	1_pgrn+ parenchymal cells 2	pgrn+ parenchymal cells 2	0.578071	0.465473	0.428325	0.479344
11_3_AGCAGGAACATACCAACAAGGAGC	HNF4i	B1	HNF4i_B1	4_epidermis	epidermis	0.581615	0.465861	0.297647	0.586541
11_3_CAACCACACAGCGTTAACGCTCGA	HNF4i	B1	HNF4i_B1	4_epidermis	epidermis	0.590519	0.444354	0.301071	0.576678
11_3_AAGGTACAAGAGTCAAGATGAATC	control	B1	control_B1	11_phagocytes	phagocytes	0.592783	0.500181	0.300593	0.495162
11_3_CGCATACATCTTCACAAAGAGATC	HNF4i	B1	HNF4i_B1	2_neoblasts	neoblasts	0.678523	0.42831	0.299349	0.50204
11_3_AACAACCAGTACGCAAGACTAGTA	control	B1	control_B1	1_pgrn+ parenchymal cells 2	pgrn+ parenchymal cells 2	0.575554	0.457905	0.411242	0.486223
11_3_AAACATCGCAAGGAGCGTGTTCTA	control	B1	control_B1	1_pgrn+ parenchymal cells 2	pgrn+ parenchymal cells 2	0.561927	0.457761	0.305901	0.496271
11_3_AGCAGGAAAACGCTTAAGATCGCA	HNF4i	B1	HNF4i_B1	1_pgrn+ parenchymal cells 2	pgrn+ parenchymal cells 2	0.583313	0.491664	0.386465	0.485442
11_3_ACAGCAGAACATTGGCATCATTCC	HNF4i	B2	HNF4i_B2	2_neoblasts	neoblasts	0.646077	0.425591	0.296895	0.500085
11_3_ATTGAGGAAACGTGATGATAGACA	HNF4i	B1	HNF4i_B1	14_aberrant phagocyte progenitors	phagocyte progenitors 1	0.624021	0.432571	0.290621	0.506023
11_3_CGCATACAACAGCAGACTCAATGA	HNF4i	B1	HNF4i_B1	14_aberrant phagocyte progenitors	phagocyte progenitors 1	0.572712	0.510998	0.293862	0.486782
11_3_CCTCCTGAACGCTCGAATAGCGAC	HNF4i	B1	HNF4i_B1	1_pgrn+ parenchymal cells 2	pgrn+ parenchymal cells 2	0.586537	0.482231	0.338028	0.487477
11_3_AGATCGCAAGATCGCAGTACGCAA	HNF4i	B1	HNF4i_B1	2_neoblasts	neoblasts	0.67019	0.429381	0.300078	0.494289
11_3_AGCAGGAAAAGGACACTAGGATGA	HNF4i	B1	HNF4i_B1	1_pgrn+ parenchymal cells 2	pgrn+ parenchymal cells 2	0.605223	0.433232	0.302694	0.499376
11_3_ACCACTGTAAGGTACAGAGTTAGC	control	B1	control_B1	2_neoblasts	neoblasts	0.622671	0.436132	0.293087	0.483103
11_3_CAACCACAGATAGACAACACGACC	HNF4i	B1	HNF4i_B1	11_phagocytes	phagocytes	0.5831	0.472235	0.290174	0.477512
11_3_AGTCACTAACACAGAACGACACAC	HNF4i	B1	HNF4i_B1	2_neoblasts	neoblasts	0.606442	0.425854	0.297681	0.490229
11_3_AGTGGTCAACATTGGCGGAGAACA	control	B1	control_B1	2_neoblasts	neoblasts	0.687712	0.42163	0.29481	0.485366
11_3_ATCCTGTACGGATTGCCTGAGCCA	HNF4i	B1	HNF4i_B1	4_epidermis	epidermis	0.557402	0.432346	0.288337	0.586315
11_3_AGTACAAGCAAGGAGCCATACCAA	HNF4i	B2	HNF4i_B2	14_aberrant phagocyte progenitors	phagocyte progenitors 1	0.592312	0.441662	0.279392	0.539311
11_3_ATTGAGGACCATCCTCGCTCGGTA	HNF4i	B1	HNF4i_B1	1_pgrn+ parenchymal cells 2	pgrn+ parenchymal cells 2	0.541395	0.474792	0.410038	0.470706
11_3_CCTCCTGAAGTCACTACCTCTATC	HNF4i	B1	HNF4i_B1	1_pgrn+ parenchymal cells 2	pgrn+ parenchymal cells 2	0.522028	0.431055	0.274735	0.451358
11_3_ATTGAGGACTCAATGAAGCAGGAA	HNF4i	B1	HNF4i_B1	4_epidermis	epidermis	0.593603	0.441473	0.302257	0.51624
11_3_GAGCTGAAAGTCACTACAAGGAGC	control	B2	control_B2	17_phagocyte progenitors 1	phagocyte progenitors 1	0.619888	0.437054	0.276392	0.455467
11_3_GACTAGTACAGATCTGAAGAGATC	control	B2	control_B2	14_aberrant phagocyte progenitors	phagocyte progenitors 1	0.615048	0.431701	0.300019	0.494844
11_3_AGCAGGAAAAACATCGACCTCCAA	HNF4i	B1	HNF4i_B1	1_pgrn+ parenchymal cells 2	pgrn+ parenchymal cells 2	0.589427	0.464851	0.484746	0.49526
11_3_CACTTCGATAGGATGACGCTGATC	control	B2	control_B2	1_pgrn+ parenchymal cells 2	pgrn+ parenchymal cells 2	0.576583	0.436758	0.295712	0.492137
11_3_ACCTCCAAGCGAGTAACCGACAAC	HNF4i	B2	HNF4i_B2	2_neoblasts	neoblasts	0.67045	0.428201	0.299275	0.49293
11_3_AGTCACTAAACAACCAGCCAAGAC	HNF4i	B1	HNF4i_B1	4_epidermis	epidermis	0.587135	0.425164	0.296009	0.556766
11_3_AGTCACTAACACGACCAGTACAAG	HNF4i	B1	HNF4i_B1	1_pgrn+ parenchymal cells 2	pgrn+ parenchymal cells 2	0.580933	0.462852	0.473579	0.490756
11_3_ACAAGCTACATACCAAACAGATTC	HNF4i	B2	HNF4i_B2	4_epidermis	epidermis	0.603242	0.422196	0.294588	0.560631
11_3_AGATCGCAGCCAAGACCTGTAGCC	HNF4i	B1	HNF4i_B1	1_pgrn+ parenchymal cells 2	pgrn+ parenchymal cells 2	0.512224	0.395142	0.333814	0.44436
11_3_AGCAGGAAATTGGCTCGATGAATC	HNF4i	B1	HNF4i_B1	4_epidermis	epidermis	0.576904	0.430523	0.294145	0.524773
11_3_CAAGACTAATTGGCTCATAGCGAC	control	B2	control_B2	4_epidermis	epidermis	0.592119	0.427066	0.296869	0.542152
11_3_CGACTGGACCAGTTCACCTAATCC	HNF4i	B1	HNF4i_B1	14_aberrant phagocyte progenitors	phagocyte progenitors 1	0.502326	0.379132	0.259648	0.448982
11_3_ACATTGGCAACCGAGACGACTGGA	control	B1	control_B1	4_epidermis	epidermis	0.607343	0.428862	0.299725	0.516247
11_3_CAATGGAACGACACACTATCAGCA	control	B2	control_B2	17_phagocyte progenitors 1	phagocyte progenitors 1	0.641176	0.514395	0.300654	0.54
11_3_AGATCGCAGACAGTGCATGCCTAA	HNF4i	B1	HNF4i_B1	14_aberrant phagocyte progenitors	phagocyte progenitors 1	0.459276	0.358443	0.250605	0.420642
11_3_AGTCACTAGAACAGGCTGAAGAGA	HNF4i	B1	HNF4i_B1	2_neoblasts	neoblasts	0.700213	0.435051	0.297648	0.505385
11_3_CTCAATGAACCTCCAAGAGTTAGC	control	B2	control_B2	1_pgrn+ parenchymal cells 2	pgrn+ parenchymal cells 2	0.573937	0.453585	0.310282	0.4862
11_3_CACTTCGAAGTGGTCACCTCCTGA	control	B2	control_B2	1_pgrn+ parenchymal cells 2	pgrn+ parenchymal cells 2	0.592623	0.494795	0.296178	0.491055
11_3_CACTTCGACAGATCTGGCCAAGAC	control	B2	control_B2	1_pgrn+ parenchymal cells 2	pgrn+ parenchymal cells 2	0.591574	0.472474	0.316702	0.497075
11_3_CTCAATGAGCTCGGTACGAACTTA	control	B2	control_B2	14_aberrant phagocyte progenitors	phagocyte progenitors 1	0.638401	0.43246	0.30217	0.507071
11_3_AGTCACTAACTATGCAAAGGTACA	HNF4i	B1	HNF4i_B1	2_neoblasts	neoblasts	0.626023	0.423959	0.296393	0.491021
11_3_GAGCTGAAACCTCCAAAACGTGAT	control	B2	control_B2	1_pgrn+ parenchymal cells 2	pgrn+ parenchymal cells 2	0.513561	0.409874	0.407264	0.446873
11_3_AAACATCGTGGCTTCACTAAGGTC	control	B1	control_B1	1_pgrn+ parenchymal cells 2	pgrn+ parenchymal cells 2	0.588265	0.485129	0.315791	0.49654
11_3_CAATGGAATATCAGCACAATGGAA	control	B2	control_B2	1_pgrn+ parenchymal cells 2	pgrn+ parenchymal cells 2	0.592258	0.442844	0.318282	0.498445
11_3_AAGACGGAGAGTTAGCTGGCTTCA	control	B1	control_B1	2_neoblasts	neoblasts	0.649953	0.433353	0.299483	0.497682
11_3_AGCAGGAAAAACATCGCTCAATGA	HNF4i	B1	HNF4i_B1	1_pgrn+ parenchymal cells 2	pgrn+ parenchymal cells 2	0.594624	0.467888	0.334416	0.508585
11_3_AACCGAGAGTCGTAGACCTCCTGA	control	B1	control_B1	11_phagocytes	phagocytes	0.572334	0.52357	0.291485	0.524995
11_3_AGTCACTAGCCACATAATGCCTAA	HNF4i	B1	HNF4i_B1	2_neoblasts	neoblasts	0.607685	0.417155	0.29177	0.482736
11_3_AACGCTTACGCATACAAGAGTCAA	control	B1	control_B1	1_pgrn+ parenchymal cells 2	pgrn+ parenchymal cells 2	0.582845	0.433965	0.467343	0.492002
11_3_ATGCCTAACTGAGCCACCGACAAC	control	B1	control_B1	2_neoblasts	neoblasts	0.609337	0.420518	0.294055	0.484087
11_3_CGAACTTACAAGACTAATTGGCTC	HNF4i	B1	HNF4i_B1	4_epidermis	epidermis	0.59003	0.430351	0.299534	0.607135
11_3_CTGAGCCAAACAACCAACAAGCTA	control	B2	control_B2	2_neoblasts	neoblasts	0.672137	0.427854	0.29904	0.589856
11_3_CAACCACAACACGACCCAAGACTA	HNF4i	B1	HNF4i_B1	11_phagocytes	phagocytes	0.590663	0.586775	0.300602	0.496207
11_3_AGCAGGAAATTGGCTCTGGTGGTA	HNF4i	B1	HNF4i_B1	2_neoblasts	neoblasts	0.61583	0.419584	0.29342	0.484313
11_3_ACCTCCAAACGCTCGACTAAGGTC	HNF4i	B2	HNF4i_B2	1_pgrn+ parenchymal cells 2	pgrn+ parenchymal cells 2	0.577977	0.43299	0.311835	0.497237
11_3_AGATCGCAGTGTTCTAAGCACCTC	HNF4i	B1	HNF4i_B1	14_aberrant phagocyte progenitors	phagocyte progenitors 1	0.591512	0.464199	0.292998	0.512087
11_3_CAATGGAACGCATACACACCTTAC	control	B2	control_B2	11_phagocytes	phagocytes	0.685716	0.61702	0.296457	0.506116
11_3_CCTCCTGATAGGATGACATCAAGT	HNF4i	B1	HNF4i_B1	2_neoblasts	neoblasts	0.668207	0.433857	0.301916	0.502812
11_3_AGAGTCAAGATAGACACACCTTAC	HNF4i	B2	HNF4i_B2	1_pgrn+ parenchymal cells 2	pgrn+ parenchymal cells 2	0.588835	0.430784	0.377189	0.495904
11_3_GACTAGTAGCTAACGAACACGACC	control	B2	control_B2	2_neoblasts	neoblasts	0.625539	0.425691	0.296962	0.500042
11_3_AACAACCACGGATTGCCCGACAAC	control	B1	control_B1	2_neoblasts	neoblasts	0.659636	0.43052	0.300851	0.496254
11_3_CCAGTTCAACAGATTCCAGATCTG	control	B2	control_B2	1_pgrn+ parenchymal cells 2	pgrn+ parenchymal cells 2	0.537127	0.465254	0.431903	0.462223
11_3_AGTCACTAGACAGTGCACAGCAGA	HNF4i	B1	HNF4i_B1	4_epidermis	epidermis	0.597246	0.458545	0.372922	0.542297
11_3_AACCGAGACCAGTTCAAAGGTACA	control	B1	control_B1	1_pgrn+ parenchymal cells 2	pgrn+ parenchymal cells 2	0.568546	0.555313	0.468816	0.48503
11_3_ACCTCCAAGGAGAACACAGATCTG	HNF4i	B2	HNF4i_B2	1_pgrn+ parenchymal cells 2	pgrn+ parenchymal cells 2	0.600301	0.427458	0.400059	0.501156
11_3_AGTCACTAACACAGAAATAGCGAC	HNF4i	B1	HNF4i_B1	2_neoblasts	neoblasts	0.64463	0.428898	0.299749	0.493732
11_3_AGCAGGAACCATCCTCAGAGTCAA	HNF4i	B1	HNF4i_B1	1_pgrn+ parenchymal cells 2	pgrn+ parenchymal cells 2	0.600213	0.437177	0.425792	0.502984
11_3_GACTAGTACTGAGCCACGCTGATC	control	B2	control_B2	2_neoblasts	neoblasts	0.661431	0.423811	0.296293	0.487877
11_3_CAAGACTATGGAACAAGGAGAACA	control	B2	control_B2	11_phagocytes	phagocytes	0.604992	0.514667	0.295653	0.495573
11_3_CACTTCGAACATTGGCGCCAAGAC	control	B2	control_B2	2_neoblasts	neoblasts	0.619829	0.430127	0.316171	0.504571
11_3_ACAAGCTACTGGCATACAACCACA	HNF4i	B2	HNF4i_B2	2_neoblasts	neoblasts	0.617997	0.409423	0.285908	0.481317
11_3_ACGCTCGACTGGCATAGCGAGTAA	HNF4i	B2	HNF4i_B2	1_pgrn+ parenchymal cells 2	pgrn+ parenchymal cells 2	0.578258	0.453114	0.522165	0.505269
11_3_CGCATACAATTGGCTCAACTCACC	HNF4i	B1	HNF4i_B1	14_aberrant phagocyte progenitors	phagocyte progenitors 1	0.592207	0.470272	0.300477	0.515357
11_3_CCGAAGTAGATAGACAATCCTGTA	HNF4i	B1	HNF4i_B1	2_neoblasts	neoblasts	0.676383	0.429975	0.300481	0.499685
11_3_AGATCGCACAAGGAGCAGCCATGC	HNF4i	B1	HNF4i_B1	4_epidermis	epidermis	0.59253	0.473739	0.301126	0.515256
11_3_AGAGTCAACCAGTTCACATACCAA	HNF4i	B2	HNF4i_B2	11_phagocytes	phagocytes	0.597969	0.563372	0.299171	0.555328
11_3_AAGGTACAGACAGTGCCTAAGGTC	control	B1	control_B1	4_epidermis	epidermis	0.58532	0.429555	0.295788	0.581098
11_3_AACAACCACCTCCTGAGCCACATA	control	B1	control_B1	1_pgrn+ parenchymal cells 2	pgrn+ parenchymal cells 2	0.591309	0.466722	0.424694	0.527105
11_3_CTCAATGAACGTATCAAGCAGGAA	control	B2	control_B2	4_epidermis	epidermis	0.592934	0.438059	0.301999	0.511292
11_3_CATCAAGTACACGACCACCTCCAA	HNF4i	B2	HNF4i_B2	14_aberrant phagocyte progenitors	phagocyte progenitors 1	0.609268	0.467742	0.294313	0.514324
11_3_ATCCTGTAGCCACATAGGAGAACA	HNF4i	B1	HNF4i_B1	4_epidermis	epidermis	0.58547	0.428799	0.297439	0.626074
11_3_AAGGTACACCGTGAGATGGCTTCA	control	B1	control_B1	11_phagocytes	phagocytes	0.58309	0.577511	0.340415	0.482411
11_3_CACTTCGACGACACACTCCGTCTA	control	B2	control_B2	17_phagocyte progenitors 1	phagocyte progenitors 1	0.655523	0.46828	0.297449	0.505583
11_3_ACTATGCACCGTGAGACAACCACA	HNF4i	B2	HNF4i_B2	1_pgrn+ parenchymal cells 2	pgrn+ parenchymal cells 2	0.591321	0.451371	0.342804	0.489472
11_3_CGCATACACAATGGAAGTCGTAGA	HNF4i	B1	HNF4i_B1	1_pgrn+ parenchymal cells 2	pgrn+ parenchymal cells 2	0.576176	0.425352	0.402649	0.490953
11_3_AACGCTTAAGATGTACCAGCGTTA	control	B1	control_B1	4_epidermis	epidermis	0.591036	0.44096	0.30127	0.560005
11_3_AACGTGATAGAGTCAAGAGTTAGC	control	B1	control_B1	17_phagocyte progenitors 1	phagocyte progenitors 1	0.644099	0.447896	0.297523	0.495704
11_3_CAACCACAAAGACGGACAAGACTA	HNF4i	B1	HNF4i_B1	4_epidermis	epidermis	0.494402	0.378859	0.264112	0.548704
11_3_AGTCACTATGGAACAACAAGGAGC	HNF4i	B1	HNF4i_B1	14_aberrant phagocyte progenitors	phagocyte progenitors 1	0.568634	0.424485	0.28892	0.486203
11_3_CCGAAGTAAAGGACACAGATGTAC	HNF4i	B1	HNF4i_B1	14_aberrant phagocyte progenitors	phagocyte progenitors 1	0.640818	0.43827	0.298174	0.529234
11_3_AGTACAAGCACTTCGACAAGACTA	HNF4i	B2	HNF4i_B2	14_aberrant phagocyte progenitors	phagocyte progenitors 1	0.688864	0.426767	0.284535	0.489146
11_3_CCGTGAGACAAGACTAAGATCGCA	HNF4i	B1	HNF4i_B1	4_epidermis	epidermis	0.547455	0.413019	0.284512	0.565584
11_3_CGCATACAGATAGACAGGAGAACA	HNF4i	B1	HNF4i_B1	2_neoblasts	neoblasts	0.615805	0.42417	0.296536	0.48829
11_3_AACGTGATCTGAGCCAACCTCCAA	control	B1	control_B1	17_phagocyte progenitors 1	phagocyte progenitors 1	0.591163	0.434437	0.300957	0.505937
11_3_AGTGGTCAGCGAGTAAACGTATCA	control	B1	control_B1	1_pgrn+ parenchymal cells 2	pgrn+ parenchymal cells 2	0.598422	0.438908	0.634125	0.495462
11_3_CGCATACAAACGCTTACGCATACA	HNF4i	B1	HNF4i_B1	14_aberrant phagocyte progenitors	phagocyte progenitors 1	0.624831	0.461061	0.294406	0.521186
11_3_CATACCAACCATCCTCCAATGGAA	control	B2	control_B2	11_phagocytes	phagocytes	0.570129	0.561707	0.292942	0.492802
11_3_ATTGAGGAGCTAACGAATTGGCTC	HNF4i	B1	HNF4i_B1	2_neoblasts	neoblasts	0.609913	0.419784	0.293556	0.493243
11_3_CCTCCTGAACGTATCATGGCTTCA	HNF4i	B1	HNF4i_B1	4_epidermis	epidermis	0.629935	0.427946	0.299102	0.556088
11_3_GAGCTGAACAAGGAGCTGGCTTCA	control	B2	control_B2	14_aberrant phagocyte progenitors	phagocyte progenitors 1	0.571859	0.403316	0.282366	0.464285
11_3_ACCTCCAATGGAACAAGGAGAACA	HNF4i	B2	HNF4i_B2	4_epidermis	epidermis	0.604262	0.428298	0.297706	0.540329
11_3_AGTGGTCAAACTCACCCGCATACA	control	B1	control_B1	4_epidermis	epidermis	0.595613	0.450649	0.300399	0.579847
11_3_AACAACCAAGATGTACCGCTGATC	control	B1	control_B1	11_phagocytes	phagocytes	0.592541	0.502377	0.301848	0.497943
11_3_AGTACAAGCCATCCTCTCTTCACA	HNF4i	B2	HNF4i_B2	1_pgrn+ parenchymal cells 2	pgrn+ parenchymal cells 2	0.580678	0.467711	0.737098	0.506034
11_3_ACGCTCGAATCCTGTAACCTCCAA	HNF4i	B2	HNF4i_B2	1_pgrn+ parenchymal cells 2	pgrn+ parenchymal cells 2	0.580707	0.469467	0.402198	0.489091
11_3_AGCAGGAACAAGGAGCAACTCACC	HNF4i	B1	HNF4i_B1	4_epidermis	epidermis	0.595684	0.439915	0.301005	0.535136
11_3_CGCATACAAACCGAGACTGGCATA	HNF4i	B1	HNF4i_B1	1_pgrn+ parenchymal cells 2	pgrn+ parenchymal cells 2	0.566816	0.447653	0.321651	0.491188
11_3_AGCAGGAAAAGAGATCATTGAGGA	HNF4i	B1	HNF4i_B1	4_epidermis	epidermis	0.591349	0.429328	0.300042	0.594939
11_3_CATACCAAAGCAGGAAACAAGCTA	control	B2	control_B2	2_neoblasts	neoblasts	0.678235	0.437557	0.299332	0.493025
11_3_AACGTGATATGCCTAATCCGTCTA	control	B1	control_B1	2_neoblasts	neoblasts	0.624248	0.437117	0.298205	0.493637
11_3_GACTAGTACGCATACATTCACGCA	control	B2	control_B2	1_pgrn+ parenchymal cells 2	pgrn+ parenchymal cells 2	0.610837	0.500665	0.301121	0.501299
11_3_AGATCGCACCTAATCCCAACCACA	HNF4i	B1	HNF4i_B1	14_aberrant phagocyte progenitors	phagocyte progenitors 1	0.585965	0.475112	0.29932	0.502666
11_3_CAACCACACCATCCTCGTACGCAA	HNF4i	B1	HNF4i_B1	2_neoblasts	neoblasts	0.6994	0.427552	0.298835	0.492183
11_3_CCAGTTCAAACCGAGAAAGGACAC	control	B2	control_B2	17_phagocyte progenitors 1	phagocyte progenitors 1	0.604298	0.453829	0.299118	0.525284
11_3_AAGGTACAGCCACATAACCTCCAA	control	B1	control_B1	4_epidermis	epidermis	0.500717	0.386714	0.260537	0.523147
11_3_AGTGGTCAAACTCACCAGATCGCA	control	B1	control_B1	17_phagocyte progenitors 1	phagocyte progenitors 1	0.650156	0.437629	0.298547	0.492725
11_3_ATCCTGTAGCTAACGACTGGCATA	HNF4i	B1	HNF4i_B1	11_phagocytes	phagocytes	0.576399	0.459977	0.295641	0.493155
11_3_ATCCTGTAGAATCTGAACACGACC	HNF4i	B1	HNF4i_B1	4_epidermis	epidermis	0.605106	0.440581	0.298196	0.547653
11_3_ATGCCTAATATCAGCACTAAGGTC	control	B1	control_B1	2_neoblasts	neoblasts	0.628143	0.427958	0.298503	0.524838
11_3_AAGACGGAAACCGAGAACAGCAGA	control	B1	control_B1	1_pgrn+ parenchymal cells 2	pgrn+ parenchymal cells 2	0.589092	0.434406	0.35103	0.495042
11_3_ACGCTCGAGCGAGTAAAGATGTAC	HNF4i	B2	HNF4i_B2	4_epidermis	epidermis	0.580521	0.440262	0.295878	0.50526
11_3_AGCAGGAAAGCCATGCTATCAGCA	HNF4i	B1	HNF4i_B1	1_pgrn+ parenchymal cells 2	pgrn+ parenchymal cells 2	0.605352	0.43098	0.330859	0.496129
11_3_CCGAAGTACTCAATGAATTGGCTC	HNF4i	B1	HNF4i_B1	4_epidermis	epidermis	0.556123	0.409394	0.286496	0.547989
11_3_CGAACTTAACGCTCGACGACACAC	HNF4i	B1	HNF4i_B1	4_epidermis	epidermis	0.586445	0.44454	0.297053	0.573465
11_3_AGTCACTACCGTGAGAGAATCTGA	HNF4i	B1	HNF4i_B1	4_epidermis	epidermis	0.520126	0.388945	0.270358	0.626644
11_3_ACAAGCTACGAACTTAACCACTGT	HNF4i	B2	HNF4i_B2	14_aberrant phagocyte progenitors	phagocyte progenitors 1	0.600176	0.434618	0.298782	0.517197
11_3_ACCACTGTCTGTAGCCGTGTTCTA	control	B1	control_B1	17_phagocyte progenitors 1	phagocyte progenitors 1	0.536572	0.43743	0.337211	0.503151
11_3_CCTCCTGAGAGTTAGCGTCGTAGA	HNF4i	B1	HNF4i_B1	2_neoblasts	neoblasts	0.579275	0.433592	0.296278	0.494586
11_3_ACCACTGTCCTCTATCAGTCACTA	control	B1	control_B1	17_phagocyte progenitors 1	phagocyte progenitors 1	0.603353	0.43103	0.285584	0.488322
11_3_CCGAAGTACTCAATGAACTATGCA	HNF4i	B1	HNF4i_B1	4_epidermis	epidermis	0.602219	0.434057	0.302647	0.525522
11_3_CATACCAAAACCGAGAACTATGCA	control	B2	control_B2	11_phagocytes	phagocytes	0.601681	0.509715	0.301469	0.496645
11_3_CGCATACACCGTGAGAACGTATCA	HNF4i	B1	HNF4i_B1	4_epidermis	epidermis	0.572398	0.463544	0.283343	0.569653
11_3_ACCACTGTAGAGTCAAAACCGAGA	control	B1	control_B1	11_phagocytes	phagocytes	0.595236	0.581323	0.299536	0.497359
11_3_GAGCTGAACAACCACAAACGCTTA	control	B2	control_B2	4_epidermis	epidermis	0.562985	0.415262	0.290483	0.575008
11_3_ATTGAGGACCTCCTGAGATGAATC	HNF4i	B1	HNF4i_B1	14_aberrant phagocyte progenitors	phagocyte progenitors 1	0.664739	0.46486	0.29062	0.489258
11_3_CCGTGAGAAGAGTCAATGGCTTCA	HNF4i	B1	HNF4i_B1	14_aberrant phagocyte progenitors	phagocyte progenitors 1	0.592155	0.438082	0.292905	0.554432
11_3_AGTGGTCACGACACACACGTATCA	control	B1	control_B1	17_phagocyte progenitors 1	phagocyte progenitors 1	0.679207	0.471015	0.299718	0.495365
11_3_CCGAAGTAAAGACGGAAGTGGTCA	HNF4i	B1	HNF4i_B1	11_phagocytes	phagocytes	0.581929	0.504014	0.297194	0.509377
11_3_AGTGGTCAAGTACAAGCGGATTGC	control	B1	control_B1	1_pgrn+ parenchymal cells 2	pgrn+ parenchymal cells 2	0.585107	0.488576	0.314576	0.502447
11_3_AAACATCGCCATCCTCCATCAAGT	control	B1	control_B1	11_phagocytes	phagocytes	0.601729	0.544526	0.300087	0.500031
11_3_ACGCTCGACAACCACAATAGCGAC	HNF4i	B2	HNF4i_B2	14_aberrant phagocyte progenitors	phagocyte progenitors 1	0.628582	0.403399	0.280794	0.463308
11_3_CAACCACAGACTAGTACAAGGAGC	HNF4i	B1	HNF4i_B1	1_pgrn+ parenchymal cells 2	pgrn+ parenchymal cells 2	0.594474	0.489414	0.423505	0.502097
11_3_AACGCTTAACGTATCAAATCCGTC	control	B1	control_B1	17_phagocyte progenitors 1	phagocyte progenitors 1	0.549285	0.398927	0.273509	0.464315
11_3_ATTGAGGAGGTGCGAAATAGCGAC	HNF4i	B1	HNF4i_B1	4_epidermis	epidermis	0.591312	0.438192	0.297707	0.589626
11_3_AACGTGATATGCCTAAATTGGCTC	control	B1	control_B1	11_phagocytes	phagocytes	0.593386	0.524135	0.297843	0.490504
11_3_ATTGAGGAACACGACCGAGCTGAA	HNF4i	B1	HNF4i_B1	4_epidermis	epidermis	0.545023	0.421351	0.283577	0.709956
11_3_ACTATGCACAATGGAAAGTCACTA	HNF4i	B2	HNF4i_B2	2_neoblasts	neoblasts	0.68133	0.42335	0.29598	0.512736
11_3_CAACCACATATCAGCAGCGAGTAA	HNF4i	B1	HNF4i_B1	4_epidermis	epidermis	0.602466	0.48242	0.295487	0.58101
11_3_ACAGCAGAAGTGGTCAGAACAGGC	HNF4i	B2	HNF4i_B2	14_aberrant phagocyte progenitors	phagocyte progenitors 1	0.622162	0.468241	0.295912	0.519699
11_3_ATTGAGGAACACGACCCACCTTAC	HNF4i	B1	HNF4i_B1	14_aberrant phagocyte progenitors	phagocyte progenitors 1	0.572425	0.424474	0.294113	0.48587
11_3_AGATCGCACACCTTACGGTGCGAA	HNF4i	B1	HNF4i_B1	4_epidermis	epidermis	0.512155	0.396275	0.270938	0.627699
11_3_CAACCACAAACTCACCAAGACGGA	HNF4i	B1	HNF4i_B1	4_epidermis	epidermis	0.590478	0.429237	0.2966	0.609367
11_3_ACTATGCAAGATGTACACCACTGT	HNF4i	B2	HNF4i_B2	1_pgrn+ parenchymal cells 2	pgrn+ parenchymal cells 2	0.588976	0.459514	0.300477	0.495996
11_3_CACTTCGACCTCCTGAAACTCACC	control	B2	control_B2	17_phagocyte progenitors 1	phagocyte progenitors 1	0.60177	0.53023	0.340187	0.500628
11_3_ACAGCAGAGCTCGGTAGCTCGGTA	HNF4i	B2	HNF4i_B2	4_epidermis	epidermis	0.582002	0.426493	0.297507	0.655769
11_3_AGTCACTAGTGTTCTACGAACTTA	HNF4i	B1	HNF4i_B1	1_pgrn+ parenchymal cells 2	pgrn+ parenchymal cells 2	0.608146	0.432611	0.413287	0.495237
11_3_ACCTCCAAACTATGCAACAGCAGA	HNF4i	B2	HNF4i_B2	14_aberrant phagocyte progenitors	phagocyte progenitors 1	0.571704	0.458615	0.293118	0.487195
11_3_AACGCTTACTAAGGTCCTGTAGCC	control	B1	control_B1	2_neoblasts	neoblasts	0.61581	0.425433	0.297395	0.498024
11_3_CGACTGGACACTTCGAACATTGGC	HNF4i	B1	HNF4i_B1	4_epidermis	epidermis	0.579636	0.43705	0.296525	0.606924
11_3_CGACTGGAATAGCGACCATACCAA	HNF4i	B1	HNF4i_B1	2_neoblasts	neoblasts	0.634576	0.418042	0.292373	0.481237
11_3_CCGTGAGACCATCCTCGCTAACGA	HNF4i	B1	HNF4i_B1	1_pgrn+ parenchymal cells 2	pgrn+ parenchymal cells 2	0.55423	0.481295	0.335427	0.473363
11_3_CAGCGTTAAAGGTACAGAACAGGC	control	B2	control_B2	4_epidermis	epidermis	0.581264	0.432854	0.297512	0.545363
11_3_ACGCTCGACTGAGCCACAGCGTTA	HNF4i	B2	HNF4i_B2	1_pgrn+ parenchymal cells 2	pgrn+ parenchymal cells 2	0.593164	0.443033	0.350036	0.497082
11_3_CGAACTTAAGTACAAGCCGACAAC	HNF4i	B1	HNF4i_B1	2_neoblasts	neoblasts	0.654005	0.431162	0.301288	0.506284
11_3_ACGCTCGAATCATTCCCATCAAGT	HNF4i	B2	HNF4i_B2	1_pgrn+ parenchymal cells 2	pgrn+ parenchymal cells 2	0.517489	0.406409	0.350718	0.451577
11_3_ACACAGAACCTCCTGACAGCGTTA	control	B1	control_B1	2_neoblasts	neoblasts	0.631939	0.426247	0.297306	0.498758
11_3_AAACATCGAGATGTACGCCACATA	control	B1	control_B1	17_phagocyte progenitors 1	phagocyte progenitors 1	0.617638	0.426891	0.295379	0.503555
11_3_AAGGTACAAGATCGCATATCAGCA	control	B1	control_B1	4_epidermis	epidermis	0.518368	0.43347	0.269658	0.56021
11_3_AACGCTTAGTGTTCTACCAGTTCA	control	B1	control_B1	4_epidermis	epidermis	0.58133	0.447117	0.295066	0.574288
11_3_GAGCTGAAATTGGCTCAACGTGAT	control	B2	control_B2	1_pgrn+ parenchymal cells 2	pgrn+ parenchymal cells 2	0.587523	0.430917	0.299919	0.496056
11_3_CGACTGGATGAAGAGATGGAACAA	HNF4i	B1	HNF4i_B1	2_neoblasts	neoblasts	0.720803	0.429573	0.300208	0.49451
11_3_AGTGGTCAAGGCTAACCAATGGAA	control	B1	control_B1	11_phagocytes	phagocytes	0.537102	0.579043	0.280295	0.469558
11_3_CCGTGAGATATCAGCATGGCTTCA	HNF4i	B1	HNF4i_B1	4_epidermis	epidermis	0.606864	0.422813	0.29326	0.577514
11_3_ATTGAGGAAACTCACCACAAGCTA	HNF4i	B1	HNF4i_B1	14_aberrant phagocyte progenitors	phagocyte progenitors 1	0.591716	0.518163	0.298288	0.540839
11_3_AAACATCGCTGAGCCAACCTCCAA	control	B1	control_B1	1_pgrn+ parenchymal cells 2	pgrn+ parenchymal cells 2	0.590091	0.453519	0.298505	0.492927
11_3_AACGTGATCATACCAAAAGGTACA	control	B1	control_B1	2_neoblasts	neoblasts	0.601482	0.442819	0.295762	0.502713
11_3_AAACATCGGACTAGTATAGGATGA	control	B1	control_B1	1_pgrn+ parenchymal cells 2	pgrn+ parenchymal cells 2	0.57675	0.449517	0.309653	0.485135
11_3_AAACATCGCACTTCGATGGCTTCA	control	B1	control_B1	11_phagocytes	phagocytes	0.511855	0.434544	0.270823	0.449142
11_3_AGTGGTCACACTTCGAATAGCGAC	control	B1	control_B1	1_pgrn+ parenchymal cells 2	pgrn+ parenchymal cells 2	0.572933	0.436169	0.358205	0.501427
11_3_GACTAGTACAATGGAAATTGGCTC	control	B2	control_B2	11_phagocytes	phagocytes	0.535657	0.51595	0.276321	0.455076
11_3_AACAACCAACACAGAAATGCCTAA	control	B1	control_B1	1_pgrn+ parenchymal cells 2	pgrn+ parenchymal cells 2	0.592164	0.528836	0.415061	0.500831
11_3_CGACTGGAAACGCTTACGGATTGC	HNF4i	B1	HNF4i_B1	2_neoblasts	neoblasts	0.265947	0.230196	0.16089	0.258508
11_3_CGAACTTATCTTCACACCGACAAC	HNF4i	B1	HNF4i_B1	2_neoblasts	neoblasts	0.601692	0.403779	0.282681	0.464819
11_3_ATGCCTAACGACACACCGCATACA	control	B1	control_B1	4_epidermis	epidermis	0.597548	0.432333	0.302083	0.50796
11_3_ACACAGAAAACAACCACTGGCATA	control	B1	control_B1	2_neoblasts	neoblasts	0.695423	0.426467	0.298098	0.504398
11_3_AAACATCGACGTATCACTGAGCCA	control	B1	control_B1	2_neoblasts	neoblasts	0.652917	0.426872	0.298373	0.4914
11_3_ACAGCAGACCTCTATCAGATGTAC	HNF4i	B2	HNF4i_B2	2_neoblasts	neoblasts	0.658274	0.42813	0.29862	0.500476
11_3_ATTGAGGAGAATCTGACGCATACA	HNF4i	B1	HNF4i_B1	14_aberrant phagocyte progenitors	phagocyte progenitors 1	0.612663	0.467812	0.299633	0.494192
11_3_GAGCTGAAATAGCGACAGCCATGC	control	B2	control_B2	14_aberrant phagocyte progenitors	phagocyte progenitors 1	0.635056	0.466811	0.299052	0.492552
11_3_CAACCACAGAGTTAGCACTATGCA	HNF4i	B1	HNF4i_B1	4_epidermis	epidermis	0.215387	0.216579	0.225882	0.412366
11_3_CCGAAGTAACATTGGCAAGACGGA	HNF4i	B1	HNF4i_B1	2_neoblasts	neoblasts	0.652067	0.427963	0.299114	0.51508
11_3_ACCACTGTGAACAGGCCGAACTTA	control	B1	control_B1	1_pgrn+ parenchymal cells 2	pgrn+ parenchymal cells 2	0.605588	0.418817	0.292899	0.482129
11_3_ACCACTGTACCACTGTCTAAGGTC	control	B1	control_B1	2_neoblasts	neoblasts	0.689471	0.43015	0.3006	0.497171
11_3_CTCAATGAAGATGTACGCTCGGTA	control	B2	control_B2	2_neoblasts	neoblasts	0.695259	0.43249	0.299504	0.512523
11_3_AACAACCAACAGATTCCTAAGGTC	control	B1	control_B1	2_neoblasts	neoblasts	0.63765	0.434906	0.293106	0.492315
11_3_CCGAAGTACGAACTTAGCGAGTAA	HNF4i	B1	HNF4i_B1	1_pgrn+ parenchymal cells 2	pgrn+ parenchymal cells 2	0.586984	0.44505	0.391899	0.49497
11_3_CGAACTTAAAGAGATCCCATCCTC	HNF4i	B1	HNF4i_B1	4_epidermis	epidermis	0.591968	0.440231	0.301628	0.554545
11_3_CTGAGCCAGATAGACACACCTTAC	control	B2	control_B2	1_pgrn+ parenchymal cells 2	pgrn+ parenchymal cells 2	0.531091	0.400857	0.272349	0.447317
11_3_CCGTGAGACCTAATCCAAGAGATC	HNF4i	B1	HNF4i_B1	1_pgrn+ parenchymal cells 2	pgrn+ parenchymal cells 2	0.589203	0.430098	0.343144	0.498485
11_3_CCGAAGTACAATGGAACTGAGCCA	HNF4i	B1	HNF4i_B1	11_phagocytes	phagocytes	0.399804	0.607967	0.227019	0.372566
11_3_AGATCGCACAATGGAAATTGGCTC	HNF4i	B1	HNF4i_B1	1_pgrn+ parenchymal cells 2	pgrn+ parenchymal cells 2	0.586953	0.43873	0.315286	0.493648
11_3_ACAGCAGAAGTCACTACACCTTAC	HNF4i	B2	HNF4i_B2	1_pgrn+ parenchymal cells 2	pgrn+ parenchymal cells 2	0.585886	0.482799	0.360427	0.494638
11_3_CGAACTTAGACAGTGCCGAACTTA	HNF4i	B1	HNF4i_B1	4_epidermis	epidermis	0.572545	0.422922	0.28856	0.558851
11_3_AACGCTTAAATGTTGCTGAAGAGA	control	B1	control_B1	2_neoblasts	neoblasts	0.610983	0.423376	0.295356	0.491533
11_3_AGATCGCAAACTCACCACATTGGC	HNF4i	B1	HNF4i_B1	4_epidermis	epidermis	0.523019	0.398496	0.275116	0.533496
11_3_ACCACTGTGTACGCAAAGATCGCA	control	B1	control_B1	11_phagocytes	phagocytes	0.518516	0.677232	0.273023	0.469458
11_3_ACTATGCAATGCCTAACTGGCATA	HNF4i	B2	HNF4i_B2	2_neoblasts	neoblasts	0.571251	0.407682	0.279032	0.458638
11_3_ACCTCCAAAGAGTCAAGTCTGTCA	HNF4i	B2	HNF4i_B2	14_aberrant phagocyte progenitors	phagocyte progenitors 1	0.671145	0.434802	0.29859	0.492424
11_3_CAACCACAGCCACATAGATAGACA	HNF4i	B1	HNF4i_B1	1_pgrn+ parenchymal cells 2	pgrn+ parenchymal cells 2	0.589119	0.448878	0.300171	0.504912
11_3_AAGGTACAGTCGTAGAGCCAAGAC	control	B1	control_B1	14_aberrant phagocyte progenitors	phagocyte progenitors 1	0.607046	0.422111	0.295137	0.48592
11_3_CTGTAGCCCATACCAACCATCCTC	HNF4i	B2	HNF4i_B2	11_phagocytes	phagocytes	0.590384	0.470554	0.29853	0.492697
11_3_CACTTCGACATCAAGTGATAGACA	control	B2	control_B2	11_phagocytes	phagocytes	0.551898	0.575965	0.346272	0.479139
11_3_AAACATCGGAGTTAGCCATACCAA	control	B1	control_B1	1_pgrn+ parenchymal cells 2	pgrn+ parenchymal cells 2	0.601563	0.467177	0.318656	0.499774
11_3_ACACAGAAATTGGCTCAGATCGCA	control	B1	control_B1	17_phagocyte progenitors 1	phagocyte progenitors 1	0.606871	0.489305	0.347493	0.496408
11_3_ACATTGGCATGCCTAAAGTACAAG	control	B1	control_B1	1_pgrn+ parenchymal cells 2	pgrn+ parenchymal cells 2	0.572221	0.426139	0.294035	0.484707
11_3_AACGCTTAAGTCACTACTGGCATA	control	B1	control_B1	1_pgrn+ parenchymal cells 2	pgrn+ parenchymal cells 2	0.611888	0.438669	0.452787	0.521149
11_3_ATGCCTAAAATCCGTCCATCAAGT	control	B1	control_B1	11_phagocytes	phagocytes	0.499908	0.453215	0.323162	0.449575
11_3_ACATTGGCAAGGACACCTGTAGCC	control	B1	control_B1	1_pgrn+ parenchymal cells 2	pgrn+ parenchymal cells 2	0.591751	0.447454	0.404079	0.496773
11_3_ATCCTGTATGGTGGTATTCACGCA	HNF4i	B1	HNF4i_B1	1_pgrn+ parenchymal cells 2	pgrn+ parenchymal cells 2	0.521101	0.410784	0.273621	0.456965
11_3_ACAAGCTACAACCACATTCACGCA	HNF4i	B2	HNF4i_B2	2_neoblasts	neoblasts	0.620354	0.430998	0.301176	0.505301
11_3_CATCAAGTCGCATACACCTCTATC	HNF4i	B2	HNF4i_B2	2_neoblasts	neoblasts	0.668707	0.442827	0.299809	0.513597
11_3_AAGGTACAAGATGTACAGTCACTA	control	B1	control_B1	2_neoblasts	neoblasts	0.631867	0.424816	0.296975	0.531416
11_3_AACAACCACCGAAGTAGCCAAGAC	control	B1	control_B1	11_phagocytes	phagocytes	0.588983	0.438753	0.30048	0.496
11_3_ACCACTGTGTCTGTCAATCATTCC	control	B1	control_B1	2_neoblasts	neoblasts	0.585136	0.401999	0.281471	0.468013
11_3_ACCACTGTGAATCTGACGGATTGC	control	B1	control_B1	11_phagocytes	phagocytes	0.545654	0.514096	0.281841	0.473207
11_3_AACGCTTAACGTATCAACTATGCA	control	B1	control_B1	2_neoblasts	neoblasts	0.640312	0.446876	0.297237	0.494173
11_3_CCTCCTGAGACAGTGCCGAACTTA	HNF4i	B1	HNF4i_B1	1_pgrn+ parenchymal cells 2	pgrn+ parenchymal cells 2	0.567825	0.438304	0.320667	0.475354
11_3_AACGTGATGACAGTGCAAACATCG	control	B1	control_B1	17_phagocyte progenitors 1	phagocyte progenitors 1	0.615644	0.444306	0.299498	0.502103
11_3_ACACAGAAATAGCGACAACGTGAT	control	B1	control_B1	11_phagocytes	phagocytes	0.572474	0.47431	0.294132	0.488914
11_3_AACAACCACGACACACCTGTAGCC	control	B1	control_B1	2_neoblasts	neoblasts	0.620433	0.425082	0.297157	0.500106
11_3_CCAGTTCAACAGCAGAAATCCGTC	control	B2	control_B2	2_neoblasts	neoblasts	0.637356	0.42692	0.297764	0.491024
11_3_AGTGGTCAGACAGTGCCGCATACA	control	B1	control_B1	2_neoblasts	neoblasts	0.627031	0.432651	0.302299	0.498052
11_3_CTGAGCCAAGAGTCAAATTGAGGA	control	B2	control_B2	1_pgrn+ parenchymal cells 2	pgrn+ parenchymal cells 2	0.592964	0.449979	0.37514	0.497563
11_3_CGCTGATCACCACTGTCGGATTGC	HNF4i	B2	HNF4i_B2	4_epidermis	epidermis	0.594242	0.452714	0.302502	0.55347
11_3_AGCAGGAAACAAGCTAAGCAGGAA	HNF4i	B1	HNF4i_B1	4_epidermis	epidermis	0.565578	0.424401	0.291481	0.53781
11_3_ACACAGAATTCACGCACAATGGAA	control	B1	control_B1	11_phagocytes	phagocytes	0.508646	0.49572	0.319336	0.458263
11_3_CGAACTTACACCTTACCGGATTGC	HNF4i	B1	HNF4i_B1	2_neoblasts	neoblasts	0.273206	0.248755	0.16192	0.267896
11_3_AACAACCAACACAGAACACCTTAC	control	B1	control_B1	1_pgrn+ parenchymal cells 2	pgrn+ parenchymal cells 2	0.580478	0.496732	0.404406	0.491468
11_3_AGTGGTCACCATCCTCCTGAGCCA	control	B1	control_B1	1_pgrn+ parenchymal cells 2	pgrn+ parenchymal cells 2	0.579225	0.466396	0.296728	0.500853
11_3_CGACTGGAAAGACGGACACTTCGA	HNF4i	B1	HNF4i_B1	11_phagocytes	phagocytes	0.587966	0.479355	0.300089	0.509746
11_3_ACATTGGCGCCAAGACACGTATCA	control	B1	control_B1	17_phagocyte progenitors 1	phagocyte progenitors 1	0.614267	0.434956	0.299385	0.50933
11_3_CCGTGAGAAAGAGATCGTACGCAA	HNF4i	B1	HNF4i_B1	14_aberrant phagocyte progenitors	phagocyte progenitors 1	0.625678	0.415987	0.275442	0.471747
11_3_CCTCCTGACCTAATCCACCACTGT	HNF4i	B1	HNF4i_B1	2_neoblasts	neoblasts	0.662775	0.42879	0.299676	0.517324
11_3_AGATCGCAGGAGAACAAGCACCTC	HNF4i	B1	HNF4i_B1	11_phagocytes	phagocytes	0.588916	0.507096	0.300166	0.495094
11_3_AAACATCGCTGAGCCAAGAGTCAA	control	B1	control_B1	11_phagocytes	phagocytes	0.547012	0.411175	0.284341	0.468661
11_3_CGAACTTAACCTCCAAGTACGCAA	HNF4i	B1	HNF4i_B1	4_epidermis	epidermis	0.603024	0.464744	0.301088	0.640293
11_3_CGCTGATCCCGTGAGAGCTAACGA	HNF4i	B2	HNF4i_B2	2_neoblasts	neoblasts	0.647729	0.43667	0.300287	0.494643
11_3_ACCACTGTCAACCACATTCACGCA	control	B1	control_B1	4_epidermis	epidermis	0.465261	0.355301	0.248105	0.598471
11_3_CTGAGCCACTAAGGTCCATACCAA	control	B2	control_B2	1_pgrn+ parenchymal cells 2	pgrn+ parenchymal cells 2	0.559975	0.44414	0.374828	0.475413
11_3_CCAGTTCATCTTCACATGGCTTCA	control	B2	control_B2	1_pgrn+ parenchymal cells 2	pgrn+ parenchymal cells 2	0.556784	0.425083	0.407949	0.472195
11_3_CCTCCTGAAGAGTCAAGCCAAGAC	HNF4i	B1	HNF4i_B1	1_pgrn+ parenchymal cells 2	pgrn+ parenchymal cells 2	0.59259	0.494803	0.299466	0.49529
11_3_ATTGAGGAGAGTTAGCAGCCATGC	HNF4i	B1	HNF4i_B1	11_phagocytes	phagocytes	0.582952	0.638965	0.297799	0.496547
11_3_AGATCGCAAACGTGATGATGAATC	HNF4i	B1	HNF4i_B1	4_epidermis	epidermis	0.537922	0.413977	0.280846	0.540114
11_3_CGACTGGACCATCCTCAGTCACTA	HNF4i	B1	HNF4i_B1	4_epidermis	epidermis	0.591013	0.433529	0.301261	0.630729
11_3_CGAACTTAAGCAGGAAAACGTGAT	HNF4i	B1	HNF4i_B1	1_pgrn+ parenchymal cells 2	pgrn+ parenchymal cells 2	0.577074	0.4906	0.327668	0.487214
11_3_CGCATACAGACAGTGCGCGAGTAA	HNF4i	B1	HNF4i_B1	4_epidermis	epidermis	0.593529	0.432546	0.302228	0.555961
11_3_CGACTGGATCCGTCTAAACGTGAT	HNF4i	B1	HNF4i_B1	4_epidermis	epidermis	0.605448	0.433369	0.302179	0.559898
11_3_ATCCTGTAAACTCACCAAGGACAC	HNF4i	B1	HNF4i_B1	4_epidermis	epidermis	0.559793	0.411261	0.284108	0.535904
11_3_CCGAAGTAACCACTGTCAACCACA	HNF4i	B1	HNF4i_B1	2_neoblasts	neoblasts	0.640989	0.424723	0.296913	0.493338
11_3_CGAACTTAATTGGCTCAGATGTAC	HNF4i	B1	HNF4i_B1	1_pgrn+ parenchymal cells 2	pgrn+ parenchymal cells 2	0.586964	0.462222	0.299704	0.503296
11_3_ACACAGAAAGATGTACCACTTCGA	control	B1	control_B1	11_phagocytes	phagocytes	0.605076	0.469309	0.302328	0.51756
11_3_AGATCGCAAGATCGCACCAGTTCA	HNF4i	B1	HNF4i_B1	1_pgrn+ parenchymal cells 2	pgrn+ parenchymal cells 2	0.60219	0.437855	0.3713	0.496229
11_3_CGCATACAATAGCGACAGCCATGC	HNF4i	B1	HNF4i_B1	4_epidermis	epidermis	0.589028	0.437464	0.300498	0.642306
11_3_AGCAGGAAAAGAGATCAACGCTTA	HNF4i	B1	HNF4i_B1	2_neoblasts	neoblasts	0.632177	0.42574	0.297603	0.490097
11_3_AACCGAGACAAGACTAAGCACCTC	control	B1	control_B1	1_pgrn+ parenchymal cells 2	pgrn+ parenchymal cells 2	0.586209	0.464005	0.299413	0.493164
11_3_ACACAGAAAGAGTCAATCTTCACA	control	B1	control_B1	11_phagocytes	phagocytes	0.587902	0.585246	0.300065	0.519301
11_3_ACATTGGCCTAAGGTCAAGGACAC	control	B1	control_B1	17_phagocyte progenitors 1	phagocyte progenitors 1	0.592038	0.489417	0.298301	0.501064
11_3_CAAGACTAAAGGTACAGCCAAGAC	control	B2	control_B2	2_neoblasts	neoblasts	0.605851	0.425869	0.297691	0.490246
11_3_ACACAGAACGACACACATTGGCTC	control	B1	control_B1	14_aberrant phagocyte progenitors	phagocyte progenitors 1	0.616001	0.42561	0.296873	0.48886
11_3_AACGTGATTCTTCACAAGCACCTC	control	B1	control_B1	4_epidermis	epidermis	0.514051	0.4069	0.270135	0.820972
11_3_CAATGGAACCGTGAGAACGCTCGA	control	B2	control_B2	1_pgrn+ parenchymal cells 2	pgrn+ parenchymal cells 2	0.590664	0.470726	0.705494	0.498102
11_3_CGACTGGACTCAATGAACTATGCA	HNF4i	B1	HNF4i_B1	4_epidermis	epidermis	0.591189	0.430996	0.300567	0.514951
11_3_AAGACGGAAGAGTCAAAGGCTAAC	control	B1	control_B1	1_pgrn+ parenchymal cells 2	pgrn+ parenchymal cells 2	0.545394	0.440928	0.315849	0.466578
11_3_CGCATACAATAGCGACTCTTCACA	HNF4i	B1	HNF4i_B1	4_epidermis	epidermis	0.553082	0.418979	0.283637	0.602654
11_3_CAGATCTGAGCACCTCAGTGGTCA	HNF4i	B2	HNF4i_B2	14_aberrant phagocyte progenitors	phagocyte progenitors 1	0.59307	0.443601	0.302052	0.511694
11_3_AAACATCGACCTCCAAAGGCTAAC	control	B1	control_B1	2_neoblasts	neoblasts	0.654748	0.42763	0.298888	0.508207
11_3_ACAGCAGAACCTCCAAGTCTGTCA	HNF4i	B2	HNF4i_B2	2_neoblasts	neoblasts	0.665416	0.429127	0.299905	0.496315
11_3_CGACTGGATGGAACAATATCAGCA	HNF4i	B1	HNF4i_B1	1_pgrn+ parenchymal cells 2	pgrn+ parenchymal cells 2	0.602826	0.430699	0.357558	0.498123
11_3_CTGTAGCCCATCAAGTGTCTGTCA	HNF4i	B2	HNF4i_B2	1_pgrn+ parenchymal cells 2	pgrn+ parenchymal cells 2	0.591073	0.436421	0.35787	0.497362
11_3_CTGTAGCCATTGGCTCACAGATTC	HNF4i	B2	HNF4i_B2	2_neoblasts	neoblasts	0.692561	0.406695	0.284662	0.486419
11_3_CTGAGCCAATAGCGACGCGAGTAA	control	B2	control_B2	2_neoblasts	neoblasts	0.686368	0.432749	0.302366	0.498165
11_3_CGCATACAATTGAGGAATCATTCC	HNF4i	B1	HNF4i_B1	4_epidermis	epidermis	0.577365	0.425806	0.296013	0.584397
11_3_CTGTAGCCACGCTCGACAATGGAA	HNF4i	B2	HNF4i_B2	1_pgrn+ parenchymal cells 2	pgrn+ parenchymal cells 2	0.589202	0.430097	0.366659	0.495113
11_3_CCTCCTGAATCCTGTAATAGCGAC	HNF4i	B1	HNF4i_B1	2_neoblasts	neoblasts	0.647716	0.441707	0.301134	0.501518
11_3_AACGCTTAACGCTCGACAACCACA	control	B1	control_B1	11_phagocytes	phagocytes	0.582046	0.539055	0.297813	0.501922
11_3_CTGTAGCCAGATCGCAACAGCAGA	HNF4i	B2	HNF4i_B2	4_epidermis	epidermis	0.588191	0.429525	0.300176	0.58415
11_3_ACACAGAAGGTGCGAAATAGCGAC	control	B1	control_B1	2_neoblasts	neoblasts	0.646156	0.430917	0.301122	0.496057
11_3_CATCAAGTCAATGGAACCGTGAGA	HNF4i	B2	HNF4i_B2	1_pgrn+ parenchymal cells 2	pgrn+ parenchymal cells 2	0.582445	0.479349	0.446376	0.507359
11_3_CGAACTTAAGTACAAGATAGCGAC	HNF4i	B1	HNF4i_B1	4_epidermis	epidermis	0.553362	0.419151	0.286783	0.544441
11_3_AGCAGGAAACGCTCGACAAGACTA	HNF4i	B1	HNF4i_B1	2_neoblasts	neoblasts	0.656383	0.417241	0.291828	0.487468
11_3_AACGCTTAATTGGCTCCAACCACA	control	B1	control_B1	17_phagocyte progenitors 1	phagocyte progenitors 1	0.668337	0.460989	0.299747	0.534195
11_3_AGCAGGAACTGTAGCCCAACCACA	HNF4i	B1	HNF4i_B1	4_epidermis	epidermis	0.582827	0.433746	0.297644	0.537637
11_3_AGATCGCAATGCCTAAGGTGCGAA	HNF4i	B1	HNF4i_B1	2_neoblasts	neoblasts	0.611573	0.424511	0.29056	0.478166
11_3_CTGAGCCACGACTGGAATAGCGAC	control	B2	control_B2	1_pgrn+ parenchymal cells 2	pgrn+ parenchymal cells 2	0.238495	0.226858	0.224223	0.26117
11_3_AAGGTACAAACGCTTAAGCAGGAA	control	B1	control_B1	4_epidermis	epidermis	0.611995	0.43508	0.301178	0.515664
11_3_CCGTGAGACAAGGAGCACACGACC	HNF4i	B1	HNF4i_B1	2_neoblasts	neoblasts	0.680989	0.424812	0.292219	0.483999
11_3_CAAGACTACCATCCTCAAGAGATC	control	B2	control_B2	1_pgrn+ parenchymal cells 2	pgrn+ parenchymal cells 2	0.562369	0.544952	0.287846	0.484704
11_3_CGCATACAAGATCGCAAACGCTTA	HNF4i	B1	HNF4i_B1	4_epidermis	epidermis	0.581866	0.423515	0.292117	0.514836
11_3_AGTGGTCACTGTAGCCGCCAAGAC	control	B1	control_B1	2_neoblasts	neoblasts	0.615844	0.424721	0.296911	0.491243
11_3_AGATCGCAAAGACGGACTCAATGA	HNF4i	B1	HNF4i_B1	1_pgrn+ parenchymal cells 2	pgrn+ parenchymal cells 2	0.576527	0.467338	0.361964	0.498251
11_3_CAACCACATGGAACAACAAGACTA	HNF4i	B1	HNF4i_B1	4_epidermis	epidermis	0.592481	0.44699	0.300115	0.6335
11_3_AAACATCGTTCACGCAAACGTGAT	control	B1	control_B1	1_pgrn+ parenchymal cells 2	pgrn+ parenchymal cells 2	0.585038	0.475092	0.360725	0.492401
11_3_CCTCCTGAAGCAGGAATGGTGGTA	HNF4i	B1	HNF4i_B1	14_aberrant phagocyte progenitors	phagocyte progenitors 1	0.610281	0.426593	0.291834	0.499817
11_3_CTGGCATACCATCCTCACAGATTC	control	B2	control_B2	1_pgrn+ parenchymal cells 2	pgrn+ parenchymal cells 2	0.605748	0.461802	0.317202	0.505859
11_3_AGTGGTCACACCTTACCCTCTATC	control	B1	control_B1	1_pgrn+ parenchymal cells 2	pgrn+ parenchymal cells 2	0.589863	0.439275	0.367508	0.50509
11_3_CCTCCTGAGGAGAACAAATCCGTC	HNF4i	B1	HNF4i_B1	4_epidermis	epidermis	0.576408	0.422996	0.293955	0.563782
11_3_GAATCTGAAGCAGGAACAATGGAA	control	B2	control_B2	1_pgrn+ parenchymal cells 2	pgrn+ parenchymal cells 2	0.584984	0.435125	0.298581	0.510445
11_3_AAACATCGAACGCTTACTGGCATA	control	B1	control_B1	1_pgrn+ parenchymal cells 2	pgrn+ parenchymal cells 2	0.614877	0.472613	0.360664	0.491654
11_3_CCTCCTGACGCATACAGATGAATC	HNF4i	B1	HNF4i_B1	4_epidermis	epidermis	0.566328	0.428262	0.29042	0.593431
11_3_AAACATCGAAGACGGAAACTCACC	control	B1	control_B1	2_neoblasts	neoblasts	0.662919	0.426516	0.298131	0.490991
11_3_CCGTGAGACTCAATGACCATCCTC	HNF4i	B1	HNF4i_B1	2_neoblasts	neoblasts	0.629682	0.426634	0.298211	0.495965
11_3_AAGGTACACACCTTACACTATGCA	control	B1	control_B1	2_neoblasts	neoblasts	0.622165	0.444152	0.299692	0.495321
11_3_CAGCGTTAACACGACCACACAGAA	control	B2	control_B2	11_phagocytes	phagocytes	0.591149	0.63876	0.3169	0.510006
11_3_CGAACTTACGGATTGCGAGCTGAA	HNF4i	B1	HNF4i_B1	1_pgrn+ parenchymal cells 2	pgrn+ parenchymal cells 2	0.641838	0.431368	0.301428	0.496576
11_3_ATTGAGGACTAAGGTCAAGACGGA	HNF4i	B1	HNF4i_B1	14_aberrant phagocyte progenitors	phagocyte progenitors 1	0.603718	0.425418	0.287648	0.487786
11_3_AAGACGGACCGACAACGCCACATA	control	B1	control_B1	17_phagocyte progenitors 1	phagocyte progenitors 1	0.595284	0.437538	0.301695	0.497683
11_3_AACAACCAATAGCGACTTCACGCA	control	B1	control_B1	17_phagocyte progenitors 1	phagocyte progenitors 1	0.605267	0.456563	0.35937	0.497323
11_3_GAGCTGAAGGTGCGAAACACAGAA	control	B2	control_B2	1_pgrn+ parenchymal cells 2	pgrn+ parenchymal cells 2	0.583835	0.467103	0.298501	0.496314
11_3_CAACCACAGCTCGGTACTAAGGTC	HNF4i	B1	HNF4i_B1	14_aberrant phagocyte progenitors	phagocyte progenitors 1	0.594599	0.468989	0.302278	0.506296
11_3_AACGCTTAGATAGACACCATCCTC	control	B1	control_B1	1_pgrn+ parenchymal cells 2	pgrn+ parenchymal cells 2	0.565618	0.447354	0.347948	0.489162
11_3_CCTCCTGAAGCAGGAACCTCTATC	HNF4i	B1	HNF4i_B1	2_neoblasts	neoblasts	0.653361	0.411265	0.28549	0.486527
11_3_AAGACGGACAATGGAAGAATCTGA	control	B1	control_B1	2_neoblasts	neoblasts	0.644046	0.428658	0.295746	0.49221
11_3_CCGTGAGAATTGGCTCGTCTGTCA	HNF4i	B1	HNF4i_B1	14_aberrant phagocyte progenitors	phagocyte progenitors 1	0.616512	0.471445	0.292439	0.566429
11_3_ATCCTGTAAGGCTAACCAATGGAA	HNF4i	B1	HNF4i_B1	14_aberrant phagocyte progenitors	phagocyte progenitors 1	0.544686	0.543232	0.283085	0.480848
11_3_ACCTCCAAAACAACCACGGATTGC	HNF4i	B2	HNF4i_B2	4_epidermis	epidermis	0.549671	0.407728	0.285364	0.521486
11_3_AGATCGCAGCCACATACGAACTTA	HNF4i	B1	HNF4i_B1	14_aberrant phagocyte progenitors	phagocyte progenitors 1	0.625014	0.455481	0.292234	0.521577
11_3_AAACATCGACACAGAACACTTCGA	control	B1	control_B1	2_neoblasts	neoblasts	0.646717	0.429365	0.300066	0.507715
11_3_ACAAGCTAAGAGTCAAGAGCTGAA	HNF4i	B2	HNF4i_B2	1_pgrn+ parenchymal cells 2	pgrn+ parenchymal cells 2	0.587318	0.429032	0.356426	0.493886
11_3_CCAGTTCAACCACTGTGACAGTGC	control	B2	control_B2	17_phagocyte progenitors 1	phagocyte progenitors 1	0.677457	0.442021	0.296917	0.488935
11_3_ACACAGAACCAGTTCACTGGCATA	control	B1	control_B1	1_pgrn+ parenchymal cells 2	pgrn+ parenchymal cells 2	0.577901	0.445378	0.419539	0.506859
11_3_AGCAGGAAGCTCGGTAGAGCTGAA	HNF4i	B1	HNF4i_B1	1_pgrn+ parenchymal cells 2	pgrn+ parenchymal cells 2	0.591996	0.441578	0.342378	0.499013
11_3_ACGCTCGAATCCTGTACCTAATCC	HNF4i	B2	HNF4i_B2	1_pgrn+ parenchymal cells 2	pgrn+ parenchymal cells 2	0.596901	0.428539	0.452876	0.49332
11_3_CCAGTTCAGGAGAACACGCATACA	control	B2	control_B2	1_pgrn+ parenchymal cells 2	pgrn+ parenchymal cells 2	0.571451	0.446399	0.417059	0.483551
11_3_CTGTAGCCACAAGCTAGCCACATA	HNF4i	B2	HNF4i_B2	4_epidermis	epidermis	0.592742	0.430419	0.300175	0.496825
11_3_AGCAGGAAGCCAAGACAACTCACC	HNF4i	B1	HNF4i_B1	1_pgrn+ parenchymal cells 2	pgrn+ parenchymal cells 2	0.590823	0.493499	0.312508	0.487321
11_3_CGACTGGAACAAGCTAAACGTGAT	HNF4i	B1	HNF4i_B1	14_aberrant phagocyte progenitors	phagocyte progenitors 1	0.602557	0.450898	0.296762	0.493523
11_3_CGACTGGAAGTACAAGTCTTCACA	HNF4i	B1	HNF4i_B1	11_phagocytes	phagocytes	0.585068	0.445832	0.298975	0.503581
11_3_CGACTGGAGCCAAGACATCATTCC	HNF4i	B1	HNF4i_B1	14_aberrant phagocyte progenitors	phagocyte progenitors 1	0.60838	0.432176	0.358563	0.500026
11_3_ACATTGGCAGGCTAACCCGAAGTA	control	B1	control_B1	2_neoblasts	neoblasts	0.626537	0.435252	0.301381	0.506442
11_3_CCGAAGTAAACGTGATTGGTGGTA	HNF4i	B1	HNF4i_B1	1_pgrn+ parenchymal cells 2	pgrn+ parenchymal cells 2	0.591973	0.434072	0.30163	0.496918
11_3_CATACCAAGAACAGGCCATACCAA	control	B2	control_B2	1_pgrn+ parenchymal cells 2	pgrn+ parenchymal cells 2	0.50678	0.46722	0.421228	0.453303
11_3_AGATCGCACCGACAACCCGAAGTA	HNF4i	B1	HNF4i_B1	14_aberrant phagocyte progenitors	phagocyte progenitors 1	0.587999	0.447555	0.29974	0.50862
11_3_AGCAGGAAAACTCACCATCCTGTA	HNF4i	B1	HNF4i_B1	1_pgrn+ parenchymal cells 2	pgrn+ parenchymal cells 2	0.581588	0.454396	0.442074	0.502164
11_3_ATCCTGTAGAGCTGAAGCTCGGTA	HNF4i	B1	HNF4i_B1	2_neoblasts	neoblasts	0.628827	0.431104	0.357834	0.496927
11_3_CATCAAGTAAGAGATCTGGCTTCA	HNF4i	B2	HNF4i_B2	4_epidermis	epidermis	0.588446	0.431439	0.300274	0.520225
11_3_AACGTGATCGACACACCGAACTTA	control	B1	control_B1	17_phagocyte progenitors 1	phagocyte progenitors 1	0.714453	0.463618	0.291419	0.500266
11_3_CCGAAGTAGCCAAGACCGCATACA	HNF4i	B1	HNF4i_B1	2_neoblasts	neoblasts	0.627435	0.419926	0.293652	0.496935
11_3_CAACCACAATCCTGTACAATGGAA	HNF4i	B1	HNF4i_B1	1_pgrn+ parenchymal cells 2	pgrn+ parenchymal cells 2	0.584411	0.513728	0.298722	0.491992
11_3_CAGATCTGAACAACCACCATCCTC	HNF4i	B2	HNF4i_B2	11_phagocytes	phagocytes	0.59801	0.477818	0.296313	0.494305
11_3_ACAAGCTAGCCACATAGACTAGTA	HNF4i	B2	HNF4i_B2	2_neoblasts	neoblasts	0.635885	0.434915	0.301152	0.507968
11_3_AAGGTACATCTTCACACAGATCTG	control	B1	control_B1	1_pgrn+ parenchymal cells 2	pgrn+ parenchymal cells 2	0.5853	0.460865	0.298703	0.50196
11_3_ACCACTGTTGGTGGTACTAAGGTC	control	B1	control_B1	1_pgrn+ parenchymal cells 2	pgrn+ parenchymal cells 2	0.571383	0.51819	0.325843	0.494748
11_3_ACCACTGTGCTCGGTAACAGATTC	control	B1	control_B1	2_neoblasts	neoblasts	0.641253	0.438589	0.300033	0.520981
11_3_AAGGTACACATCAAGTCGACACAC	control	B1	control_B1	11_phagocytes	phagocytes	0.560056	0.494328	0.28835	0.505445
11_3_ACCACTGTAGTGGTCAACGCTCGA	control	B1	control_B1	1_pgrn+ parenchymal cells 2	pgrn+ parenchymal cells 2	0.561237	0.470452	0.540258	0.481267
11_3_CCTCCTGAAACGCTTACCTCCTGA	HNF4i	B1	HNF4i_B1	14_aberrant phagocyte progenitors	phagocyte progenitors 1	0.603054	0.421204	0.291748	0.490244
11_3_ATTGAGGACACCTTACACGTATCA	HNF4i	B1	HNF4i_B1	2_neoblasts	neoblasts	0.638643	0.400962	0.280767	0.471416
11_3_AAGGTACACTAAGGTCCTGTAGCC	control	B1	control_B1	2_neoblasts	neoblasts	0.602515	0.404079	0.282884	0.46834
11_3_ACGTATCACCTAATCCACATTGGC	HNF4i	B2	HNF4i_B2	11_phagocytes	phagocytes	0.587787	0.498134	0.30002	0.50478
11_3_CCGTGAGAAACCGAGACTGTAGCC	HNF4i	B1	HNF4i_B1	2_neoblasts	neoblasts	0.651959	0.440737	0.301493	0.497341
11_3_AGTCACTACGACTGGAGACAGTGC	HNF4i	B1	HNF4i_B1	14_aberrant phagocyte progenitors	phagocyte progenitors 1	0.564524	0.443065	0.290357	0.650995
11_3_GACTAGTACACTTCGACTAAGGTC	control	B2	control_B2	1_pgrn+ parenchymal cells 2	pgrn+ parenchymal cells 2	0.580779	0.463099	0.347472	0.490044
11_3_CAAGACTAACGCTCGAGCCAAGAC	control	B2	control_B2	2_neoblasts	neoblasts	0.653331	0.465517	0.300196	0.494489
11_3_CTCAATGAAACAACCACAAGGAGC	control	B2	control_B2	1_pgrn+ parenchymal cells 2	pgrn+ parenchymal cells 2	0.562772	0.455759	0.669582	0.479239
11_3_ACGTATCACGACTGGACTAAGGTC	HNF4i	B2	HNF4i_B2	11_phagocytes	phagocytes	0.565743	0.45051	0.291183	0.479221
11_3_ACACAGAAGCCAAGACTGGAACAA	control	B1	control_B1	2_neoblasts	neoblasts	0.635265	0.429023	0.299834	0.505735
11_3_CAGCGTTAACCTCCAACTAAGGTC	control	B2	control_B2	1_pgrn+ parenchymal cells 2	pgrn+ parenchymal cells 2	0.574766	0.432597	0.546237	0.494895
11_3_CGCATACACAAGGAGCCAGCGTTA	HNF4i	B1	HNF4i_B1	4_epidermis	epidermis	0.581638	0.438913	0.296123	0.534049
11_3_CCGAAGTACCATCCTCAACGTGAT	HNF4i	B1	HNF4i_B1	2_neoblasts	neoblasts	0.635493	0.43346	0.302241	0.498984
11_3_ACCACTGTCTCAATGATATCAGCA	control	B1	control_B1	1_pgrn+ parenchymal cells 2	pgrn+ parenchymal cells 2	0.588974	0.448682	0.300115	0.494352
11_3_CAGCGTTAGTCGTAGACAAGGAGC	control	B2	control_B2	17_phagocyte progenitors 1	phagocyte progenitors 1	0.626875	0.445896	0.301267	0.522102
11_3_CCGTGAGACATACCAACGCTGATC	HNF4i	B1	HNF4i_B1	14_aberrant phagocyte progenitors	phagocyte progenitors 1	0.592543	0.470591	0.296068	0.510835
11_3_CGAACTTATATCAGCAAGGCTAAC	HNF4i	B1	HNF4i_B1	14_aberrant phagocyte progenitors	phagocyte progenitors 1	0.629205	0.416524	0.287689	0.480485
11_3_AGCAGGAATGAAGAGAAAGACGGA	HNF4i	B1	HNF4i_B1	2_neoblasts	neoblasts	0.659917	0.42856	0.298912	0.493343
11_3_ACACAGAACCGTGAGACGCATACA	control	B1	control_B1	4_epidermis	epidermis	0.607333	0.493076	0.27713	0.679993
11_3_ACCACTGTGCCAAGACCAGCGTTA	control	B1	control_B1	1_pgrn+ parenchymal cells 2	pgrn+ parenchymal cells 2	0.563286	0.514083	0.378895	0.491115
11_3_CCAGTTCAAACAACCAGCTAACGA	control	B2	control_B2	1_pgrn+ parenchymal cells 2	pgrn+ parenchymal cells 2	0.592599	0.469991	0.363632	0.497326
11_3_ATGCCTAACCAGTTCACTGGCATA	control	B1	control_B1	2_neoblasts	neoblasts	0.508738	0.350502	0.246479	0.404835
11_3_AACCGAGAGTGTTCTACAGCGTTA	control	B1	control_B1	17_phagocyte progenitors 1	phagocyte progenitors 1	0.609717	0.428567	0.296928	0.490989
11_3_AGTGGTCACCTAATCCACAGATTC	control	B1	control_B1	2_neoblasts	neoblasts	0.573625	0.395844	0.277289	0.458205
11_3_GAATCTGAGCGAGTAACATACCAA	control	B2	control_B2	1_pgrn+ parenchymal cells 2	pgrn+ parenchymal cells 2	0.618596	0.429222	0.29997	0.532121
11_3_ACACAGAAAACGTGATACGCTCGA	control	B1	control_B1	11_phagocytes	phagocytes	0.590388	0.584155	0.30102	0.514286
11_3_AGCAGGAAAAGAGATCGCTAACGA	HNF4i	B1	HNF4i_B1	2_neoblasts	neoblasts	0.659433	0.431202	0.301315	0.514769
11_3_AACGTGATATGCCTAACCATCCTC	control	B1	control_B1	2_neoblasts	neoblasts	0.658543	0.4318	0.301721	0.521338
11_3_CACTTCGAGTGTTCTACAAGACTA	control	B2	control_B2	17_phagocyte progenitors 1	phagocyte progenitors 1	0.623678	0.462735	0.341331	0.503526
11_3_AACCGAGACCATCCTCGCCACATA	control	B1	control_B1	17_phagocyte progenitors 1	phagocyte progenitors 1	0.624165	0.499963	0.298145	0.505871
11_3_CACTTCGATGGAACAAGCTAACGA	control	B2	control_B2	11_phagocytes	phagocytes	0.593438	0.545455	0.299469	0.493259
11_3_AACCGAGATGAAGAGAAACCGAGA	control	B1	control_B1	4_epidermis	epidermis	0.590982	0.427892	0.299066	0.619325
11_3_ACAAGCTAGACTAGTACTGAGCCA	HNF4i	B2	HNF4i_B2	14_aberrant phagocyte progenitors	phagocyte progenitors 1	0.596019	0.393082	0.267178	0.475876
11_3_AGAGTCAAACACAGAAGCTCGGTA	HNF4i	B2	HNF4i_B2	1_pgrn+ parenchymal cells 2	pgrn+ parenchymal cells 2	0.630039	0.434053	0.293266	0.489024
11_3_AAACATCGCTCAATGAGCTCGGTA	control	B1	control_B1	2_neoblasts	neoblasts	0.643666	0.432891	0.302463	0.505483
11_3_ATCCTGTAAGTACAAGCGGATTGC	HNF4i	B1	HNF4i_B1	2_neoblasts	neoblasts	0.575695	0.402855	0.281445	0.467036
11_3_ACATTGGCAATGTTGCACCACTGT	control	B1	control_B1	14_aberrant phagocyte progenitors	phagocyte progenitors 1	0.595795	0.437104	0.301977	0.497506
11_3_AACCGAGACACCTTACGTACGCAA	control	B1	control_B1	1_pgrn+ parenchymal cells 2	pgrn+ parenchymal cells 2	0.601662	0.426966	0.360578	0.501667
11_3_CCGTGAGATATCAGCAGTGTTCTA	HNF4i	B1	HNF4i_B1	4_epidermis	epidermis	0.193976	0.216066	0.145986	0.334203
11_3_ATTGAGGAGCGAGTAACCAGTTCA	HNF4i	B1	HNF4i_B1	4_epidermis	epidermis	0.591731	0.443264	0.298417	0.615129
11_3_AGCAGGAAAAACATCGGACAGTGC	HNF4i	B1	HNF4i_B1	2_neoblasts	neoblasts	0.651923	0.429306	0.300027	0.494202
11_3_AAGACGGAAACAACCAAAGAGATC	control	B1	control_B1	4_epidermis	epidermis	0.591793	0.434122	0.299871	0.535515
11_3_CCGAAGTACTCAATGACCGTGAGA	HNF4i	B1	HNF4i_B1	4_epidermis	epidermis	0.571008	0.417315	0.291878	0.600532
11_3_AACGTGATACGTATCACGCATACA	control	B1	control_B1	1_pgrn+ parenchymal cells 2	pgrn+ parenchymal cells 2	0.584421	0.487684	0.361852	0.488
11_3_AGCAGGAAATTGGCTCAACCGAGA	HNF4i	B1	HNF4i_B1	2_neoblasts	neoblasts	0.601805	0.432496	0.283575	0.475519
11_3_CGAACTTACATCAAGTGGAGAACA	HNF4i	B1	HNF4i_B1	2_neoblasts	neoblasts	0.635678	0.442019	0.317085	0.496694
11_3_AGTGGTCACATACCAACAGATCTG	control	B1	control_B1	17_phagocyte progenitors 1	phagocyte progenitors 1	0.603203	0.431167	0.299896	0.493982
11_3_ATGCCTAATGGCTTCATTCACGCA	control	B1	control_B1	2_neoblasts	neoblasts	0.62813	0.431402	0.299816	0.493845
11_3_AACAACCATGAAGAGACACTTCGA	control	B1	control_B1	2_neoblasts	neoblasts	0.651931	0.431588	0.300969	0.514372
11_3_ACGTATCAGTGTTCTAAGTACAAG	HNF4i	B2	HNF4i_B2	14_aberrant phagocyte progenitors	phagocyte progenitors 1	0.722537	0.495265	0.290469	0.489033
11_3_AAACATCGCACTTCGATGGTGGTA	control	B1	control_B1	1_pgrn+ parenchymal cells 2	pgrn+ parenchymal cells 2	0.60596	0.466436	0.362429	0.492833
11_3_AGTGGTCAAACAACCACAGCGTTA	control	B1	control_B1	11_phagocytes	phagocytes	0.577322	0.523088	0.293945	0.484929
11_3_GAGCTGAAAATGTTGCAAGACGGA	control	B2	control_B2	2_neoblasts	neoblasts	0.546779	0.390093	0.273002	0.448423
11_3_GAGCTGAATGGTGGTAAGAGTCAA	control	B2	control_B2	1_pgrn+ parenchymal cells 2	pgrn+ parenchymal cells 2	0.591003	0.436245	0.315399	0.492219
11_3_AAACATCGAGCAGGAACCTAATCC	control	B1	control_B1	11_phagocytes	phagocytes	0.58489	0.4704	0.293201	0.490575
11_3_CGCATACATCCGTCTAGACTAGTA	HNF4i	B1	HNF4i_B1	2_neoblasts	neoblasts	0.726038	0.427432	0.298753	0.492045
11_3_AGTCACTATATCAGCATGGTGGTA	HNF4i	B1	HNF4i_B1	14_aberrant phagocyte progenitors	phagocyte progenitors 1	0.616794	0.437574	0.288287	0.49544
11_3_AGATCGCACTAAGGTCTGAAGAGA	HNF4i	B1	HNF4i_B1	14_aberrant phagocyte progenitors	phagocyte progenitors 1	0.630869	0.494057	0.300735	0.526137
11_3_AAACATCGAGCACCTCAAGAGATC	control	B1	control_B1	1_pgrn+ parenchymal cells 2	pgrn+ parenchymal cells 2	0.591701	0.442282	0.788168	0.499768
11_3_ATCCTGTACCTAATCCCAATGGAA	HNF4i	B1	HNF4i_B1	14_aberrant phagocyte progenitors	phagocyte progenitors 1	0.632494	0.464867	0.295975	0.496684
11_3_AAGGTACAGCGAGTAAAGCACCTC	control	B1	control_B1	2_neoblasts	neoblasts	0.658092	0.42754	0.298826	0.501334
11_3_AAGGTACAGTCTGTCACAAGGAGC	control	B1	control_B1	1_pgrn+ parenchymal cells 2	pgrn+ parenchymal cells 2	0.5793	0.448209	0.312343	0.51251
11_3_CACTTCGAAGATGTACATTGGCTC	control	B2	control_B2	11_phagocytes	phagocytes	0.557829	0.504975	0.338647	0.4909
11_3_AGTCACTAGATAGACAACACAGAA	HNF4i	B1	HNF4i_B1	11_phagocytes	phagocytes	0.585196	0.494267	0.297273	0.498614
11_3_AACCGAGACTGTAGCCCCTAATCC	control	B1	control_B1	17_phagocyte progenitors 1	phagocyte progenitors 1	0.572945	0.433257	0.338823	0.491267
11_3_CTGAGCCACAACCACATAGGATGA	control	B2	control_B2	2_neoblasts	neoblasts	0.674258	0.433292	0.302735	0.504049
11_3_ACGTATCAGATAGACACACTTCGA	HNF4i	B2	HNF4i_B2	1_pgrn+ parenchymal cells 2	pgrn+ parenchymal cells 2	0.593557	0.430577	0.357476	0.50213
11_3_AGTCACTAAAGACGGAACACGACC	HNF4i	B1	HNF4i_B1	1_pgrn+ parenchymal cells 2	pgrn+ parenchymal cells 2	0.582422	0.453966	0.354645	0.490697
11_3_ATGCCTAACGCATACAGCCAAGAC	control	B1	control_B1	11_phagocytes	phagocytes	0.558938	0.500467	0.288927	0.500242
11_3_ACTATGCAAACCGAGACGGATTGC	HNF4i	B2	HNF4i_B2	4_epidermis	epidermis	0.590337	0.439877	0.301001	0.520786
11_3_ACGTATCATCTTCACAGCTCGGTA	HNF4i	B2	HNF4i_B2	1_pgrn+ parenchymal cells 2	pgrn+ parenchymal cells 2	0.565241	0.450106	0.306938	0.488456
11_3_AGAGTCAATTCACGCAAACTCACC	HNF4i	B2	HNF4i_B2	11_phagocytes	phagocytes	0.561452	0.494527	0.289894	0.488007
11_3_CCTCCTGAAGGCTAACAACCGAGA	HNF4i	B1	HNF4i_B1	1_pgrn+ parenchymal cells 2	pgrn+ parenchymal cells 2	0.582381	0.441878	0.47677	0.491087
11_3_ACCACTGTTATCAGCAAGAGTCAA	control	B1	control_B1	1_pgrn+ parenchymal cells 2	pgrn+ parenchymal cells 2	0.591318	0.546116	0.328513	0.48803
11_3_CGAACTTAACCACTGTAAGGACAC	HNF4i	B1	HNF4i_B1	2_neoblasts	neoblasts	0.603903	0.430621	0.294619	0.485041
11_3_ATTGAGGAACAAGCTAGTGTTCTA	HNF4i	B1	HNF4i_B1	2_neoblasts	neoblasts	0.592252	0.407577	0.285262	0.469191
11_3_CGACTGGAAATCCGTCCCGAAGTA	HNF4i	B1	HNF4i_B1	2_neoblasts	neoblasts	0.644829	0.430953	0.300538	0.501164
11_3_GACTAGTACACCTTACACAAGCTA	control	B2	control_B2	2_neoblasts	neoblasts	0.623511	0.455618	0.299141	0.50286
11_3_AAGGTACAAGCAGGAACGCATACA	control	B1	control_B1	11_phagocytes	phagocytes	0.612248	0.475833	0.361891	0.497748
11_3_AACGTGATCCTAATCCACACGACC	control	B1	control_B1	11_phagocytes	phagocytes	0.575354	0.566135	0.250432	0.453052
11_3_AACCGAGAAAGGTACAGTACGCAA	control	B1	control_B1	17_phagocyte progenitors 1	phagocyte progenitors 1	0.621418	0.435129	0.301427	0.504525
11_3_AACGTGATAATGTTGCTATCAGCA	control	B1	control_B1	1_pgrn+ parenchymal cells 2	pgrn+ parenchymal cells 2	0.578858	0.441861	0.296587	0.492403
11_3_CACTTCGAACACGACCCACTTCGA	control	B2	control_B2	17_phagocyte progenitors 1	phagocyte progenitors 1	0.579788	0.470854	0.294966	0.507872
11_3_CTGGCATAAGGCTAACATCATTCC	control	B2	control_B2	2_neoblasts	neoblasts	0.626596	0.421806	0.294931	0.492724
11_3_ATCCTGTACGCATACACGAACTTA	HNF4i	B1	HNF4i_B1	4_epidermis	epidermis	0.585508	0.454512	0.29586	0.704203
11_3_ATTGAGGAACATTGGCCATACCAA	HNF4i	B1	HNF4i_B1	14_aberrant phagocyte progenitors	phagocyte progenitors 1	0.586532	0.44449	0.297119	0.514188
11_3_ACGTATCAAGCAGGAAAAGAGATC	HNF4i	B2	HNF4i_B2	4_epidermis	epidermis	0.455211	0.341562	0.238769	0.496818
11_3_AACGCTTAGTACGCAAGAATCTGA	control	B1	control_B1	1_pgrn+ parenchymal cells 2	pgrn+ parenchymal cells 2	0.582404	0.494254	0.413297	0.50211
11_3_AAACATCGCCGTGAGAAACGCTTA	control	B1	control_B1	2_neoblasts	neoblasts	0.620188	0.443909	0.299291	0.492956
11_3_CCAGTTCACCGAAGTACCGTGAGA	control	B2	control_B2	2_neoblasts	neoblasts	0.651992	0.42813	0.299227	0.492848
11_3_AGTGGTCACGACACACGCCACATA	control	B1	control_B1	11_phagocytes	phagocytes	0.592538	0.498001	0.300499	0.496032
11_3_AGTGGTCAAGTGGTCACCGAAGTA	control	B1	control_B1	11_phagocytes	phagocytes	0.590877	0.521817	0.296276	0.489533
11_3_AGATCGCACAATGGAAACCTCCAA	HNF4i	B1	HNF4i_B1	4_epidermis	epidermis	0.604884	0.432062	0.301291	0.51095
11_3_CGACTGGACCGAAGTAATTGAGGA	HNF4i	B1	HNF4i_B1	14_aberrant phagocyte progenitors	phagocyte progenitors 1	0.671671	0.433212	0.302039	0.530429
11_3_CAACCACACGACTGGAACACAGAA	HNF4i	B1	HNF4i_B1	1_pgrn+ parenchymal cells 2	pgrn+ parenchymal cells 2	0.547378	0.425047	0.397105	0.467258
11_3_AAACATCGGACTAGTAATGCCTAA	control	B1	control_B1	11_phagocytes	phagocytes	0.481033	0.456931	0.258971	0.425311
11_3_ATTGAGGATGGTGGTAACCACTGT	HNF4i	B1	HNF4i_B1	14_aberrant phagocyte progenitors	phagocyte progenitors 1	0.60616	0.430565	0.30024	0.502188
11_3_CAAGACTAAACGTGATCTGAGCCA	control	B2	control_B2	4_epidermis	epidermis	0.583102	0.426584	0.297569	0.589461
11_3_CGCATACACACCTTACCAAGGAGC	HNF4i	B1	HNF4i_B1	11_phagocytes	phagocytes	0.557496	0.431259	0.288373	0.493208
11_3_ACAGCAGAGGTGCGAACACTTCGA	HNF4i	B2	HNF4i_B2	2_neoblasts	neoblasts	0.654397	0.431445	0.30148	0.496665
11_3_CACTTCGAAGCACCTCCATCAAGT	control	B2	control_B2	11_phagocytes	phagocytes	0.59204	0.652822	0.28985	0.517063
11_3_CCAGTTCAGTGTTCTACTGGCATA	control	B2	control_B2	1_pgrn+ parenchymal cells 2	pgrn+ parenchymal cells 2	0.580726	0.438118	0.458309	0.483911
11_3_CCGTGAGACTGTAGCCGCCAAGAC	HNF4i	B1	HNF4i_B1	11_phagocytes	phagocytes	0.595904	0.648629	0.297391	0.507008
11_3_CCGTGAGAATAGCGACCATCAAGT	HNF4i	B1	HNF4i_B1	4_epidermis	epidermis	0.541107	0.441718	0.282071	0.527032
11_3_ACCTCCAACTGGCATACGGATTGC	HNF4i	B2	HNF4i_B2	14_aberrant phagocyte progenitors	phagocyte progenitors 1	0.612932	0.463596	0.301336	0.498106
11_3_ACACAGAACAAGGAGCCGCATACA	control	B1	control_B1	2_neoblasts	neoblasts	0.525313	0.368591	0.255443	0.418678
11_3_AGTACAAGCAGATCTGGTACGCAA	HNF4i	B2	HNF4i_B2	11_phagocytes	phagocytes	0.552389	0.4652	0.280397	0.487728
11_3_AACGCTTACTAAGGTCCATCAAGT	control	B1	control_B1	17_phagocyte progenitors 1	phagocyte progenitors 1	0.618111	0.497967	0.286249	0.478103
11_3_ACCACTGTTGGCTTCAAAACATCG	control	B1	control_B1	1_pgrn+ parenchymal cells 2	pgrn+ parenchymal cells 2	0.403986	0.324756	0.648938	0.391587
11_3_CACTTCGAATTGAGGACGGATTGC	control	B2	control_B2	17_phagocyte progenitors 1	phagocyte progenitors 1	0.252836	0.31236	0.160009	0.276109
11_3_CAAGACTAAAACATCGTGGAACAA	control	B2	control_B2	1_pgrn+ parenchymal cells 2	pgrn+ parenchymal cells 2	0.583891	0.449197	0.295137	0.494217
11_3_AGTCACTAGAACAGGCACAAGCTA	HNF4i	B1	HNF4i_B1	4_epidermis	epidermis	0.566052	0.429608	0.291427	0.572943
11_3_AGCAGGAATGGAACAAATCCTGTA	HNF4i	B1	HNF4i_B1	1_pgrn+ parenchymal cells 2	pgrn+ parenchymal cells 2	0.471452	0.496166	0.399807	0.411513
11_3_CCGAAGTAAAGACGGACAAGGAGC	HNF4i	B1	HNF4i_B1	2_neoblasts	neoblasts	0.618427	0.402467	0.281789	0.464611
11_3_ATTGAGGACAAGACTAAATGTTGC	HNF4i	B1	HNF4i_B1	4_epidermis	epidermis	0.563278	0.420108	0.290596	0.643531
11_3_AGATCGCAATGCCTAAGATGAATC	HNF4i	B1	HNF4i_B1	2_neoblasts	neoblasts	0.616186	0.432809	0.302407	0.508891
11_3_CGCTGATCAGTGGTCAGATGAATC	HNF4i	B2	HNF4i_B2	2_neoblasts	neoblasts	0.603111	0.452504	0.296984	0.497966
11_3_AGCAGGAAAACGTGATTCTTCACA	HNF4i	B1	HNF4i_B1	4_epidermis	epidermis	0.5912	0.454297	0.299642	0.591198
11_3_CCTCCTGAGTCGTAGAGACTAGTA	HNF4i	B1	HNF4i_B1	4_epidermis	epidermis	0.389689	0.321346	0.223486	0.399258
11_3_ACATTGGCAAGGACACACCTCCAA	control	B1	control_B1	11_phagocytes	phagocytes	0.5808	0.535261	0.296844	0.48881
11_3_ATTGAGGAGACAGTGCAATCCGTC	HNF4i	B1	HNF4i_B1	2_neoblasts	neoblasts	0.620947	0.424998	0.297099	0.495707
11_3_ACCACTGTAAACATCGCCGAAGTA	control	B1	control_B1	4_epidermis	epidermis	0.582033	0.4439	0.295756	0.603171
11_3_ACCTCCAATTCACGCAAGCCATGC	HNF4i	B2	HNF4i_B2	2_neoblasts	neoblasts	0.649019	0.432449	0.301555	0.528943
11_3_ATTGAGGAAGATCGCAAGATGTAC	HNF4i	B1	HNF4i_B1	14_aberrant phagocyte progenitors	phagocyte progenitors 1	0.576375	0.493877	0.293449	0.489178
11_3_ACCACTGTCCATCCTCGCGAGTAA	control	B1	control_B1	1_pgrn+ parenchymal cells 2	pgrn+ parenchymal cells 2	0.591206	0.447465	0.440823	0.496055
11_3_CTGAGCCACTAAGGTCATCATTCC	control	B2	control_B2	2_neoblasts	neoblasts	0.653127	0.417674	0.333223	0.484432
11_3_ACATTGGCATAGCGACAAGACGGA	control	B1	control_B1	1_pgrn+ parenchymal cells 2	pgrn+ parenchymal cells 2	0.592512	0.509864	0.31838	0.497269
11_3_AAGGTACAGAGTTAGCCAGATCTG	control	B1	control_B1	1_pgrn+ parenchymal cells 2	pgrn+ parenchymal cells 2	0.590532	0.447745	0.361305	0.493383
11_3_AAACATCGCATCAAGTCCGAAGTA	control	B1	control_B1	1_pgrn+ parenchymal cells 2	pgrn+ parenchymal cells 2	0.586413	0.447233	0.330574	0.492684
11_3_CTGGCATACTGGCATATGGCTTCA	control	B2	control_B2	1_pgrn+ parenchymal cells 2	pgrn+ parenchymal cells 2	0.575981	0.454615	0.463122	0.486501
11_3_AAACATCGGTGTTCTAGTCGTAGA	control	B1	control_B1	2_neoblasts	neoblasts	0.620746	0.435047	0.297217	0.497286
11_3_CCTCCTGAGACTAGTAACGTATCA	HNF4i	B1	HNF4i_B1	1_pgrn+ parenchymal cells 2	pgrn+ parenchymal cells 2	0.583203	0.451379	0.409511	0.485344
11_3_AAGGTACAACAAGCTAACCTCCAA	control	B1	control_B1	11_phagocytes	phagocytes	0.503729	0.55163	0.264775	0.442891
11_3_AAACATCGGGAGAACAAGATGTAC	control	B1	control_B1	11_phagocytes	phagocytes	0.592951	0.486023	0.293064	0.488681
11_3_ATGCCTAAGCTAACGAAACAACCA	control	B1	control_B1	4_epidermis	epidermis	0.575748	0.422484	0.295391	0.619525
11_3_CAACCACAGCTAACGAAGTGGTCA	HNF4i	B1	HNF4i_B1	2_neoblasts	neoblasts	0.636263	0.430471	0.300818	0.503352
11_3_CGAACTTAAAACATCGATCATTCC	HNF4i	B1	HNF4i_B1	4_epidermis	epidermis	0.515571	0.421788	0.301946	0.588621
11_3_ATCCTGTAAAGACGGAGAATCTGA	HNF4i	B1	HNF4i_B1	4_epidermis	epidermis	0.606311	0.437783	0.301043	0.587523
11_3_AAGACGGAGTGTTCTATCTTCACA	control	B1	control_B1	17_phagocyte progenitors 1	phagocyte progenitors 1	0.610955	0.548368	0.299612	0.494529
11_3_AGATCGCATCCGTCTAATTGGCTC	HNF4i	B1	HNF4i_B1	14_aberrant phagocyte progenitors	phagocyte progenitors 1	0.590653	0.475269	0.299216	0.521607
11_3_ACATTGGCAAGAGATCATGCCTAA	control	B1	control_B1	11_phagocytes	phagocytes	0.584092	0.467642	0.298599	0.491785
11_3_CCTCCTGAATGCCTAATTCACGCA	HNF4i	B1	HNF4i_B1	4_epidermis	epidermis	0.591545	0.433579	0.300687	0.553948
11_3_CCGAAGTACCTCCTGACTGAGCCA	HNF4i	B1	HNF4i_B1	14_aberrant phagocyte progenitors	phagocyte progenitors 1	0.625234	0.46524	0.289055	0.499398
11_3_CGAACTTATCCGTCTAAATCCGTC	HNF4i	B1	HNF4i_B1	1_pgrn+ parenchymal cells 2	pgrn+ parenchymal cells 2	0.579219	0.45393	0.396958	0.484155
11_3_AGATCGCAAACGTGATCCTCCTGA	HNF4i	B1	HNF4i_B1	1_pgrn+ parenchymal cells 2	pgrn+ parenchymal cells 2	0.59407	0.430336	0.389959	0.495387
11_3_ACATTGGCAGCAGGAAGAACAGGC	control	B1	control_B1	11_phagocytes	phagocytes	0.596724	0.505368	0.299803	0.498224
11_3_CCTCCTGATCCGTCTACTGTAGCC	HNF4i	B1	HNF4i_B1	1_pgrn+ parenchymal cells 2	pgrn+ parenchymal cells 2	0.570018	0.468326	0.339425	0.484303
11_3_CATCAAGTCGACACACAGTCACTA	HNF4i	B2	HNF4i_B2	2_neoblasts	neoblasts	0.686813	0.439752	0.302381	0.499532
11_3_CGAACTTACCGACAACGTACGCAA	HNF4i	B1	HNF4i_B1	4_epidermis	epidermis	0.585619	0.432796	0.293047	0.631726
11_3_AAACATCGGAATCTGACATACCAA	control	B1	control_B1	2_neoblasts	neoblasts	0.702105	0.432791	0.296006	0.488421
11_3_ATTGAGGAAACTCACCACATTGGC	HNF4i	B1	HNF4i_B1	4_epidermis	epidermis	0.542749	0.474141	0.282702	0.60683
11_3_ACGTATCAGCCAAGACGCGAGTAA	HNF4i	B2	HNF4i_B2	1_pgrn+ parenchymal cells 2	pgrn+ parenchymal cells 2	0.585424	0.453644	0.424105	0.494087
11_3_CTGGCATATGGCTTCAAGTACAAG	control	B2	control_B2	14_aberrant phagocyte progenitors	phagocyte progenitors 1	0.613603	0.433892	0.299815	0.493844
11_3_ACACAGAAGTCGTAGAAAGGACAC	control	B1	control_B1	1_pgrn+ parenchymal cells 2	pgrn+ parenchymal cells 2	0.525562	0.426777	0.307537	0.468072
11_3_CGCATACAATGCCTAAAGATCGCA	HNF4i	B1	HNF4i_B1	1_pgrn+ parenchymal cells 2	pgrn+ parenchymal cells 2	0.593029	0.441598	0.302036	0.497606
11_3_CAAGACTAATTGAGGACGCTGATC	control	B2	control_B2	4_epidermis	epidermis	0.557911	0.412391	0.288532	0.517287
11_3_AGTGGTCAACACAGAAGTCTGTCA	control	B1	control_B1	4_epidermis	epidermis	0.565234	0.41507	0.288718	0.539227
11_3_ACGTATCAAAGGACACCAACCACA	HNF4i	B2	HNF4i_B2	2_neoblasts	neoblasts	0.656138	0.428321	0.299357	0.508874
11_3_ACATTGGCGCCAAGACTGAAGAGA	control	B1	control_B1	11_phagocytes	phagocytes	0.587227	0.467726	0.296813	0.491278
11_3_CCGAAGTACGACTGGACGCATACA	HNF4i	B1	HNF4i_B1	2_neoblasts	neoblasts	0.655563	0.423436	0.296038	0.496684
11_3_ACAAGCTACTGGCATAAGCACCTC	HNF4i	B2	HNF4i_B2	1_pgrn+ parenchymal cells 2	pgrn+ parenchymal cells 2	0.593503	0.439226	0.434542	0.498241
11_3_CAGCGTTAAGTGGTCAACAGATTC	control	B2	control_B2	17_phagocyte progenitors 1	phagocyte progenitors 1	0.570243	0.541365	0.354546	0.486491
11_3_CAGATCTGGGTGCGAATCTTCACA	HNF4i	B2	HNF4i_B2	1_pgrn+ parenchymal cells 2	pgrn+ parenchymal cells 2	0.592519	0.451888	0.30184	0.504195
11_3_AGTGGTCAACGCTCGAAAGACGGA	control	B1	control_B1	2_neoblasts	neoblasts	0.601893	0.429505	0.293861	0.499449
11_3_AGAGTCAAAGTACAAGGATGAATC	HNF4i	B2	HNF4i_B2	2_neoblasts	neoblasts	0.59043	0.439185	0.295787	0.499861
11_3_AACGTGATAACAACCAATCATTCC	control	B1	control_B1	1_pgrn+ parenchymal cells 2	pgrn+ parenchymal cells 2	0.585752	0.484733	0.390003	0.50439
11_3_CCGTGAGACCATCCTCCACTTCGA	HNF4i	B1	HNF4i_B1	4_epidermis	epidermis	0.588284	0.428596	0.295887	0.553616
11_3_CACTTCGACCGAAGTACAGCGTTA	control	B2	control_B2	17_phagocyte progenitors 1	phagocyte progenitors 1	0.650906	0.498104	0.298265	0.491218
11_3_AACGTGATCCTAATCCAGCCATGC	control	B1	control_B1	11_phagocytes	phagocytes	0.579737	0.648994	0.292711	0.512571
11_3_CCGAAGTAAAACATCGCAGATCTG	HNF4i	B1	HNF4i_B1	1_pgrn+ parenchymal cells 2	pgrn+ parenchymal cells 2	0.515773	0.404464	0.303411	0.450221
11_3_AACCGAGACAACCACAGAATCTGA	control	B1	control_B1	11_phagocytes	phagocytes	0.598589	0.644906	0.300011	0.520887
11_3_AAGGTACAGAACAGGCCTGTAGCC	control	B1	control_B1	17_phagocyte progenitors 1	phagocyte progenitors 1	0.591075	0.450507	0.294542	0.514791
11_3_CCGAAGTACATCAAGTAGCACCTC	HNF4i	B1	HNF4i_B1	1_pgrn+ parenchymal cells 2	pgrn+ parenchymal cells 2	0.579616	0.425567	0.328645	0.507851
11_3_CCGTGAGAACCACTGTTCCGTCTA	HNF4i	B1	HNF4i_B1	2_neoblasts	neoblasts	0.666994	0.433909	0.298013	0.523205
11_3_AACGTGATTAGGATGAAACGTGAT	control	B1	control_B1	17_phagocyte progenitors 1	phagocyte progenitors 1	0.59255	0.480871	0.293178	0.536765
11_3_AAACATCGCAACCACAAATCCGTC	control	B1	control_B1	2_neoblasts	neoblasts	0.727776	0.432778	0.2997	0.51145
11_3_CTGGCATACCATCCTCACTATGCA	control	B2	control_B2	1_pgrn+ parenchymal cells 2	pgrn+ parenchymal cells 2	0.578037	0.42815	0.37362	0.497372
11_3_ACACAGAAACACGACCGGAGAACA	control	B1	control_B1	2_neoblasts	neoblasts	0.650492	0.427811	0.299011	0.524249
11_3_AGTGGTCACTAAGGTCCCTCTATC	control	B1	control_B1	1_pgrn+ parenchymal cells 2	pgrn+ parenchymal cells 2	0.59663	0.442222	0.302072	0.502756
11_3_ACGCTCGACCGTGAGACCTAATCC	HNF4i	B2	HNF4i_B2	1_pgrn+ parenchymal cells 2	pgrn+ parenchymal cells 2	0.579829	0.441331	0.29696	0.500038
11_3_CATACCAAATGCCTAACAGATCTG	control	B2	control_B2	11_phagocytes	phagocytes	0.597606	0.514228	0.302447	0.509603
11_3_CTGAGCCACTCAATGAACGTATCA	control	B2	control_B2	1_pgrn+ parenchymal cells 2	pgrn+ parenchymal cells 2	0.625444	0.442246	0.302089	0.497696
11_3_CTGTAGCCGAATCTGAATCATTCC	HNF4i	B2	HNF4i_B2	4_epidermis	epidermis	0.471067	0.365654	0.255139	0.449346
11_3_AAGGTACACCATCCTCCTGGCATA	control	B1	control_B1	14_aberrant phagocyte progenitors	phagocyte progenitors 1	0.556332	0.422165	0.287925	0.485244
11_3_CTGTAGCCCACTTCGAACTATGCA	HNF4i	B2	HNF4i_B2	14_aberrant phagocyte progenitors	phagocyte progenitors 1	0.648079	0.422502	0.295403	0.496638
11_3_CAAGACTAAGAGTCAAGCTCGGTA	control	B2	control_B2	17_phagocyte progenitors 1	phagocyte progenitors 1	0.619662	0.46036	0.297211	0.523226
11_3_AACAACCACTCAATGAACATTGGC	control	B1	control_B1	4_epidermis	epidermis	0.581979	0.42601	0.297787	0.509007
11_3_ACAAGCTAACAGATTCAGTACAAG	HNF4i	B2	HNF4i_B2	1_pgrn+ parenchymal cells 2	pgrn+ parenchymal cells 2	0.594273	0.420439	0.426548	0.483996
11_3_ACATTGGCCTAAGGTCAGTACAAG	control	B1	control_B1	2_neoblasts	neoblasts	0.623286	0.43154	0.301545	0.518098
11_3_AAACATCGCGCATACAAGCCATGC	control	B1	control_B1	11_phagocytes	phagocytes	0.597055	0.534819	0.297802	0.500898
11_3_AACAACCAGACAGTGCAACGCTTA	control	B1	control_B1	1_pgrn+ parenchymal cells 2	pgrn+ parenchymal cells 2	0.57083	0.434065	0.340492	0.487777
11_3_ATTGAGGACCAGTTCAGAATCTGA	HNF4i	B1	HNF4i_B1	14_aberrant phagocyte progenitors	phagocyte progenitors 1	0.58129	0.554479	0.294334	0.508366
11_3_CCTCCTGACTAAGGTCACCACTGT	HNF4i	B1	HNF4i_B1	2_neoblasts	neoblasts	0.606059	0.429916	0.300441	0.502547
11_3_CGACTGGAGCCACATAAACGCTTA	HNF4i	B1	HNF4i_B1	2_neoblasts	neoblasts	0.624845	0.416659	0.290825	0.484055
11_3_CCGTGAGAGTACGCAAAGTGGTCA	HNF4i	B1	HNF4i_B1	4_epidermis	epidermis	0.556034	0.412374	0.286278	0.550899
11_3_AGTGGTCAAACCGAGACCTAATCC	control	B1	control_B1	11_phagocytes	phagocytes	0.546768	0.452594	0.284248	0.467473
11_3_CATACCAAGCTCGGTATGGTGGTA	control	B2	control_B2	11_phagocytes	phagocytes	0.596045	0.476965	0.302434	0.508295
11_3_CGCTGATCCAAGACTAACAAGCTA	HNF4i	B2	HNF4i_B2	1_pgrn+ parenchymal cells 2	pgrn+ parenchymal cells 2	0.586749	0.470981	0.356207	0.494545
11_3_AAGACGGACACCTTACAGTGGTCA	control	B1	control_B1	4_epidermis	epidermis	0.612826	0.430458	0.29776	0.606528
11_3_CCTCCTGACTAAGGTCAACGTGAT	HNF4i	B1	HNF4i_B1	2_neoblasts	neoblasts	0.625221	0.414722	0.290116	0.477414
11_3_CGCTGATCACTATGCACAAGACTA	HNF4i	B2	HNF4i_B2	14_aberrant phagocyte progenitors	phagocyte progenitors 1	0.516941	0.393426	0.27143	0.462847
11_3_AACAACCAAAGGTACAATAGCGAC	control	B1	control_B1	2_neoblasts	neoblasts	0.638881	0.441331	0.297493	0.496511
11_3_AGCAGGAACCTCTATCAACGTGAT	HNF4i	B1	HNF4i_B1	1_pgrn+ parenchymal cells 2	pgrn+ parenchymal cells 2	0.581133	0.421661	0.311375	0.500552
11_3_CAACCACAACGCTCGACAAGGAGC	HNF4i	B1	HNF4i_B1	2_neoblasts	neoblasts	0.681449	0.426073	0.297222	0.509285
11_3_AAGGTACAACTATGCAACGTATCA	control	B1	control_B1	17_phagocyte progenitors 1	phagocyte progenitors 1	0.593008	0.461665	0.298237	0.494993
11_3_CGACTGGACATACCAAACGTATCA	HNF4i	B1	HNF4i_B1	2_neoblasts	neoblasts	0.633887	0.423777	0.29627	0.497839
11_3_AACAACCAAAGACGGAACACAGAA	control	B1	control_B1	17_phagocyte progenitors 1	phagocyte progenitors 1	0.640681	0.440708	0.344504	0.495294
11_3_CTCAATGAAGCAGGAAGCGAGTAA	control	B2	control_B2	1_pgrn+ parenchymal cells 2	pgrn+ parenchymal cells 2	0.587295	0.501938	0.299831	0.498428
11_3_AACGCTTACACCTTACAGATCGCA	control	B1	control_B1	11_phagocytes	phagocytes	0.602762	0.51141	0.302824	0.499596
11_3_CCTCCTGACATACCAATTCACGCA	HNF4i	B1	HNF4i_B1	2_neoblasts	neoblasts	0.434737	0.348621	0.231688	0.4026
11_3_CAACCACACAACCACACCGTGAGA	HNF4i	B1	HNF4i_B1	2_neoblasts	neoblasts	0.712155	0.425986	0.297129	0.493811
11_3_AGCAGGAATGGCTTCAAAACATCG	HNF4i	B1	HNF4i_B1	4_epidermis	epidermis	0.599957	0.431297	0.298542	0.562135
11_3_ACTATGCAGGTGCGAACTGGCATA	HNF4i	B2	HNF4i_B2	14_aberrant phagocyte progenitors	phagocyte progenitors 1	0.63013	0.437425	0.301013	0.523557
11_3_AACGCTTAAGCACCTCCGCTGATC	control	B1	control_B1	1_pgrn+ parenchymal cells 2	pgrn+ parenchymal cells 2	0.591308	0.459502	0.296087	0.487528
11_3_CGCATACACGGATTGCCTAAGGTC	HNF4i	B1	HNF4i_B1	4_epidermis	epidermis	0.581659	0.422584	0.294851	0.62184
11_3_AACCGAGACTCAATGAATTGGCTC	control	B1	control_B1	17_phagocyte progenitors 1	phagocyte progenitors 1	0.61255	0.437746	0.301826	0.511761
11_3_AACGTGATGTGTTCTAGCCAAGAC	control	B1	control_B1	11_phagocytes	phagocytes	0.54961	0.644628	0.28534	0.513738
11_3_CATACCAAGACTAGTAAGGCTAAC	control	B2	control_B2	17_phagocyte progenitors 1	phagocyte progenitors 1	0.58891	0.451979	0.29815	0.491678
11_3_CGAACTTACACCTTACTTCACGCA	HNF4i	B1	HNF4i_B1	2_neoblasts	neoblasts	0.635253	0.432553	0.302233	0.499282
11_3_ACGTATCACAGCGTTAGACAGTGC	HNF4i	B2	HNF4i_B2	2_neoblasts	neoblasts	0.628244	0.459278	0.294342	0.484572
11_3_ATCCTGTACAGCGTTACCATCCTC	HNF4i	B1	HNF4i_B1	4_epidermis	epidermis	0.579576	0.431331	0.295173	0.674016
11_3_AGTCACTACCGACAACATCCTGTA	HNF4i	B1	HNF4i_B1	4_epidermis	epidermis	0.586959	0.438968	0.299702	0.52357
11_3_GAATCTGAAACGTGATCCGTGAGA	control	B2	control_B2	17_phagocyte progenitors 1	phagocyte progenitors 1	0.654266	0.434709	0.300404	0.534962
11_3_ACACAGAAGGAGAACACAACCACA	control	B1	control_B1	11_phagocytes	phagocytes	0.583654	0.460918	0.296379	0.488024
11_3_AGAGTCAAAGGCTAACCCTAATCC	HNF4i	B2	HNF4i_B2	1_pgrn+ parenchymal cells 2	pgrn+ parenchymal cells 2	0.591423	0.454607	0.351565	0.495948
11_3_CGCATACAAGCACCTCCATACCAA	HNF4i	B1	HNF4i_B1	14_aberrant phagocyte progenitors	phagocyte progenitors 1	0.599536	0.492753	0.334918	0.550693
11_3_CGCATACACGGATTGCCCTAATCC	HNF4i	B1	HNF4i_B1	2_neoblasts	neoblasts	0.694276	0.441848	0.296427	0.491452
11_3_AAACATCGGATAGACAACCTCCAA	control	B1	control_B1	4_epidermis	epidermis	0.571619	0.42553	0.293803	0.603896
11_3_GAATCTGACAACCACAACAAGCTA	control	B2	control_B2	1_pgrn+ parenchymal cells 2	pgrn+ parenchymal cells 2	0.581877	0.425108	0.481271	0.48937
11_3_ATTGAGGAAGATGTACAAGGTACA	HNF4i	B1	HNF4i_B1	4_epidermis	epidermis	0.597467	0.428484	0.299468	0.526004
11_3_ATCCTGTACTGAGCCAAACCGAGA	HNF4i	B1	HNF4i_B1	1_pgrn+ parenchymal cells 2	pgrn+ parenchymal cells 2	0.605058	0.431103	0.371652	0.497572
11_3_ATGCCTAATGGCTTCAAACGTGAT	control	B1	control_B1	2_neoblasts	neoblasts	0.639505	0.430759	0.300406	0.502339
11_3_AACGTGATTGGTGGTACCTAATCC	control	B1	control_B1	17_phagocyte progenitors 1	phagocyte progenitors 1	0.594531	0.43779	0.351763	0.496937
11_3_ACCACTGTGATGAATCCGAACTTA	control	B1	control_B1	11_phagocytes	phagocytes	0.556501	0.580581	0.285036	0.470493
11_3_CGACTGGACCTCCTGAGAGTTAGC	HNF4i	B1	HNF4i_B1	1_pgrn+ parenchymal cells 2	pgrn+ parenchymal cells 2	0.59441	0.433939	0.302567	0.502056
11_3_CCGAAGTAAATGTTGCAGAGTCAA	HNF4i	B1	HNF4i_B1	14_aberrant phagocyte progenitors	phagocyte progenitors 1	0.569139	0.45376	0.29285	0.486741
11_3_AAACATCGGCTAACGATATCAGCA	control	B1	control_B1	17_phagocyte progenitors 1	phagocyte progenitors 1	0.588861	0.449691	0.300433	0.496193
11_3_AGCAGGAAGCTAACGAGCTCGGTA	HNF4i	B1	HNF4i_B1	2_neoblasts	neoblasts	0.598705	0.421856	0.294964	0.485627
11_3_AAGACGGAGAGTTAGCCAACCACA	control	B1	control_B1	2_neoblasts	neoblasts	0.5171	0.360954	0.253581	0.415524
11_3_CCGTGAGAAAGGTACATGGTGGTA	HNF4i	B1	HNF4i_B1	1_pgrn+ parenchymal cells 2	pgrn+ parenchymal cells 2	0.588417	0.443815	0.362404	0.506809
11_3_AACGTGATACATTGGCCTAAGGTC	control	B1	control_B1	2_neoblasts	neoblasts	0.660038	0.462898	0.300523	0.496073
11_3_AACGTGATCGGATTGCCCGAAGTA	control	B1	control_B1	2_neoblasts	neoblasts	0.659922	0.426954	0.298428	0.506726
11_3_CAGCGTTAGATGAATCGTCGTAGA	control	B2	control_B2	4_epidermis	epidermis	0.608925	0.432018	0.301869	0.499844
11_3_ATGCCTAAGGAGAACAAGGCTAAC	control	B1	control_B1	11_phagocytes	phagocytes	0.678988	0.66707	0.291162	0.510501
11_3_AGATCGCAGTCTGTCAGCCACATA	HNF4i	B1	HNF4i_B1	4_epidermis	epidermis	0.58474	0.433422	0.298849	0.562363
11_3_AGTCACTACAGCGTTAGCGAGTAA	HNF4i	B1	HNF4i_B1	2_neoblasts	neoblasts	0.70171	0.426582	0.297568	0.491067
11_3_AAGGTACACGCATACACCGTGAGA	control	B1	control_B1	1_pgrn+ parenchymal cells 2	pgrn+ parenchymal cells 2	0.582227	0.438396	0.313469	0.491599
11_3_CCGAAGTATCCGTCTATAGGATGA	HNF4i	B1	HNF4i_B1	11_phagocytes	phagocytes	0.595078	0.47918	0.299274	0.510994
11_3_AACCGAGACATACCAAGCCAAGAC	control	B1	control_B1	11_phagocytes	phagocytes	0.588361	0.540455	0.300241	0.503067
11_3_AGCAGGAACAAGACTAGCCACATA	HNF4i	B1	HNF4i_B1	1_pgrn+ parenchymal cells 2	pgrn+ parenchymal cells 2	0.581939	0.50409	0.42298	0.490382
11_3_ACTATGCAAATCCGTCAGAGTCAA	HNF4i	B2	HNF4i_B2	1_pgrn+ parenchymal cells 2	pgrn+ parenchymal cells 2	0.591149	0.47845	0.357899	0.498753
11_3_AGAGTCAAAGTACAAGAACGCTTA	HNF4i	B2	HNF4i_B2	1_pgrn+ parenchymal cells 2	pgrn+ parenchymal cells 2	0.581117	0.457636	0.32715	0.489847
11_3_AGCAGGAAACGCTCGACCTCTATC	HNF4i	B1	HNF4i_B1	1_pgrn+ parenchymal cells 2	pgrn+ parenchymal cells 2	0.557949	0.477012	0.472659	0.4796
11_3_AGATCGCAACGTATCAAACTCACC	HNF4i	B1	HNF4i_B1	4_epidermis	epidermis	0.591792	0.434341	0.29987	0.537543
11_3_AGCAGGAAGAGTTAGCACATTGGC	HNF4i	B1	HNF4i_B1	2_neoblasts	neoblasts	0.51073	0.362528	0.254651	0.417336
11_3_AACCGAGATGAAGAGAATCATTCC	control	B1	control_B1	17_phagocyte progenitors 1	phagocyte progenitors 1	0.363242	0.404643	0.199591	0.33987
11_3_CCTCCTGAGAACAGGCAACGTGAT	HNF4i	B1	HNF4i_B1	14_aberrant phagocyte progenitors	phagocyte progenitors 1	0.609315	0.442683	0.297393	0.540339
11_3_CTGGCATAGAGTTAGCAACTCACC	control	B2	control_B2	2_neoblasts	neoblasts	0.651458	0.430492	0.300833	0.503211
11_3_CAAGACTAGCTCGGTATGAAGAGA	control	B2	control_B2	2_neoblasts	neoblasts	0.627092	0.42894	0.29917	0.507245
11_3_CCTCCTGACATCAAGTTGGAACAA	HNF4i	B1	HNF4i_B1	4_epidermis	epidermis	0.591833	0.432361	0.297545	0.569394
11_3_AAGGTACAACACAGAAGCTAACGA	control	B1	control_B1	11_phagocytes	phagocytes	0.496537	0.590806	0.315441	0.444859
11_3_CCTCCTGAGGTGCGAAAACTCACC	HNF4i	B1	HNF4i_B1	1_pgrn+ parenchymal cells 2	pgrn+ parenchymal cells 2	0.586265	0.447237	0.299435	0.49423
11_3_ACATTGGCGAATCTGAAACGCTTA	control	B1	control_B1	2_neoblasts	neoblasts	0.624969	0.427598	0.298866	0.492237
11_3_CGAACTTATCTTCACAGCCACATA	HNF4i	B1	HNF4i_B1	14_aberrant phagocyte progenitors	phagocyte progenitors 1	0.618587	0.464726	0.285128	0.471296
11_3_CTGGCATATATCAGCACGCTGATC	control	B2	control_B2	17_phagocyte progenitors 1	phagocyte progenitors 1	0.619645	0.531898	0.298174	0.494684
11_3_CAGCGTTACCTCTATCAATGTTGC	control	B2	control_B2	1_pgrn+ parenchymal cells 2	pgrn+ parenchymal cells 2	0.589591	0.498404	0.41222	0.502583
11_3_ACCACTGTGGTGCGAAACAGCAGA	control	B1	control_B1	11_phagocytes	phagocytes	0.595955	0.510909	0.296535	0.497712
11_3_AGTCACTATGGTGGTAAGTGGTCA	HNF4i	B1	HNF4i_B1	1_pgrn+ parenchymal cells 2	pgrn+ parenchymal cells 2	0.591055	0.442158	0.333045	0.503517
11_3_ATTGAGGAGAGTTAGCAAACATCG	HNF4i	B1	HNF4i_B1	1_pgrn+ parenchymal cells 2	pgrn+ parenchymal cells 2	0.593042	0.448055	0.34462	0.497615
11_3_CGCATACAATCATTCCAACGCTTA	HNF4i	B1	HNF4i_B1	14_aberrant phagocyte progenitors	phagocyte progenitors 1	0.649673	0.435632	0.297656	0.507052
11_3_AAGGTACAAAGGACACACTATGCA	control	B1	control_B1	2_neoblasts	neoblasts	0.660898	0.4326	0.301657	0.498649
11_3_CAACCACAATCCTGTATCCGTCTA	HNF4i	B1	HNF4i_B1	4_epidermis	epidermis	0.550247	0.41223	0.285585	0.559368
11_3_AGTGGTCAAAGAGATCAGTCACTA	control	B1	control_B1	2_neoblasts	neoblasts	0.627985	0.432501	0.317784	0.497879
11_3_ACGTATCACTCAATGAGTACGCAA	HNF4i	B2	HNF4i_B2	1_pgrn+ parenchymal cells 2	pgrn+ parenchymal cells 2	0.590283	0.431603	0.30098	0.505627
11_3_ATTGAGGAAACCGAGAACACAGAA	HNF4i	B1	HNF4i_B1	2_neoblasts	neoblasts	0.602971	0.428517	0.296805	0.531844
11_3_AACGTGATCCGAAGTACGACTGGA	control	B1	control_B1	1_pgrn+ parenchymal cells 2	pgrn+ parenchymal cells 2	0.588544	0.451145	0.315898	0.508309
11_3_CAACCACAGATGAATCACACGACC	HNF4i	B1	HNF4i_B1	14_aberrant phagocyte progenitors	phagocyte progenitors 1	0.598257	0.428776	0.299666	0.494247
11_3_ACACAGAACGACTGGAACTATGCA	control	B1	control_B1	4_epidermis	epidermis	0.570252	0.423454	0.293278	0.592527
11_3_AGCAGGAAAGTACAAGCAGATCTG	HNF4i	B1	HNF4i_B1	14_aberrant phagocyte progenitors	phagocyte progenitors 1	0.585268	0.440183	0.288844	0.527702
11_3_ACAGCAGAAACCGAGAACCTCCAA	HNF4i	B2	HNF4i_B2	4_epidermis	epidermis	0.567582	0.451226	0.292251	0.542895
11_3_CCGTGAGACAAGGAGCGACTAGTA	HNF4i	B1	HNF4i_B1	4_epidermis	epidermis	0.583428	0.433134	0.297983	0.566643
11_3_ACACAGAAGAACAGGCGTACGCAA	control	B1	control_B1	1_pgrn+ parenchymal cells 2	pgrn+ parenchymal cells 2	0.551451	0.448969	0.335795	0.470263
11_3_AACCGAGACTGAGCCAGTCTGTCA	control	B1	control_B1	4_epidermis	epidermis	0.594202	0.42708	0.297906	0.753454
11_3_CAAGACTAAAGAGATCGCCAAGAC	control	B2	control_B2	1_pgrn+ parenchymal cells 2	pgrn+ parenchymal cells 2	0.583934	0.462308	0.375887	0.491681
11_3_CCGTGAGAACAGCAGACAATGGAA	HNF4i	B1	HNF4i_B1	2_neoblasts	neoblasts	0.606126	0.430837	0.294688	0.485159
11_3_ATCCTGTAGCCAAGACCTGGCATA	HNF4i	B1	HNF4i_B1	1_pgrn+ parenchymal cells 2	pgrn+ parenchymal cells 2	0.587233	0.452831	0.298117	0.490968
11_3_CCGAAGTACTAAGGTCGATAGACA	HNF4i	B1	HNF4i_B1	2_neoblasts	neoblasts	0.625939	0.428657	0.299585	0.493455
11_3_AACAACCACTGGCATAACACGACC	control	B1	control_B1	11_phagocytes	phagocytes	0.586772	0.778834	0.294191	0.505759
11_3_AACCGAGAAACTCACCCCTCTATC	control	B1	control_B1	17_phagocyte progenitors 1	phagocyte progenitors 1	0.615862	0.465069	0.297635	0.498932
11_3_CTGAGCCAAGCAGGAAATTGGCTC	control	B2	control_B2	2_neoblasts	neoblasts	0.62086	0.437163	0.298116	0.501125
11_3_ATGCCTAACTGGCATACCTAATCC	control	B1	control_B1	1_pgrn+ parenchymal cells 2	pgrn+ parenchymal cells 2	0.557189	0.44616	0.287893	0.473648
11_3_ATTGAGGAAGATCGCAGTACGCAA	HNF4i	B1	HNF4i_B1	1_pgrn+ parenchymal cells 2	pgrn+ parenchymal cells 2	0.555973	0.458104	0.350998	0.486099
11_3_AACGCTTAATAGCGACAACTCACC	control	B1	control_B1	1_pgrn+ parenchymal cells 2	pgrn+ parenchymal cells 2	0.590652	0.470783	0.453773	0.497087
11_3_AAACATCGAACGTGATATAGCGAC	control	B1	control_B1	1_pgrn+ parenchymal cells 2	pgrn+ parenchymal cells 2	0.586216	0.459929	0.399515	0.493168
11_3_CAAGACTACAAGGAGCCCGACAAC	control	B2	control_B2	11_phagocytes	phagocytes	0.577536	0.528022	0.295717	0.504733
11_3_CTGTAGCCAACGTGATGGTGCGAA	HNF4i	B2	HNF4i_B2	14_aberrant phagocyte progenitors	phagocyte progenitors 1	0.63529	0.453595	0.302185	0.506838
11_3_AACGTGATGCCAAGACGTGTTCTA	control	B1	control_B1	1_pgrn+ parenchymal cells 2	pgrn+ parenchymal cells 2	0.609691	0.451157	0.301739	0.502347
11_3_AACGCTTATGGCTTCAACGTATCA	control	B1	control_B1	1_pgrn+ parenchymal cells 2	pgrn+ parenchymal cells 2	0.547421	0.468257	0.398728	0.476678
11_3_CGCATACACACTTCGATATCAGCA	HNF4i	B1	HNF4i_B1	1_pgrn+ parenchymal cells 2	pgrn+ parenchymal cells 2	0.607924	0.436889	0.302494	0.498381
11_3_CCTCCTGATATCAGCAAACGCTTA	HNF4i	B1	HNF4i_B1	1_pgrn+ parenchymal cells 2	pgrn+ parenchymal cells 2	0.590965	0.45603	0.473164	0.497988
11_3_AGCAGGAACCTCCTGACCGACAAC	HNF4i	B1	HNF4i_B1	4_epidermis	epidermis	0.597726	0.436911	0.29665	0.649265
11_3_ATCCTGTAGACTAGTAGCCACATA	HNF4i	B1	HNF4i_B1	4_epidermis	epidermis	0.577793	0.435633	0.294283	0.558842
11_3_ACCTCCAATGGAACAAAAGGACAC	HNF4i	B2	HNF4i_B2	2_neoblasts	neoblasts	0.646197	0.43043	0.30079	0.495496
11_3_CCAGTTCAACAAGCTAATTGGCTC	control	B2	control_B2	17_phagocyte progenitors 1	phagocyte progenitors 1	0.521744	0.38363	0.2548	0.419921
11_3_CAATGGAACACCTTACAAGGACAC	control	B2	control_B2	11_phagocytes	phagocytes	0.598834	0.629209	0.30037	0.504271
11_3_AACAACCACAAGACTAATGCCTAA	control	B1	control_B1	11_phagocytes	phagocytes	0.583902	0.522603	0.298526	0.494181
11_3_ACAAGCTAGTACGCAAGAACAGGC	HNF4i	B2	HNF4i_B2	2_neoblasts	neoblasts	0.658043	0.415953	0.290311	0.49245
11_3_CCTCCTGAAACTCACCAAGGTACA	HNF4i	B1	HNF4i_B1	1_pgrn+ parenchymal cells 2	pgrn+ parenchymal cells 2	0.591195	0.45087	0.520085	0.490683
11_3_ATTGAGGAGTACGCAACAACCACA	HNF4i	B1	HNF4i_B1	4_epidermis	epidermis	0.626528	0.442601	0.297287	0.542428
11_3_CAACCACAAGAGTCAAAGCCATGC	HNF4i	B1	HNF4i_B1	2_neoblasts	neoblasts	0.600001	0.427231	0.298617	0.491814
11_3_CAGCGTTAACAAGCTAACGCTCGA	control	B2	control_B2	2_neoblasts	neoblasts	0.684084	0.431244	0.301343	0.496433
11_3_ACACAGAACCGACAACAGAGTCAA	control	B1	control_B1	1_pgrn+ parenchymal cells 2	pgrn+ parenchymal cells 2	0.580584	0.461228	0.437697	0.505517
11_3_ATTGAGGAACCACTGTGGAGAACA	HNF4i	B1	HNF4i_B1	2_neoblasts	neoblasts	0.629663	0.432146	0.301348	0.514157
11_3_GAGCTGAATATCAGCAATTGGCTC	control	B2	control_B2	4_epidermis	epidermis	0.579081	0.423653	0.294983	0.525067
11_3_CAACCACAAAGGACACCCGAAGTA	HNF4i	B1	HNF4i_B1	2_neoblasts	neoblasts	0.628198	0.413768	0.289468	0.505486
11_3_ACACAGAACATCAAGTACAAGCTA	control	B1	control_B1	11_phagocytes	phagocytes	0.59893	0.683614	0.361792	0.520386
11_3_CGACTGGACTGGCATAGACAGTGC	HNF4i	B1	HNF4i_B1	4_epidermis	epidermis	0.546669	0.404436	0.28252	0.479425
11_3_AAGGTACACCGTGAGAGCTCGGTA	control	B1	control_B1	1_pgrn+ parenchymal cells 2	pgrn+ parenchymal cells 2	0.601547	0.432077	0.362036	0.497142
11_3_AACGTGATAGATGTACACCACTGT	control	B1	control_B1	17_phagocyte progenitors 1	phagocyte progenitors 1	0.583766	0.430269	0.297049	0.509647
11_3_AACAACCATGGTGGTATGGCTTCA	control	B1	control_B1	1_pgrn+ parenchymal cells 2	pgrn+ parenchymal cells 2	0.577118	0.477444	0.327685	0.487242
11_3_AACCGAGAAATGTTGCAATGTTGC	control	B1	control_B1	11_phagocytes	phagocytes	0.591864	0.664064	0.30024	0.500289
11_3_CCGTGAGAGTACGCAACGAACTTA	HNF4i	B1	HNF4i_B1	14_aberrant phagocyte progenitors	phagocyte progenitors 1	0.690617	0.421884	0.289806	0.503267
11_3_CGCATACACGAACTTAAAGAGATC	HNF4i	B1	HNF4i_B1	2_neoblasts	neoblasts	0.665888	0.428535	0.299503	0.493315
11_3_CCAGTTCAAAGGACACCACTTCGA	control	B2	control_B2	1_pgrn+ parenchymal cells 2	pgrn+ parenchymal cells 2	0.57357	0.436393	0.421544	0.485961
11_3_ACATTGGCAACGTGATGACAGTGC	control	B1	control_B1	1_pgrn+ parenchymal cells 2	pgrn+ parenchymal cells 2	0.592642	0.505185	0.301887	0.51228
11_3_CCTCCTGACTCAATGAATAGCGAC	HNF4i	B1	HNF4i_B1	11_phagocytes	phagocytes	0.550344	0.414951	0.285623	0.485687
11_3_AAACATCGACGCTCGAAGCACCTC	control	B1	control_B1	2_neoblasts	neoblasts	0.6784	0.424952	0.294382	0.497196
11_3_ACACAGAAATCATTCCCATCAAGT	control	B1	control_B1	17_phagocyte progenitors 1	phagocyte progenitors 1	0.611009	0.534028	0.291355	0.482539
11_3_AACAACCACACTTCGAGAGCTGAA	control	B1	control_B1	1_pgrn+ parenchymal cells 2	pgrn+ parenchymal cells 2	0.580226	0.472972	0.313656	0.494993
11_3_CGCTGATCGAATCTGACACTTCGA	HNF4i	B2	HNF4i_B2	1_pgrn+ parenchymal cells 2	pgrn+ parenchymal cells 2	0.602994	0.459414	0.330274	0.496441
11_3_AGTACAAGCCGTGAGAACACAGAA	HNF4i	B2	HNF4i_B2	2_neoblasts	neoblasts	0.59436	0.425842	0.297065	0.493858
11_3_ACCACTGTAATCCGTCAATGTTGC	control	B1	control_B1	2_neoblasts	neoblasts	0.647784	0.417159	0.291773	0.491034
11_3_AAGACGGACACCTTACCTGAGCCA	control	B1	control_B1	11_phagocytes	phagocytes	0.634562	0.524087	0.298899	0.510822
11_3_AGTGGTCAACACAGAAGGTGCGAA	control	B1	control_B1	2_neoblasts	neoblasts	0.664262	0.434449	0.300193	0.497005
11_3_ATGCCTAAAGTCACTAGCTCGGTA	control	B1	control_B1	2_neoblasts	neoblasts	0.609621	0.406446	0.284493	0.477053
11_3_ATGCCTAAGACAGTGCCACTTCGA	control	B1	control_B1	17_phagocyte progenitors 1	phagocyte progenitors 1	0.623564	0.449612	0.299518	0.493996
11_3_AGAGTCAAAACCGAGAGTCGTAGA	HNF4i	B2	HNF4i_B2	14_aberrant phagocyte progenitors	phagocyte progenitors 1	0.620267	0.42974	0.297228	0.539515
11_3_CTCAATGAAAGGACACAAGGTACA	control	B2	control_B2	11_phagocytes	phagocytes	0.563337	0.486309	0.28666	0.482563
11_3_AGTACAAGAACTCACCGGTGCGAA	HNF4i	B2	HNF4i_B2	1_pgrn+ parenchymal cells 2	pgrn+ parenchymal cells 2	0.585614	0.480796	0.331315	0.497689
11_3_CCAGTTCAGCGAGTAAGATGAATC	control	B2	control_B2	1_pgrn+ parenchymal cells 2	pgrn+ parenchymal cells 2	0.543516	0.415896	0.353402	0.471819
11_3_CTCAATGACAAGACTACAACCACA	control	B2	control_B2	11_phagocytes	phagocytes	0.584476	0.572643	0.29373	0.512778
11_3_ATTGAGGAAGTACAAGGTCGTAGA	HNF4i	B1	HNF4i_B1	2_neoblasts	neoblasts	0.625542	0.421513	0.294731	0.500029
11_3_CCGTGAGACAGATCTGTGGAACAA	HNF4i	B1	HNF4i_B1	2_neoblasts	neoblasts	0.62291	0.474659	0.294684	0.485152
11_3_CATCAAGTCAATGGAAACACGACC	HNF4i	B2	HNF4i_B2	14_aberrant phagocyte progenitors	phagocyte progenitors 1	0.688027	0.436495	0.297175	0.529926
11_3_AACCGAGAACCACTGTGATGAATC	control	B1	control_B1	2_neoblasts	neoblasts	0.696762	0.432758	0.302372	0.498175
11_3_ACATTGGCAACTCACCGATAGACA	control	B1	control_B1	4_epidermis	epidermis	0.590773	0.425729	0.297596	0.543404
11_3_CGAACTTAGTACGCAAACACAGAA	HNF4i	B1	HNF4i_B1	1_pgrn+ parenchymal cells 2	pgrn+ parenchymal cells 2	0.623574	0.425307	0.470537	0.489598
11_3_AACCGAGATCCGTCTAACAAGCTA	control	B1	control_B1	14_aberrant phagocyte progenitors	phagocyte progenitors 1	0.580016	0.417774	0.291583	0.509744
11_3_CTCAATGACTCAATGACATACCAA	control	B2	control_B2	1_pgrn+ parenchymal cells 2	pgrn+ parenchymal cells 2	0.611736	0.404607	0.451874	0.459633
11_3_AGTCACTAGGAGAACAACAGATTC	HNF4i	B1	HNF4i_B1	11_phagocytes	phagocytes	0.568857	0.517302	0.292741	0.500673
11_3_CGCATACAGAACAGGCCAAGGAGC	HNF4i	B1	HNF4i_B1	11_phagocytes	phagocytes	0.609951	0.46919	0.301444	0.50233
11_3_CAACCACAACTATGCACCTCTATC	HNF4i	B1	HNF4i_B1	2_neoblasts	neoblasts	0.623499	0.428163	0.29925	0.497297
11_3_AACCGAGAGCTAACGACACCTTAC	control	B1	control_B1	11_phagocytes	phagocytes	0.595607	0.600639	0.347888	0.506268
11_3_ACCACTGTAGATCGCAGAGTTAGC	control	B1	control_B1	2_neoblasts	neoblasts	0.642725	0.424269	0.296604	0.488404
11_3_ATCCTGTAGCTCGGTAGTGTTCTA	HNF4i	B1	HNF4i_B1	17_phagocyte progenitors 1	phagocyte progenitors 1	0.620622	0.436399	0.30065	0.506722
11_3_CTCAATGAGCCAAGACCATACCAA	control	B2	control_B2	17_phagocyte progenitors 1	phagocyte progenitors 1	0.660809	0.436243	0.294318	0.49146
11_3_AGATCGCACCGACAACAAACATCG	HNF4i	B1	HNF4i_B1	1_pgrn+ parenchymal cells 2	pgrn+ parenchymal cells 2	0.591334	0.431304	0.301384	0.496502
11_3_CGCATACAAACCGAGACCGAAGTA	HNF4i	B1	HNF4i_B1	4_epidermis	epidermis	0.587066	0.431515	0.29546	0.552169
11_3_AAGGTACACACTTCGACAGCGTTA	control	B1	control_B1	1_pgrn+ parenchymal cells 2	pgrn+ parenchymal cells 2	0.594596	0.423557	0.368988	0.505524
11_3_CCGTGAGAAGATCGCAACGTATCA	HNF4i	B1	HNF4i_B1	2_neoblasts	neoblasts	0.579811	0.409945	0.286871	0.486622
11_3_GAATCTGACATACCAAACTATGCA	control	B2	control_B2	1_pgrn+ parenchymal cells 2	pgrn+ parenchymal cells 2	0.593092	0.485435	0.460828	0.505248
11_3_AGATCGCACCGTGAGAAAACATCG	HNF4i	B1	HNF4i_B1	14_aberrant phagocyte progenitors	phagocyte progenitors 1	0.578446	0.43241	0.29508	0.500465
11_3_CTGTAGCCACAGATTCATCCTGTA	HNF4i	B2	HNF4i_B2	2_neoblasts	neoblasts	0.671511	0.437729	0.298264	0.493535
11_3_ATTGAGGACCGTGAGACTGGCATA	HNF4i	B1	HNF4i_B1	4_epidermis	epidermis	0.568877	0.434201	0.291059	0.503286
11_3_ATTGAGGACATCAAGTCGCTGATC	HNF4i	B1	HNF4i_B1	4_epidermis	epidermis	0.5569	0.413588	0.288143	0.762222
11_3_ACATTGGCAGTGGTCAACCACTGT	control	B1	control_B1	2_neoblasts	neoblasts	0.626514	0.440918	0.301834	0.505448
11_3_CGACTGGAGACAGTGCCACTTCGA	HNF4i	B1	HNF4i_B1	4_epidermis	epidermis	0.572251	0.434306	0.294046	0.537071
11_3_CGCATACATCCGTCTAGAATCTGA	HNF4i	B1	HNF4i_B1	1_pgrn+ parenchymal cells 2	pgrn+ parenchymal cells 2	0.546367	0.447013	0.27868	0.468567
11_3_CGCTGATCCCGTGAGAGAGCTGAA	HNF4i	B2	HNF4i_B2	14_aberrant phagocyte progenitors	phagocyte progenitors 1	0.586217	0.456623	0.298353	0.493306
11_3_CAACCACAATAGCGACGATGAATC	HNF4i	B1	HNF4i_B1	2_neoblasts	neoblasts	0.625518	0.426194	0.297912	0.49062
11_3_CGCATACAGAGCTGAAACACAGAA	HNF4i	B1	HNF4i_B1	4_epidermis	epidermis	0.510868	0.379428	0.261751	0.510712
11_3_ACCACTGTACGTATCAACTATGCA	control	B1	control_B1	2_neoblasts	neoblasts	0.647996	0.434677	0.296786	0.508728
11_3_AACCGAGAAATCCGTCGACAGTGC	control	B1	control_B1	11_phagocytes	phagocytes	0.596657	0.481679	0.301898	0.503116
11_3_AGTGGTCACTGTAGCCAGTCACTA	control	B1	control_B1	1_pgrn+ parenchymal cells 2	pgrn+ parenchymal cells 2	0.599192	0.439862	0.299951	0.494074
11_3_ATGCCTAACCGACAACCCGTGAGA	control	B1	control_B1	11_phagocytes	phagocytes	0.596358	0.523079	0.301967	0.499175
11_3_AAACATCGACAAGCTAGAACAGGC	control	B1	control_B1	4_epidermis	epidermis	0.594507	0.43201	0.301256	0.637833
11_3_AGATCGCAACAGCAGACACCTTAC	HNF4i	B1	HNF4i_B1	4_epidermis	epidermis	0.565978	0.423688	0.28974	0.62475
11_3_CTGGCATAAGTCACTACAATGGAA	control	B2	control_B2	17_phagocyte progenitors 1	phagocyte progenitors 1	0.56273	0.492769	0.283468	0.466152
11_3_CCGTGAGACATCAAGTACTATGCA	HNF4i	B1	HNF4i_B1	14_aberrant phagocyte progenitors	phagocyte progenitors 1	0.588671	0.412702	0.27096	0.447296
11_3_AGTCACTAAACCGAGAAAGGACAC	HNF4i	B1	HNF4i_B1	1_pgrn+ parenchymal cells 2	pgrn+ parenchymal cells 2	0.584411	0.44211	0.298722	0.507941
11_3_ATCCTGTAGATGAATCACGCTCGA	HNF4i	B1	HNF4i_B1	14_aberrant phagocyte progenitors	phagocyte progenitors 1	0.621668	0.4333	0.302099	0.538216
11_3_AACGTGATATCCTGTAGATGAATC	control	B1	control_B1	1_pgrn+ parenchymal cells 2	pgrn+ parenchymal cells 2	0.576003	0.44727	0.422118	0.486933
11_3_CTGAGCCAATGCCTAAAAGGACAC	control	B2	control_B2	1_pgrn+ parenchymal cells 2	pgrn+ parenchymal cells 2	0.592482	0.454262	0.301826	0.49725
11_3_AGTCACTAACAGCAGAGAGCTGAA	HNF4i	B1	HNF4i_B1	2_neoblasts	neoblasts	0.641687	0.416317	0.2912	0.487841
11_3_ACCTCCAAGTGTTCTAATTGGCTC	HNF4i	B2	HNF4i_B2	1_pgrn+ parenchymal cells 2	pgrn+ parenchymal cells 2	0.593823	0.434482	0.332036	0.50016
11_3_ACCACTGTATTGGCTCCCTCCTGA	control	B1	control_B1	4_epidermis	epidermis	0.570146	0.431706	0.292519	0.53532
11_3_CATACCAAGCTCGGTAACCACTGT	control	B2	control_B2	2_neoblasts	neoblasts	0.662073	0.431491	0.301511	0.508258
11_3_CTGTAGCCACATTGGCGTCTGTCA	HNF4i	B2	HNF4i_B2	11_phagocytes	phagocytes	0.582139	0.465195	0.29707	0.492566
11_3_CACTTCGACATCAAGTGCTCGGTA	control	B2	control_B2	11_phagocytes	phagocytes	0.591367	0.536508	0.301397	0.502067
11_3_AAGGTACAAGCACCTCCCTCTATC	control	B1	control_B1	11_phagocytes	phagocytes	0.60031	0.561658	0.302934	0.500429
11_3_ATGCCTAAAATCCGTCAGCCATGC	control	B1	control_B1	11_phagocytes	phagocytes	0.594464	0.632783	0.299926	0.494687
11_3_ATCCTGTACTGAGCCAGAGTTAGC	HNF4i	B1	HNF4i_B1	2_neoblasts	neoblasts	0.60081	0.425488	0.297432	0.490463
11_3_AACCGAGAAACTCACCCAAGACTA	control	B1	control_B1	11_phagocytes	phagocytes	0.593361	0.575771	0.298144	0.512687
11_3_AAACATCGGACAGTGCTGGCTTCA	control	B1	control_B1	1_pgrn+ parenchymal cells 2	pgrn+ parenchymal cells 2	0.575062	0.43901	0.295127	0.485903
11_3_AACGCTTAATAGCGACAGTCACTA	control	B1	control_B1	1_pgrn+ parenchymal cells 2	pgrn+ parenchymal cells 2	0.588856	0.441437	0.483106	0.500131
11_3_ACAAGCTAGTGTTCTAGACAGTGC	HNF4i	B2	HNF4i_B2	2_neoblasts	neoblasts	0.659982	0.420196	0.293837	0.485058
11_3_CCTCCTGACAATGGAAAGATCGCA	HNF4i	B1	HNF4i_B1	1_pgrn+ parenchymal cells 2	pgrn+ parenchymal cells 2	0.556113	0.462924	0.303428	0.48337
11_3_AACAACCAATCCTGTAAAGGTACA	control	B1	control_B1	4_epidermis	epidermis	0.635629	0.41057	0.282773	0.515633
11_3_CAAGACTACACTTCGACCATCCTC	control	B2	control_B2	1_pgrn+ parenchymal cells 2	pgrn+ parenchymal cells 2	0.538648	0.409821	0.486943	0.470564
11_3_AAACATCGCCTCTATCTGGTGGTA	control	B1	control_B1	17_phagocyte progenitors 1	phagocyte progenitors 1	0.587502	0.451451	0.288804	0.475192
11_3_CCGAAGTACGCATACACAGCGTTA	HNF4i	B1	HNF4i_B1	1_pgrn+ parenchymal cells 2	pgrn+ parenchymal cells 2	0.578396	0.45653	0.311996	0.499276
11_3_AACGCTTACCGACAACCCTCTATC	control	B1	control_B1	1_pgrn+ parenchymal cells 2	pgrn+ parenchymal cells 2	0.396412	0.379536	0.463358	0.372842
11_3_AAACATCGCTGGCATAACTATGCA	control	B1	control_B1	17_phagocyte progenitors 1	phagocyte progenitors 1	0.514238	0.504042	0.268325	0.462087
11_3_ACCTCCAATCTTCACAGTCTGTCA	HNF4i	B2	HNF4i_B2	14_aberrant phagocyte progenitors	phagocyte progenitors 1	0.629995	0.438091	0.291941	0.494137
11_3_ATCCTGTAACCACTGTACCTCCAA	HNF4i	B1	HNF4i_B1	2_neoblasts	neoblasts	0.585915	0.412338	0.298684	0.466179
11_3_ATGCCTAAATTGAGGAGGTGCGAA	control	B1	control_B1	2_neoblasts	neoblasts	0.606308	0.417529	0.292024	0.480646
11_3_AACCGAGAACATTGGCTGGCTTCA	control	B1	control_B1	4_epidermis	epidermis	0.486234	0.319245	0.225239	0.402752
11_3_GAATCTGACACCTTACACACAGAA	control	B2	control_B2	1_pgrn+ parenchymal cells 2	pgrn+ parenchymal cells 2	0.584419	0.436321	0.314312	0.504269
11_3_CGCATACAGAATCTGAAACTCACC	HNF4i	B1	HNF4i_B1	14_aberrant phagocyte progenitors	phagocyte progenitors 1	0.666716	0.478928	0.295324	0.497551
11_3_AAGACGGAGATGAATCAAGAGATC	control	B1	control_B1	14_aberrant phagocyte progenitors	phagocyte progenitors 1	0.55126	0.403564	0.282534	0.469659
11_3_AACGTGATTCTTCACAACATTGGC	control	B1	control_B1	11_phagocytes	phagocytes	0.498821	0.525001	0.265811	0.457603
11_3_AACGCTTAGCTAACGAACCACTGT	control	B1	control_B1	1_pgrn+ parenchymal cells 2	pgrn+ parenchymal cells 2	0.591711	0.491623	0.384402	0.493148
11_3_AGAGTCAAGTCTGTCAATGCCTAA	HNF4i	B2	HNF4i_B2	2_neoblasts	neoblasts	0.626367	0.428241	0.299303	0.507051
11_3_CTGGCATATGAAGAGAGAACAGGC	control	B2	control_B2	11_phagocytes	phagocytes	0.585994	0.531102	0.299331	0.49875
11_3_ATCCTGTACATCAAGTCTCAATGA	HNF4i	B1	HNF4i_B1	14_aberrant phagocyte progenitors	phagocyte progenitors 1	0.557294	0.479624	0.284924	0.527107
11_3_CGCATACAGGTGCGAAAAGGACAC	HNF4i	B1	HNF4i_B1	4_epidermis	epidermis	0.597674	0.446196	0.302132	0.527087
11_3_CGAACTTATAGGATGACCAGTTCA	HNF4i	B1	HNF4i_B1	14_aberrant phagocyte progenitors	phagocyte progenitors 1	0.604073	0.448831	0.300353	0.498783
11_3_GAGCTGAAGAGTTAGCTGGAACAA	control	B2	control_B2	1_pgrn+ parenchymal cells 2	pgrn+ parenchymal cells 2	0.582128	0.426095	0.370712	0.498441
11_3_CTGTAGCCCAGCGTTAATGCCTAA	HNF4i	B2	HNF4i_B2	2_neoblasts	neoblasts	0.640517	0.432567	0.302242	0.497955
11_3_CCGTGAGAACACGACCCCGAAGTA	HNF4i	B1	HNF4i_B1	1_pgrn+ parenchymal cells 2	pgrn+ parenchymal cells 2	0.577395	0.463045	0.400447	0.49559
11_3_ACATTGGCTATCAGCAAGCCATGC	control	B1	control_B1	1_pgrn+ parenchymal cells 2	pgrn+ parenchymal cells 2	0.646076	0.430733	0.300996	0.4965
11_3_ACTATGCACCTCTATCCGAACTTA	HNF4i	B2	HNF4i_B2	14_aberrant phagocyte progenitors	phagocyte progenitors 1	0.620706	0.455295	0.297891	0.539238
11_3_CACTTCGAAACTCACCGAGTTAGC	control	B2	control_B2	1_pgrn+ parenchymal cells 2	pgrn+ parenchymal cells 2	0.58827	0.442185	0.695354	0.514991
11_3_ACCACTGTCAGCGTTACAAGACTA	control	B1	control_B1	1_pgrn+ parenchymal cells 2	pgrn+ parenchymal cells 2	0.587495	0.516153	0.586756	0.487811
11_3_GAGCTGAAGTCTGTCACATCAAGT	control	B2	control_B2	11_phagocytes	phagocytes	0.575629	0.456181	0.343219	0.483495
11_3_CAACCACACAACCACAGAATCTGA	HNF4i	B1	HNF4i_B1	1_pgrn+ parenchymal cells 2	pgrn+ parenchymal cells 2	0.561648	0.413385	0.305751	0.475876
11_3_ACCTCCAAAACGCTTAACATTGGC	HNF4i	B2	HNF4i_B2	4_epidermis	epidermis	0.588818	0.42988	0.300417	0.521168
11_3_AACAACCAGTGTTCTACAACCACA	control	B1	control_B1	1_pgrn+ parenchymal cells 2	pgrn+ parenchymal cells 2	0.586541	0.475421	0.393005	0.492665
11_3_AGATCGCAGCCAAGACGTACGCAA	HNF4i	B1	HNF4i_B1	4_epidermis	epidermis	0.58734	0.436425	0.299848	0.614677
11_3_GACTAGTACCGTGAGAGGTGCGAA	control	B2	control_B2	11_phagocytes	phagocytes	0.582864	0.519261	0.346945	0.499118
11_3_CGCATACAAGATCGCAGAGCTGAA	HNF4i	B1	HNF4i_B1	1_pgrn+ parenchymal cells 2	pgrn+ parenchymal cells 2	0.589347	0.442044	0.448036	0.498586
11_3_CGCATACAAACTCACCATCCTGTA	HNF4i	B1	HNF4i_B1	2_neoblasts	neoblasts	0.649583	0.438051	0.299326	0.510312
11_3_CAACCACACATCAAGTCATACCAA	HNF4i	B1	HNF4i_B1	2_neoblasts	neoblasts	0.681696	0.432088	0.301917	0.497404
11_3_CGCATACACTCAATGACATACCAA	HNF4i	B1	HNF4i_B1	11_phagocytes	phagocytes	0.604971	0.469995	0.300866	0.508195
11_3_CGAACTTAATGCCTAAAGTGGTCA	HNF4i	B1	HNF4i_B1	2_neoblasts	neoblasts	0.624214	0.4309	0.300502	0.505857
11_3_ATGCCTAAAAGGACACAGTCACTA	control	B1	control_B1	2_neoblasts	neoblasts	0.636681	0.429361	0.300064	0.494265
11_3_AGTACAAGTGGCTTCATGAAGAGA	HNF4i	B2	HNF4i_B2	1_pgrn+ parenchymal cells 2	pgrn+ parenchymal cells 2	0.572623	0.431314	0.371725	0.488861
11_3_CGACTGGAACACAGAATCTTCACA	HNF4i	B1	HNF4i_B1	14_aberrant phagocyte progenitors	phagocyte progenitors 1	0.592395	0.442965	0.301792	0.50189
11_3_ATCCTGTAACGCTCGAACGCTCGA	HNF4i	B1	HNF4i_B1	4_epidermis	epidermis	0.578793	0.429057	0.2962	0.563638
11_3_AGCAGGAAATTGGCTCCAAGGAGC	HNF4i	B1	HNF4i_B1	2_neoblasts	neoblasts	0.614936	0.430251	0.300669	0.496632
11_3_CTGGCATAGAGTTAGCACAAGCTA	control	B2	control_B2	2_neoblasts	neoblasts	0.630971	0.432318	0.302073	0.497669
11_3_CAATGGAAAGCAGGAACCTAATCC	control	B2	control_B2	2_neoblasts	neoblasts	0.63754	0.43312	0.302618	0.498593
11_3_ACGTATCAGTCGTAGAGCCAAGAC	HNF4i	B2	HNF4i_B2	14_aberrant phagocyte progenitors	phagocyte progenitors 1	0.661069	0.45833	0.289706	0.586469
11_3_AGATCGCACTAAGGTCGCTAACGA	HNF4i	B1	HNF4i_B1	1_pgrn+ parenchymal cells 2	pgrn+ parenchymal cells 2	0.591462	0.440353	0.363195	0.496585
11_3_CAAGACTAAAGGACACGATGAATC	control	B2	control_B2	11_phagocytes	phagocytes	0.576538	0.467016	0.294933	0.48623
11_3_ATGCCTAAGTCTGTCACGGATTGC	control	B1	control_B1	1_pgrn+ parenchymal cells 2	pgrn+ parenchymal cells 2	0.591068	0.450427	0.357608	0.495716
11_3_CAACCACACCAGTTCAGACAGTGC	HNF4i	B1	HNF4i_B1	4_epidermis	epidermis	0.521091	0.390465	0.273026	0.479202
11_3_AACGTGATTGAAGAGATTCACGCA	control	B1	control_B1	4_epidermis	epidermis	0.614744	0.439343	0.299691	0.586535
11_3_CGAACTTACGAACTTACAGCGTTA	HNF4i	B1	HNF4i_B1	4_epidermis	epidermis	0.567381	0.418323	0.287491	0.693491
11_3_CCTCCTGACCGTGAGAACGTATCA	HNF4i	B1	HNF4i_B1	4_epidermis	epidermis	0.596528	0.433911	0.299736	0.594582
11_3_CATCAAGTCGAACTTAACAAGCTA	HNF4i	B2	HNF4i_B2	14_aberrant phagocyte progenitors	phagocyte progenitors 1	0.620352	0.453021	0.290711	0.543923
11_3_CAGCGTTACGACACACGAATCTGA	control	B2	control_B2	1_pgrn+ parenchymal cells 2	pgrn+ parenchymal cells 2	0.590114	0.488795	0.618334	0.513118
11_3_ACAGCAGACATACCAAAAGGACAC	HNF4i	B2	HNF4i_B2	1_pgrn+ parenchymal cells 2	pgrn+ parenchymal cells 2	0.186323	0.309013	0.218518	0.242692
11_3_ATGCCTAACTGGCATAGAATCTGA	control	B1	control_B1	11_phagocytes	phagocytes	0.580857	0.523514	0.297067	0.499536
11_3_AACGCTTACAAGACTAACCACTGT	control	B1	control_B1	11_phagocytes	phagocytes	0.570819	0.523105	0.283611	0.494897
11_3_CTGGCATAGACAGTGCCGACACAC	control	B2	control_B2	1_pgrn+ parenchymal cells 2	pgrn+ parenchymal cells 2	0.580652	0.442903	0.312863	0.492064
11_3_AAACATCGAACCGAGATGGCTTCA	control	B1	control_B1	2_neoblasts	neoblasts	0.690287	0.417168	0.287823	0.47353
11_3_CCAGTTCACGCATACACGCATACA	control	B2	control_B2	1_pgrn+ parenchymal cells 2	pgrn+ parenchymal cells 2	0.584234	0.545422	0.315197	0.515807
11_3_AAGACGGAAAGACGGAAGTCACTA	control	B1	control_B1	2_neoblasts	neoblasts	0.637056	0.438565	0.299607	0.493491
11_3_AACCGAGAACTATGCAACTATGCA	control	B1	control_B1	1_pgrn+ parenchymal cells 2	pgrn+ parenchymal cells 2	0.596271	0.450206	0.389635	0.495263
11_3_CCGTGAGACTAAGGTCAGCACCTC	HNF4i	B1	HNF4i_B1	1_pgrn+ parenchymal cells 2	pgrn+ parenchymal cells 2	0.568593	0.433278	0.288971	0.49005
11_3_CCGAAGTACCATCCTCCAATGGAA	HNF4i	B1	HNF4i_B1	1_pgrn+ parenchymal cells 2	pgrn+ parenchymal cells 2	0.551049	0.410382	0.371812	0.469649
11_3_CAGATCTGGCGAGTAAGTCGTAGA	HNF4i	B2	HNF4i_B2	2_neoblasts	neoblasts	0.636865	0.446985	0.296619	0.488429
11_3_CTGGCATACCTAATCCAATCCGTC	control	B2	control_B2	2_neoblasts	neoblasts	0.648058	0.427319	0.298676	0.498379
11_3_ATCCTGTACAAGGAGCTGAAGAGA	HNF4i	B1	HNF4i_B1	2_neoblasts	neoblasts	0.636154	0.434298	0.297118	0.48993
11_3_CAATGGAAGAGTTAGCCTGTAGCC	control	B2	control_B2	2_neoblasts	neoblasts	0.760587	0.428952	0.299786	0.505065
11_3_AACCGAGATCTTCACACCGACAAC	control	B1	control_B1	17_phagocyte progenitors 1	phagocyte progenitors 1	0.583836	0.468317	0.297021	0.489111
11_3_CCTCCTGAAGGCTAACAATGTTGC	HNF4i	B1	HNF4i_B1	2_neoblasts	neoblasts	0.698707	0.429205	0.299958	0.498497
11_3_ATCCTGTATATCAGCATGGAACAA	HNF4i	B1	HNF4i_B1	4_epidermis	epidermis	0.54101	0.422235	0.29762	0.647989
11_3_ATCCTGTACTGAGCCACCGTGAGA	HNF4i	B1	HNF4i_B1	11_phagocytes	phagocytes	0.533937	0.418122	0.277955	0.463012
11_3_ACCACTGTAAGGTACACCGTGAGA	control	B1	control_B1	1_pgrn+ parenchymal cells 2	pgrn+ parenchymal cells 2	0.604068	0.457659	0.505249	0.506558
11_3_ATGCCTAATCCGTCTACGAACTTA	control	B1	control_B1	17_phagocyte progenitors 1	phagocyte progenitors 1	0.641889	0.540237	0.299942	0.519877
11_3_AACGTGATGAGTTAGCCAAGGAGC	control	B1	control_B1	1_pgrn+ parenchymal cells 2	pgrn+ parenchymal cells 2	0.582434	0.476704	0.348108	0.502722
11_3_CACTTCGAGTGTTCTAGATGAATC	control	B2	control_B2	17_phagocyte progenitors 1	phagocyte progenitors 1	0.65064	0.431652	0.298293	0.493786
11_3_CCGTGAGACCAGTTCAAACGTGAT	HNF4i	B1	HNF4i_B1	1_pgrn+ parenchymal cells 2	pgrn+ parenchymal cells 2	0.559807	0.420423	0.483668	0.484458
11_3_CAAGACTAAATCCGTCACAAGCTA	control	B2	control_B2	2_neoblasts	neoblasts	0.689398	0.432517	0.302209	0.503158
11_3_CATCAAGTACAGCAGAAAGGTACA	HNF4i	B2	HNF4i_B2	1_pgrn+ parenchymal cells 2	pgrn+ parenchymal cells 2	0.61205	0.431492	0.301512	0.496719
11_3_AAGACGGAGGTGCGAACTGTAGCC	control	B1	control_B1	2_neoblasts	neoblasts	0.694868	0.425721	0.29759	0.490075
11_3_AACAACCAGCTAACGAAAGGACAC	control	B1	control_B1	4_epidermis	epidermis	0.590386	0.430767	0.301019	0.571101
11_3_CGAACTTAAAACATCGACAGCAGA	HNF4i	B1	HNF4i_B1	14_aberrant phagocyte progenitors	phagocyte progenitors 1	0.651729	0.438436	0.29981	0.524852
11_3_CGACTGGATGGCTTCACTGAGCCA	HNF4i	B1	HNF4i_B1	11_phagocytes	phagocytes	0.607237	0.454919	0.30147	0.508968
11_3_AGTGGTCACCATCCTCCCTAATCC	control	B1	control_B1	11_phagocytes	phagocytes	0.586392	0.508175	0.360467	0.492994
11_3_ACACAGAAGACAGTGCACAGATTC	control	B1	control_B1	1_pgrn+ parenchymal cells 2	pgrn+ parenchymal cells 2	0.591218	0.463294	0.69199	0.512682
11_3_AACGTGATACCTCCAAAATCCGTC	control	B1	control_B1	4_epidermis	epidermis	0.459237	0.363435	0.250302	0.453494
11_3_CTGTAGCCACCTCCAAAGCCATGC	HNF4i	B2	HNF4i_B2	1_pgrn+ parenchymal cells 2	pgrn+ parenchymal cells 2	0.570249	0.416817	0.419135	0.48126
11_3_AACGCTTAGTCGTAGAATCATTCC	control	B1	control_B1	4_epidermis	epidermis	0.590718	0.445741	0.296692	0.576322
11_3_CGACTGGAAATCCGTCATCCTGTA	HNF4i	B1	HNF4i_B1	1_pgrn+ parenchymal cells 2	pgrn+ parenchymal cells 2	0.588053	0.456476	0.425113	0.493752
11_3_ACTATGCACCGTGAGAAAGGTACA	HNF4i	B2	HNF4i_B2	11_phagocytes	phagocytes	0.576326	0.629128	0.295613	0.487381
11_3_ACGCTCGAAACAACCACGGATTGC	HNF4i	B2	HNF4i_B2	2_neoblasts	neoblasts	0.587634	0.426264	0.29796	0.490701
11_3_AGTCACTAAAACATCGCATCAAGT	HNF4i	B1	HNF4i_B1	4_epidermis	epidermis	0.578816	0.42422	0.296571	0.594317
11_3_AACCGAGAACACAGAAGACAGTGC	control	B1	control_B1	17_phagocyte progenitors 1	phagocyte progenitors 1	0.719333	0.454415	0.295976	0.498265
11_3_ACACAGAACCTCCTGACACCTTAC	control	B1	control_B1	11_phagocytes	phagocytes	0.594879	0.553367	0.298732	0.518234
11_3_AGTCACTAGAGTTAGCGTGTTCTA	HNF4i	B1	HNF4i_B1	1_pgrn+ parenchymal cells 2	pgrn+ parenchymal cells 2	0.586056	0.44715	0.709212	0.492993
11_3_GACTAGTATCCGTCTACATCAAGT	control	B2	control_B2	17_phagocyte progenitors 1	phagocyte progenitors 1	0.668175	0.517869	0.294774	0.507971
11_3_AACAACCACTAAGGTCCCGACAAC	control	B1	control_B1	11_phagocytes	phagocytes	0.58748	0.566625	0.31271	0.503109
11_3_CGCATACAGCTAACGACCTCTATC	HNF4i	B1	HNF4i_B1	14_aberrant phagocyte progenitors	phagocyte progenitors 1	0.622099	0.426078	0.295949	0.511967
11_3_CTGGCATACCAGTTCATATCAGCA	control	B2	control_B2	2_neoblasts	neoblasts	0.666375	0.427943	0.2991	0.51908
11_3_AACGTGATAAGGTACACCTAATCC	control	B1	control_B1	11_phagocytes	phagocytes	0.58408	0.655403	0.298595	0.499271
11_3_CGCATACAGCTCGGTATCCGTCTA	HNF4i	B1	HNF4i_B1	1_pgrn+ parenchymal cells 2	pgrn+ parenchymal cells 2	0.581153	0.436608	0.307091	0.479766
11_3_ACCACTGTCAAGACTAACAAGCTA	control	B1	control_B1	1_pgrn+ parenchymal cells 2	pgrn+ parenchymal cells 2	0.573289	0.442276	0.287205	0.475174
11_3_GAGCTGAAGCGAGTAAAACAACCA	control	B2	control_B2	1_pgrn+ parenchymal cells 2	pgrn+ parenchymal cells 2	0.583629	0.467053	0.433069	0.514367
11_3_CTGGCATATGGTGGTAATCATTCC	control	B2	control_B2	17_phagocyte progenitors 1	phagocyte progenitors 1	0.512164	0.439331	0.267185	0.446944
11_3_CCGAAGTAACAGCAGACACTTCGA	HNF4i	B1	HNF4i_B1	2_neoblasts	neoblasts	0.612196	0.433005	0.291087	0.479059
11_3_ATCCTGTAACAGATTCGAGCTGAA	HNF4i	B1	HNF4i_B1	4_epidermis	epidermis	0.554191	0.443665	0.2851	0.585363
11_3_CGCTGATCACTATGCACACTTCGA	HNF4i	B2	HNF4i_B2	11_phagocytes	phagocytes	0.597906	0.47207	0.302201	0.497886
11_3_AAACATCGATTGGCTCGAGCTGAA	control	B1	control_B1	17_phagocyte progenitors 1	phagocyte progenitors 1	0.607593	0.435162	0.29429	0.505306
11_3_AACCGAGACAAGGAGCCTGGCATA	control	B1	control_B1	2_neoblasts	neoblasts	0.583016	0.413556	0.289325	0.490146
11_3_ACATTGGCGGAGAACAAAGACGGA	control	B1	control_B1	17_phagocyte progenitors 1	phagocyte progenitors 1	0.603033	0.428231	0.295897	0.487207
11_3_CAGATCTGATTGAGGATATCAGCA	HNF4i	B2	HNF4i_B2	14_aberrant phagocyte progenitors	phagocyte progenitors 1	0.609361	0.444094	0.294787	0.493125
11_3_CCGTGAGACTCAATGAGCCAAGAC	HNF4i	B1	HNF4i_B1	4_epidermis	epidermis	0.588639	0.448038	0.29957	0.544618
11_3_AGCAGGAAAACGCTTAGACAGTGC	HNF4i	B1	HNF4i_B1	2_neoblasts	neoblasts	0.613814	0.437791	0.300441	0.498251
11_3_AACGTGATGAGTTAGCAACAACCA	control	B1	control_B1	1_pgrn+ parenchymal cells 2	pgrn+ parenchymal cells 2	0.575536	0.454662	0.678824	0.4974
11_3_ATCCTGTACTGTAGCCAACGTGAT	HNF4i	B1	HNF4i_B1	4_epidermis	epidermis	0.593106	0.440037	0.302066	0.591974
11_3_CGAACTTACAGCGTTACGACACAC	HNF4i	B1	HNF4i_B1	14_aberrant phagocyte progenitors	phagocyte progenitors 1	0.602666	0.465557	0.2932	0.493124
11_3_ACCACTGTCATACCAACTGGCATA	control	B1	control_B1	1_pgrn+ parenchymal cells 2	pgrn+ parenchymal cells 2	0.605332	0.438303	0.370263	0.502335
11_3_ATTGAGGACAGCGTTACCGTGAGA	HNF4i	B1	HNF4i_B1	1_pgrn+ parenchymal cells 2	pgrn+ parenchymal cells 2	0.583684	0.495898	0.409536	0.500157
11_3_GAGCTGAAGATAGACATCTTCACA	control	B2	control_B2	1_pgrn+ parenchymal cells 2	pgrn+ parenchymal cells 2	0.589961	0.44146	0.506243	0.496148
11_3_ATCCTGTAGTCTGTCACACTTCGA	HNF4i	B1	HNF4i_B1	1_pgrn+ parenchymal cells 2	pgrn+ parenchymal cells 2	0.609117	0.437466	0.299289	0.493609
11_3_AAACATCGCCAGTTCACAAGGAGC	control	B1	control_B1	1_pgrn+ parenchymal cells 2	pgrn+ parenchymal cells 2	0.589338	0.422201	0.413761	0.483254
11_3_GACTAGTAAATCCGTCGATGAATC	control	B2	control_B2	1_pgrn+ parenchymal cells 2	pgrn+ parenchymal cells 2	0.590328	0.456314	0.409254	0.49174
11_3_AACAACCAGCTAACGACGCATACA	control	B1	control_B1	17_phagocyte progenitors 1	phagocyte progenitors 1	0.590573	0.453809	0.30033	0.519735
11_3_CAAGACTACATCAAGTAAGGTACA	control	B2	control_B2	1_pgrn+ parenchymal cells 2	pgrn+ parenchymal cells 2	0.593418	0.49146	0.37259	0.497859
11_3_CCGAAGTAGAACAGGCGCTCGGTA	HNF4i	B1	HNF4i_B1	4_epidermis	epidermis	0.599264	0.433843	0.298504	0.621634
11_3_CGAACTTAACACAGAACGGATTGC	HNF4i	B1	HNF4i_B1	4_epidermis	epidermis	0.568341	0.440905	0.289102	0.49355
11_3_AAACATCGCATCAAGTAGTCACTA	control	B1	control_B1	2_neoblasts	neoblasts	0.669463	0.46472	0.299041	0.500831
11_3_AGTACAAGCATCAAGTAACTCACC	HNF4i	B2	HNF4i_B2	17_phagocyte progenitors 1	phagocyte progenitors 1	0.517073	0.444404	0.253574	0.426378
11_3_AACAACCATCCGTCTATAGGATGA	control	B1	control_B1	2_neoblasts	neoblasts	0.646154	0.433683	0.296699	0.493093
11_3_CCTCCTGACCATCCTCCTGTAGCC	HNF4i	B1	HNF4i_B1	1_pgrn+ parenchymal cells 2	pgrn+ parenchymal cells 2	0.604078	0.43139	0.367538	0.497943
11_3_AGTACAAGAAGAGATCAAGGTACA	HNF4i	B2	HNF4i_B2	1_pgrn+ parenchymal cells 2	pgrn+ parenchymal cells 2	0.543117	0.442686	0.309071	0.456259
11_3_AGTGGTCACCATCCTCGAACAGGC	control	B1	control_B1	2_neoblasts	neoblasts	0.62427	0.432894	0.301857	0.498332
11_3_ACAAGCTACAACCACACAAGGAGC	HNF4i	B2	HNF4i_B2	11_phagocytes	phagocytes	0.583039	0.500185	0.295564	0.487673
11_3_CGCATACAAACGCTTAGACAGTGC	HNF4i	B1	HNF4i_B1	14_aberrant phagocyte progenitors	phagocyte progenitors 1	0.576827	0.515788	0.293555	0.485931
11_3_AGTCACTAACAGATTCCCTCCTGA	HNF4i	B1	HNF4i_B1	2_neoblasts	neoblasts	0.41048	0.322935	0.22001	0.377027
11_3_ATGCCTAAAATGTTGCCCGTGAGA	control	B1	control_B1	11_phagocytes	phagocytes	0.591281	0.55686	0.301364	0.508431
11_3_ACATTGGCGTACGCAACGACTGGA	control	B1	control_B1	1_pgrn+ parenchymal cells 2	pgrn+ parenchymal cells 2	0.588869	0.476709	0.39909	0.504706
11_3_CAACCACAACAGATTCAGTCACTA	HNF4i	B1	HNF4i_B1	4_epidermis	epidermis	0.582973	0.44144	0.347959	0.60956
11_3_CACTTCGAACCACTGTGGAGAACA	control	B2	control_B2	17_phagocyte progenitors 1	phagocyte progenitors 1	0.595154	0.450428	0.295156	0.499789
11_3_AACAACCATTCACGCAATTGGCTC	control	B1	control_B1	1_pgrn+ parenchymal cells 2	pgrn+ parenchymal cells 2	0.616336	0.444991	0.412478	0.497192
11_3_AAACATCGAAACATCGAGTCACTA	control	B1	control_B1	11_phagocytes	phagocytes	0.512531	0.580272	0.31977	0.442742
11_3_AACGTGATCCGTGAGAACTATGCA	control	B1	control_B1	1_pgrn+ parenchymal cells 2	pgrn+ parenchymal cells 2	0.591419	0.441461	0.317004	0.497212
11_3_CTCAATGAACTATGCATGGTGGTA	control	B2	control_B2	2_neoblasts	neoblasts	0.623227	0.430538	0.300222	0.503518
11_3_AGTGGTCAAAGGTACAATCATTCC	control	B1	control_B1	4_epidermis	epidermis	0.638824	0.436751	0.297608	0.525096
11_3_AACGTGATATCATTCCTCCGTCTA	control	B1	control_B1	4_epidermis	epidermis	0.522902	0.395667	0.273381	0.667385
11_3_AACGTGATAGTACAAGATTGGCTC	control	B1	control_B1	2_neoblasts	neoblasts	0.627675	0.430636	0.300322	0.503028
11_3_AGTGGTCAGAACAGGCACTATGCA	control	B1	control_B1	4_epidermis	epidermis	0.598891	0.447869	0.301889	0.588467
11_3_AACGTGATGATAGACAGTCGTAGA	control	B1	control_B1	17_phagocyte progenitors 1	phagocyte progenitors 1	0.631468	0.445578	0.297236	0.502423
11_3_AGTACAAGTGAAGAGAGAGTTAGC	HNF4i	B2	HNF4i_B2	1_pgrn+ parenchymal cells 2	pgrn+ parenchymal cells 2	0.549609	0.438456	0.379231	0.481953
11_3_CATACCAAGTCTGTCACACTTCGA	control	B2	control_B2	1_pgrn+ parenchymal cells 2	pgrn+ parenchymal cells 2	0.610088	0.413506	0.28929	0.477357
11_3_AAGACGGACCGACAACCATACCAA	control	B1	control_B1	11_phagocytes	phagocytes	0.589565	0.711258	0.299315	0.494026
11_3_ATCCTGTAGACAGTGCAGATGTAC	HNF4i	B1	HNF4i_B1	11_phagocytes	phagocytes	0.573943	0.531595	0.292987	0.499842
11_3_CGCATACACGACACACACACAGAA	HNF4i	B1	HNF4i_B1	4_epidermis	epidermis	0.590384	0.436341	0.301019	0.571392
11_3_AACGCTTAACATTGGCGCCAAGAC	control	B1	control_B1	4_epidermis	epidermis	0.589075	0.42551	0.295204	0.562196
11_3_CCAGTTCAAAGGTACATGGAACAA	control	B2	control_B2	1_pgrn+ parenchymal cells 2	pgrn+ parenchymal cells 2	0.571124	0.605285	0.52421	0.502218
11_3_CAACCACAAAGACGGAGGAGAACA	HNF4i	B1	HNF4i_B1	1_pgrn+ parenchymal cells 2	pgrn+ parenchymal cells 2	0.586942	0.437956	0.348005	0.495638
11_3_CCAGTTCAATTGGCTCCAGATCTG	control	B2	control_B2	1_pgrn+ parenchymal cells 2	pgrn+ parenchymal cells 2	0.203715	0.221124	0.356535	0.242684
11_3_AACGTGATCCGACAACAGTGGTCA	control	B1	control_B1	4_epidermis	epidermis	0.526822	0.410609	0.271296	0.773194
11_3_AAACATCGTGGCTTCAAACTCACC	control	B1	control_B1	11_phagocytes	phagocytes	0.526053	0.519513	0.276282	0.460444
11_3_ACTATGCAACACAGAAAACAACCA	HNF4i	B2	HNF4i_B2	14_aberrant phagocyte progenitors	phagocyte progenitors 1	0.22516	0.24853	0.157824	0.253314
11_3_AACCGAGATCCGTCTACTGAGCCA	control	B1	control_B1	2_neoblasts	neoblasts	0.652729	0.414412	0.289906	0.477714
11_3_CATCAAGTACCTCCAAACCACTGT	HNF4i	B2	HNF4i_B2	4_epidermis	epidermis	0.604934	0.452407	0.298397	0.741283
11_3_ATGCCTAAAGTGGTCAACAGCAGA	control	B1	control_B1	11_phagocytes	phagocytes	0.611009	0.50741	0.296919	0.492488
11_3_ATTGAGGACAGATCTGCAATGGAA	HNF4i	B1	HNF4i_B1	1_pgrn+ parenchymal cells 2	pgrn+ parenchymal cells 2	0.572069	0.408057	0.342173	0.47174
11_3_CCGAAGTAGCCACATAGGAGAACA	HNF4i	B1	HNF4i_B1	2_neoblasts	neoblasts	0.664841	0.424081	0.295868	0.488188
11_3_AGATCGCACTAAGGTCCATACCAA	HNF4i	B1	HNF4i_B1	4_epidermis	epidermis	0.581192	0.427578	0.295433	0.611122
11_3_AGTACAAGCAATGGAAGCTAACGA	HNF4i	B2	HNF4i_B2	4_epidermis	epidermis	0.517996	0.402485	0.271118	0.531704
11_3_AACGTGATACACGACCAACGCTTA	control	B1	control_B1	17_phagocyte progenitors 1	phagocyte progenitors 1	0.629428	0.463666	0.380604	0.487287
11_3_ACCACTGTCGACACACGAGCTGAA	control	B1	control_B1	1_pgrn+ parenchymal cells 2	pgrn+ parenchymal cells 2	0.589748	0.474144	0.381434	0.494154
11_3_GACTAGTACCTAATCCAACAACCA	control	B2	control_B2	1_pgrn+ parenchymal cells 2	pgrn+ parenchymal cells 2	0.556597	0.487968	0.376018	0.476813
11_3_AACCGAGAAGGCTAACCAGCGTTA	control	B1	control_B1	1_pgrn+ parenchymal cells 2	pgrn+ parenchymal cells 2	0.589901	0.46515	0.467834	0.495279
11_3_AACAACCAGACAGTGCGAGTTAGC	control	B1	control_B1	2_neoblasts	neoblasts	0.600606	0.427923	0.298708	0.491969
11_3_AAGACGGAAGTACAAGGAGTTAGC	control	B1	control_B1	4_epidermis	epidermis	0.586177	0.442163	0.297711	0.593011
11_3_AGTACAAGAATGTTGCCGAACTTA	HNF4i	B2	HNF4i_B2	14_aberrant phagocyte progenitors	phagocyte progenitors 1	0.521741	0.39512	0.261758	0.434026
11_3_CTGAGCCACAGCGTTACGGATTGC	control	B2	control_B2	2_neoblasts	neoblasts	0.472382	0.33388	0.230111	0.392489
11_3_CCTCCTGACTGAGCCAGGAGAACA	HNF4i	B1	HNF4i_B1	1_pgrn+ parenchymal cells 2	pgrn+ parenchymal cells 2	0.575602	0.414006	0.3973	0.479962
11_3_CGCATACACCAGTTCACACCTTAC	HNF4i	B1	HNF4i_B1	4_epidermis	epidermis	0.615435	0.458199	0.299682	0.579116
11_3_AGAGTCAATATCAGCAAGAGTCAA	HNF4i	B2	HNF4i_B2	1_pgrn+ parenchymal cells 2	pgrn+ parenchymal cells 2	0.596165	0.44233	0.359254	0.498677
11_3_GACTAGTACATACCAAAGTGGTCA	control	B2	control_B2	2_neoblasts	neoblasts	0.709873	0.455037	0.298705	0.494485
11_3_AGAGTCAAAAACATCGCGACACAC	HNF4i	B2	HNF4i_B2	1_pgrn+ parenchymal cells 2	pgrn+ parenchymal cells 2	0.59307	0.436774	0.317638	0.516325
11_3_CCGAAGTATCCGTCTAACATTGGC	HNF4i	B1	HNF4i_B1	4_epidermis	epidermis	0.577093	0.428065	0.294218	0.689339
11_3_CCAGTTCACTAAGGTCAAGGACAC	control	B2	control_B2	17_phagocyte progenitors 1	phagocyte progenitors 1	0.60087	0.540674	0.349451	0.510327
11_3_AACGTGATCCGACAACACACAGAA	control	B1	control_B1	2_neoblasts	neoblasts	0.623611	0.428638	0.298931	0.500644
11_3_CCTCCTGACTGAGCCATCCGTCTA	HNF4i	B1	HNF4i_B1	14_aberrant phagocyte progenitors	phagocyte progenitors 1	0.639691	0.441055	0.302555	0.499787
11_3_AGTACAAGATAGCGACAAGAGATC	HNF4i	B2	HNF4i_B2	2_neoblasts	neoblasts	0.637798	0.430038	0.300524	0.529163
11_3_AGAGTCAAACATTGGCGCGAGTAA	HNF4i	B2	HNF4i_B2	11_phagocytes	phagocytes	0.56263	0.448148	0.290347	0.517864
11_3_CGCATACAAGTCACTACCGAAGTA	HNF4i	B1	HNF4i_B1	14_aberrant phagocyte progenitors	phagocyte progenitors 1	0.618653	0.434237	0.294769	0.503895
11_3_ACCTCCAAGATGAATCCCTCTATC	HNF4i	B2	HNF4i_B2	1_pgrn+ parenchymal cells 2	pgrn+ parenchymal cells 2	0.534986	0.41692	0.273752	0.452065
11_3_AGTACAAGCCTCCTGATATCAGCA	HNF4i	B2	HNF4i_B2	14_aberrant phagocyte progenitors	phagocyte progenitors 1	0.689445	0.437605	0.29545	0.506289
11_3_CGCATACAGAATCTGAACCACTGT	HNF4i	B1	HNF4i_B1	4_epidermis	epidermis	0.565751	0.433116	0.289857	0.540572
11_3_CTCAATGATAGGATGACACTTCGA	control	B2	control_B2	1_pgrn+ parenchymal cells 2	pgrn+ parenchymal cells 2	0.592079	0.445431	0.380355	0.496987
11_3_CGAACTTAACACAGAAGGTGCGAA	HNF4i	B1	HNF4i_B1	4_epidermis	epidermis	0.54474	0.400904	0.280119	0.562726
11_3_AGTCACTACATACCAAATCATTCC	HNF4i	B1	HNF4i_B1	14_aberrant phagocyte progenitors	phagocyte progenitors 1	0.641267	0.439766	0.302205	0.500264
11_3_CTGTAGCCTCTTCACAGTCGTAGA	HNF4i	B2	HNF4i_B2	14_aberrant phagocyte progenitors	phagocyte progenitors 1	0.589284	0.434894	0.296575	0.538553
11_3_ATCCTGTAACGTATCAACACAGAA	HNF4i	B1	HNF4i_B1	2_neoblasts	neoblasts	0.592409	0.396515	0.277137	0.456457
11_3_ATTGAGGAGAGTTAGCGTCTGTCA	HNF4i	B1	HNF4i_B1	4_epidermis	epidermis	0.57699	0.428452	0.295869	0.803787
11_3_GAATCTGAGTGTTCTAGAATCTGA	control	B2	control_B2	1_pgrn+ parenchymal cells 2	pgrn+ parenchymal cells 2	0.577109	0.496413	0.433761	0.507569
11_3_CGACTGGAAATCCGTCACGTATCA	HNF4i	B1	HNF4i_B1	1_pgrn+ parenchymal cells 2	pgrn+ parenchymal cells 2	0.590341	0.465513	0.301002	0.509778
11_3_CGCATACAAACGCTTAAGATGTAC	HNF4i	B1	HNF4i_B1	4_epidermis	epidermis	0.614482	0.484534	0.301764	0.614654
11_3_ACTATGCAACACGACCACATTGGC	HNF4i	B2	HNF4i_B2	2_neoblasts	neoblasts	0.646476	0.431892	0.301176	0.497179
11_3_AAACATCGCAATGGAATATCAGCA	control	B1	control_B1	2_neoblasts	neoblasts	0.618533	0.436436	0.300407	0.508422
11_3_AGATCGCACGACACACCGGATTGC	HNF4i	B1	HNF4i_B1	4_epidermis	epidermis	0.602167	0.42455	0.296795	0.515642
11_3_AACGCTTAGCTAACGACTGAGCCA	control	B1	control_B1	2_neoblasts	neoblasts	0.630253	0.430941	0.294269	0.485104
11_3_CCGTGAGAATTGGCTCACGCTCGA	HNF4i	B1	HNF4i_B1	14_aberrant phagocyte progenitors	phagocyte progenitors 1	0.607054	0.426414	0.297454	0.494245
11_3_CCTCCTGAACATTGGCAATGTTGC	HNF4i	B1	HNF4i_B1	14_aberrant phagocyte progenitors	phagocyte progenitors 1	0.579033	0.440308	0.290364	0.478863
11_3_AAGGTACAAATCCGTCAACAACCA	control	B1	control_B1	11_phagocytes	phagocytes	0.589616	0.581025	0.297604	0.542628
11_3_ACCACTGTAAGGACACAGAGTCAA	control	B1	control_B1	17_phagocyte progenitors 1	phagocyte progenitors 1	0.66631	0.451884	0.299029	0.508456
11_3_CCGAAGTATGGAACAAAAGGACAC	HNF4i	B1	HNF4i_B1	4_epidermis	epidermis	0.557264	0.414431	0.288283	0.535603
11_3_ACCACTGTATTGGCTCCGAACTTA	control	B1	control_B1	11_phagocytes	phagocytes	0.585831	0.592126	0.298906	0.498686
11_3_CCAGTTCATGGCTTCAGAATCTGA	control	B2	control_B2	4_epidermis	epidermis	0.560509	0.450293	0.358588	0.592762
11_3_ACCTCCAATGAAGAGAGAATCTGA	HNF4i	B2	HNF4i_B2	14_aberrant phagocyte progenitors	phagocyte progenitors 1	0.66038	0.432223	0.318551	0.498901
11_3_CCGAAGTAAACTCACCAGTGGTCA	HNF4i	B1	HNF4i_B1	4_epidermis	epidermis	0.593137	0.464891	0.298408	0.613546
11_3_ACGCTCGAGTGTTCTACGAACTTA	HNF4i	B2	HNF4i_B2	14_aberrant phagocyte progenitors	phagocyte progenitors 1	0.542765	0.427448	0.277952	0.501985
11_3_ATGCCTAAAACGTGATAGGCTAAC	control	B1	control_B1	11_phagocytes	phagocytes	0.591963	0.466081	0.301626	0.507777
11_3_ACGCTCGAGGAGAACAAACCGAGA	HNF4i	B2	HNF4i_B2	2_neoblasts	neoblasts	0.668914	0.434813	0.300475	0.495991
11_3_AAGACGGAGCTCGGTAATCATTCC	control	B1	control_B1	14_aberrant phagocyte progenitors	phagocyte progenitors 1	0.629733	0.431326	0.301399	0.513394
11_3_ATGCCTAACCAGTTCAGTCGTAGA	control	B1	control_B1	11_phagocytes	phagocytes	0.620415	0.658442	0.301404	0.518601
11_3_ACCACTGTGTACGCAACGACTGGA	control	B1	control_B1	1_pgrn+ parenchymal cells 2	pgrn+ parenchymal cells 2	0.581616	0.557153	0.500109	0.50378
11_3_CAGCGTTAGCCACATACAATGGAA	control	B2	control_B2	17_phagocyte progenitors 1	phagocyte progenitors 1	0.604233	0.421231	0.283857	0.480946
11_3_CCAGTTCAGCCAAGACACGTATCA	control	B2	control_B2	11_phagocytes	phagocytes	0.57331	0.673839	0.387819	0.494052
11_3_AACGCTTAACCACTGTACGCTCGA	control	B1	control_B1	11_phagocytes	phagocytes	0.590517	0.540161	0.30058	0.49514
11_3_AACGCTTAACGCTCGAAAGGACAC	control	B1	control_B1	2_neoblasts	neoblasts	0.666619	0.432257	0.302032	0.499917
11_3_ACTATGCACTCAATGACAATGGAA	HNF4i	B2	HNF4i_B2	14_aberrant phagocyte progenitors	phagocyte progenitors 1	0.614082	0.444559	0.30232	0.498088
11_3_AGCAGGAAAGTACAAGAAGGACAC	HNF4i	B1	HNF4i_B1	14_aberrant phagocyte progenitors	phagocyte progenitors 1	0.536564	0.401827	0.277332	0.492946
11_3_ATTGAGGAGCCAAGACCTGGCATA	HNF4i	B1	HNF4i_B1	4_epidermis	epidermis	0.454773	0.35484	0.247184	0.586943
11_3_AGATCGCAAGCAGGAATGGAACAA	HNF4i	B1	HNF4i_B1	1_pgrn+ parenchymal cells 2	pgrn+ parenchymal cells 2	0.580067	0.42032	0.303125	0.481237
11_3_ATTGAGGAATTGGCTCATCCTGTA	HNF4i	B1	HNF4i_B1	1_pgrn+ parenchymal cells 2	pgrn+ parenchymal cells 2	0.563599	0.438475	0.403885	0.484273
11_3_CGACTGGATGGCTTCAAACCGAGA	HNF4i	B1	HNF4i_B1	14_aberrant phagocyte progenitors	phagocyte progenitors 1	0.592434	0.437722	0.301089	0.508341
11_3_ATTGAGGAAGCAGGAAAACGCTTA	HNF4i	B1	HNF4i_B1	1_pgrn+ parenchymal cells 2	pgrn+ parenchymal cells 2	0.58355	0.447745	0.364341	0.485921
11_3_AGCAGGAACTGAGCCACGACACAC	HNF4i	B1	HNF4i_B1	11_phagocytes	phagocytes	0.554425	0.467269	0.28683	0.49217
11_3_ATCCTGTACGCATACAATTGGCTC	HNF4i	B1	HNF4i_B1	14_aberrant phagocyte progenitors	phagocyte progenitors 1	0.54924	0.491464	0.280516	0.473419
11_3_AGATCGCAAATCCGTCCATACCAA	HNF4i	B1	HNF4i_B1	1_pgrn+ parenchymal cells 2	pgrn+ parenchymal cells 2	0.586138	0.429258	0.404282	0.494147
11_3_AGTCACTAAGTCACTACCGTGAGA	HNF4i	B1	HNF4i_B1	14_aberrant phagocyte progenitors	phagocyte progenitors 1	0.600974	0.416903	0.290957	0.487118
11_3_ACACAGAACGGATTGCCATACCAA	control	B1	control_B1	4_epidermis	epidermis	0.589773	0.439222	0.297273	0.548454
11_3_AGTCACTATGGTGGTAACAGATTC	HNF4i	B1	HNF4i_B1	2_neoblasts	neoblasts	0.63184	0.430616	0.298674	0.503099
11_3_GAATCTGAGACTAGTAACATTGGC	control	B2	control_B2	4_epidermis	epidermis	0.589743	0.430403	0.300772	0.512499
11_3_ACCTCCAAAAGGACACGATGAATC	HNF4i	B2	HNF4i_B2	1_pgrn+ parenchymal cells 2	pgrn+ parenchymal cells 2	0.589266	0.431932	0.297346	0.492182
11_3_CGCTGATCAGATGTACCAAGGAGC	HNF4i	B2	HNF4i_B2	14_aberrant phagocyte progenitors	phagocyte progenitors 1	0.594784	0.456086	0.302711	0.50112
11_3_CCGTGAGAAAGAGATCAACTCACC	HNF4i	B1	HNF4i_B1	14_aberrant phagocyte progenitors	phagocyte progenitors 1	0.589031	0.451368	0.300009	0.517596
11_3_CCGTGAGACAACCACAGTGTTCTA	HNF4i	B1	HNF4i_B1	14_aberrant phagocyte progenitors	phagocyte progenitors 1	0.64108	0.432889	0.297898	0.561751
11_3_CGAACTTAACACGACCCCGAAGTA	HNF4i	B1	HNF4i_B1	2_neoblasts	neoblasts	0.505145	0.363027	0.254382	0.419252
11_3_ACGTATCATGGTGGTAAATCCGTC	HNF4i	B2	HNF4i_B2	2_neoblasts	neoblasts	0.639368	0.436829	0.300395	0.517554
11_3_ACGCTCGACAATGGAACCGTGAGA	HNF4i	B2	HNF4i_B2	2_neoblasts	neoblasts	0.666655	0.430364	0.295346	0.502225
11_3_CGCATACACCGACAACCAACCACA	HNF4i	B1	HNF4i_B1	2_neoblasts	neoblasts	0.716579	0.429599	0.299584	0.493452
11_3_AAGGTACAACATTGGCCGACACAC	control	B1	control_B1	11_phagocytes	phagocytes	0.596458	0.62214	0.384932	0.487297
11_3_AGTGGTCAAAACATCGCTCAATGA	control	B1	control_B1	1_pgrn+ parenchymal cells 2	pgrn+ parenchymal cells 2	0.599562	0.432494	0.302193	0.497872
11_3_CTCAATGAGGAGAACAGTCTGTCA	control	B2	control_B2	1_pgrn+ parenchymal cells 2	pgrn+ parenchymal cells 2	0.533114	0.41544	0.363299	0.457753
11_3_ACACAGAACAGATCTGACAAGCTA	control	B1	control_B1	4_epidermis	epidermis	0.410298	0.347064	0.230994	0.457156
11_3_CAAGACTAATCCTGTACGGATTGC	control	B2	control_B2	4_epidermis	epidermis	0.552229	0.403426	0.282441	0.475964
11_3_AGTGGTCAGATGAATCTGGAACAA	control	B1	control_B1	1_pgrn+ parenchymal cells 2	pgrn+ parenchymal cells 2	0.592081	0.431726	0.374902	0.510452
11_3_AGATCGCAAGTGGTCAGCGAGTAA	HNF4i	B1	HNF4i_B1	1_pgrn+ parenchymal cells 2	pgrn+ parenchymal cells 2	0.592429	0.4418	0.3315	0.498517
11_3_CGACTGGAATCCTGTACGACACAC	HNF4i	B1	HNF4i_B1	4_epidermis	epidermis	0.55868	0.4178	0.288828	0.523728
11_3_AAACATCGCGACTGGACAGATCTG	control	B1	control_B1	4_epidermis	epidermis	0.576444	0.434979	0.295659	0.597833
11_3_CGCATACACTGTAGCCGGAGAACA	HNF4i	B1	HNF4i_B1	1_pgrn+ parenchymal cells 2	pgrn+ parenchymal cells 2	0.580781	0.454935	0.370455	0.489628
11_3_AAGGTACAGCTCGGTAATTGGCTC	control	B1	control_B1	17_phagocyte progenitors 1	phagocyte progenitors 1	0.609698	0.432546	0.301587	0.496845
11_3_AGTCACTATATCAGCACTGAGCCA	HNF4i	B1	HNF4i_B1	11_phagocytes	phagocytes	0.570097	0.579596	0.292983	0.490696
11_3_CCGAAGTAAACTCACCGGAGAACA	HNF4i	B1	HNF4i_B1	2_neoblasts	neoblasts	0.670311	0.419594	0.293427	0.483678
11_3_ACACAGAAAGCACCTCCGACACAC	control	B1	control_B1	11_phagocytes	phagocytes	0.525007	0.493353	0.275519	0.462471
11_3_ACACAGAACTGAGCCAATTGAGGA	control	B1	control_B1	11_phagocytes	phagocytes	0.604149	0.539782	0.300529	0.530573
11_3_CCTCCTGAAAGGTACAAGCACCTC	HNF4i	B1	HNF4i_B1	1_pgrn+ parenchymal cells 2	pgrn+ parenchymal cells 2	0.49907	0.397929	0.265907	0.436404
11_3_ACCTCCAATCCGTCTACATCAAGT	HNF4i	B2	HNF4i_B2	4_epidermis	epidermis	0.579352	0.428699	0.296777	0.522167
11_3_GAATCTGAACATTGGCCCATCCTC	control	B2	control_B2	17_phagocyte progenitors 1	phagocyte progenitors 1	0.598679	0.680037	0.28993	0.497528
11_3_AAACATCGAGTACAAGAATCCGTC	control	B1	control_B1	1_pgrn+ parenchymal cells 2	pgrn+ parenchymal cells 2	0.585818	0.428182	0.369668	0.492909
11_3_ATCCTGTACATACCAACACCTTAC	HNF4i	B1	HNF4i_B1	4_epidermis	epidermis	0.578058	0.440371	0.296279	0.61073
11_3_AAGGTACATCTTCACACAAGGAGC	control	B1	control_B1	2_neoblasts	neoblasts	0.664463	0.419621	0.292804	0.495352
11_3_CAGCGTTATGGTGGTAGTGTTCTA	control	B2	control_B2	11_phagocytes	phagocytes	0.592782	0.535748	0.301579	0.525271
11_3_AGTGGTCACTGAGCCACTCAATGA	control	B1	control_B1	4_epidermis	epidermis	0.588959	0.4361	0.300471	0.530939
11_3_GAGCTGAAATTGGCTCCGAACTTA	control	B2	control_B2	1_pgrn+ parenchymal cells 2	pgrn+ parenchymal cells 2	0.607574	0.529187	0.503562	0.514256
11_3_ACCTCCAAATGCCTAACGAACTTA	HNF4i	B2	HNF4i_B2	14_aberrant phagocyte progenitors	phagocyte progenitors 1	0.622154	0.437512	0.297231	0.500927
11_3_AACAACCAGGAGAACAACAAGCTA	control	B1	control_B1	1_pgrn+ parenchymal cells 2	pgrn+ parenchymal cells 2	0.592782	0.484766	0.368036	0.497445
11_3_AGTCACTATGGAACAACCTAATCC	HNF4i	B1	HNF4i_B1	4_epidermis	epidermis	0.575491	0.426422	0.293602	0.612258
11_3_ATTGAGGAACACGACCAGAGTCAA	HNF4i	B1	HNF4i_B1	14_aberrant phagocyte progenitors	phagocyte progenitors 1	0.569974	0.487008	0.288589	0.499084
11_3_ACATTGGCAGCAGGAAGTACGCAA	control	B1	control_B1	2_neoblasts	neoblasts	0.641234	0.427576	0.298243	0.492866
11_3_ATGCCTAACGGATTGCAACGCTTA	control	B1	control_B1	2_neoblasts	neoblasts	0.646961	0.429897	0.300428	0.497201
11_3_CTGTAGCCACATTGGCCAAGACTA	HNF4i	B2	HNF4i_B2	1_pgrn+ parenchymal cells 2	pgrn+ parenchymal cells 2	0.594131	0.432887	0.30246	0.498324
11_3_AGCAGGAAATTGGCTCGGAGAACA	HNF4i	B1	HNF4i_B1	4_epidermis	epidermis	0.574351	0.427775	0.293164	0.526497
11_3_ACGCTCGAAGATCGCAACGTATCA	HNF4i	B2	HNF4i_B2	1_pgrn+ parenchymal cells 2	pgrn+ parenchymal cells 2	0.59363	0.436068	0.302267	0.504506
11_3_CGAACTTAGAGCTGAACATACCAA	HNF4i	B1	HNF4i_B1	4_epidermis	epidermis	0.45878	0.377065	0.249696	0.682109
11_3_AAGACGGATCCGTCTACCGAAGTA	control	B1	control_B1	17_phagocyte progenitors 1	phagocyte progenitors 1	0.637828	0.433498	0.300011	0.516282
11_3_AGTACAAGATCATTCCCGCATACA	HNF4i	B2	HNF4i_B2	14_aberrant phagocyte progenitors	phagocyte progenitors 1	0.53874	0.404922	0.266951	0.47032
11_3_ACATTGGCTATCAGCAGCGAGTAA	control	B1	control_B1	11_phagocytes	phagocytes	0.506325	0.478405	0.268697	0.44113
11_3_AGATCGCAAAGACGGAGAATCTGA	HNF4i	B1	HNF4i_B1	1_pgrn+ parenchymal cells 2	pgrn+ parenchymal cells 2	0.595036	0.452328	0.302519	0.498425
11_3_ATCCTGTAAATCCGTCAGCACCTC	HNF4i	B1	HNF4i_B1	1_pgrn+ parenchymal cells 2	pgrn+ parenchymal cells 2	0.588339	0.465004	0.378237	0.497898
11_3_ACATTGGCCTCAATGATAGGATGA	control	B1	control_B1	11_phagocytes	phagocytes	0.552568	0.558753	0.286478	0.475652
11_3_CCTCCTGACAACCACAAGGCTAAC	HNF4i	B1	HNF4i_B1	1_pgrn+ parenchymal cells 2	pgrn+ parenchymal cells 2	0.586828	0.466886	0.365385	0.492955
11_3_AACGTGATACAGATTCATAGCGAC	control	B1	control_B1	1_pgrn+ parenchymal cells 2	pgrn+ parenchymal cells 2	0.593172	0.506673	0.45787	0.493521
11_3_CAACCACAAAGAGATCACCTCCAA	HNF4i	B1	HNF4i_B1	4_epidermis	epidermis	0.589948	0.436366	0.299161	0.513141
11_3_CCGAAGTACATCAAGTACACAGAA	HNF4i	B1	HNF4i_B1	2_neoblasts	neoblasts	0.628165	0.441031	0.301834	0.497264
11_3_CGAACTTAAGCAGGAAATGCCTAA	HNF4i	B1	HNF4i_B1	2_neoblasts	neoblasts	0.628777	0.430526	0.300856	0.496262
11_3_ATTGAGGACATACCAAGTGTTCTA	HNF4i	B1	HNF4i_B1	11_phagocytes	phagocytes	0.587618	0.479384	0.299194	0.499916
11_3_CGCATACAAATGTTGCACCACTGT	HNF4i	B1	HNF4i_B1	1_pgrn+ parenchymal cells 2	pgrn+ parenchymal cells 2	0.598494	0.432869	0.45212	0.507083
11_3_AACGCTTAACGCTCGAATCATTCC	control	B1	control_B1	2_neoblasts	neoblasts	0.707843	0.439264	0.299842	0.503218
11_3_CCAGTTCACCTAATCCAAGGTACA	control	B2	control_B2	11_phagocytes	phagocytes	0.522244	0.579195	0.274456	0.462022
11_3_AACGTGATCAGATCTGATCCTGTA	control	B1	control_B1	1_pgrn+ parenchymal cells 2	pgrn+ parenchymal cells 2	0.480208	0.379852	0.905423	0.427228
11_3_ATTGAGGACCTCTATCCTAAGGTC	HNF4i	B1	HNF4i_B1	2_neoblasts	neoblasts	0.668694	0.441835	0.296962	0.489012
11_3_ATTGAGGACTGTAGCCGCCAAGAC	HNF4i	B1	HNF4i_B1	14_aberrant phagocyte progenitors	phagocyte progenitors 1	0.619276	0.428839	0.297224	0.514499
11_3_AACGTGATTTCACGCACCTCTATC	control	B1	control_B1	11_phagocytes	phagocytes	0.490002	0.739349	0.322472	0.442312
11_3_CAACCACACCATCCTCAACGTGAT	HNF4i	B1	HNF4i_B1	2_neoblasts	neoblasts	0.625187	0.423307	0.29595	0.496535
11_3_CCAGTTCATAGGATGAAGTCACTA	control	B2	control_B2	1_pgrn+ parenchymal cells 2	pgrn+ parenchymal cells 2	0.561829	0.440278	0.286851	0.481518
11_3_ACACAGAAACTATGCACGCATACA	control	B1	control_B1	4_epidermis	epidermis	0.601397	0.43012	0.300201	0.600959
11_3_AACGCTTAGCGAGTAAAGTACAAG	control	B1	control_B1	2_neoblasts	neoblasts	0.646073	0.429034	0.299841	0.493889
11_3_ACCTCCAAGCCAAGACGTACGCAA	HNF4i	B2	HNF4i_B2	14_aberrant phagocyte progenitors	phagocyte progenitors 1	0.654913	0.461291	0.29706	0.497456
11_3_AAACATCGGAGTTAGCATTGGCTC	control	B1	control_B1	4_epidermis	epidermis	0.603509	0.440198	0.302823	0.711117
11_3_AGTGGTCAGAATCTGATGAAGAGA	control	B1	control_B1	1_pgrn+ parenchymal cells 2	pgrn+ parenchymal cells 2	0.602793	0.439202	0.458798	0.494225
11_3_CAGATCTGGAACAGGCGACTAGTA	HNF4i	B2	HNF4i_B2	1_pgrn+ parenchymal cells 2	pgrn+ parenchymal cells 2	0.609615	0.446392	0.363397	0.49694
11_3_ATTGAGGAGAGCTGAAGGTGCGAA	HNF4i	B1	HNF4i_B1	1_pgrn+ parenchymal cells 2	pgrn+ parenchymal cells 2	0.518386	0.43486	0.351339	0.463468
11_3_AGTCACTACGAACTTATGGTGGTA	HNF4i	B1	HNF4i_B1	1_pgrn+ parenchymal cells 2	pgrn+ parenchymal cells 2	0.519556	0.395805	0.345595	0.449136
11_3_CCAGTTCAAAGAGATCGATGAATC	control	B2	control_B2	14_aberrant phagocyte progenitors	phagocyte progenitors 1	0.628829	0.44378	0.298113	0.493528
11_3_CAATGGAAGAATCTGAAGGCTAAC	control	B2	control_B2	17_phagocyte progenitors 1	phagocyte progenitors 1	0.686507	0.470796	0.300815	0.509942
11_3_CCGTGAGAACAGCAGAAAGGTACA	HNF4i	B1	HNF4i_B1	14_aberrant phagocyte progenitors	phagocyte progenitors 1	0.612517	0.476796	0.300599	0.502297
11_3_AGAGTCAAGTACGCAAACACGACC	HNF4i	B2	HNF4i_B2	2_neoblasts	neoblasts	0.532007	0.380151	0.254777	0.424014
11_3_AACGTGATGCCAAGACAGCACCTC	control	B1	control_B1	11_phagocytes	phagocytes	0.59041	0.7063	0.357731	0.523877
11_3_CAACCACACTGGCATACGACACAC	HNF4i	B1	HNF4i_B1	1_pgrn+ parenchymal cells 2	pgrn+ parenchymal cells 2	0.581067	0.425494	0.297436	0.490469
11_3_ACACAGAAAACCGAGAGAGTTAGC	control	B1	control_B1	2_neoblasts	neoblasts	0.668403	0.454018	0.301398	0.496525
11_3_CAATGGAACAAGGAGCCCTCCTGA	control	B2	control_B2	1_pgrn+ parenchymal cells 2	pgrn+ parenchymal cells 2	0.596413	0.462835	0.301647	0.496947
11_3_ACACAGAACTGTAGCCGCGAGTAA	control	B1	control_B1	2_neoblasts	neoblasts	0.597322	0.416113	0.291062	0.479671
11_3_AACGCTTAACGCTCGACGAACTTA	control	B1	control_B1	11_phagocytes	phagocytes	0.585106	0.554628	0.401832	0.492656
11_3_CCGTGAGACGCATACAACAGATTC	HNF4i	B1	HNF4i_B1	4_epidermis	epidermis	0.58827	0.44238	0.293253	0.602555
11_3_CTCAATGAAAGGTACAAGATGTAC	control	B2	control_B2	1_pgrn+ parenchymal cells 2	pgrn+ parenchymal cells 2	0.606118	0.451437	0.45382	0.497117
11_3_AGATCGCATTCACGCAATAGCGAC	HNF4i	B1	HNF4i_B1	2_neoblasts	neoblasts	0.651121	0.428316	0.293509	0.484191
11_3_ACAAGCTAAGTACAAGAATCCGTC	HNF4i	B2	HNF4i_B2	2_neoblasts	neoblasts	0.63818	0.428938	0.299776	0.493778
11_3_CCAGTTCACAAGACTAACGTATCA	control	B2	control_B2	17_phagocyte progenitors 1	phagocyte progenitors 1	0.585962	0.457676	0.297839	0.500813
11_3_CAGATCTGTTCACGCACGCATACA	HNF4i	B2	HNF4i_B2	4_epidermis	epidermis	0.596439	0.446741	0.302496	0.507871
11_3_AAGGTACAAACAACCACTGTAGCC	control	B1	control_B1	2_neoblasts	neoblasts	0.482403	0.347706	0.242695	0.397083
11_3_CCGTGAGAGTACGCAAAAGGACAC	HNF4i	B1	HNF4i_B1	4_epidermis	epidermis	0.578858	0.430416	0.291409	0.622174
11_3_AACGTGATAAGAGATCACTATGCA	control	B1	control_B1	2_neoblasts	neoblasts	0.633021	0.430778	0.300648	0.498627
11_3_AACGTGATTCTTCACACCGTGAGA	control	B1	control_B1	14_aberrant phagocyte progenitors	phagocyte progenitors 1	0.588544	0.445966	0.287401	0.478057
11_3_CGCATACACTCAATGAGATGAATC	HNF4i	B1	HNF4i_B1	2_neoblasts	neoblasts	0.653451	0.429014	0.297142	0.489971
11_3_CAGCGTTAATCCTGTACTAAGGTC	control	B2	control_B2	11_phagocytes	phagocytes	0.522953	0.70264	0.270158	0.45193
11_3_CGAACTTACCTAATCCATCATTCC	HNF4i	B1	HNF4i_B1	14_aberrant phagocyte progenitors	phagocyte progenitors 1	0.638587	0.47229	0.293748	0.51273
11_3_ATGCCTAAAGCACCTCAGCCATGC	control	B1	control_B1	2_neoblasts	neoblasts	0.653167	0.43516	0.297135	0.489305
11_3_ATCCTGTACTGAGCCAAATGTTGC	HNF4i	B1	HNF4i_B1	1_pgrn+ parenchymal cells 2	pgrn+ parenchymal cells 2	0.60073	0.431232	0.37174	0.496419
11_3_ATGCCTAAACCTCCAACCGAAGTA	control	B1	control_B1	17_phagocyte progenitors 1	phagocyte progenitors 1	0.636392	0.439522	0.301187	0.516928
11_3_ATTGAGGAGTGTTCTAAAGGACAC	HNF4i	B1	HNF4i_B1	2_neoblasts	neoblasts	0.618781	0.431377	0.290359	0.482811
11_3_CTGAGCCAAGATGTACGTGTTCTA	control	B2	control_B2	11_phagocytes	phagocytes	0.590981	0.492661	0.301248	0.507433
11_3_CGCTGATCGATGAATCATAGCGAC	HNF4i	B2	HNF4i_B2	14_aberrant phagocyte progenitors	phagocyte progenitors 1	0.607488	0.43845	0.302284	0.498027
11_3_CAACCACAACACGACCCTGTAGCC	HNF4i	B1	HNF4i_B1	2_neoblasts	neoblasts	0.583754	0.426482	0.298108	0.490952
11_3_CCGTGAGAAAGAGATCAAGACGGA	HNF4i	B1	HNF4i_B1	2_neoblasts	neoblasts	0.614506	0.428491	0.299473	0.493264
11_3_AAGGTACACAATGGAAACGCTCGA	control	B1	control_B1	2_neoblasts	neoblasts	0.647175	0.440246	0.301159	0.496121
11_3_AAGGTACACTCAATGACATACCAA	control	B1	control_B1	17_phagocyte progenitors 1	phagocyte progenitors 1	0.599485	0.432559	0.297674	0.491247
11_3_CCAGTTCACCAGTTCATAGGATGA	control	B2	control_B2	2_neoblasts	neoblasts	0.638503	0.43723	0.298542	0.491687
11_3_CACTTCGAACTATGCATCCGTCTA	control	B2	control_B2	2_neoblasts	neoblasts	0.655144	0.431744	0.301075	0.511714
11_3_CCGTGAGAGCTCGGTAGTGTTCTA	HNF4i	B1	HNF4i_B1	4_epidermis	epidermis	0.597749	0.431915	0.301799	0.54018
11_3_CCTCCTGAAATCCGTCAACGCTTA	HNF4i	B1	HNF4i_B1	2_neoblasts	neoblasts	0.610238	0.431633	0.296256	0.496488
11_3_ACCACTGTACACAGAAAGTGGTCA	control	B1	control_B1	1_pgrn+ parenchymal cells 2	pgrn+ parenchymal cells 2	0.581643	0.47744	0.405673	0.474881
11_3_ATCCTGTAAAGGACACAAGAGATC	HNF4i	B1	HNF4i_B1	1_pgrn+ parenchymal cells 2	pgrn+ parenchymal cells 2	0.577941	0.476594	0.421893	0.493022
11_3_AGATCGCAGTCTGTCATGGTGGTA	HNF4i	B1	HNF4i_B1	1_pgrn+ parenchymal cells 2	pgrn+ parenchymal cells 2	0.583969	0.459732	0.315095	0.498824
11_3_GAATCTGACTGAGCCAGAACAGGC	control	B2	control_B2	11_phagocytes	phagocytes	0.594284	0.580592	0.299527	0.50314
11_3_CTGGCATACCAGTTCATGGTGGTA	control	B2	control_B2	17_phagocyte progenitors 1	phagocyte progenitors 1	0.584838	0.531989	0.297746	0.50849
11_3_ATGCCTAATGGCTTCACTGAGCCA	control	B1	control_B1	17_phagocyte progenitors 1	phagocyte progenitors 1	0.601748	0.418896	0.285968	0.492215
11_3_CAGCGTTAAGAGTCAATGGCTTCA	control	B2	control_B2	4_epidermis	epidermis	0.602184	0.430778	0.300419	0.517353
11_3_ACATTGGCATGCCTAAATAGCGAC	control	B1	control_B1	2_neoblasts	neoblasts	0.633636	0.431776	0.301705	0.522371
11_3_CGAACTTAGTACGCAACGAACTTA	HNF4i	B1	HNF4i_B1	4_epidermis	epidermis	0.364016	0.287871	0.201083	0.692124
11_3_CGAACTTACGACACACCGGATTGC	HNF4i	B1	HNF4i_B1	2_neoblasts	neoblasts	0.604878	0.426121	0.297862	0.49816
11_3_ACTATGCATTCACGCACACTTCGA	HNF4i	B2	HNF4i_B2	2_neoblasts	neoblasts	0.626487	0.427575	0.29885	0.511013
11_3_ACAAGCTAAGATGTACCATACCAA	HNF4i	B2	HNF4i_B2	1_pgrn+ parenchymal cells 2	pgrn+ parenchymal cells 2	0.591314	0.431293	0.333506	0.497144
11_3_AGCAGGAAGACAGTGCGCTCGGTA	HNF4i	B1	HNF4i_B1	4_epidermis	epidermis	0.587026	0.442811	0.299728	0.525815
11_3_CCGAAGTAAACCGAGACGAACTTA	HNF4i	B1	HNF4i_B1	14_aberrant phagocyte progenitors	phagocyte progenitors 1	0.59187	0.455752	0.297055	0.492847
11_3_AGATCGCAATCATTCCAGTCACTA	HNF4i	B1	HNF4i_B1	2_neoblasts	neoblasts	0.614952	0.407846	0.283202	0.479922
11_3_CCGAAGTAACGCTCGAAGATGTAC	HNF4i	B1	HNF4i_B1	2_neoblasts	neoblasts	0.496758	0.32925	0.232038	0.37903
11_3_ACTATGCACGCATACACCGACAAC	HNF4i	B2	HNF4i_B2	17_phagocyte progenitors 1	phagocyte progenitors 1	0.603862	0.461915	0.284265	0.468804
11_3_ACTATGCACTGTAGCCCCGTGAGA	HNF4i	B2	HNF4i_B2	11_phagocytes	phagocytes	0.588152	0.505491	0.30016	0.495458
11_3_ACATTGGCAGATGTACCAATGGAA	control	B1	control_B1	1_pgrn+ parenchymal cells 2	pgrn+ parenchymal cells 2	0.56785	0.446047	0.292354	0.481205
11_3_AGCAGGAACTAAGGTCGAACAGGC	HNF4i	B1	HNF4i_B1	11_phagocytes	phagocytes	0.579775	0.543099	0.296939	0.503026
11_3_CTCAATGAATAGCGACGATGAATC	control	B2	control_B2	4_epidermis	epidermis	0.55144	0.424896	0.286044	0.559604
11_3_CCGAAGTAACAGATTCCAGCGTTA	HNF4i	B1	HNF4i_B1	1_pgrn+ parenchymal cells 2	pgrn+ parenchymal cells 2	0.575413	0.428913	0.60337	0.483779
11_3_ACAGCAGAAAGAGATCAACGCTTA	HNF4i	B2	HNF4i_B2	4_epidermis	epidermis	0.594446	0.435761	0.301233	0.523486
11_3_ATCCTGTACAACCACACGCTGATC	HNF4i	B1	HNF4i_B1	4_epidermis	epidermis	0.57807	0.422334	0.293654	0.527483
11_3_AAGACGGATATCAGCAAGCAGGAA	control	B1	control_B1	2_neoblasts	neoblasts	0.591532	0.396503	0.277737	0.456444
11_3_GAGCTGAAGAGCTGAAACAGCAGA	control	B2	control_B2	4_epidermis	epidermis	0.604933	0.431825	0.299495	0.517219
11_3_CAATGGAACCGACAACAGCACCTC	control	B2	control_B2	17_phagocyte progenitors 1	phagocyte progenitors 1	0.587812	0.45593	0.279538	0.471972
11_3_AACGCTTAGCCAAGACGATGAATC	control	B1	control_B1	2_neoblasts	neoblasts	0.6061	0.42258	0.295456	0.489433
11_3_ACGCTCGAGTACGCAACGCTGATC	HNF4i	B2	HNF4i_B2	14_aberrant phagocyte progenitors	phagocyte progenitors 1	0.637493	0.449912	0.298673	0.513044
11_3_AGATCGCACAACCACAGTGTTCTA	HNF4i	B1	HNF4i_B1	2_neoblasts	neoblasts	0.657324	0.431277	0.301366	0.506471
11_3_ACCTCCAAACACAGAAGGTGCGAA	HNF4i	B2	HNF4i_B2	11_phagocytes	phagocytes	0.588835	0.461156	0.300423	0.505985
11_3_AGATCGCAGACAGTGCCCTAATCC	HNF4i	B1	HNF4i_B1	1_pgrn+ parenchymal cells 2	pgrn+ parenchymal cells 2	0.587862	0.45262	0.409361	0.492965
11_3_CTGAGCCAAATCCGTCGGAGAACA	control	B2	control_B2	17_phagocyte progenitors 1	phagocyte progenitors 1	0.617237	0.532902	0.298677	0.492946
11_3_CGAACTTACCTAATCCTCCGTCTA	HNF4i	B1	HNF4i_B1	14_aberrant phagocyte progenitors	phagocyte progenitors 1	0.583103	0.510937	0.294834	0.506826
11_3_CGAACTTAACAAGCTATGGAACAA	HNF4i	B1	HNF4i_B1	4_epidermis	epidermis	0.5761	0.430064	0.295526	0.551008
11_3_ATTGAGGAAATCCGTCGTCTGTCA	HNF4i	B1	HNF4i_B1	14_aberrant phagocyte progenitors	phagocyte progenitors 1	0.636897	0.428927	0.299769	0.51572
11_3_CAGATCTGAGTCACTAACAAGCTA	HNF4i	B2	HNF4i_B2	11_phagocytes	phagocytes	0.5999	0.491804	0.298498	0.496964
11_3_CATCAAGTAACCGAGAGCGAGTAA	HNF4i	B2	HNF4i_B2	1_pgrn+ parenchymal cells 2	pgrn+ parenchymal cells 2	0.599368	0.465322	0.387835	0.505008
11_3_CCGAAGTAGTGTTCTAAGTGGTCA	HNF4i	B1	HNF4i_B1	14_aberrant phagocyte progenitors	phagocyte progenitors 1	0.504595	0.40118	0.259774	0.453288
11_3_CTGAGCCACGAACTTAGAGCTGAA	control	B2	control_B2	11_phagocytes	phagocytes	0.557824	0.562522	0.286938	0.490723
11_3_CCGTGAGAAAGAGATCACGCTCGA	HNF4i	B1	HNF4i_B1	1_pgrn+ parenchymal cells 2	pgrn+ parenchymal cells 2	0.570246	0.479069	0.403727	0.491997
11_3_CATCAAGTGTGTTCTAAGCCATGC	HNF4i	B2	HNF4i_B2	14_aberrant phagocyte progenitors	phagocyte progenitors 1	0.60518	0.441257	0.298184	0.492766
11_3_CTCAATGAATCATTCCCCGTGAGA	control	B2	control_B2	11_phagocytes	phagocytes	0.608402	0.74979	0.298953	0.498657
11_3_CCGTGAGAGACAGTGCTCTTCACA	HNF4i	B1	HNF4i_B1	4_epidermis	epidermis	0.60244	0.431657	0.301624	0.550258
11_3_AGATCGCATGGTGGTAACAGATTC	HNF4i	B1	HNF4i_B1	2_neoblasts	neoblasts	0.6252	0.443992	0.296238	0.490102
11_3_CGCATACAAATCCGTCAACAACCA	HNF4i	B1	HNF4i_B1	14_aberrant phagocyte progenitors	phagocyte progenitors 1	0.582238	0.445457	0.279003	0.45989
11_3_ATGCCTAAAGCAGGAATGAAGAGA	control	B1	control_B1	2_neoblasts	neoblasts	0.655776	0.421159	0.29449	0.484824
11_3_CGCATACAGTCTGTCAAGATCGCA	HNF4i	B1	HNF4i_B1	4_epidermis	epidermis	0.566895	0.432861	0.287896	0.677344
11_3_AACCGAGATGGAACAAACACAGAA	control	B1	control_B1	17_phagocyte progenitors 1	phagocyte progenitors 1	0.643696	0.476354	0.34415	0.517152
11_3_AGTACAAGGCTAACGAGAGTTAGC	HNF4i	B2	HNF4i_B2	2_neoblasts	neoblasts	0.687589	0.429987	0.30049	0.494987
11_3_AACAACCAACAGATTCGCCAAGAC	control	B1	control_B1	1_pgrn+ parenchymal cells 2	pgrn+ parenchymal cells 2	0.576538	0.448617	0.388122	0.486575
11_3_AGTCACTAACCTCCAACAGCGTTA	HNF4i	B1	HNF4i_B1	2_neoblasts	neoblasts	0.621034	0.429442	0.300119	0.494359
11_3_CGACTGGAGATAGACACAAGACTA	HNF4i	B1	HNF4i_B1	4_epidermis	epidermis	0.590309	0.430724	0.30099	0.519745
11_3_AGTCACTAGTACGCAAATTGGCTC	HNF4i	B1	HNF4i_B1	1_pgrn+ parenchymal cells 2	pgrn+ parenchymal cells 2	0.58676	0.463949	0.459687	0.490949
11_3_AGCAGGAAAGTCACTAGTACGCAA	HNF4i	B1	HNF4i_B1	2_neoblasts	neoblasts	0.627973	0.434136	0.299469	0.505888
11_3_AGTACAAGAACGTGATTGGCTTCA	HNF4i	B2	HNF4i_B2	4_epidermis	epidermis	0.589743	0.44485	0.300411	0.537733
11_3_GAGCTGAAGCCACATACCGACAAC	control	B2	control_B2	1_pgrn+ parenchymal cells 2	pgrn+ parenchymal cells 2	0.590513	0.486526	0.300418	0.496903
11_3_AACAACCAACATTGGCACAAGCTA	control	B1	control_B1	11_phagocytes	phagocytes	0.58973	0.444908	0.300767	0.513407
11_3_CAGCGTTAGGTGCGAATGGCTTCA	control	B2	control_B2	1_pgrn+ parenchymal cells 2	pgrn+ parenchymal cells 2	0.58687	0.49031	0.338138	0.490823
11_3_CCGTGAGACTGGCATACAAGACTA	HNF4i	B1	HNF4i_B1	2_neoblasts	neoblasts	0.58603	0.410153	0.287012	0.483031
11_3_ATCCTGTAATCATTCCCAGCGTTA	HNF4i	B1	HNF4i_B1	14_aberrant phagocyte progenitors	phagocyte progenitors 1	0.622884	0.473168	0.297532	0.500329
11_3_CCTCCTGAATCATTCCACGCTCGA	HNF4i	B1	HNF4i_B1	1_pgrn+ parenchymal cells 2	pgrn+ parenchymal cells 2	0.45301	0.369211	0.454546	0.4018
11_3_GACTAGTAGTACGCAAACAGCAGA	control	B2	control_B2	17_phagocyte progenitors 1	phagocyte progenitors 1	0.611177	0.447823	0.301874	0.502419
11_3_CTGGCATAAGAGTCAACATACCAA	control	B2	control_B2	2_neoblasts	neoblasts	0.477566	0.320743	0.226257	0.388004
11_3_ATGCCTAAAGCAGGAAGTGTTCTA	control	B1	control_B1	2_neoblasts	neoblasts	0.573427	0.360964	0.253588	0.415536
11_3_AAGACGGAAACAACCAAACCGAGA	control	B1	control_B1	11_phagocytes	phagocytes	0.606229	0.527977	0.298224	0.514242
11_3_GAATCTGAAGAGTCAAAATCCGTC	control	B2	control_B2	17_phagocyte progenitors 1	phagocyte progenitors 1	0.605191	0.501796	0.296815	0.488762
11_3_AAGACGGACGACTGGATGAAGAGA	control	B1	control_B1	11_phagocytes	phagocytes	0.584354	0.538767	0.29805	0.506015
11_3_ACTATGCATAGGATGAGGAGAACA	HNF4i	B2	HNF4i_B2	4_epidermis	epidermis	0.584698	0.427549	0.298832	0.557049
11_3_AAACATCGAGGCTAACGACTAGTA	control	B1	control_B1	11_phagocytes	phagocytes	0.594715	0.508944	0.302684	0.498704
11_3_CAACCACAATTGGCTCCTAAGGTC	HNF4i	B1	HNF4i_B1	2_neoblasts	neoblasts	0.687288	0.412394	0.288535	0.484736
11_3_ATCCTGTAGACAGTGCGTACGCAA	HNF4i	B1	HNF4i_B1	2_neoblasts	neoblasts	0.64229	0.431542	0.301546	0.503505
11_3_AGTGGTCAAAGAGATCCATACCAA	control	B1	control_B1	1_pgrn+ parenchymal cells 2	pgrn+ parenchymal cells 2	0.590641	0.472253	0.299066	0.493605
11_3_CCGAAGTAACAGATTCTGGTGGTA	HNF4i	B1	HNF4i_B1	2_neoblasts	neoblasts	0.518632	0.324431	0.226077	0.401202
11_3_CTCAATGAATCCTGTAAATGTTGC	control	B2	control_B2	4_epidermis	epidermis	0.624285	0.42723	0.29698	0.58787
11_3_CAACCACAAACGCTTAGTCTGTCA	HNF4i	B1	HNF4i_B1	4_epidermis	epidermis	0.588169	0.440554	0.295372	0.78826
11_3_CGCTGATCGCTCGGTACCGAAGTA	HNF4i	B2	HNF4i_B2	2_neoblasts	neoblasts	0.633578	0.431701	0.301654	0.496959
11_3_ACACAGAAGCTAACGAAGAGTCAA	control	B1	control_B1	2_neoblasts	neoblasts	0.677052	0.438947	0.298807	0.49998
11_3_ACAAGCTAAATGTTGCTGGTGGTA	HNF4i	B2	HNF4i_B2	4_epidermis	epidermis	0.565597	0.412208	0.288408	0.491555
11_3_CCTCCTGAGCTAACGACCGACAAC	HNF4i	B1	HNF4i_B1	11_phagocytes	phagocytes	0.575876	0.484682	0.294662	0.485115
11_3_AAACATCGAGTACAAGACAGATTC	control	B1	control_B1	2_neoblasts	neoblasts	0.537942	0.357837	0.249828	0.409167
11_3_AAGGTACATTCACGCACAGCGTTA	control	B1	control_B1	11_phagocytes	phagocytes	0.56695	0.654058	0.280696	0.467
11_3_ACATTGGCAATCCGTCAGTACAAG	control	B1	control_B1	2_neoblasts	neoblasts	0.52127	0.348046	0.242124	0.396116
11_3_CGAACTTACTCAATGACCAGTTCA	HNF4i	B1	HNF4i_B1	1_pgrn+ parenchymal cells 2	pgrn+ parenchymal cells 2	0.591516	0.480886	0.317041	0.49765
11_3_CGACTGGAACAGCAGAAAGAGATC	HNF4i	B1	HNF4i_B1	2_neoblasts	neoblasts	0.66904	0.438515	0.300884	0.496311
11_3_AACGCTTACATACCAACTAAGGTC	control	B1	control_B1	1_pgrn+ parenchymal cells 2	pgrn+ parenchymal cells 2	0.322247	0.319041	0.543778	0.331937
11_3_CAAGACTAATGCCTAACTGAGCCA	control	B2	control_B2	1_pgrn+ parenchymal cells 2	pgrn+ parenchymal cells 2	0.594392	0.453578	0.392847	0.498494
11_3_AACAACCAACCTCCAACCGAAGTA	control	B1	control_B1	2_neoblasts	neoblasts	0.635412	0.427212	0.298604	0.519652
11_3_AGTCACTAAGCAGGAAATGCCTAA	HNF4i	B1	HNF4i_B1	2_neoblasts	neoblasts	0.632584	0.436045	0.297477	0.490538
11_3_CCGTGAGAAGCAGGAATGGAACAA	HNF4i	B1	HNF4i_B1	1_pgrn+ parenchymal cells 2	pgrn+ parenchymal cells 2	0.603998	0.520778	0.374826	0.497889
11_3_AAACATCGCGACTGGAAGGCTAAC	control	B1	control_B1	2_neoblasts	neoblasts	0.614827	0.43169	0.301647	0.496947
11_3_CGCATACACCATCCTCAGATGTAC	HNF4i	B1	HNF4i_B1	4_epidermis	epidermis	0.59631	0.428032	0.294696	0.727089
11_3_AAACATCGAAGGTACACTGGCATA	control	B1	control_B1	4_epidermis	epidermis	0.59059	0.456299	0.301098	0.535388
11_3_AAGGTACAACACAGAACACTTCGA	control	B1	control_B1	17_phagocyte progenitors 1	phagocyte progenitors 1	0.587043	0.519622	0.295387	0.489892
11_3_ACTATGCACCGACAACATTGGCTC	HNF4i	B2	HNF4i_B2	1_pgrn+ parenchymal cells 2	pgrn+ parenchymal cells 2	0.607465	0.448565	0.373095	0.498052
11_3_ATGCCTAAAGTCACTAACAAGCTA	control	B1	control_B1	11_phagocytes	phagocytes	0.596986	0.488135	0.350355	0.497925
11_3_CCTCCTGAGCTCGGTAAAGAGATC	HNF4i	B1	HNF4i_B1	1_pgrn+ parenchymal cells 2	pgrn+ parenchymal cells 2	0.594365	0.433019	0.375678	0.507661
11_3_AGATCGCAACACAGAATGGCTTCA	HNF4i	B1	HNF4i_B1	1_pgrn+ parenchymal cells 2	pgrn+ parenchymal cells 2	0.588802	0.449148	0.486704	0.501781
11_3_GACTAGTAAGAGTCAAGATGAATC	control	B2	control_B2	17_phagocyte progenitors 1	phagocyte progenitors 1	0.720148	0.439809	0.302112	0.519212
11_3_AACGCTTACCAGTTCAAACAACCA	control	B1	control_B1	2_neoblasts	neoblasts	0.620312	0.403422	0.282438	0.464408
11_3_CAATGGAAGAGTTAGCCGCATACA	control	B2	control_B2	11_phagocytes	phagocytes	0.630927	0.500664	0.301602	0.4979
11_3_AACCGAGACCTAATCCCAGATCTG	control	B1	control_B1	4_epidermis	epidermis	0.555367	0.419435	0.284312	0.677281
11_3_ATGCCTAAAAGGACACGCCACATA	control	B1	control_B1	1_pgrn+ parenchymal cells 2	pgrn+ parenchymal cells 2	0.598192	0.431314	0.546207	0.496514
11_3_AAGACGGAATCATTCCCAATGGAA	control	B1	control_B1	4_epidermis	epidermis	0.579798	0.465374	0.29666	0.641801
11_3_AGTCACTACCTCTATCTGGCTTCA	HNF4i	B1	HNF4i_B1	14_aberrant phagocyte progenitors	phagocyte progenitors 1	0.597479	0.481899	0.295611	0.510771
11_3_ATGCCTAATATCAGCACATACCAA	control	B1	control_B1	1_pgrn+ parenchymal cells 2	pgrn+ parenchymal cells 2	0.579954	0.427828	0.338109	0.494333
11_3_CAATGGAAAGCAGGAAAGATGTAC	control	B2	control_B2	17_phagocyte progenitors 1	phagocyte progenitors 1	0.582971	0.438413	0.297594	0.517739
11_3_AACGTGATAACCGAGAACAAGCTA	control	B1	control_B1	1_pgrn+ parenchymal cells 2	pgrn+ parenchymal cells 2	0.588439	0.442991	0.410343	0.499968
11_3_GACTAGTACAACCACAAGCACCTC	control	B2	control_B2	1_pgrn+ parenchymal cells 2	pgrn+ parenchymal cells 2	0.599931	0.474093	0.301036	0.496567
11_3_ATGCCTAACCTCTATCATAGCGAC	control	B1	control_B1	11_phagocytes	phagocytes	0.591717	0.464167	0.301532	0.498437
11_3_CGCATACATGGTGGTACGACTGGA	HNF4i	B1	HNF4i_B1	14_aberrant phagocyte progenitors	phagocyte progenitors 1	0.561343	0.439327	0.288463	0.475643
11_3_AGTGGTCAAACTCACCGCCAAGAC	control	B1	control_B1	1_pgrn+ parenchymal cells 2	pgrn+ parenchymal cells 2	0.594342	0.460332	0.314047	0.490958
11_3_ACCTCCAAGCTAACGAGGTGCGAA	HNF4i	B2	HNF4i_B2	2_neoblasts	neoblasts	0.733006	0.428492	0.299474	0.494567
11_3_AGTCACTAGCTAACGACGGATTGC	HNF4i	B1	HNF4i_B1	11_phagocytes	phagocytes	0.586143	0.448615	0.299388	0.49415
11_3_CTGGCATAAACGCTTACCGTGAGA	control	B2	control_B2	2_neoblasts	neoblasts	0.604509	0.394539	0.272562	0.447678
11_3_ATCCTGTACAAGACTAGCCAAGAC	HNF4i	B1	HNF4i_B1	4_epidermis	epidermis	0.592394	0.432798	0.301792	0.544046
11_3_AAACATCGACACGACCATGCCTAA	control	B1	control_B1	4_epidermis	epidermis	0.603078	0.422828	0.294422	0.610268
11_3_AAGGTACAATTGGCTCAATGTTGC	control	B1	control_B1	11_phagocytes	phagocytes	0.579788	0.522028	0.296583	0.492047
11_3_AACGCTTAAAGGACACGACTAGTA	control	B1	control_B1	1_pgrn+ parenchymal cells 2	pgrn+ parenchymal cells 2	0.605666	0.449282	0.475461	0.494124
11_3_ACACAGAAGCCACATAACTATGCA	control	B1	control_B1	4_epidermis	epidermis	0.61064	0.423292	0.29594	0.584786
11_3_CCAGTTCAACACAGAACTGAGCCA	control	B2	control_B2	11_phagocytes	phagocytes	0.254823	0.272318	0.15412	0.249358
11_3_AAGACGGACCTCTATCGTGTTCTA	control	B1	control_B1	11_phagocytes	phagocytes	0.564829	0.687296	0.289713	0.479423
11_3_ACACAGAACAGATCTGGGAGAACA	control	B1	control_B1	1_pgrn+ parenchymal cells 2	pgrn+ parenchymal cells 2	0.59517	0.440272	0.40495	0.494545
11_3_CGCTGATCACACGACCAACAACCA	HNF4i	B2	HNF4i_B2	11_phagocytes	phagocytes	0.589632	0.484462	0.30073	0.502947
11_3_CACTTCGACCTCCTGAAACAACCA	control	B2	control_B2	17_phagocyte progenitors 1	phagocyte progenitors 1	0.667936	0.58649	0.29352	0.494927
11_3_GAATCTGACAGATCTGAGATGTAC	control	B2	control_B2	2_neoblasts	neoblasts	0.654269	0.428616	0.299558	0.542389
11_3_AGATCGCAGACAGTGCCCAGTTCA	HNF4i	B1	HNF4i_B1	2_neoblasts	neoblasts	0.639247	0.429125	0.299903	0.494649
11_3_CTGGCATAAGTCACTAAGTACAAG	control	B2	control_B2	14_aberrant phagocyte progenitors	phagocyte progenitors 1	0.646648	0.429272	0.297317	0.489613
11_3_ACAGCAGAATTGGCTCACATTGGC	HNF4i	B2	HNF4i_B2	4_epidermis	epidermis	0.490474	0.363334	0.250751	0.460536
11_3_ACCTCCAACAAGGAGCTATCAGCA	HNF4i	B2	HNF4i_B2	14_aberrant phagocyte progenitors	phagocyte progenitors 1	0.625909	0.442404	0.29634	0.542729
11_3_CGACTGGACATCAAGTCAAGGAGC	HNF4i	B1	HNF4i_B1	2_neoblasts	neoblasts	0.641507	0.425752	0.297612	0.490111
11_3_ACACAGAAACATTGGCGAGTTAGC	control	B1	control_B1	4_epidermis	epidermis	0.59698	0.429237	0.299979	0.604976
11_3_ACGCTCGAAACGTGATCAAGGAGC	HNF4i	B2	HNF4i_B2	14_aberrant phagocyte progenitors	phagocyte progenitors 1	0.244614	0.293046	0.160584	0.259019
11_3_CAATGGAAACGCTCGAACAGATTC	control	B2	control_B2	11_phagocytes	phagocytes	0.593233	0.433062	0.301826	0.501277
11_3_CGACTGGAACCTCCAAACGTATCA	HNF4i	B1	HNF4i_B1	11_phagocytes	phagocytes	0.585882	0.491388	0.298926	0.502934
11_3_AGATCGCAAAGAGATCCAAGACTA	HNF4i	B1	HNF4i_B1	14_aberrant phagocyte progenitors	phagocyte progenitors 1	0.590765	0.455335	0.301165	0.496131
11_3_CAGCGTTAGAGCTGAAAAGACGGA	control	B2	control_B2	1_pgrn+ parenchymal cells 2	pgrn+ parenchymal cells 2	0.661186	0.440929	0.315004	0.502051
11_3_AACGTGATCCGAAGTATATCAGCA	control	B1	control_B1	2_neoblasts	neoblasts	0.632199	0.440109	0.293637	0.491002
11_3_ATTGAGGAGTACGCAAACACAGAA	HNF4i	B1	HNF4i_B1	11_phagocytes	phagocytes	0.600609	0.602434	0.298839	0.511817
11_3_AAGGTACATTCACGCAGCTAACGA	control	B1	control_B1	11_phagocytes	phagocytes	0.58162	0.55268	0.297649	0.500839
11_3_CAACCACATGAAGAGACCGTGAGA	HNF4i	B1	HNF4i_B1	11_phagocytes	phagocytes	0.586699	0.513388	0.298824	0.493849
11_3_AACGCTTAAAGGTACAGACAGTGC	control	B1	control_B1	17_phagocyte progenitors 1	phagocyte progenitors 1	0.622975	0.448666	0.278762	0.503412
11_3_CAATGGAACAAGGAGCGAGCTGAA	control	B2	control_B2	4_epidermis	epidermis	0.495382	0.377429	0.26314	0.567739
11_3_AGTCACTAGAATCTGATGGCTTCA	HNF4i	B1	HNF4i_B1	1_pgrn+ parenchymal cells 2	pgrn+ parenchymal cells 2	0.560211	0.444983	0.47869	0.468206
11_3_ATGCCTAATGAAGAGAAGAGTCAA	control	B1	control_B1	17_phagocyte progenitors 1	phagocyte progenitors 1	0.567001	0.411631	0.282491	0.485429
11_3_CTCAATGACCTAATCCCAGCGTTA	control	B2	control_B2	1_pgrn+ parenchymal cells 2	pgrn+ parenchymal cells 2	0.598725	0.432835	0.507197	0.495494
11_3_AAGACGGACGACACACACACAGAA	control	B1	control_B1	1_pgrn+ parenchymal cells 2	pgrn+ parenchymal cells 2	0.62385	0.45646	0.469712	0.480966
11_3_AAGACGGAGACAGTGCAGTCACTA	control	B1	control_B1	1_pgrn+ parenchymal cells 2	pgrn+ parenchymal cells 2	0.567142	0.420915	0.340392	0.481773
11_3_ACCACTGTCCTCCTGAACCACTGT	control	B1	control_B1	1_pgrn+ parenchymal cells 2	pgrn+ parenchymal cells 2	0.58881	0.479492	0.564494	0.519758
11_3_CGAACTTAATCCTGTATGGCTTCA	HNF4i	B1	HNF4i_B1	4_epidermis	epidermis	0.593329	0.432178	0.298928	0.550046
11_3_AGTCACTAGACTAGTATAGGATGA	HNF4i	B1	HNF4i_B1	11_phagocytes	phagocytes	0.603539	0.494031	0.301914	0.503126
11_3_CGACTGGAAAACATCGAGTGGTCA	HNF4i	B1	HNF4i_B1	1_pgrn+ parenchymal cells 2	pgrn+ parenchymal cells 2	0.601904	0.4351	0.300993	0.49584
11_3_ACCTCCAACTGAGCCACTCAATGA	HNF4i	B2	HNF4i_B2	1_pgrn+ parenchymal cells 2	pgrn+ parenchymal cells 2	0.578615	0.491702	0.296494	0.489247
11_3_ACACAGAACATCAAGTAGTGGTCA	control	B1	control_B1	2_neoblasts	neoblasts	0.672318	0.427256	0.298634	0.491842
11_3_CAACCACACAAGACTAATTGGCTC	HNF4i	B1	HNF4i_B1	11_phagocytes	phagocytes	0.570172	0.453514	0.293247	0.483747
11_3_CAGATCTGACACAGAACCAGTTCA	HNF4i	B2	HNF4i_B2	14_aberrant phagocyte progenitors	phagocyte progenitors 1	0.74253	0.430002	0.298616	0.522862
11_3_ACAGCAGAGACTAGTAACTATGCA	HNF4i	B2	HNF4i_B2	1_pgrn+ parenchymal cells 2	pgrn+ parenchymal cells 2	0.593458	0.473954	0.48809	0.491696
11_3_ACCACTGTACGTATCACCATCCTC	control	B1	control_B1	1_pgrn+ parenchymal cells 2	pgrn+ parenchymal cells 2	0.591159	0.42916	0.299928	0.494035
11_3_ACCTCCAAACAAGCTAACCTCCAA	HNF4i	B2	HNF4i_B2	14_aberrant phagocyte progenitors	phagocyte progenitors 1	0.588673	0.465464	0.287221	0.474195
11_3_CAACCACAATAGCGACTCCGTCTA	HNF4i	B1	HNF4i_B1	4_epidermis	epidermis	0.59231	0.431856	0.301759	0.601901
11_3_ATGCCTAATCTTCACAGGTGCGAA	control	B1	control_B1	1_pgrn+ parenchymal cells 2	pgrn+ parenchymal cells 2	0.585571	0.459475	0.313407	0.490464
11_3_AAGACGGAAGATGTACCGCTGATC	control	B1	control_B1	1_pgrn+ parenchymal cells 2	pgrn+ parenchymal cells 2	0.591266	0.511406	0.371763	0.496457
11_3_AAACATCGAACAACCACTGGCATA	control	B1	control_B1	2_neoblasts	neoblasts	0.647527	0.428021	0.298546	0.501962
11_3_AAGACGGAAAACATCGATCCTGTA	control	B1	control_B1	1_pgrn+ parenchymal cells 2	pgrn+ parenchymal cells 2	0.587384	0.439177	0.350373	0.495271
11_3_CCGAAGTAAACTCACCAGCAGGAA	HNF4i	B1	HNF4i_B1	14_aberrant phagocyte progenitors	phagocyte progenitors 1	0.606905	0.430451	0.300805	0.505679
11_3_ATTGAGGATTCACGCACCAGTTCA	HNF4i	B1	HNF4i_B1	4_epidermis	epidermis	0.549198	0.424482	0.284821	0.573733
11_3_CTCAATGAAACAACCAGCGAGTAA	control	B2	control_B2	11_phagocytes	phagocytes	0.55052	0.593911	0.342158	0.510515
11_3_AGTCACTAGCCACATAGAATCTGA	HNF4i	B1	HNF4i_B1	2_neoblasts	neoblasts	0.661395	0.443802	0.299842	0.499053
11_3_CGAACTTACAACCACATGGTGGTA	HNF4i	B1	HNF4i_B1	2_neoblasts	neoblasts	0.551468	0.375449	0.26343	0.441447
11_3_AGTGGTCAGCGAGTAAACTATGCA	control	B1	control_B1	2_neoblasts	neoblasts	0.635762	0.427638	0.298893	0.507643
11_3_AAACATCGCCATCCTCACGTATCA	control	B1	control_B1	17_phagocyte progenitors 1	phagocyte progenitors 1	0.598663	0.426879	0.289271	0.491227
11_3_AGTGGTCAAACGTGATGAACAGGC	control	B1	control_B1	11_phagocytes	phagocytes	0.589594	0.678341	0.362115	0.5
11_3_ACCACTGTGTGTTCTAGTGTTCTA	control	B1	control_B1	1_pgrn+ parenchymal cells 2	pgrn+ parenchymal cells 2	0.582799	0.459153	0.411376	0.491972
11_3_AGTCACTACGGATTGCCCTAATCC	HNF4i	B1	HNF4i_B1	2_neoblasts	neoblasts	0.585978	0.417736	0.292165	0.483202
11_3_AAGACGGAGAGCTGAAAAGGACAC	control	B1	control_B1	11_phagocytes	phagocytes	0.629706	0.533473	0.298684	0.491929
11_3_CGCATACACCTCTATCCACTTCGA	HNF4i	B1	HNF4i_B1	2_neoblasts	neoblasts	0.641497	0.419662	0.293474	0.483757
11_3_CCGTGAGAACGTATCACTGAGCCA	HNF4i	B1	HNF4i_B1	14_aberrant phagocyte progenitors	phagocyte progenitors 1	0.601849	0.420144	0.287519	0.482253
11_3_CAAGACTACCAGTTCACCTCTATC	control	B2	control_B2	1_pgrn+ parenchymal cells 2	pgrn+ parenchymal cells 2	0.590215	0.45832	0.357642	0.495773
11_3_AGTACAAGGCCACATAACAAGCTA	HNF4i	B2	HNF4i_B2	2_neoblasts	neoblasts	0.662898	0.420871	0.294295	0.484492
11_3_ATTGAGGAACATTGGCAACAACCA	HNF4i	B1	HNF4i_B1	4_epidermis	epidermis	0.152115	0.201495	0.129807	0.269606
11_3_ACAGCAGAGAGTTAGCCGAACTTA	HNF4i	B2	HNF4i_B2	11_phagocytes	phagocytes	0.591712	0.551585	0.298538	0.497407
11_3_CCGTGAGATCTTCACACAGATCTG	HNF4i	B1	HNF4i_B1	14_aberrant phagocyte progenitors	phagocyte progenitors 1	0.584668	0.528265	0.295271	0.495049
11_3_CCGTGAGACGACTGGACGGATTGC	HNF4i	B1	HNF4i_B1	11_phagocytes	phagocytes	0.591419	0.508212	0.301417	0.503022
11_3_ACCACTGTGCTAACGAACTATGCA	control	B1	control_B1	17_phagocyte progenitors 1	phagocyte progenitors 1	0.560443	0.473277	0.279244	0.473372
11_3_AAGGTACAGCTCGGTAAGTACAAG	control	B1	control_B1	2_neoblasts	neoblasts	0.716648	0.431608	0.299955	0.494082
11_3_ACCTCCAAGAGTTAGCACCACTGT	HNF4i	B2	HNF4i_B2	14_aberrant phagocyte progenitors	phagocyte progenitors 1	0.606692	0.437012	0.298914	0.492973
11_3_AGAGTCAACCGTGAGAAACCGAGA	HNF4i	B2	HNF4i_B2	4_epidermis	epidermis	0.606624	0.466648	0.371369	0.500504
11_3_CAAGACTAGAGCTGAAACACAGAA	control	B2	control_B2	4_epidermis	epidermis	0.591386	0.54508	0.296117	0.705838
11_3_AACAACCATGGTGGTACATACCAA	control	B1	control_B1	11_phagocytes	phagocytes	0.589547	0.526739	0.300697	0.497858
11_3_ACACAGAAAAGGTACAGCTCGGTA	control	B1	control_B1	1_pgrn+ parenchymal cells 2	pgrn+ parenchymal cells 2	0.571983	0.477757	0.34838	0.498552
11_3_CCTCCTGAAAGAGATCCAAGACTA	HNF4i	B1	HNF4i_B1	4_epidermis	epidermis	0.572238	0.430322	0.294041	0.554391
11_3_AGTACAAGAATGTTGCCGCATACA	HNF4i	B2	HNF4i_B2	2_neoblasts	neoblasts	0.690986	0.434069	0.302655	0.503633
11_3_ACCACTGTATTGAGGACCGACAAC	control	B1	control_B1	2_neoblasts	neoblasts	0.605014	0.419557	0.293402	0.497166
11_3_ACAAGCTAAACGTGATGACTAGTA	HNF4i	B2	HNF4i_B2	14_aberrant phagocyte progenitors	phagocyte progenitors 1	0.646536	0.464943	0.299319	0.493003
11_3_ACACAGAAAGGCTAACCCTCCTGA	control	B1	control_B1	4_epidermis	epidermis	0.569373	0.421503	0.29294	0.549257
11_3_AACGCTTAACACGACCAACCGAGA	control	B1	control_B1	1_pgrn+ parenchymal cells 2	pgrn+ parenchymal cells 2	0.553001	0.435873	0.357624	0.471533
11_3_AGAGTCAAACGCTCGAACAGATTC	HNF4i	B2	HNF4i_B2	1_pgrn+ parenchymal cells 2	pgrn+ parenchymal cells 2	0.525497	0.403293	0.33821	0.453618
11_3_AACGTGATAGATGTACAATGTTGC	control	B1	control_B1	14_aberrant phagocyte progenitors	phagocyte progenitors 1	0.588242	0.426642	0.298217	0.491136
11_3_CGAACTTACGACACACGCTAACGA	HNF4i	B1	HNF4i_B1	14_aberrant phagocyte progenitors	phagocyte progenitors 1	0.124136	0.22939	0.190573	0.193431
11_3_CGACTGGACTCAATGACTAAGGTC	HNF4i	B1	HNF4i_B1	14_aberrant phagocyte progenitors	phagocyte progenitors 1	0.604901	0.436862	0.299917	0.508374
11_3_AAGACGGAAATGTTGCCAAGACTA	control	B1	control_B1	1_pgrn+ parenchymal cells 2	pgrn+ parenchymal cells 2	0.592093	0.445623	0.333806	0.498681
11_3_CTGGCATAGATGAATCTGGAACAA	control	B2	control_B2	17_phagocyte progenitors 1	phagocyte progenitors 1	0.593176	0.427998	0.299138	0.492697
11_3_ACCTCCAAACACAGAATATCAGCA	HNF4i	B2	HNF4i_B2	4_epidermis	epidermis	0.591206	0.441294	0.301335	0.557368
11_3_ATGCCTAACGCATACAGCTAACGA	control	B1	control_B1	4_epidermis	epidermis	0.574202	0.427184	0.294797	0.596749
11_3_CGCATACAGTACGCAAATCCTGTA	HNF4i	B1	HNF4i_B1	4_epidermis	epidermis	0.586244	0.431322	0.296143	0.612951
11_3_CTGGCATACATCAAGTACACGACC	control	B2	control_B2	2_neoblasts	neoblasts	0.624477	0.43677	0.301258	0.522815
11_3_AGTCACTAATCCTGTACATACCAA	HNF4i	B1	HNF4i_B1	14_aberrant phagocyte progenitors	phagocyte progenitors 1	0.449795	0.364411	0.225753	0.403331
11_3_AAGGTACAAGATCGCACGCATACA	control	B1	control_B1	11_phagocytes	phagocytes	0.585995	0.627553	0.29897	0.502626
11_3_ACACAGAACACTTCGAAGATGTAC	control	B1	control_B1	1_pgrn+ parenchymal cells 2	pgrn+ parenchymal cells 2	0.652225	0.432761	0.301766	0.498179
11_3_ATCCTGTATGGAACAAGTCGTAGA	HNF4i	B1	HNF4i_B1	4_epidermis	epidermis	0.593816	0.430453	0.300806	0.568252
11_3_AGCAGGAAGCCAAGACAACCGAGA	HNF4i	B1	HNF4i_B1	2_neoblasts	neoblasts	0.654787	0.429233	0.299977	0.500583
11_3_AACGTGATGAGCTGAATCTTCACA	control	B1	control_B1	1_pgrn+ parenchymal cells 2	pgrn+ parenchymal cells 2	0.580047	0.42386	0.462983	0.488588
11_3_ATTGAGGAAGTCACTACAATGGAA	HNF4i	B1	HNF4i_B1	14_aberrant phagocyte progenitors	phagocyte progenitors 1	0.543367	0.431151	0.282179	0.487511
11_3_AAGACGGATAGGATGAGTGTTCTA	control	B1	control_B1	1_pgrn+ parenchymal cells 2	pgrn+ parenchymal cells 2	0.587473	0.437781	0.331666	0.503151
11_3_ATCCTGTATGGAACAAAGATGTAC	HNF4i	B1	HNF4i_B1	14_aberrant phagocyte progenitors	phagocyte progenitors 1	0.591612	0.538663	0.298593	0.506594
11_3_CGAACTTAGAGTTAGCGATGAATC	HNF4i	B1	HNF4i_B1	1_pgrn+ parenchymal cells 2	pgrn+ parenchymal cells 2	0.53704	0.42918	0.310202	0.462166
11_3_AGAGTCAATGAAGAGACAGATCTG	HNF4i	B2	HNF4i_B2	1_pgrn+ parenchymal cells 2	pgrn+ parenchymal cells 2	0.591563	0.462725	0.375414	0.49257
11_3_ACTATGCACCGAAGTATGGTGGTA	HNF4i	B2	HNF4i_B2	14_aberrant phagocyte progenitors	phagocyte progenitors 1	0.564257	0.489665	0.290972	0.481432
11_3_CTGAGCCATATCAGCAAGCCATGC	control	B2	control_B2	1_pgrn+ parenchymal cells 2	pgrn+ parenchymal cells 2	0.562987	0.424192	0.289136	0.488383
11_3_CTGTAGCCCCTCTATCCCTAATCC	HNF4i	B2	HNF4i_B2	1_pgrn+ parenchymal cells 2	pgrn+ parenchymal cells 2	0.60213	0.436094	0.358452	0.502015
11_3_ACATTGGCAAGACGGAATCATTCC	control	B1	control_B1	1_pgrn+ parenchymal cells 2	pgrn+ parenchymal cells 2	0.583959	0.472288	0.672553	0.491698
11_3_CATCAAGTACACGACCAAGACGGA	HNF4i	B2	HNF4i_B2	2_neoblasts	neoblasts	0.688357	0.433715	0.299695	0.500241
11_3_AAGGTACAGCCACATACGGATTGC	control	B1	control_B1	1_pgrn+ parenchymal cells 2	pgrn+ parenchymal cells 2	0.588897	0.468443	0.329947	0.490459
11_3_ATTGAGGAAGATCGCAAACTCACC	HNF4i	B1	HNF4i_B1	1_pgrn+ parenchymal cells 2	pgrn+ parenchymal cells 2	0.627555	0.42319	0.295871	0.487162
11_3_ACTATGCAGCGAGTAAAAACATCG	HNF4i	B2	HNF4i_B2	1_pgrn+ parenchymal cells 2	pgrn+ parenchymal cells 2	0.592042	0.433474	0.403505	0.502372
11_3_ACATTGGCAGATCGCACCATCCTC	control	B1	control_B1	4_epidermis	epidermis	0.514258	0.391864	0.271747	0.554884
11_3_GAGCTGAATCCGTCTAGTCTGTCA	control	B2	control_B2	4_epidermis	epidermis	0.600279	0.440841	0.300128	0.645771
11_3_CGCATACACCTCTATCCTGAGCCA	HNF4i	B1	HNF4i_B1	14_aberrant phagocyte progenitors	phagocyte progenitors 1	0.612016	0.429861	0.300404	0.509356
11_3_AGTGGTCACATACCAACGCATACA	control	B1	control_B1	11_phagocytes	phagocytes	0.58494	0.585327	0.298564	0.492754
11_3_ATCCTGTACGACTGGAGGTGCGAA	HNF4i	B1	HNF4i_B1	4_epidermis	epidermis	0.584777	0.441273	0.297173	0.64307
11_3_CCAGTTCAAAGACGGATATCAGCA	control	B2	control_B2	11_phagocytes	phagocytes	0.566403	0.472767	0.290727	0.486384
11_3_CTGGCATAGTGTTCTAGACAGTGC	control	B2	control_B2	4_epidermis	epidermis	0.592533	0.432877	0.301845	0.5056
11_3_GACTAGTAGATAGACAAAGGTACA	control	B2	control_B2	2_neoblasts	neoblasts	0.670131	0.430566	0.297455	0.489846
11_3_ACGCTCGAAACAACCATATCAGCA	HNF4i	B2	HNF4i_B2	2_neoblasts	neoblasts	0.62151	0.431808	0.299041	0.51691
11_3_CCGAAGTACAACCACAAACTCACC	HNF4i	B1	HNF4i_B1	14_aberrant phagocyte progenitors	phagocyte progenitors 1	0.556275	0.431618	0.275408	0.492018
11_3_CCGTGAGAGCGAGTAAGCTAACGA	HNF4i	B1	HNF4i_B1	4_epidermis	epidermis	0.574318	0.411191	0.33326	0.715913
11_3_ACGCTCGACTGAGCCACAATGGAA	HNF4i	B2	HNF4i_B2	1_pgrn+ parenchymal cells 2	pgrn+ parenchymal cells 2	0.605609	0.440228	0.358148	0.506805
11_3_ATTGAGGAAACTCACCCTCAATGA	HNF4i	B1	HNF4i_B1	4_epidermis	epidermis	0.57682	0.449369	0.295568	0.545705
11_3_CAGCGTTAGTGTTCTATCCGTCTA	control	B2	control_B2	1_pgrn+ parenchymal cells 2	pgrn+ parenchymal cells 2	0.583948	0.477178	0.416891	0.491691
11_3_ATTGAGGACACCTTACCAACCACA	HNF4i	B1	HNF4i_B1	4_epidermis	epidermis	0.601764	0.427607	0.298264	0.539407
11_3_CGCATACACTGGCATATCCGTCTA	HNF4i	B1	HNF4i_B1	14_aberrant phagocyte progenitors	phagocyte progenitors 1	0.617044	0.4423	0.299287	0.555277
11_3_CTCAATGACGACTGGACGAACTTA	control	B2	control_B2	2_neoblasts	neoblasts	0.648353	0.423143	0.295838	0.487108
11_3_AACCGAGAAACAACCAGATAGACA	control	B1	control_B1	4_epidermis	epidermis	0.491563	0.389207	0.261672	0.670332
11_3_AGCAGGAACCGACAACCACCTTAC	HNF4i	B1	HNF4i_B1	14_aberrant phagocyte progenitors	phagocyte progenitors 1	0.637483	0.481626	0.298316	0.523578
11_3_ACAAGCTACAGCGTTAAGGCTAAC	HNF4i	B2	HNF4i_B2	1_pgrn+ parenchymal cells 2	pgrn+ parenchymal cells 2	0.592463	0.463455	0.298164	0.491047
11_3_CTGTAGCCAACTCACCACTATGCA	HNF4i	B2	HNF4i_B2	11_phagocytes	phagocytes	0.589036	0.482521	0.3005	0.495005
11_3_CCGTGAGAAGATCGCACATACCAA	HNF4i	B1	HNF4i_B1	4_epidermis	epidermis	0.570608	0.422514	0.290946	0.726258
11_3_AGTCACTAAGTGGTCACGGATTGC	HNF4i	B1	HNF4i_B1	2_neoblasts	neoblasts	0.620578	0.425038	0.297126	0.489289
11_3_ATGCCTAACAAGACTACTGGCATA	control	B1	control_B1	11_phagocytes	phagocytes	0.58805	0.607789	0.300121	0.495392
11_3_AGTCACTACCTCTATCGCCACATA	HNF4i	B1	HNF4i_B1	1_pgrn+ parenchymal cells 2	pgrn+ parenchymal cells 2	0.46825	0.358179	0.506319	0.424189
11_3_AACGTGATCACTTCGATGGAACAA	control	B1	control_B1	1_pgrn+ parenchymal cells 2	pgrn+ parenchymal cells 2	0.639715	0.492424	0.373152	0.505476
11_3_AACCGAGAGAACAGGCGCTCGGTA	control	B1	control_B1	1_pgrn+ parenchymal cells 2	pgrn+ parenchymal cells 2	0.594675	0.43488	0.423092	0.498504
11_3_ACATTGGCCGGATTGCCAAGACTA	control	B1	control_B1	17_phagocyte progenitors 1	phagocyte progenitors 1	0.52047	0.425614	0.272787	0.450579
11_3_AGCAGGAAATCCTGTAAAGGACAC	HNF4i	B1	HNF4i_B1	4_epidermis	epidermis	0.591991	0.436304	0.301401	0.506971
11_3_CCTCCTGAAGCCATGCCAAGACTA	HNF4i	B1	HNF4i_B1	2_neoblasts	neoblasts	0.632464	0.437477	0.29833	0.493646
11_3_CAACCACAACACGACCCCGTGAGA	HNF4i	B1	HNF4i_B1	1_pgrn+ parenchymal cells 2	pgrn+ parenchymal cells 2	0.583028	0.454821	0.29819	0.508615
11_3_CGCATACACCATCCTCCGGATTGC	HNF4i	B1	HNF4i_B1	1_pgrn+ parenchymal cells 2	pgrn+ parenchymal cells 2	0.605694	0.431186	0.443882	0.50161
11_3_CAGCGTTACATACCAAAAGAGATC	control	B2	control_B2	1_pgrn+ parenchymal cells 2	pgrn+ parenchymal cells 2	0.568787	0.448229	0.422036	0.481422
11_3_ACATTGGCAGTACAAGACACGACC	control	B1	control_B1	4_epidermis	epidermis	0.540795	0.422173	0.281951	0.544073
11_3_AACGTGATGCTCGGTATCTTCACA	control	B1	control_B1	17_phagocyte progenitors 1	phagocyte progenitors 1	0.609808	0.452814	0.29475	0.48592
11_3_ATGCCTAAAAACATCGACATTGGC	control	B1	control_B1	1_pgrn+ parenchymal cells 2	pgrn+ parenchymal cells 2	0.592808	0.433032	0.350261	0.511121
11_3_CTGGCATACAATGGAAGACTAGTA	control	B2	control_B2	11_phagocytes	phagocytes	0.595999	0.563685	0.301918	0.497407
11_3_CCGAAGTAGTCTGTCACAACCACA	HNF4i	B1	HNF4i_B1	1_pgrn+ parenchymal cells 2	pgrn+ parenchymal cells 2	0.5604	0.447127	0.421462	0.47538
11_3_ACCACTGTCCTCTATCACACAGAA	control	B1	control_B1	4_epidermis	epidermis	0.58682	0.433211	0.294655	0.66557
11_3_AAACATCGAACGTGATGCCAAGAC	control	B1	control_B1	2_neoblasts	neoblasts	0.639084	0.425788	0.294308	0.498519
11_3_ACAGCAGAGCCAAGACGCTCGGTA	HNF4i	B2	HNF4i_B2	14_aberrant phagocyte progenitors	phagocyte progenitors 1	0.678808	0.436654	0.291712	0.49427
11_3_ACGCTCGAAACAACCACAGCGTTA	HNF4i	B2	HNF4i_B2	14_aberrant phagocyte progenitors	phagocyte progenitors 1	0.645081	0.48	0.298848	0.553975
11_3_CAACCACAGAGTTAGCGACTAGTA	HNF4i	B1	HNF4i_B1	1_pgrn+ parenchymal cells 2	pgrn+ parenchymal cells 2	0.584694	0.428441	0.314418	0.493206
11_3_CTCAATGACAAGGAGCACCTCCAA	control	B2	control_B2	1_pgrn+ parenchymal cells 2	pgrn+ parenchymal cells 2	0.420678	0.36126	0.638391	0.380772
11_3_ACGCTCGAAAGACGGAAGCCATGC	HNF4i	B2	HNF4i_B2	2_neoblasts	neoblasts	0.613448	0.429861	0.300404	0.494841
11_3_AACGCTTACCATCCTCGTCTGTCA	control	B1	control_B1	1_pgrn+ parenchymal cells 2	pgrn+ parenchymal cells 2	0.584518	0.467923	0.298763	0.492062
11_3_CAATGGAATGGCTTCATGAAGAGA	control	B2	control_B2	2_neoblasts	neoblasts	0.591515	0.39533	0.276939	0.467146
11_3_CGACTGGACGACTGGAGAATCTGA	HNF4i	B1	HNF4i_B1	4_epidermis	epidermis	0.503161	0.379816	0.26579	0.475038
11_3_ATCCTGTAACACAGAACAAGACTA	HNF4i	B1	HNF4i_B1	4_epidermis	epidermis	0.192444	0.213125	0.148003	0.59919
11_3_AGATCGCAACAGATTCAGTGGTCA	HNF4i	B1	HNF4i_B1	1_pgrn+ parenchymal cells 2	pgrn+ parenchymal cells 2	0.5917	0.466538	0.39443	0.498777
11_3_AGCAGGAAATCATTCCCCGTGAGA	HNF4i	B1	HNF4i_B1	1_pgrn+ parenchymal cells 2	pgrn+ parenchymal cells 2	0.582323	0.421008	0.326518	0.48465
11_3_AGCAGGAAGGAGAACATGGCTTCA	HNF4i	B1	HNF4i_B1	11_phagocytes	phagocytes	0.576511	0.498894	0.294966	0.49845
11_3_AACCGAGAGAGTTAGCAGTCACTA	control	B1	control_B1	14_aberrant phagocyte progenitors	phagocyte progenitors 1	0.6125	0.433556	0.300229	0.4952
11_3_CTGTAGCCGAATCTGACCATCCTC	HNF4i	B2	HNF4i_B2	1_pgrn+ parenchymal cells 2	pgrn+ parenchymal cells 2	0.594028	0.438093	0.30242	0.499286
11_3_ACATTGGCAAGAGATCAGAGTCAA	control	B1	control_B1	1_pgrn+ parenchymal cells 2	pgrn+ parenchymal cells 2	0.592324	0.451006	0.363526	0.506839
11_3_CGAACTTACTGTAGCCTGGTGGTA	HNF4i	B1	HNF4i_B1	14_aberrant phagocyte progenitors	phagocyte progenitors 1	0.53739	0.408998	0.275109	0.451993
11_3_CGCATACAACTATGCAAACGTGAT	HNF4i	B1	HNF4i_B1	14_aberrant phagocyte progenitors	phagocyte progenitors 1	0.603843	0.43765	0.301127	0.507607
11_3_ACAGCAGACCGACAACCAACCACA	HNF4i	B2	HNF4i_B2	1_pgrn+ parenchymal cells 2	pgrn+ parenchymal cells 2	0.580339	0.402767	0.344135	0.470179
11_3_AGATCGCAATGCCTAAACATTGGC	HNF4i	B1	HNF4i_B1	4_epidermis	epidermis	0.633593	0.436491	0.302071	0.591903
11_3_CAATGGAAAGATCGCAAGATCGCA	control	B2	control_B2	11_phagocytes	phagocytes	0.557754	0.474791	0.288472	0.475658
11_3_CCGTGAGATAGGATGAAAGACGGA	HNF4i	B1	HNF4i_B1	1_pgrn+ parenchymal cells 2	pgrn+ parenchymal cells 2	0.589259	0.475073	0.370991	0.50881
11_3_CGACTGGATGGTGGTAAGCACCTC	HNF4i	B1	HNF4i_B1	2_neoblasts	neoblasts	0.677077	0.438407	0.301746	0.509353
11_3_AGCAGGAAACTATGCACATACCAA	HNF4i	B1	HNF4i_B1	4_epidermis	epidermis	0.573108	0.425671	0.294376	0.50744
11_3_CAATGGAACTGAGCCAGCCAAGAC	control	B2	control_B2	11_phagocytes	phagocytes	0.589825	0.512019	0.300804	0.498541
11_3_ACATTGGCAGATCGCACTGGCATA	control	B1	control_B1	2_neoblasts	neoblasts	0.642559	0.424351	0.293974	0.483949
11_3_CCGAAGTAACATTGGCACAGATTC	HNF4i	B1	HNF4i_B1	14_aberrant phagocyte progenitors	phagocyte progenitors 1	0.585229	0.505229	0.296044	0.488486
11_3_AACAACCATCTTCACACGGATTGC	control	B1	control_B1	1_pgrn+ parenchymal cells 2	pgrn+ parenchymal cells 2	0.611516	0.509941	0.374043	0.504686
11_3_CCTCCTGACATCAAGTACACGACC	HNF4i	B1	HNF4i_B1	2_neoblasts	neoblasts	0.630915	0.433929	0.298425	0.491489
11_3_CTGTAGCCATCATTCCCCGACAAC	HNF4i	B2	HNF4i_B2	1_pgrn+ parenchymal cells 2	pgrn+ parenchymal cells 2	0.588475	0.449688	0.300285	0.516191
11_3_ACACAGAATCCGTCTAAATCCGTC	control	B1	control_B1	2_neoblasts	neoblasts	0.605834	0.399424	0.279722	0.459806
11_3_ACTATGCAAGCACCTCACACGACC	HNF4i	B2	HNF4i_B2	4_epidermis	epidermis	0.598744	0.446915	0.301045	0.635645
11_3_AACGCTTAACAAGCTAGCCACATA	control	B1	control_B1	1_pgrn+ parenchymal cells 2	pgrn+ parenchymal cells 2	0.591826	0.563587	0.723576	0.506676
11_3_CCAGTTCAATAGCGACTGGCTTCA	control	B2	control_B2	1_pgrn+ parenchymal cells 2	pgrn+ parenchymal cells 2	0.590028	0.527247	0.468769	0.494396
11_3_ATGCCTAAGCTAACGACCATCCTC	control	B1	control_B1	2_neoblasts	neoblasts	0.252658	0.223451	0.160146	0.257248
11_3_ACGCTCGAACAAGCTACTGTAGCC	HNF4i	B2	HNF4i_B2	11_phagocytes	phagocytes	0.544062	0.538711	0.33073	0.48347
11_3_ACGTATCACGACACACGCTAACGA	HNF4i	B2	HNF4i_B2	14_aberrant phagocyte progenitors	phagocyte progenitors 1	0.768951	0.510504	0.284853	0.510914
11_3_AAGACGGACGGATTGCAGATGTAC	control	B1	control_B1	17_phagocyte progenitors 1	phagocyte progenitors 1	0.613134	0.441484	0.301913	0.498427
11_3_GAGCTGAAACTATGCAGATGAATC	control	B2	control_B2	17_phagocyte progenitors 1	phagocyte progenitors 1	0.591179	0.421892	0.294989	0.485668
11_3_CGCTGATCAGATGTACCCGTGAGA	HNF4i	B2	HNF4i_B2	4_epidermis	epidermis	0.592395	0.443098	0.301792	0.521033
11_3_AACGTGATCGAACTTACTAAGGTC	control	B1	control_B1	17_phagocyte progenitors 1	phagocyte progenitors 1	0.57301	0.58892	0.330982	0.466824
11_3_ACATTGGCGAATCTGATCCGTCTA	control	B1	control_B1	4_epidermis	epidermis	0.588481	0.439966	0.298939	0.670071
11_3_CGACTGGAACCTCCAAGTCTGTCA	HNF4i	B1	HNF4i_B1	1_pgrn+ parenchymal cells 2	pgrn+ parenchymal cells 2	0.590458	0.45652	0.378776	0.507274
11_3_CCAGTTCAATGCCTAAACACGACC	control	B2	control_B2	11_phagocytes	phagocytes	0.536209	0.495434	0.277557	0.45614
11_3_ACCACTGTACGCTCGAATTGGCTC	control	B1	control_B1	11_phagocytes	phagocytes	0.574569	0.672402	0.294938	0.501916
11_3_ACGTATCAAGTACAAGGATGAATC	HNF4i	B2	HNF4i_B2	14_aberrant phagocyte progenitors	phagocyte progenitors 1	0.59821	0.554144	0.282711	0.50379
11_3_ACGTATCACTAAGGTCAAGGACAC	HNF4i	B2	HNF4i_B2	14_aberrant phagocyte progenitors	phagocyte progenitors 1	0.604561	0.401757	0.270163	0.476686
11_3_AGAGTCAACGACTGGATAGGATGA	HNF4i	B2	HNF4i_B2	2_neoblasts	neoblasts	0.558566	0.392357	0.27492	0.453013
11_3_ACAAGCTAGAATCTGACCTCCTGA	HNF4i	B2	HNF4i_B2	2_neoblasts	neoblasts	0.676469	0.422855	0.295036	0.486777
11_3_CTGTAGCCGGAGAACACAGATCTG	HNF4i	B2	HNF4i_B2	1_pgrn+ parenchymal cells 2	pgrn+ parenchymal cells 2	0.598258	0.493618	0.301284	0.496333
11_3_AGTCACTAACGTATCACAATGGAA	HNF4i	B1	HNF4i_B1	11_phagocytes	phagocytes	0.582859	0.491365	0.298125	0.499903
11_3_CAAGACTACGAACTTACCTCTATC	control	B2	control_B2	4_epidermis	epidermis	0.563898	0.407317	0.28345	0.529834
11_3_CGACTGGACCTCCTGACTCAATGA	HNF4i	B1	HNF4i_B1	1_pgrn+ parenchymal cells 2	pgrn+ parenchymal cells 2	0.584939	0.488123	0.298925	0.492337
11_3_ACCACTGTACTATGCACAACCACA	control	B1	control_B1	2_neoblasts	neoblasts	0.601292	0.430922	0.301125	0.496063
11_3_CGAACTTACTGGCATATTCACGCA	HNF4i	B1	HNF4i_B1	14_aberrant phagocyte progenitors	phagocyte progenitors 1	0.58362	0.523832	0.294484	0.505932
11_3_AACGTGATGTCGTAGACAAGGAGC	control	B1	control_B1	17_phagocyte progenitors 1	phagocyte progenitors 1	0.604615	0.464416	0.297829	0.49577
11_3_AAACATCGGTCGTAGACGAACTTA	control	B1	control_B1	11_phagocytes	phagocytes	0.582082	0.48612	0.297827	0.501948
11_3_AGTGGTCAGAATCTGACATACCAA	control	B1	control_B1	11_phagocytes	phagocytes	0.583719	0.522505	0.298456	0.500157
11_3_CGACTGGACTGTAGCCATCCTGTA	HNF4i	B1	HNF4i_B1	14_aberrant phagocyte progenitors	phagocyte progenitors 1	0.617209	0.481034	0.299985	0.516004
11_3_CAACCACAACCACTGTCGAACTTA	HNF4i	B1	HNF4i_B1	4_epidermis	epidermis	0.615925	0.442039	0.30134	0.543265
11_3_GAGCTGAAGAGTTAGCAAGGTACA	control	B2	control_B2	1_pgrn+ parenchymal cells 2	pgrn+ parenchymal cells 2	0.587732	0.47291	0.350507	0.495185
11_3_ATGCCTAAACACGACCACACGACC	control	B1	control_B1	17_phagocyte progenitors 1	phagocyte progenitors 1	0.575182	0.429044	0.28662	0.472147
11_3_CCGTGAGAGCCAAGACCCGACAAC	HNF4i	B1	HNF4i_B1	2_neoblasts	neoblasts	0.657729	0.431671	0.301633	0.497579
11_3_ATTGAGGAAACTCACCCATCAAGT	HNF4i	B1	HNF4i_B1	4_epidermis	epidermis	0.57926	0.428914	0.29638	0.619328
11_3_ATGCCTAATGGAACAAACAGATTC	control	B1	control_B1	2_neoblasts	neoblasts	0.281343	0.224134	0.160611	0.258035
11_3_ACATTGGCATCATTCCCTCAATGA	control	B1	control_B1	17_phagocyte progenitors 1	phagocyte progenitors 1	0.628105	0.463432	0.302053	0.497635
11_3_ACACAGAAGACAGTGCACCTCCAA	control	B1	control_B1	17_phagocyte progenitors 1	phagocyte progenitors 1	0.614259	0.467283	0.299953	0.495379
11_3_AACAACCAAGCAGGAAATTGAGGA	control	B1	control_B1	1_pgrn+ parenchymal cells 2	pgrn+ parenchymal cells 2	0.553298	0.490341	0.377046	0.471726
11_3_CAGCGTTAAAACATCGATCATTCC	control	B2	control_B2	1_pgrn+ parenchymal cells 2	pgrn+ parenchymal cells 2	0.587523	0.445326	0.454366	0.495049
11_3_ACGTATCAACAGCAGACCATCCTC	HNF4i	B2	HNF4i_B2	14_aberrant phagocyte progenitors	phagocyte progenitors 1	0.691083	0.442368	0.355834	0.615442
11_3_AGTACAAGCTAAGGTCGACTAGTA	HNF4i	B2	HNF4i_B2	14_aberrant phagocyte progenitors	phagocyte progenitors 1	0.664032	0.431415	0.300258	0.49663
11_3_AACCGAGAAACTCACCGAGCTGAA	control	B1	control_B1	1_pgrn+ parenchymal cells 2	pgrn+ parenchymal cells 2	0.584641	0.469053	0.361041	0.493867
11_3_AGTGGTCAAGAGTCAAACTATGCA	control	B1	control_B1	14_aberrant phagocyte progenitors	phagocyte progenitors 1	0.611099	0.429407	0.297409	0.489769
[truncated: 4,809 more rows]

## Sheet: markers
celltype	marker
neoblasts	h1SMcG0000405
neoblasts	h1SMcG0000643
neoblasts	h1SMcG0001110
neoblasts	h1SMcG0001189
neoblasts	h1SMcG0001973
neoblasts	h1SMcG0002117
neoblasts	h1SMcG0002175
neoblasts	h1SMcG0002316
neoblasts	h1SMcG0002318
neoblasts	h1SMcG0002795
neoblasts	h1SMcG0003097
neoblasts	h1SMcG0003232
neoblasts	h1SMcG0004525
neoblasts	h1SMcG0004888
neoblasts	h1SMcG0005241
neoblasts	h1SMcG0005360
neoblasts	h1SMcG0005902
neoblasts	h1SMcG0005979
neoblasts	h1SMcG0006230
neoblasts	h1SMcG0006354
neoblasts	h1SMcG0006433
neoblasts	h1SMcG0006483
neoblasts	h1SMcG0006516
neoblasts	h1SMcG0006574
neoblasts	h1SMcG0006604
neoblasts	h1SMcG0006725
neoblasts	h1SMcG0007442
neoblasts	h1SMcG0007496
neoblasts	h1SMcG0008035
neoblasts	h1SMcG0008036
neoblasts	h1SMcG0008310
neoblasts	h1SMcG0008834
neoblasts	h1SMcG0009165
neoblasts	h1SMcG0009353
neoblasts	h1SMcG0009590
neoblasts	h1SMcG0009670
neoblasts	h1SMcG0009785
neoblasts	h1SMcG0010072
neoblasts	h1SMcG0010823
neoblasts	h1SMcG0010835
neoblasts	h1SMcG0010939
neoblasts	h1SMcG0010975
neoblasts	h1SMcG0011210
neoblasts	h1SMcG0011633
neoblasts	h1SMcG0011798
neoblasts	h1SMcG0013030
neoblasts	h1SMcG0013033
neoblasts	h1SMcG0013162
neoblasts	h1SMcG0013540
neoblasts	h1SMcG0013548
phagocytes	h1SMcG0000090
phagocytes	h1SMcG0000448
phagocytes	h1SMcG0000479
phagocytes	h1SMcG0000565
phagocytes	h1SMcG0000745
phagocytes	h1SMcG0000872
phagocytes	h1SMcG0000906
phagocytes	h1SMcG0001066
phagocytes	h1SMcG0001358
phagocytes	h1SMcG0001385
phagocytes	h1SMcG0001449
phagocytes	h1SMcG0001606
phagocytes	h1SMcG0001702
phagocytes	h1SMcG0001811
phagocytes	h1SMcG0002269
phagocytes	h1SMcG0002372
phagocytes	h1SMcG0002455
phagocytes	h1SMcG0002487
phagocytes	h1SMcG0003024
phagocytes	h1SMcG0003062
phagocytes	h1SMcG0003261
phagocytes	h1SMcG0003416
phagocytes	h1SMcG0003758
phagocytes	h1SMcG0004097
phagocytes	h1SMcG0004240
phagocytes	h1SMcG0004264
phagocytes	h1SMcG0004821
phagocytes	h1SMcG0004836
phagocytes	h1SMcG0004916
phagocytes	h1SMcG0004972
phagocytes	h1SMcG0005005
phagocytes	h1SMcG0005916
phagocytes	h1SMcG0005917
phagocytes	h1SMcG0005918
phagocytes	h1SMcG0005994
phagocytes	h1SMcG0006339
phagocytes	h1SMcG0006344
phagocytes	h1SMcG0006346
phagocytes	h1SMcG0006393
phagocytes	h1SMcG0006403
phagocytes	h1SMcG0007332
phagocytes	h1SMcG0007503
phagocytes	h1SMcG0007822
phagocytes	h1SMcG0007830
phagocytes	h1SMcG0007833
phagocytes	h1SMcG0008123
phagocytes	h1SMcG0008405
phagocytes	h1SMcG0008428
phagocytes	h1SMcG0008454
phagocytes	h1SMcG0008788
