# Supplementary material for: Multimodal single cell analyses reveal gene networks of planarian stem cell differentiation
Source: Nat Commun. 2025 Nov 27;16:10683. doi: 10.1038/s41467-025-65712-0 (PMC12660999; doi:10.1038/s41467-025-65712-0)
Supplement: Supplementary file 34 — Supplementary Data 31 [file 41467_2025_65712_MOESM34_ESM.xlsx]

## Sheet: phenotype
		gfp(RNAi)	hnf4(RNAi)	hnf4+gfp(RNAi)	hnf4+foxf1(RNAi)	hnf4+nkx2(RNAi)
	d0	100	100	100	100	100
	d5	100	100	100	97.0588	76.4706
	d6	100	100	100	97.0588	44.1176
	d7	100	100	100	71.4286	0
	d12	100	80	100	14.2857	0
	d14	100	20	100	0	0
	d16	100	20	100	0	0
	d20	100	0	85.7143	0	0
		gfp(RNAi)	hnf4(RNAi)	hnf4+gfp(RNAi)	hnf4+foxf1(RNAi)	hnf4+nkx2(RNAi)
	d0	4	5	7	7	6
	d5	4	5	7	1 de 34	8 de 34
	d6	4	5	7	1 de 34	19 de 34
	d7	4	5	7	5	0
	d12	4	4	7	1	0
	d14	4	1	7	0	0
	d16	4	1	7	0	0
	d20	4	0	6	0	0

## Sheet: survival
		gfp(RNAi)	hnf4(RNAi)	hnf4+gfp(RNAi)	hnf4+foxf1(RNAi)	hnf4+nkx2(RNAi)
	d0	100	100	100	100	100
	d7	100	100	100	100	66.6667
	d12	100	100	100	71.4286	0
	d14	100	80	100	42.8571	0
	d16	100	80	100	28.5714	0
	d20	100	40	100	28.5714	0
	d27	100	20	100	14.2857	0
		gfp(RNAi)	hnf4(RNAi)	hnf4+gfp(RNAi)	hnf4+foxf1(RNAi)	hnf4+nkx2(RNAi)
	d0	4	5	7	7	6
	d7	4	5	7	7	4
	d12	4	5	7	5	0
	d14	4	4	7	3	0
	d16	4	4	7	2	0
	d20	4	2	7	2	0
	d27	4	1	7	1	0
