# Supplementary material for: Multimodal single cell analyses reveal gene networks of planarian stem cell differentiation
Source: Nat Commun. 2025 Nov 27;16:10683. doi: 10.1038/s41467-025-65712-0 (PMC12660999; doi:10.1038/s41467-025-65712-0)
Supplement: Supplementary file 35 — Supplementary Data 32 [file 41467_2025_65712_MOESM35_ESM.xlsx]

## Sheet: raw_counts
	kallisto_out_GFP_R1	kallisto_out_GFP_R2	kallisto_out_GFP_R3	kallisto_out_HNF4_GFP_R1	kallisto_out_HNF4_GFP_R2	kallisto_out_HNF4_GFP_R3	kallisto_out_HNF4_R1	kallisto_out_HNF4_R2	kallisto_out_HNF4_R3	kallisto_out_HNF4_FOXF_R1	kallisto_out_HNF4_FOXF_R2	kallisto_out_HNF4_FOXF_R3	kallisto_out_HNF4_NKX_R1	kallisto_out_HNF4_NKX_R2	kallisto_out_HNF4_NKX_R3
h1SMcG0000006	3	10	67	4	0	50	8	30	12	50	1	21	2	94	26
h1SMcG0000008	33	19	31	25	37	55	53	39	28	20	29	39	41	77	18
h1SMcG0000009	1060	1232	2062	1171	853	2838	987	1036	858	918	806	1221	1403	3940	1196
h1SMcG0000010	18	5	44	39	5	51	9	4	19	7	26	34	12	60	15
h1SMcG0000011	1094	1253	3026	1352	872	4275	1305	1378	1485	1020	1562	1972	1532	5862	1536
h1SMcG0000012	25	25	74	28	4	97	6	29	37	78	85	35	45	132	45
h1SMcG0000013	739	798	2136	987	261	2961	859	872	872	824	148	771	1001	3893	1068
h1SMcG0000014	712	790	1989	852	613	2472	691	809	738	774	786	1043	735	2345	601
h1SMcG0000015	95	193	270	145	77	349	131	213	156	101	33	101	214	415	112
h1SMcG0000016	506	566	931	419	281	1329	430	533	457	464	499	569	452	1642	383
h1SMcG0000017	361	327	806	325	127	984	377	241	322	291	95	333	266	1485	374
h1SMcG0000018	79	119	87	120	79	182	100	63	45	64	42	87	61	397	156
h1SMcG0000019	3644	3628	6504	5446	3253	13305	3853	3110	3327	3997	3614	4755	5744	21715	7049
h1SMcG0000020	19	20	186	83	60	255	39	48	57	47	22	42	94	340	62
h1SMcG0000021	44	47	65	71	42	90	19	81	23	28	100	41	9	79	34
h1SMcG0000022	7	5	12	17	0	15	1	0	6	0	20	5	24	18	2
h1SMcG0000023	1203	1139	3133	1354	932	4307	1290	1511	1484	1401	953	1639	1567	5473	1498
h1SMcG0000024	0	3	24	25	31	14	10	24	7	17	12	14	34	44	21
h1SMcG0000025	2070	2023	4307	1752	1735	5930	2022	2428	2113	1964	2410	2795	1932	6771	1887
h1SMcG0000026	109	105	121	71	46	200	55	51	83	115	60	82	154	305	91
h1SMcG0000027	597	469	850	533	401	1178	518	548	432	540	772	689	538	1644	454
h1SMcG0000028	1791	1623	3369	1095	1212	3753	1154	1435	1184	1170	2161	1736	1438	4790	1360
h1SMcG0000029	169	129	302	95	74	371	151	161	125	118	155	202	143	507	136
h1SMcG0000030	41	33	87	23	32	106	11	22	22	29	32	37	37	117	25
h1SMcG0000031	184	183	387	352	155	589	207	317	184	298	359	298	311	847	215
h1SMcG0000032	3297	3553	9365	3762	2272	14231	4252	4693	5041	3964	1964	5248	3725	17602	4808
h1SMcG0000033	212	191	394	155	183	412	140	204	136	131	425	239	114	476	128
h1SMcG0000034	130	216	378	177	173	527	233	258	208	162	155	239	148	621	165
h1SMcG0000035	361	236	768	338	174	1142	272	341	352	271	472	478	199	1324	382
h1SMcG0000036	56	118	166	103	66	239	99	65	78	131	99	131	108	449	97
h1SMcG0000039	96	71	293	119	95	372	146	175	141	102	128	144	189	510	139
h1SMcG0000040	101	165	303	164	157	400	143	151	145	188	343	217	267	651	152
h1SMcG0000042	132	61	74	56	71	93	33	47	27	44	49	58	45	154	38
h1SMcG0000043	1508	1356	2547	1377	1343	3297	1304	1346	1134	1627	1495	1641	1437	3953	1096
h1SMcG0000047	482	464	1431	677	322	1979	665	731	803	451	439	897	645	2705	745
h1SMcG0000049	21	19	17	24	6	31	10	24	23	17	11	19	0	135	36
h1SMcG0000050	1101	1150	2880	1207	1196	3472	1086	1288	1302	1155	2377	1837	1180	4567	1251
h1SMcG0000051	233	189	291	157	271	445	205	208	153	196	477	239	217	589	180
h1SMcG0000052	42	38	140	25	29	144	40	97	47	44	15	34	29	240	58
h1SMcG0000054	111	80	334	160	17	369	50	67	117	59	43	148	42	480	107
h1SMcG0000056	21	25	23	16	12	34	9	7	6	18	23	23	19	40	14
h1SMcG0000058	35	5	21	5	0	27	14	13	10	20	3	11	14	25	11
h1SMcG0000059	20	18	39	8	26	33	17	19	13	44	31	24	12	58	14
h1SMcG0000063	343	257	614	276	245	842	393	460	278	299	470	417	482	890	278
h1SMcG0000064	536	468	1074	646	428	1362	479	655	461	481	791	734	672	1713	503
h1SMcG0000065	489	320	1234	603	73	1747	408	463	633	356	126	539	512	2446	627
h1SMcG0000066	16	6	27	14	13	40	20	25	4	6	12	11	30	41	18
h1SMcG0000067	2394	2813	6867	2763	1750	9895	2732	2740	3086	1856	1710	3110	2773	12113	3381
h1SMcG0000068	30	37	58	81	1	124	54	28	39	44	54	48	33	140	33
h1SMcG0000069	0	2	11	20	18	38	16	28	6	0	38	8	10	36	13
h1SMcG0000070	2	18	23	34	0	30	7	11	9	9	7	16	4	24	9
h1SMcG0000073	231	200	663	377	136	886	342	326	337	219	194	400	259	1396	346
h1SMcG0000074	0	0	0	0	59	0	0	0	0	20	107	15	31	0	0
h1SMcG0000075	628	508	1101	559	265	1459	577	555	531	417	338	589	477	1775	419
h1SMcG0000076	1751	2866	7328	2545	1001	9981	2631	2580	3485	2254	868	2707	2457	12643	3249
h1SMcG0000078	545	453	1165	480	447	1716	507	501	596	535	1333	887	578	2082	610
h1SMcG0000079	552	790	1545	682	467	2316	740	676	743	606	318	693	778	2857	833
h1SMcG0000080	5	20	52	17	0	75	30	40	18	15	2	16	38	66	18
h1SMcG0000081	63	88	281	154	18	460	112	106	178	104	14	120	114	562	158
h1SMcG0000082	58	115	240	92	62	320	99	121	131	216	119	135	116	363	103
h1SMcG0000083	11	45	38	26	28	61	22	35	16	25	52	36	31	88	25
h1SMcG0000084	13	1	54	5	0	65	7	23	16	32	5	5	9	77	23
h1SMcG0000085	573	523	975	599	686	1483	533	506	478	574	1379	863	621	1850	559
h1SMcG0000086	1639	1685	4266	1799	1817	5918	1959	1958	2110	1726	3437	2881	2065	7730	2217
h1SMcG0000087	701	773	1213	700	606	1306	694	876	585	698	1778	897	936	1722	471
h1SMcG0000090	676	710	1294	700	593	1778	722	749	527	872	745	874	793	2573	664
h1SMcG0000092	0	1	15	17	0	26	8	9	5	2	5	4	12	24	9
h1SMcG0000094	92	42	92	93	137	134	59	92	58	70	110	75	59	189	43
h1SMcG0000095	0	2	37	7	0	46	11	11	23	0	0	14	0	81	30
h1SMcG0000096	1025	772	2300	946	600	2885	916	973	1098	800	1225	1287	836	3825	1002
h1SMcG0000097	422	393	658	371	352	843	289	346	265	421	532	508	535	1042	281
h1SMcG0000098	51	28	76	29	20	59	29	18	30	47	81	52	14	126	11
h1SMcG0000100	309	292	864	401	392	1009	381	405	365	300	246	421	491	1392	366
h1SMcG0000101	10	60	88	27	11	88	26	13	34	74	37	40	37	85	19
h1SMcG0000102	571	640	1083	592	410	1592	498	560	469	442	323	723	432	1214	408
h1SMcG0000103	334	319	822	329	357	1143	432	384	365	272	461	525	437	1462	379
h1SMcG0000104	217	296	720	374	112	1036	295	294	346	261	294	380	364	1336	327
h1SMcG0000105	2338	2015	6539	2446	1654	8604	2280	2446	3218	2089	5338	4180	2318	10403	2958
h1SMcG0000106	4437	4209	11440	4954	3414	16425	5154	5569	5566	4727	5261	7245	5508	21723	5959
h1SMcG0000107	239	245	510	279	213	722	270	372	210	281	228	307	345	1070	286
h1SMcG0000108	2676	2516	4251	2625	2872	6693	2161	2582	2204	2613	6519	3679	3033	7723	2235
h1SMcG0000109	32	3	32	14	5	43	29	22	11	21	7	20	15	59	21
h1SMcG0000110	8	4	30	8	0	19	6	11	4	26	22	15	37	8	2
h1SMcG0000111	12	34	34	21	11	38	14	13	9	14	28	23	67	41	15
h1SMcG0000113	0	9	9	23	0	26	2	11	9	0	2	11	17	25	12
h1SMcG0000116	102	48	143	75	59	188	76	53	59	85	160	86	86	265	72
h1SMcG0000123	22	6	16	1	19	16	2	7	6	4	8	17	38	33	13
h1SMcG0000125	222	238	487	197	69	708	198	229	289	130	29	187	204	834	214
h1SMcG0000126	6	16	23	0	12	24	4	19	9	1	13	4	26	29	9
h1SMcG0000127	1443	1318	2947	1391	1051	4053	1212	1482	1372	1350	2261	1937	1391	5214	1459
h1SMcG0000128	512	869	2369	863	434	2997	882	913	1088	719	633	1225	768	3636	950
h1SMcG0000129	14	52	111	53	30	110	11	40	39	44	6	31	41	188	72
h1SMcG0000130	42	16	54	0	0	109	0	9	81	0	0	0	26	118	16
h1SMcG0000131	22	42	63	46	0	72	26	19	23	33	32	29	50	117	27
h1SMcG0000132	11	8	12	7	33	38	7	23	11	4	6	11	17	55	16
h1SMcG0000133	69	77	84	47	25	124	55	83	35	49	37	77	37	206	48
h1SMcG0000134	0	20	58	22	10	81	20	17	26	4	5	22	15	103	28
h1SMcG0000135	3	12	27	41	8	65	15	6	14	12	3	10	21	81	7
h1SMcG0000137	88	76	136	80	109	179	96	114	42	156	134	111	62	162	41
h1SMcG0000138	3731	3416	8837	3316	2016	12592	3343	3559	4129	3334	2405	4828	2977	12028	3474
h1SMcG0000143	342	354	976	416	218	1382	467	352	503	431	196	513	334	1652	383
h1SMcG0000144	236	139	308	113	89	377	142	158	125	115	235	183	205	503	100
h1SMcG0000145	718	726	1575	883	891	2241	936	837	782	724	924	1106	841	2799	868
h1SMcG0000146	519	695	1266	785	710	1726	664	670	677	708	729	880	762	2209	591
h1SMcG0000147	93	175	315	157	21	520	134	170	146	143	34	121	163	605	153
h1SMcG0000148	12	39	15	19	1	33	22	1	18	67	12	27	32	56	8
h1SMcG0000149	174	144	412	144	114	557	217	220	221	124	132	193	175	656	148
h1SMcG0000150	1099	1254	2487	1527	1266	3467	1371	1504	1127	1617	2577	1849	1623	4687	1325
h1SMcG0000152	5	4	13	30	0	29	1	26	16	0	15	15	1	44	14
h1SMcG0000153	69	75	139	86	50	205	64	100	86	60	193	137	49	220	67
h1SMcG0000154	105	105	122	76	108	166	80	64	48	92	118	107	127	210	62
h1SMcG0000155	412	619	1340	541	210	1804	629	537	676	478	228	582	627	2310	604
h1SMcG0000156	964	1152	2455	1130	665	3360	1143	1197	1269	939	1283	1456	1117	4099	982
h1SMcG0000159	629	649	1181	744	475	1627	614	714	577	585	413	812	810	2364	640
h1SMcG0000160	30	56	86	53	33	121	47	88	31	57	33	59	67	159	40
h1SMcG0000162	153	145	381	204	231	400	256	217	168	220	518	288	250	551	147
h1SMcG0000163	92	111	225	157	163	277	135	138	105	149	228	164	98	374	101
h1SMcG0000164	2909	2721	6172	3274	3323	10016	3594	3041	3602	3461	12538	6244	4146	15163	4672
h1SMcG0000165	47	77	140	90	39	182	84	61	58	56	98	81	167	264	63
h1SMcG0000169	350	326	716	561	258	991	397	401	335	387	225	464	242	1287	325
h1SMcG0000170	1050	1057	2137	923	952	2996	1146	1260	1107	1036	1115	1433	1086	3875	989
h1SMcG0000171	943	914	1630	940	946	2083	872	948	740	795	2004	1257	1109	2521	779
h1SMcG0000174	1355	1353	3980	1602	1079	5667	1454	1606	1972	1339	1865	2379	1791	7894	2226
h1SMcG0000175	65	81	202	124	88	304	157	148	75	177	147	144	146	420	138
h1SMcG0000176	465	472	904	443	386	1255	499	493	450	306	1071	740	593	1766	424
h1SMcG0000178	15	3	27	1	2	37	0	0	0	36	9	15	0	55	9
h1SMcG0000183	33	65	45	41	39	68	32	33	27	36	53	37	46	103	39
h1SMcG0000184	177	127	215	102	291	285	229	122	131	308	449	247	132	389	125
h1SMcG0000185	479	452	742	384	419	976	499	465	284	345	823	532	588	1402	402
h1SMcG0000186	0	12	44	11	31	57	11	0	10	39	8	18	20	77	9
h1SMcG0000188	965	1138	2808	1377	797	3776	1433	1578	1487	1264	1523	1886	1307	5392	1487
h1SMcG0000190	32	121	187	59	21	212	74	156	74	161	63	66	72	303	89
h1SMcG0000191	267	216	371	209	347	519	201	207	173	299	446	320	235	751	195
h1SMcG0000193	769	671	1889	960	590	2382	939	1003	926	894	528	950	931	3069	879
h1SMcG0000194	1076	1167	3600	1257	408	4888	1166	1300	1785	1099	475	1575	1423	6301	1569
h1SMcG0000195	989	1211	2571	1184	664	3712	997	1094	1173	980	1081	1629	604	2950	797
h1SMcG0000196	18	108	97	37	26	148	86	90	54	90	45	83	90	264	72
h1SMcG0000199	180	237	564	291	203	794	269	235	259	229	392	419	278	938	269
h1SMcG0000201	123	55	105	38	28	118	48	57	46	71	60	52	56	152	37
h1SMcG0000202	2046	1840	3758	2011	1735	4954	1971	2116	1777	2169	2378	2392	2484	6903	1840
h1SMcG0000203	2857	2885	5067	2831	2812	6837	2904	2963	2486	2841	4196	3294	3497	8459	2571
h1SMcG0000204	4462	3569	7568	3159	3486	9489	3433	3533	3056	2849	9012	4674	3423	10206	3132
h1SMcG0000205	2992	2531	5448	2532	3084	7737	2387	2519	2640	2726	4877	3880	3044	8838	2598
h1SMcG0000207	18	53	19	49	52	38	0	33	14	1	9	10	65	41	8
h1SMcG0000208	2	52	81	15	4	108	7	21	38	0	11	18	43	132	30
h1SMcG0000210	65	25	61	11	23	86	28	25	24	22	81	41	38	130	27
h1SMcG0000211	706	667	2012	692	384	2613	667	815	958	606	558	1087	658	3113	931
h1SMcG0000212	259	148	311	263	338	346	217	283	141	246	598	297	218	435	138
h1SMcG0000215	0	84	155	120	36	199	66	76	73	51	16	93	18	248	69
h1SMcG0000216	10	2	68	19	2	79	22	26	18	11	9	26	5	120	32
h1SMcG0000219	11	64	40	20	15	51	5	39	12	33	31	29	13	78	30
h1SMcG0000220	3398	3432	6136	3103	3608	8802	2946	3381	2822	3309	3011	4441	3157	8040	2366
h1SMcG0000223	294	234	307	294	308	342	249	316	160	351	331	317	282	522	140
h1SMcG0000224	49	80	149	74	51	226	65	56	68	97	168	107	46	233	59
h1SMcG0000225	84	74	155	88	111	195	59	154	68	79	102	131	76	224	84
h1SMcG0000226	2402	2767	6823	3266	2592	10776	2931	2877	3528	2458	4464	4702	3263	14266	3954
h1SMcG0000227	1	18	20	1	10	21	21	7	7	35	17	15	5	27	4
h1SMcG0000229	36	83	193	64	74	186	72	168	73	132	128	121	112	338	87
h1SMcG0000231	1668	1656	4085	1648	1431	5300	1324	1799	1645	1604	1723	2284	1558	5042	1399
h1SMcG0000232	146	87	288	181	122	290	163	136	93	135	169	178	223	397	131
h1SMcG0000234	476	552	1229	578	428	1709	633	672	647	692	554	768	681	2152	588
h1SMcG0000235	1058	1045	2518	1468	691	3748	1148	1299	1278	1059	610	1423	1079	4930	1255
h1SMcG0000237	2122	1813	8471	2106	901	8463	2301	3598	4182	1329	493	2250	2249	10701	2600
h1SMcG0000238	54	66	82	23	23	108	36	41	48	19	37	34	42	146	39
h1SMcG0000239	855	851	1801	1280	792	3465	1251	1144	1034	1138	554	1303	1781	6242	1813
h1SMcG0000240	820	882	1479	1004	902	2200	821	991	719	982	1672	1136	845	2623	824
h1SMcG0000245	72	61	132	54	100	123	94	127	50	60	218	89	118	165	73
h1SMcG0000247	5	24	61	33	14	90	12	12	37	18	11	30	21	118	27
h1SMcG0000248	443	410	739	339	337	998	375	318	365	372	425	422	314	1113	311
h1SMcG0000250	95	113	177	112	79	301	139	96	78	113	252	138	167	221	80
h1SMcG0000251	150	91	172	86	151	197	19	40	44	105	222	104	10	38	9
h1SMcG0000252	273	159	380	248	149	659	218	243	157	158	136	223	228	738	194
h1SMcG0000253	1112	1117	2789	1256	1140	3597	1068	1284	1133	1084	1288	1517	1428	4544	1280
h1SMcG0000254	33	50	25	37	9	42	13	52	14	9	17	15	7	40	15
h1SMcG0000255	8989	8305	14648	8069	9963	19635	7480	8263	7010	8556	20394	11302	8866	23617	7047
h1SMcG0000256	61	29	51	15	18	60	15	16	34	32	32	26	37	52	22
h1SMcG0000259	24	1	67	37	0	80	18	5	22	27	3	11	12	95	21
h1SMcG0000263	47	75	116	53	46	138	87	62	48	140	72	93	93	193	65
h1SMcG0000264	486	450	1504	718	391	2180	726	648	692	714	861	959	622	2468	739
h1SMcG0000265	505	428	1071	330	337	1433	241	329	254	282	482	628	150	548	180
h1SMcG0000267	2151	2080	4705	2341	1642	6711	2517	2874	2362	1911	1304	2484	2591	8825	2414
h1SMcG0000269	53	9	14	23	12	26	4	32	10	8	15	13	0	31	19
h1SMcG0000273	17	28	47	45	34	101	53	60	36	24	66	69	43	105	31
h1SMcG0000275	212	121	300	237	97	309	142	164	161	167	250	293	164	422	119
h1SMcG0000280	14	10	49	29	26	75	48	17	29	6	6	25	13	95	30
h1SMcG0000282	398	453	922	403	283	1262	473	382	413	325	179	506	595	1658	487
h1SMcG0000283	133	130	237	81	106	285	175	117	73	146	108	114	35	448	97
h1SMcG0000284	1314	1267	2827	1434	979	3716	1050	1150	1208	974	1235	1529	1492	4408	1320
h1SMcG0000285	1609	1800	4111	1562	949	5140	1332	1486	1723	1071	1134	2119	1531	6215	1705
h1SMcG0000286	1658	1564	3409	1273	1449	4469	1277	1520	1435	1317	2321	2007	1514	5545	1520
h1SMcG0000287	124	73	124	50	78	186	52	75	80	112	93	96	76	190	53
h1SMcG0000288	461	495	1482	631	331	2476	765	631	788	563	459	931	627	2894	811
h1SMcG0000289	0	19	67	30	5	119	14	29	28	21	6	29	15	116	38
h1SMcG0000290	188	200	610	216	77	838	217	258	299	161	129	319	221	1064	270
h1SMcG0000292	227	155	305	134	230	329	236	213	108	181	291	220	145	422	111
h1SMcG0000293	965	1344	2905	987	780	3549	1165	1193	1429	1150	1767	1742	1442	5336	1396
h1SMcG0000294	527	484	849	412	480	1175	429	464	389	391	849	581	612	1422	344
h1SMcG0000295	1390	1584	6238	2088	670	7860	1843	1813	2793	1363	999	2533	1473	10238	2482
h1SMcG0000298	62	19	107	41	5	102	25	54	48	35	34	33	37	174	27
h1SMcG0000299	267	170	365	187	339	597	212	206	213	260	357	296	232	826	216
h1SMcG0000301	16	19	35	5	0	27	11	2	9	0	18	20	38	20	8
h1SMcG0000302	15	95	81	62	66	104	24	71	38	45	118	67	79	185	50
h1SMcG0000308	7	39	64	51	2	128	9	29	33	59	5	31	6	149	31
h1SMcG0000316	19	44	94	23	1	110	27	44	39	28	8	30	27	190	39
h1SMcG0000318	240	224	453	326	306	984	303	272	251	200	265	307	382	1536	550
h1SMcG0000319	473	698	1716	750	322	1982	558	684	770	564	441	776	594	2662	663
h1SMcG0000320	711	550	1222	624	614	1928	531	637	676	595	1405	917	676	2316	692
h1SMcG0000325	587	624	1256	446	461	1486	562	469	535	443	503	694	443	2119	576
h1SMcG0000333	204	259	383	155	85	413	203	162	190	216	280	240	108	661	193
h1SMcG0000334	1081	1194	3429	1442	631	4804	1476	1662	1535	1063	1110	1867	1663	6524	1963
h1SMcG0000338	2703	2938	6776	2955	2450	9629	3014	3060	3294	3170	4792	4496	3451	12326	3401
h1SMcG0000339	40	8	76	13	0	82	24	8	23	28	19	30	16	83	35
h1SMcG0000340	285	412	631	308	241	913	307	414	300	300	183	350	389	1393	330
h1SMcG0000343	266	218	578	343	479	959	320	308	280	608	889	574	409	1288	380
h1SMcG0000345	267	398	843	345	243	1009	454	480	367	430	461	513	303	1046	294
h1SMcG0000346	6	15	56	54	1	54	19	24	22	28	12	28	7	82	22
h1SMcG0000347	430	460	1077	466	545	1277	438	592	447	467	1033	667	571	1569	433
h1SMcG0000350	227	175	360	120	152	457	124	143	118	165	121	158	208	621	219
h1SMcG0000351	317	306	536	356	273	925	333	330	319	287	518	504	348	1025	230
h1SMcG0000352	180	91	277	143	153	346	167	144	126	153	496	243	211	510	146
h1SMcG0000353	21	34	163	77	18	218	49	117	75	165	67	127	109	252	48
h1SMcG0000355	415	559	1512	748	495	1679	556	580	610	567	1176	782	664	2353	511
h1SMcG0000356	10	10	88	25	13	108	29	37	45	24	39	53	24	127	32
h1SMcG0000357	904	643	1380	785	916	1682	760	798	563	596	1843	978	808	2426	597
h1SMcG0000358	222	262	298	215	238	398	204	117	115	194	264	198	173	662	182
h1SMcG0000359	224	162	562	216	185	766	226	285	248	160	291	352	303	789	225
h1SMcG0000360	33	9	16	14	6	26	1	14	4	19	21	15	30	76	27
h1SMcG0000361	4650	4541	7917	4206	4920	10588	4041	4925	3491	4884	10509	6085	4475	12873	3731
h1SMcG0000363	55	131	376	116	58	514	93	221	160	130	153	188	194	651	134
h1SMcG0000364	255	120	327	211	197	530	172	197	199	229	358	240	224	761	209
h1SMcG0000365	0	13	37	15	2	32	12	25	18	15	2	17	26	45	17
h1SMcG0000366	9	69	105	72	0	191	60	48	48	40	2	40	12	204	55
h1SMcG0000367	29	15	58	9	42	54	36	34	33	30	56	22	57	71	34
h1SMcG0000369	46	1	9	2	6	17	1	25	1	6	7	4	0	36	10
h1SMcG0000370	101	115	264	224	38	378	146	164	144	167	157	222	199	577	130
h1SMcG0000371	26	29	58	20	21	94	18	48	30	23	23	22	66	88	18
h1SMcG0000374	30	43	110	21	0	121	43	41	47	54	4	37	34	136	35
h1SMcG0000375	19	18	85	0	0	65	2	20	2	4	2	12	4	22	0
h1SMcG0000378	688	676	1459	857	377	1883	729	783	709	533	580	827	777	2688	770
h1SMcG0000380	365	390	952	362	346	1299	383	407	427	321	657	608	408	1761	489
h1SMcG0000382	553	520	1645	613	272	2068	606	550	742	410	227	775	718	3139	801
h1SMcG0000386	1	15	31	21	13	41	12	4	18	4	13	16	0	43	15
h1SMcG0000387	16	11	14	18	0	28	0	3	10	0	7	8	5	35	11
h1SMcG0000388	60	159	279	119	88	369	172	167	139	142	266	220	331	822	229
h1SMcG0000391	12	25	97	12	23	103	29	29	40	15	10	30	5	145	28
h1SMcG0000395	6	20	53	43	0	73	35	31	23	12	0	16	13	121	24
h1SMcG0000396	144	123	299	165	130	407	133	143	104	87	113	154	162	425	102
h1SMcG0000398	386	426	685	18	75	208	16	7	36	49	58	50	10	52	20
h1SMcG0000400	25	11	23	10	23	37	20	15	11	6	32	23	21	39	10
h1SMcG0000401	23	10	61	10	13	84	19	20	30	13	14	26	0	116	26
h1SMcG0000402	402	332	687	49	96	211	17	30	11	25	72	29	58	96	77
h1SMcG0000403	35	47	58	27	0	84	18	17	21	17	9	24	17	101	24
h1SMcG0000404	588	450	1023	146	108	361	52	72	84	75	166	113	158	262	99
h1SMcG0000405	16353	14356	29725	15724	13627	41174	14610	16084	13593	14655	22423	20400	15908	50002	14106
h1SMcG0000411	5	13	15	2	0	15	0	13	6	3	16	9	10	23	1
h1SMcG0000413	7	10	13	32	3	26	22	14	6	16	14	20	1	28	4
h1SMcG0000414	247	335	599	418	329	772	319	386	284	424	520	491	393	1087	255
h1SMcG0000420	9	31	47	17	21	65	26	36	28	8	35	28	16	105	21
h1SMcG0000422	5330	4949	9560	5486	5562	12845	5450	5524	4237	5605	9998	6768	6447	15041	4830
h1SMcG0000423	71	83	193	126	118	225	61	123	77	81	142	137	168	366	68
h1SMcG0000424	60	123	207	176	166	289	116	237	76	155	215	168	124	335	110
h1SMcG0000425	101	154	312	199	158	503	232	277	153	154	238	240	198	613	192
h1SMcG0000426	336	387	869	386	380	1053	441	413	415	336	651	502	420	1314	438
h1SMcG0000427	19	35	96	62	9	135	41	49	76	63	12	64	32	209	42
h1SMcG0000429	652	721	1501	668	880	2044	737	825	754	804	1229	1012	925	2579	740
h1SMcG0000430	1893	2191	5292	2072	1553	7672	2662	2585	3078	2121	3488	3609	3167	12747	3404
h1SMcG0000431	0	0	32	8	0	12	15	11	7	5	21	18	0	29	6
h1SMcG0000432	172	173	390	217	145	478	136	199	174	193	149	246	178	610	117
h1SMcG0000433	22	30	27	24	31	36	23	24	10	9	16	18	1	90	25
h1SMcG0000434	741	805	2442	1054	548	3718	814	1055	1266	833	374	1183	1113	4778	1302
h1SMcG0000435	23	0	27	35	0	34	23	15	12	16	268	30	9	56	17
h1SMcG0000437	78	106	180	110	82	235	86	113	92	59	50	89	109	292	63
h1SMcG0000438	30	44	209	103	78	296	92	101	104	121	75	124	127	375	103
h1SMcG0000439	66	146	179	21	30	225	95	61	59	63	79	100	101	269	70
h1SMcG0000440	324	407	1160	431	155	1278	399	343	484	288	233	523	393	1534	444
h1SMcG0000442	359	385	1075	389	361	1394	480	535	526	314	484	641	595	2003	526
h1SMcG0000446	138	110	302	171	223	406	142	134	150	155	196	195	211	465	139
h1SMcG0000447	159	255	756	307	292	982	246	360	313	284	237	448	382	1297	295
h1SMcG0000448	727	863	2131	1217	609	3455	1023	1014	1011	757	806	1433	2256	7560	2052
h1SMcG0000452	634	664	1594	867	519	2442	750	767	862	621	1132	994	915	3080	772
h1SMcG0000453	1081	1108	2474	1346	1123	4032	1228	1282	1384	1155	2572	2087	1255	5424	1462
h1SMcG0000454	837	880	1799	1204	593	2923	859	911	880	699	978	1377	1230	3515	1089
h1SMcG0000455	209	0	53	0	223	104	0	0	27	0	111	26	0	44	16
h1SMcG0000456	56	17	80	37	26	104	28	69	31	7	30	48	5	117	28
h1SMcG0000457	616	639	1339	685	468	1930	681	848	739	681	858	934	913	2603	712
h1SMcG0000459	743	713	1658	964	796	2175	752	836	829	652	1281	1034	923	2838	857
h1SMcG0000460	328	361	778	418	528	1220	444	372	389	465	1151	607	627	1343	405
h1SMcG0000462	1286	1939	4986	1686	1287	6516	1852	1918	2316	1609	1776	2694	1703	7849	2066
h1SMcG0000463	1577	1531	4559	2024	486	6922	1750	2090	2185	1594	314	1958	2318	10470	2767
h1SMcG0000471	651	721	1993	767	560	2652	644	683	988	627	758	1073	935	2868	784
h1SMcG0000472	103	203	430	229	17	735	245	333	269	244	41	249	127	723	264
h1SMcG0000473	1763	2137	4702	2521	2046	7082	2483	2674	2539	2284	4332	3595	2949	9386	2790
h1SMcG0000474	1208	1121	2868	1460	1118	3964	1274	1496	1580	1158	2823	2135	2061	7301	2106
h1SMcG0000477	524	475	1291	526	397	1856	673	707	614	509	416	719	614	2537	652
h1SMcG0000478	41	94	95	54	72	176	78	32	80	21	53	70	15	127	35
h1SMcG0000479	2254	2473	7144	4110	1803	13120	3824	4914	5932	3739	2830	6042	2049	9241	2421
h1SMcG0000480	76	65	171	75	110	212	64	148	75	80	125	118	117	263	63
h1SMcG0000481	41	95	179	95	89	236	93	120	84	139	280	132	83	261	66
h1SMcG0000482	717	496	1548	768	621	2343	693	803	746	635	1056	1122	857	3091	884
h1SMcG0000485	1362	1330	4238	1552	689	5940	1601	1653	1978	1267	387	1769	1408	7755	2093
h1SMcG0000487	27	25	61	27	35	70	53	24	31	10	43	44	27	70	22
h1SMcG0000488	157	285	560	237	272	818	193	262	266	257	898	475	274	1035	327
h1SMcG0000489	824	874	1793	725	685	2351	546	720	768	735	1263	1028	574	2187	593
h1SMcG0000490	234	229	721	306	229	929	392	374	349	296	351	373	337	1117	298
h1SMcG0000491	1078	759	1426	835	937	1895	754	820	682	705	1695	1046	1083	2864	873
h1SMcG0000492	27	58	58	42	15	85	35	20	40	30	25	31	20	94	32
h1SMcG0000493	86	67	215	103	76	213	99	80	102	129	150	160	167	486	143
h1SMcG0000494	32	97	271	136	32	285	115	103	97	113	81	113	106	412	100
h1SMcG0000495	30	44	11	26	1	54	9	13	31	7	8	24	24	70	6
h1SMcG0000496	108	103	470	163	158	580	161	246	208	148	190	297	130	723	186
h1SMcG0000497	284	355	901	398	200	1172	391	411	510	378	166	516	519	1590	518
h1SMcG0000499	97	61	189	98	68	253	78	62	96	86	97	134	77	341	86
h1SMcG0000500	521	592	1492	708	482	1945	686	681	633	453	555	882	625	2132	632
h1SMcG0000501	639	361	1213	600	386	1883	575	563	653	513	1278	985	431	2326	742
h1SMcG0000502	47	111	269	173	78	375	81	147	153	110	149	199	136	509	139
h1SMcG0000504	1452	1247	3468	1569	1254	5292	1483	1593	1693	1185	1844	2032	1964	7074	2161
h1SMcG0000505	24	60	157	30	0	228	49	42	44	36	0	52	67	275	41
h1SMcG0000506	415	515	1064	562	409	1402	438	607	569	579	343	607	452	2069	543
h1SMcG0000507	0	10	24	9	0	26	27	7	9	9	0	13	1	35	9
h1SMcG0000508	399	585	1151	484	446	1738	451	637	560	363	481	700	671	2271	675
h1SMcG0000510	0	66	102	46	38	99	26	37	52	37	73	53	33	172	43
h1SMcG0000511	1531	1900	3542	1859	2054	5357	1816	2324	1778	1813	4353	2742	968	3257	905
h1SMcG0000512	151	134	372	142	89	445	151	191	174	129	86	185	194	647	165
h1SMcG0000513	12823	12982	26802	15586	13042	43489	14906	16069	13678	13926	20644	19788	19240	60978	16740
h1SMcG0000514	115	121	249	166	111	361	115	130	121	157	390	235	260	476	149
h1SMcG0000515	11615	13553	55143	16707	8375	71524	14908	16220	25593	13254	21680	29652	15006	92038	26961
h1SMcG0000516	57	123	193	67	68	223	130	82	85	77	74	103	84	286	79
h1SMcG0000517	196	136	239	91	208	352	169	171	114	110	276	206	239	507	143
h1SMcG0000518	13	28	83	20	19	95	14	14	28	9	44	51	26	133	27
h1SMcG0000519	4	43	57	26	54	94	27	23	38	70	16	30	42	88	23
h1SMcG0000520	4393	4664	11202	5256	3257	15185	4746	5696	5283	4398	4078	6487	5155	16794	4861
h1SMcG0000522	247	195	513	260	228	641	283	253	226	225	370	297	267	820	220
h1SMcG0000523	150	117	301	112	23	367	107	141	122	93	109	152	84	451	106
h1SMcG0000524	264	269	598	303	227	858	353	302	267	287	321	383	330	1266	335
h1SMcG0000525	536	603	1114	718	669	1736	684	612	592	700	1488	957	738	1947	593
h1SMcG0000528	465	387	920	494	222	1399	453	351	477	333	555	532	488	1913	523
h1SMcG0000531	578	499	670	476	598	969	395	617	318	820	780	732	568	1317	438
h1SMcG0000532	311	333	943	262	113	1204	342	410	467	274	50	357	310	1590	422
h1SMcG0000533	8	22	150	45	33	181	69	50	53	31	3	48	34	241	49
h1SMcG0000534	206	171	276	121	231	367	134	97	74	136	236	123	415	1561	559
h1SMcG0000536	293	337	786	298	289	977	277	302	398	353	371	434	302	1142	296
h1SMcG0000537	78	0	80	27	74	84	68	41	46	43	37	42	27	148	51
h1SMcG0000538	80	86	283	89	3	422	68	76	120	80	11	78	80	519	114
h1SMcG0000541	49	32	48	56	17	94	23	22	29	13	0	16	4	86	33
h1SMcG0000544	125	106	233	185	78	319	89	111	101	99	127	132	83	424	96
h1SMcG0000545	948	1084	2639	1249	599	3969	1185	1276	1344	1003	1185	1557	1465	4644	1452
h1SMcG0000547	42	58	76	50	39	82	31	85	34	39	49	66	75	134	35
h1SMcG0000548	15	40	79	29	15	89	39	15	33	17	38	30	32	116	33
h1SMcG0000549	1583	1333	3877	1349	1439	4652	1359	1677	1603	1467	3885	2466	1447	5558	1603
h1SMcG0000550	66	29	63	15	39	89	32	24	39	34	46	64	11	129	41
h1SMcG0000553	4149	3784	5711	2836	3366	6828	1813	1967	1441	2303	3684	2934	3625	7732	2436
h1SMcG0000554	1017	1221	2461	1386	972	3849	1277	1388	1364	1032	2247	1853	1476	4984	1414
h1SMcG0000556	66	170	421	182	185	657	200	153	185	241	195	237	201	649	238
h1SMcG0000557	633	647	1656	977	644	2366	717	767	817	719	1820	1219	888	2916	880
h1SMcG0000558	500	592	1033	511	275	1115	345	503	332	355	479	473	442	894	262
h1SMcG0000559	706	716	1847	851	611	2431	815	850	851	498	738	1061	778	2810	794
h1SMcG0000560	3047	3042	7527	3272	2202	10401	3076	3630	3735	2982	3264	4967	3713	13356	3793
h1SMcG0000561	7	10	26	5	0	36	5	3	10	11	11	13	0	49	16
h1SMcG0000562	781	779	1999	1040	670	2569	828	1138	852	793	1308	1226	905	3099	932
h1SMcG0000564	508	561	1273	721	529	1630	698	630	522	519	479	716	726	1861	603
h1SMcG0000565	2514	2578	5947	2754	1865	8498	2274	2580	2647	1692	2588	3225	1205	4237	1292
h1SMcG0000566	572	464	1029	700	502	1496	621	618	548	623	471	716	648	2123	605
h1SMcG0000567	16	27	82	26	1	72	40	39	34	2	12	29	15	68	21
h1SMcG0000568	279	182	377	185	158	456	168	184	173	329	467	300	317	463	160
h1SMcG0000570	34919	35774	62198	35932	36036	81057	34123	40678	29261	34419	71931	44899	37555	98793	26471
h1SMcG0000571	179	156	328	27	24	98	5	28	3	6	8	16	7	4	1
h1SMcG0000572	505	461	1033	681	625	1420	629	674	528	596	760	762	632	2036	513
h1SMcG0000574	955	920	2189	955	732	2767	926	1083	1062	915	1167	1335	1006	3580	1058
h1SMcG0000576	377	209	407	180	198	464	85	151	107	99	200	167	71	118	40
h1SMcG0000579	51	57	94	51	33	130	50	55	52	76	126	88	79	175	51
h1SMcG0000581	118	276	494	217	58	732	196	258	255	167	23	203	220	820	209
h1SMcG0000582	24	40	123	132	31	204	38	46	57	68	25	73	17	217	77
h1SMcG0000583	1012	935	1614	975	921	2385	839	1116	844	819	1156	1114	1176	3226	871
h1SMcG0000584	2411	2122	4846	2377	2140	6855	2596	2435	2441	2074	4237	3446	2745	8849	2573
h1SMcG0000585	294	339	503	284	246	698	297	422	233	228	581	421	340	902	299
h1SMcG0000586	985	1213	4053	1602	664	6076	1749	1530	2039	1169	760	2001	1776	8521	2331
h1SMcG0000587	234	450	704	396	194	979	395	331	318	300	154	366	288	1179	339
h1SMcG0000588	1977	2179	5995	2198	1368	8512	2339	2407	2927	1920	2130	3155	2340	10253	2748
h1SMcG0000590	659	389	729	498	269	906	287	389	354	365	533	488	478	1269	324
h1SMcG0000594	0	0	0	0	0	0	0	41	15	0	16	0	24	0	0
h1SMcG0000612	169	56	347	116	146	509	106	141	150	166	63	168	124	592	171
h1SMcG0000613	1959	1872	3233	1851	1580	4238	1602	1893	1369	1720	2268	2310	1701	4932	1409
h1SMcG0000614	193	199	242	133	94	343	196	151	136	66	281	135	270	648	137
h1SMcG0000616	231	298	572	257	232	661	205	316	233	218	336	356	190	903	209
h1SMcG0000617	324	259	705	325	167	970	268	348	302	317	161	317	393	1384	407
h1SMcG0000618	55	108	215	122	152	294	121	134	103	156	76	146	142	396	102
h1SMcG0000619	165	197	447	209	324	673	139	284	237	275	467	394	232	983	283
h1SMcG0000620	182	133	381	180	116	558	178	172	213	172	229	259	148	734	198
h1SMcG0000621	0	19	55	15	2	37	37	32	17	52	47	20	51	56	26
h1SMcG0000622	115	78	138	38	9	161	46	51	62	56	35	76	57	227	49
h1SMcG0000623	5081	4906	10403	5080	5595	15144	4861	5990	5190	4996	14350	8023	5895	18107	5253
h1SMcG0000624	286	257	517	186	209	640	279	315	226	233	490	315	294	759	191
h1SMcG0000626	796	570	1882	896	293	2578	832	883	899	696	321	944	859	3036	829
h1SMcG0000627	583	717	1425	689	581	1727	509	682	680	531	934	944	600	2054	673
h1SMcG0000628	1414	1333	2804	1582	1521	4200	1624	1716	1643	1707	3108	2424	1197	4375	1346
h1SMcG0000629	235	259	300	196	186	439	213	248	151	192	450	266	322	548	144
h1SMcG0000630	338	403	608	436	454	997	497	465	418	435	847	585	969	2097	610
h1SMcG0000631	76	77	121	92	107	142	60	68	78	71	99	86	92	284	69
h1SMcG0000633	501	424	774	424	476	1108	378	562	447	324	784	655	569	1291	388
h1SMcG0000635	4	3	34	29	13	35	3	49	22	24	29	21	12	50	15
h1SMcG0000636	11	2	49	54	10	57	0	21	14	12	2	11	8	59	21
h1SMcG0000637	165	229	382	281	265	550	241	233	237	155	420	323	277	770	226
h1SMcG0000639	11401	11166	27232	13400	8799	40211	13197	13511	13682	11579	14160	17900	18186	64521	17269
h1SMcG0000640	309	209	321	206	247	458	240	231	144	157	363	271	228	519	182
h1SMcG0000641	2943	2686	6029	2759	2483	8136	2709	2842	2876	2841	5684	4226	3093	9898	2845
h1SMcG0000642	10	29	42	41	0	53	24	16	25	0	10	18	33	95	19
h1SMcG0000643	20972	19279	42375	20447	20492	58122	19115	22028	20244	20324	41533	30053	22665	68767	20841
h1SMcG0000646	69	36	76	33	37	114	40	60	28	104	67	59	40	276	67
h1SMcG0000647	87	129	247	102	76	301	123	68	113	151	83	117	69	249	102
h1SMcG0000649	14	35	109	31	29	149	33	10	50	23	18	22	38	157	67
h1SMcG0000650	0	29	67	36	42	104	40	50	19	18	77	54	0	22	12
h1SMcG0000651	372	211	510	238	199	593	201	289	186	226	464	332	227	524	188
h1SMcG0000652	1209	1129	2292	1028	940	3424	1096	1087	1057	1364	1713	1644	1737	5480	1539
h1SMcG0000653	67	264	352	352	138	577	255	245	136	122	217	335	144	807	225
h1SMcG0000654	1440	1256	3559	1854	915	5722	1631	1802	1921	1515	1906	2487	1683	6926	1916
h1SMcG0000655	385	286	458	300	335	559	233	270	264	249	620	337	458	712	205
h1SMcG0000656	87	152	152	154	139	336	177	163	128	163	440	251	592	1673	482
h1SMcG0000657	1015	1299	2835	1103	718	4098	1109	1171	1381	987	697	1674	1286	5255	1530
h1SMcG0000658	2593	2421	5258	2235	1681	7760	2472	2720	2495	2445	2865	3679	3283	13702	3341
h1SMcG0000659	464	544	888	532	480	975	406	503	361	539	589	568	547	1178	343
h1SMcG0000662	1511	1203	2886	1541	1344	3974	1306	1441	1431	1236	2345	2036	1506	4528	1278
h1SMcG0000664	1528	1492	4931	1944	1224	6070	1661	1866	2371	1529	1400	2668	1637	7140	2089
h1SMcG0000665	833	949	1885	918	1102	2797	1053	1054	1097	996	2562	1508	1173	4257	1182
h1SMcG0000666	2450	2508	5273	2378	2526	7273	2412	2383	2280	2385	4714	3255	2301	7984	2327
h1SMcG0000668	10	4	26	4	0	30	17	8	9	0	3	14	16	34	13
h1SMcG0000669	998	1196	3130	1279	896	4353	1210	1412	1488	1049	1348	1827	1423	5958	1637
h1SMcG0000671	6	3	48	2	16	66	8	5	27	29	12	17	22	87	19
h1SMcG0000673	1568	1646	4776	1818	1153	5601	1988	2089	2307	1502	1991	2717	1743	7566	2069
h1SMcG0000674	347	489	1238	454	314	1717	439	452	605	387	744	718	565	2253	621
h1SMcG0000675	25	98	100	86	43	168	50	46	82	17	87	96	37	200	64
h1SMcG0000677	1203	1379	3402	1572	1077	4778	1328	1446	1751	1244	2241	2389	1607	5573	1662
h1SMcG0000678	87	51	142	91	14	175	44	58	80	102	35	55	44	217	61
h1SMcG0000680	240	164	371	191	83	524	157	176	164	232	250	296	178	641	184
h1SMcG0000682	229	152	275	183	181	347	182	226	149	96	344	206	161	445	122
h1SMcG0000684	916	1081	2890	1273	589	4703	1053	1090	1389	971	964	1498	865	5179	1647
h1SMcG0000685	4	6	37	27	0	53	5	7	13	16	9	18	25	71	20
h1SMcG0000686	354	428	773	372	358	1009	375	532	424	319	475	524	496	1197	379
h1SMcG0000687	244	423	940	342	183	1318	437	486	508	249	305	615	335	1587	432
h1SMcG0000688	10	45	48	70	45	84	43	23	40	31	39	43	24	144	30
h1SMcG0000689	348	542	798	339	307	956	373	467	365	408	827	516	482	1118	285
h1SMcG0000690	802	898	2878	1026	456	4296	872	901	1420	782	778	1601	1120	5049	1465
h1SMcG0000692	728	531	1192	509	819	1614	541	768	531	630	1591	846	688	1886	562
h1SMcG0000693	20	22	52	47	70	70	12	5	12	26	29	14	180	690	581
h1SMcG0000694	120	29	104	93	48	222	48	35	52	74	147	108	86	691	390
h1SMcG0000695	461	230	327	364	333	770	174	229	160	418	423	396	412	1910	1114
h1SMcG0000696	0	16	28	20	0	49	8	0	13	0	0	4	0	46	2
h1SMcG0000698	497	582	1632	820	532	2463	771	710	824	751	533	1021	936	3602	931
h1SMcG0000699	1341	1486	3475	1751	895	5360	1764	1752	1664	1585	797	1976	1993	8268	2308
h1SMcG0000701	143	117	302	181	143	399	231	188	129	119	351	255	246	550	155
h1SMcG0000702	1346	1332	2103	1064	1213	2909	1399	1420	1099	1039	1949	1320	1015	3264	954
h1SMcG0000703	56	43	113	89	64	121	29	40	61	49	95	64	54	159	41
h1SMcG0000704	26	14	52	17	12	77	20	36	31	43	64	29	39	65	28
h1SMcG0000706	1639	1724	6046	2253	1221	9029	2250	2411	3037	2003	1325	3127	2634	13513	3571
h1SMcG0000707	1021	922	2764	1177	899	3974	1139	1259	1282	1109	1210	1632	1329	5401	1433
h1SMcG0000708	282	436	1391	577	145	1743	472	582	621	475	217	579	536	2367	638
h1SMcG0000709	898	1026	2875	1110	418	3796	1047	1118	1467	909	305	1183	1115	4662	1276
h1SMcG0000710	232	210	532	218	208	710	279	336	223	221	498	376	230	900	259
h1SMcG0000711	176	119	442	212	98	679	212	186	216	174	398	316	228	814	236
h1SMcG0000716	86	67	185	128	24	267	99	47	93	62	119	107	82	347	89
h1SMcG0000718	8	30	79	9	46	97	16	40	52	14	20	28	52	87	35
h1SMcG0000719	294	392	654	216	355	796	258	327	309	218	591	416	340	971	302
h1SMcG0000720	11	82	178	56	0	280	49	42	64	41	11	59	79	276	77
h1SMcG0000721	351	368	591	263	461	844	301	318	269	304	526	387	365	924	268
h1SMcG0000723	746	455	870	422	575	1088	369	434	364	397	1365	596	502	1141	400
h1SMcG0000726	228	177	439	277	188	556	204	170	220	160	219	245	208	688	188
h1SMcG0000727	86	78	149	65	52	234	60	128	79	93	146	126	125	291	65
h1SMcG0000728	179	222	527	245	203	718	207	248	245	145	233	269	317	806	226
h1SMcG0000729	1177	688	1853	745	565	2598	903	987	906	826	1326	1299	1041	3043	890
h1SMcG0000730	1293	1423	4312	1613	734	5798	1376	1778	1665	1242	805	1973	1876	8108	2085
h1SMcG0000732	3	1	37	5	0	45	2	3	11	2	0	16	0	62	14
h1SMcG0000735	879	757	1598	740	737	2212	837	707	830	792	1274	1076	1001	2757	828
h1SMcG0000736	6569	5071	11443	4838	5106	14668	3986	5319	4210	4643	10625	7329	3764	12058	3563
h1SMcG0000737	0	2	45	5	0	56	9	3	15	7	39	28	54	71	19
h1SMcG0000738	842	840	1741	985	533	2765	730	1027	939	691	993	1161	1097	3800	989
h1SMcG0000739	57	47	60	28	68	107	25	39	26	10	35	33	78	114	39
h1SMcG0000740	234	225	575	208	237	728	252	344	288	186	154	330	371	1031	317
h1SMcG0000741	530	639	1583	832	596	2284	629	678	851	647	1013	1019	863	2940	893
h1SMcG0000742	487	477	1329	562	342	2031	563	721	738	576	680	880	936	2493	691
h1SMcG0000743	607	600	1111	513	632	1548	703	598	565	505	961	751	661	1706	531
h1SMcG0000744	153	173	348	179	216	584	177	212	213	203	298	298	171	740	193
h1SMcG0000745	803	942	1768	638	528	1937	633	657	559	745	673	921	740	1793	542
h1SMcG0000746	376	223	423	317	419	623	193	423	243	223	492	334	322	832	243
h1SMcG0000747	265	227	615	167	156	466	128	144	140	58	102	96	137	547	129
h1SMcG0000748	765	899	2524	1274	553	3566	1133	1039	1273	838	988	1567	1163	4703	1374
h1SMcG0000749	892	677	1848	906	609	2300	871	1019	841	550	585	1083	940	3139	796
h1SMcG0000750	1609	1377	3482	1719	868	5158	1807	1983	1702	1542	661	1711	2086	8135	2201
h1SMcG0000751	1757	1675	3392	1829	1860	4627	2022	2015	1677	1663	3126	2303	2339	6332	1798
h1SMcG0000752	1692	1750	3696	2098	1687	5035	1869	2261	1985	1761	2011	2365	2664	8595	2404
h1SMcG0000753	21	20	97	44	61	138	61	39	62	31	67	80	36	235	58
h1SMcG0000754	208	167	527	198	109	571	181	197	191	150	224	276	241	649	166
h1SMcG0000757	735	1078	2642	888	559	3440	948	1313	1239	883	1097	1544	1108	5233	1335
h1SMcG0000758	36	100	218	79	64	352	111	38	121	69	19	110	93	466	95
h1SMcG0000759	1107	880	1743	808	663	2137	790	928	770	755	1154	995	749	2031	608
h1SMcG0000760	158	72	144	74	41	191	47	87	62	103	80	88	100	225	48
h1SMcG0000761	13	15	34	5	0	41	30	33	24	32	10	17	59	58	16
h1SMcG0000762	8	10	9	1	0	13	6	21	15	2	0	8	12	24	23
h1SMcG0000763	408	504	1020	539	308	1643	485	547	515	607	925	760	659	2132	565
h1SMcG0000764	436	371	1107	456	296	1244	356	357	442	310	287	482	441	1693	411
h1SMcG0000765	44	35	73	36	35	90	38	53	32	18	96	66	113	116	24
h1SMcG0000766	3335	3508	7410	3280	3069	10334	3407	3618	3504	3016	5943	4910	3667	12459	3569
h1SMcG0000767	2	2	16	0	5	20	5	0	9	15	7	5	0	22	3
h1SMcG0000769	2	14	20	19	0	20	3	5	6	7	0	2	10	19	2
h1SMcG0000770	546	378	909	524	409	1096	460	492	381	373	545	643	461	1542	396
h1SMcG0000771	297	187	526	296	221	655	304	330	271	204	420	320	430	961	265
h1SMcG0000772	3031	3116	7799	3905	2694	13459	3773	3564	4134	3690	6453	6648	5978	26978	8142
h1SMcG0000773	206	230	689	255	268	969	396	288	328	230	289	426	162	983	251
h1SMcG0000780	902	909	1504	854	940	2174	821	974	750	953	1418	1148	1003	2536	779
h1SMcG0000782	210	288	551	245	204	874	262	282	305	302	242	374	326	1238	318
h1SMcG0000783	212	306	707	289	314	1040	370	357	367	292	628	541	366	1273	356
h1SMcG0000785	726	653	1253	725	497	1682	801	757	644	861	857	895	799	2245	675
h1SMcG0000788	75	59	121	72	45	143	48	92	54	53	64	38	40	151	39
h1SMcG0000789	1502	1685	5273	1998	1548	7463	1942	2148	2742	1701	2718	3046	1921	8927	2535
h1SMcG0000790	5093	4912	10616	5202	4596	14707	5421	5503	5018	4393	9439	7093	5603	17971	5073
h1SMcG0000792	1158	1261	3368	1392	1060	4321	1364	1242	1709	1137	2006	2060	1586	5874	1743
h1SMcG0000794	216	99	250	155	152	353	97	134	127	152	243	171	255	547	175
h1SMcG0000796	166	240	387	179	75	505	217	239	178	172	130	157	189	712	161
h1SMcG0000797	833	800	1674	955	718	2425	937	1142	954	636	924	1164	1127	3185	963
h1SMcG0000798	50	70	155	117	81	158	107	120	87	81	162	112	148	299	101
h1SMcG0000799	2166	2274	5254	2246	1469	7305	2214	2396	2471	2142	1841	3082	2299	9533	2640
h1SMcG0000801	152	224	546	298	128	766	247	289	308	171	288	342	390	1300	378
h1SMcG0000802	934	868	2353	1002	689	2848	889	1108	1132	936	1029	1446	1104	3612	1044
h1SMcG0000803	884	1210	2645	1248	744	3739	1245	1389	1311	946	980	1509	1305	4730	1445
h1SMcG0000804	447	407	764	534	382	1211	479	460	491	362	803	613	525	1375	408
h1SMcG0000806	0	6	26	0	0	33	13	3	10	2	14	14	21	51	18
h1SMcG0000807	57	38	34	29	23	46	35	14	26	11	32	24	8	73	18
h1SMcG0000808	36	88	169	117	108	201	89	121	68	103	152	123	96	194	54
h1SMcG0000809	409	692	1769	588	282	2260	612	562	804	530	300	794	716	2939	776
h1SMcG0000810	0	0	21	10	0	18	0	6	0	7	8	23	25	31	1
h1SMcG0000811	12	49	39	72	25	45	30	51	30	82	53	44	58	85	24
h1SMcG0000812	240	342	618	423	357	992	414	353	392	429	764	575	453	1265	389
h1SMcG0000813	968	742	1472	924	852	2230	768	857	615	865	1640	1077	1050	2574	765
h1SMcG0000814	857	856	1281	716	755	1992	729	723	624	569	1198	898	849	2354	698
h1SMcG0000815	258	164	426	230	183	574	180	249	191	126	224	236	166	649	201
h1SMcG0000816	275	281	513	221	285	632	121	206	129	250	372	255	162	513	172
h1SMcG0000817	44	33	78	61	51	181	62	58	56	55	98	98	117	287	91
h1SMcG0000818	32	7	69	17	24	74	32	21	33	21	33	36	24	126	22
h1SMcG0000819	431	554	1315	663	565	1427	557	627	675	453	702	824	583	1771	546
h1SMcG0000820	254	182	392	241	289	605	194	242	207	244	372	334	270	623	206
h1SMcG0000821	1099	1246	2022	1293	1414	3301	1187	1460	1169	1245	2370	1821	1479	3626	1099
h1SMcG0000822	3554	3147	5832	4099	4434	11462	3227	3026	3269	2884	7218	4430	4217	13381	4855
h1SMcG0000824	2608	2932	5409	2286	2285	7325	2084	2318	2390	2516	3734	3498	2967	9033	2676
h1SMcG0000825	1013	1431	2986	1440	1179	4042	1229	1387	1329	1534	2475	1970	1327	4643	1417
h1SMcG0000826	52	69	155	101	10	242	108	94	84	22	8	52	70	274	75
h1SMcG0000827	346	309	609	386	353	772	409	415	332	266	477	517	453	988	275
h1SMcG0000829	12	0	27	11	0	30	1	2	16	6	1	8	1	23	3
h1SMcG0000830	4015	4027	9634	3726	3909	12030	3730	4625	4358	3533	6993	5102	4395	14709	3989
h1SMcG0000832	291	267	831	343	132	997	333	485	379	217	115	356	352	1099	311
h1SMcG0000833	0	13	23	2	0	36	1	7	8	5	4	10	0	52	27
h1SMcG0000834	0	13	22	17	0	26	1	30	8	7	9	15	1	27	13
h1SMcG0000835	34	18	31	15	0	72	37	41	17	27	32	51	40	95	29
h1SMcG0000836	0	7	45	19	18	39	18	3	16	27	13	10	17	55	4
h1SMcG0000837	478	348	978	439	312	1092	488	353	453	289	765	630	437	1429	433
h1SMcG0000838	0	5	72	8	0	62	18	30	17	0	0	19	20	77	13
h1SMcG0000840	40	39	87	37	15	89	32	68	41	49	9	23	52	105	44
h1SMcG0000841	380	323	497	406	385	681	280	362	244	357	575	423	451	864	265
h1SMcG0000842	126	183	292	190	162	447	167	136	161	112	188	169	113	638	133
h1SMcG0000844	3	28	91	58	64	104	53	23	52	78	70	65	35	106	31
h1SMcG0000845	2212	1848	3760	2113	1836	4747	1903	1832	1791	2362	4040	2866	1977	5943	1716
h1SMcG0000846	771	692	1577	838	818	2219	856	937	834	802	1566	1138	1318	3289	949
h1SMcG0000850	286	298	527	311	426	803	352	419	280	359	525	450	443	1132	311
h1SMcG0000851	189	127	225	104	90	347	106	122	129	128	166	124	213	412	105
h1SMcG0000852	356	488	1129	528	461	1430	505	539	524	427	771	687	609	2098	562
h1SMcG0000855	42	138	276	142	85	371	136	106	138	62	192	180	163	420	150
h1SMcG0000856	843	819	1821	789	437	2515	807	818	949	748	848	1157	1007	2992	935
h1SMcG0000858	628	763	2012	734	589	2851	914	724	1005	671	768	1038	879	3504	957
h1SMcG0000859	221	290	535	241	245	637	214	381	270	269	388	335	389	747	237
h1SMcG0000860	55	85	154	122	146	359	179	226	113	249	372	241	233	620	197
h1SMcG0000864	452	543	1507	710	431	2187	747	653	738	639	451	896	641	2412	625
h1SMcG0000866	429	431	1237	496	303	1410	376	243	384	308	590	570	369	1687	469
h1SMcG0000867	0	0	14	22	7	28	6	2	15	8	0	6	0	47	10
h1SMcG0000868	146	140	236	146	189	310	103	99	99	84	317	148	124	378	113
h1SMcG0000870	10	17	44	44	33	98	67	25	38	21	44	55	57	165	55
h1SMcG0000871	303	286	650	275	231	756	340	255	246	254	317	392	308	909	287
h1SMcG0000872	623	525	1127	657	731	1797	537	743	553	565	1239	854	539	1761	505
h1SMcG0000873	1164	1276	2310	1582	1421	3771	1422	1506	1168	1468	3088	1726	1828	4572	1487
h1SMcG0000874	197	258	395	263	218	654	169	295	146	213	397	303	100	247	71
h1SMcG0000875	493	687	1649	836	556	2189	630	952	805	778	1207	1066	870	2604	706
h1SMcG0000876	0	29	18	6	0	22	24	11	10	15	1	6	0	29	8
h1SMcG0000877	3979	4047	6754	4185	4777	9759	3829	4062	3272	4189	10419	5474	4774	12037	3806
h1SMcG0000878	129	156	182	24	69	139	46	30	37	56	90	63	24	121	39
h1SMcG0000879	4	19	20	16	17	32	33	28	15	25	17	19	6	42	8
h1SMcG0000880	301	218	540	161	192	674	255	220	265	218	236	344	265	747	208
h1SMcG0000881	18	20	38	4	58	43	33	17	17	13	31	14	2	28	2
h1SMcG0000882	592	411	1098	705	690	1665	694	680	607	583	1496	937	784	2398	648
h1SMcG0000884	405	354	639	354	285	888	365	465	301	343	699	528	547	1195	325
h1SMcG0000885	535	514	845	519	519	1096	475	522	443	516	1011	670	470	1105	345
h1SMcG0000886	1705	1565	3106	1630	1362	4664	1499	1625	1666	1426	3155	2191	2060	6208	1720
h1SMcG0000887	1514	1274	3523	1991	1099	5415	1588	1648	1834	1184	2143	2253	1831	7069	1955
h1SMcG0000888	677	567	946	525	694	1271	467	543	504	439	1493	724	625	1609	437
h1SMcG0000890	677	570	1302	551	489	1787	618	748	637	496	1011	927	687	1864	566
h1SMcG0000892	243	221	518	280	359	671	238	349	203	287	470	335	332	811	239
h1SMcG0000893	231	140	298	180	166	384	157	171	130	202	134	155	157	463	137
h1SMcG0000895	97	172	140	97	36	154	59	103	66	31	33	77	81	153	41
h1SMcG0000896	3669	4249	12950	4620	1823	19503	4899	5280	6539	3882	1597	6065	4912	27717	7417
h1SMcG0000897	357	376	930	373	320	1280	486	407	425	341	257	504	457	1692	488
h1SMcG0000898	741	649	1582	782	536	2160	758	669	771	646	452	982	697	2680	803
h1SMcG0000899	19	2	32	23	0	53	4	10	12	25	4	12	23	61	14
h1SMcG0000900	93	77	95	85	108	166	63	86	60	60	177	92	103	264	79
h1SMcG0000901	401	387	631	295	419	914	341	409	357	460	577	475	414	1055	392
h1SMcG0000902	1382	1704	3867	1805	1137	4933	1718	2099	1947	1724	1925	2574	1974	6628	1845
h1SMcG0000904	842	782	1750	983	723	2348	603	634	607	667	893	808	823	2827	887
h1SMcG0000905	39	47	97	41	2	148	16	10	25	20	2	14	16	148	54
h1SMcG0000906	6664	6975	13322	5531	4861	18085	3516	4416	3472	5440	5620	6728	6531	20419	6195
h1SMcG0000907	89	86	130	75	55	205	105	145	76	90	120	78	143	269	74
h1SMcG0000908	312	375	777	349	208	1192	333	282	378	264	222	453	422	1516	421
h1SMcG0000909	167	77	266	139	125	405	71	95	128	96	167	174	142	552	134
h1SMcG0000910	1361	1374	3224	1818	1693	4455	1465	1485	1596	1377	3702	2397	2495	7610	2236
h1SMcG0000911	7	4	17	4	0	29	23	7	18	5	1	11	0	33	9
h1SMcG0000912	0	9	0	24	0	52	0	34	0	0	0	0	64	0	0
h1SMcG0000913	418	562	1026	454	276	1645	532	561	534	478	1054	854	722	1892	604
h1SMcG0000914	6	4	31	23	0	52	21	36	18	4	11	16	3	49	6
h1SMcG0000915	159	79	185	58	70	200	100	83	97	95	127	134	41	239	82
h1SMcG0000917	364	227	481	296	229	673	155	269	240	262	376	323	518	1488	421
h1SMcG0000918	462	603	1056	543	404	1333	491	542	558	456	542	751	506	1550	398
h1SMcG0000919	263	207	430	248	212	581	255	220	251	270	441	336	285	809	249
h1SMcG0000920	264	171	552	272	215	757	251	272	311	234	521	447	290	935	295
h1SMcG0000921	812	687	1590	719	566	2284	935	912	906	845	1230	1033	904	2806	850
h1SMcG0000922	125	183	393	211	124	506	174	200	228	181	281	262	140	683	218
h1SMcG0000924	878	832	1958	1130	1131	2633	960	1193	927	994	2335	1518	1370	3312	923
h1SMcG0000925	1074	885	2057	1022	1197	2959	951	1408	978	1006	1765	1593	1535	3644	996
h1SMcG0000926	200	281	578	267	245	715	319	293	259	312	398	407	239	868	212
h1SMcG0000927	0	18	25	1	0	30	2	1	12	0	0	1	0	23	8
h1SMcG0000928	385	404	550	463	366	964	323	387	343	321	615	479	427	1079	362
h1SMcG0000929	460	539	1022	423	319	1442	586	570	484	465	848	695	509	1763	588
h1SMcG0000930	6	8	24	5	6	26	21	23	17	8	7	26	11	47	14
h1SMcG0000932	716	739	1308	652	795	2008	626	624	661	555	988	926	771	2051	533
h1SMcG0000933	1254	856	1379	890	776	1888	784	979	664	987	1515	1125	1077	2421	704
h1SMcG0000934	1046	971	2892	1214	1043	5107	1287	1373	1535	1200	1641	2024	933	4271	1228
h1SMcG0000935	529	917	2443	905	591	3641	1009	956	1180	651	1215	1640	895	4656	1287
h1SMcG0000936	94	71	178	52	58	270	107	110	96	75	122	95	148	367	100
h1SMcG0000937	27	0	24	21	39	30	8	18	16	17	44	20	2	51	18
h1SMcG0000938	724	534	1371	705	661	1819	512	572	589	551	949	907	622	2220	668
h1SMcG0000941	62	100	200	80	60	189	43	61	85	69	136	107	54	302	66
h1SMcG0000943	19	2	16	7	0	23	17	20	4	2	6	13	0	16	5
h1SMcG0000944	660	484	1242	567	462	1379	404	502	458	409	923	639	524	1621	480
h1SMcG0000945	15	51	90	38	2	106	62	25	23	18	5	38	50	118	46
h1SMcG0000946	15	22	177	64	4	217	34	82	68	55	0	63	17	225	81
h1SMcG0000948	331	364	532	465	415	777	431	411	236	459	285	342	535	1253	428
h1SMcG0000951	52	88	170	68	60	211	81	93	71	64	145	114	72	266	75
h1SMcG0000952	1245	1201	2391	1229	934	3628	1196	1538	1103	1049	974	1584	1334	3998	1075
h1SMcG0000953	3	5	25	16	28	58	15	7	10	2	5	9	46	84	19
h1SMcG0000954	220	174	330	93	130	395	208	160	124	96	218	181	166	483	150
h1SMcG0000955	27	27	110	21	27	126	37	40	53	39	21	40	72	206	44
h1SMcG0000957	0	0	7	2	3	18	1	25	7	3	5	3	19	16	3
h1SMcG0000958	1263	1267	2355	1368	1440	3689	1388	1629	1209	1352	3475	2003	1644	5033	1511
h1SMcG0000959	1	1	13	12	5	25	0	23	3	1	20	5	0	21	3
h1SMcG0000960	637	772	1225	655	398	1639	834	716	615	624	492	781	891	2003	564
h1SMcG0000961	172	119	303	118	143	371	205	101	142	106	271	185	150	486	163
h1SMcG0000962	910	1366	2669	818	401	2129	433	443	447	452	421	690	459	1385	451
h1SMcG0000963	50	43	91	60	54	99	70	51	48	32	85	70	59	154	31
h1SMcG0000964	32	32	79	33	3	133	36	47	49	65	85	74	101	160	53
h1SMcG0000967	986	1140	3321	1474	778	4848	1238	1266	1539	1101	936	1939	1553	6052	1711
h1SMcG0000968	295	179	343	197	297	510	185	213	155	184	364	269	287	565	164
h1SMcG0000971	786	765	1184	551	736	1605	556	605	500	730	1135	840	675	1916	566
h1SMcG0000972	300	264	731	360	257	1115	264	458	349	370	442	541	495	1604	439
h1SMcG0000973	25	55	74	50	11	57	27	16	24	2	18	36	34	57	10
h1SMcG0000974	126	336	464	385	256	781	294	288	225	317	453	343	408	1083	301
h1SMcG0000975	1196	1355	3853	1824	705	5387	1459	1583	1992	1281	717	2081	1774	7310	1952
h1SMcG0000976	302	380	845	290	183	1077	328	322	371	269	193	428	360	1233	291
h1SMcG0000977	209	234	572	207	345	762	270	329	337	318	420	355	416	1043	323
h1SMcG0000978	401	406	994	486	197	1394	478	498	544	403	265	557	469	1840	542
h1SMcG0000979	2389	2334	5190	2587	2623	7745	2602	2884	2517	2372	5174	3605	2820	10074	2795
h1SMcG0000980	799	822	1645	968	804	2173	763	950	936	769	1268	1214	1033	2758	793
h1SMcG0000981	711	755	1723	909	808	2551	944	1103	945	772	1040	1202	1026	3511	941
h1SMcG0000982	32	85	166	58	38	205	45	71	85	27	73	101	66	247	61
h1SMcG0000985	74	33	72	27	52	60	28	35	38	20	66	40	16	92	35
h1SMcG0000988	1652	1759	3999	2232	1586	5851	1995	2270	2222	1810	3031	2914	2073	8061	2382
h1SMcG0000989	1560	1828	4414	2161	1810	6183	2303	2355	2395	2189	3341	3016	2524	8811	2438
h1SMcG0000990	515	702	1521	790	476	2149	703	728	849	674	637	1026	675	2676	670
h1SMcG0000991	2126	2500	7261	2768	1487	11054	2788	3158	3633	1956	1488	3404	2288	10900	2958
h1SMcG0000992	686	496	1188	687	558	1529	674	667	606	617	845	849	758	2420	658
h1SMcG0000994	2071	2007	4820	2304	1959	6506	2326	2296	2400	2330	3801	3316	2637	8099	2343
h1SMcG0000995	482	516	1413	497	374	1880	657	611	691	538	906	873	769	2230	609
h1SMcG0000997	1012	773	1754	906	749	2254	927	994	934	743	1702	1241	1049	2858	824
h1SMcG0000998	28205	35384	124763	40321	19734	159557	37808	40972	60563	31117	40046	68777	29352	165393	45885
h1SMcG0000999	1189	1205	2342	1098	1363	3252	1292	1325	1149	1207	2490	1736	1530	4429	1349
h1SMcG0001002	20	21	17	36	0	31	8	0	5	9	17	26	7	28	2
h1SMcG0001005	443	486	1015	511	422	1408	398	528	455	357	740	574	622	1202	395
h1SMcG0001006	173	181	449	260	295	583	240	331	237	233	456	380	364	752	191
h1SMcG0001007	714	499	1134	655	790	1610	848	783	544	588	1341	923	642	1889	550
h1SMcG0001008	480	454	885	424	492	1126	483	508	433	277	1229	644	378	1434	381
h1SMcG0001010	1521	1829	3953	1960	708	5511	1722	1884	1918	1442	567	2052	1756	6856	1977
h1SMcG0001011	1840	2396	5814	2599	1830	8154	2641	2615	2729	2042	956	3290	2787	9737	2852
h1SMcG0001013	246	143	323	161	205	286	110	198	104	91	188	139	132	319	110
h1SMcG0001014	505	466	825	488	472	1137	397	363	509	428	1005	621	597	1451	423
h1SMcG0001015	848	1090	3161	1343	719	3934	1152	1301	1354	1086	638	1620	1348	5753	1581
h1SMcG0001016	260	220	674	238	273	731	195	323	340	365	648	457	301	1098	307
h1SMcG0001017	908	1057	2844	1326	686	3769	1164	1284	1407	818	839	1589	1339	4733	1349
h1SMcG0001018	2900	2391	5382	2723	2531	7353	2453	2762	2371	2553	4188	3641	3104	8167	2449
h1SMcG0001019	518	451	1514	530	441	2083	479	641	744	532	958	1204	738	4243	1055
h1SMcG0001020	24	50	104	37	22	105	46	59	54	41	30	57	51	155	41
h1SMcG0001022	5284	5027	9232	4415	3807	12397	3232	4273	3076	3704	3100	5049	3265	8055	2594
h1SMcG0001025	814	606	1502	662	596	2231	534	939	733	769	1536	1081	814	2849	777
h1SMcG0001026	148	61	206	185	154	356	174	170	117	156	288	203	221	393	105
h1SMcG0001027	186	183	358	149	173	380	173	173	168	174	160	135	219	467	115
h1SMcG0001028	27	79	108	84	43	137	54	35	42	114	147	91	138	214	64
h1SMcG0001029	134	61	179	85	60	206	83	58	83	107	42	114	70	240	72
h1SMcG0001030	2771	2598	7768	2943	1699	11263	3210	2919	3690	2709	3256	4258	3580	14068	4146
h1SMcG0001032	446	630	1261	606	634	1746	526	627	676	599	1250	900	467	2245	643
h1SMcG0001033	865	947	1870	885	386	1930	983	1212	995	573	349	678	1082	2929	784
h1SMcG0001034	0	47	170	43	13	160	44	37	67	32	38	75	52	224	47
h1SMcG0001035	96	69	120	88	103	157	73	103	65	93	91	102	116	226	80
h1SMcG0001036	483	442	677	446	481	1017	443	523	320	518	790	585	420	1208	361
h1SMcG0001039	25	17	61	23	4	74	51	23	18	0	22	15	20	84	37
h1SMcG0001040	112	100	197	120	185	385	136	218	136	189	328	223	170	640	164
h1SMcG0001041	636	545	868	513	647	1416	484	486	432	443	1402	733	623	1775	521
h1SMcG0001042	1219	1025	2441	987	1204	3086	1039	1124	977	1063	2525	1809	1021	3739	1092
h1SMcG0001043	1307	1561	3101	424	463	1722	193	327	255	239	255	520	214	432	194
h1SMcG0001045	10	14	31	26	2	38	14	18	27	11	10	16	8	53	29
h1SMcG0001046	21	4	49	17	24	80	21	9	21	7	9	15	10	73	18
h1SMcG0001047	9	72	152	92	26	225	41	41	96	57	14	95	99	246	79
h1SMcG0001048	0	17	14	0	0	22	16	0	3	22	15	5	0	28	10
h1SMcG0001050	261	171	552	273	184	673	213	261	222	262	367	350	260	831	202
h1SMcG0001051	63	36	82	84	108	128	34	101	44	83	142	87	77	110	54
h1SMcG0001052	1538	1416	2837	1739	1563	3982	1898	1979	1377	1410	2347	2065	1534	4959	1431
h1SMcG0001053	1557	1553	2681	1356	1214	3294	1245	1617	1250	1367	2605	1773	1163	3280	875
h1SMcG0001054	6	22	44	16	16	55	17	13	10	6	22	14	19	64	17
h1SMcG0001055	633	781	1575	633	688	1992	691	836	615	730	999	956	687	2122	614
h1SMcG0001056	209	163	415	220	99	586	190	187	259	109	260	177	329	1380	398
h1SMcG0001057	14	16	106	34	5	168	67	118	60	63	6	59	35	239	43
h1SMcG0001058	1617	1688	4006	1806	1597	5374	1834	1829	1792	1976	3205	2890	2273	6982	2082
h1SMcG0001059	11	14	36	65	5	51	31	35	18	25	13	19	53	62	15
h1SMcG0001060	150	247	326	196	235	475	217	208	171	224	346	305	290	662	159
h1SMcG0001061	16	37	39	18	3	70	6	15	24	27	6	13	3	63	24
h1SMcG0001062	1706	1464	3493	1689	1394	5105	1303	1670	1732	1355	2420	2447	1532	5852	1601
h1SMcG0001065	311	307	546	321	397	669	321	316	288	250	546	492	363	941	264
h1SMcG0001066	1084	1015	2209	1321	1058	3216	1137	1155	994	1031	1827	1728	1035	2993	756
h1SMcG0001067	251	317	552	269	214	773	229	315	281	299	293	280	297	655	180
h1SMcG0001068	889	1104	2326	1005	734	3115	938	1186	1151	788	1320	1504	1100	4033	1065
h1SMcG0001069	129	84	239	137	70	342	116	119	133	89	190	166	133	438	130
h1SMcG0001074	460	553	1422	450	322	1750	579	657	694	446	494	811	493	2121	603
h1SMcG0001077	96	203	326	162	146	396	231	135	201	230	242	213	136	450	171
h1SMcG0001078	2841	2622	4936	2752	2180	7254	2350	2833	2531	2208	3094	3341	2924	8075	2338
h1SMcG0001080	10	28	27	10	1	30	14	17	9	5	2	12	0	24	12
h1SMcG0001081	824	996	1895	953	988	2465	1055	1215	990	782	2090	1421	1023	2950	927
h1SMcG0001082	9546	10117	27706	11253	6642	40296	10665	11147	14030	8603	8325	16064	9980	43242	11344
h1SMcG0001083	68	147	194	77	135	292	83	134	117	95	92	166	156	340	113
h1SMcG0001084	32	71	87	12	48	139	60	68	39	114	107	75	75	210	41
h1SMcG0001085	259	330	792	239	213	939	308	408	329	413	355	455	319	1282	353
h1SMcG0001086	290	454	1020	519	415	1269	493	547	506	407	908	671	633	1584	467
h1SMcG0001087	19	49	86	58	24	90	49	16	43	36	13	60	28	121	39
h1SMcG0001088	117	124	254	110	159	352	150	103	146	162	89	170	214	420	125
h1SMcG0001089	294	314	528	240	329	641	158	222	216	240	327	322	241	784	260
h1SMcG0001090	512	298	623	478	389	913	461	481	369	428	901	568	446	1056	355
h1SMcG0001092	1420	1377	3353	1497	1404	4563	1509	1612	1598	1450	2587	2421	1368	4298	1174
h1SMcG0001094	357	304	693	498	365	1010	396	411	395	377	874	530	474	1580	486
h1SMcG0001095	78	62	173	126	101	229	57	150	106	90	171	155	136	466	125
h1SMcG0001097	194	220	368	220	129	485	175	187	178	196	353	229	227	611	222
h1SMcG0001098	1074	1251	3501	1396	451	4875	1362	1337	1723	1260	217	1580	1485	6550	1833
h1SMcG0001100	764	752	1641	834	436	2100	759	834	754	704	254	874	771	2924	809
h1SMcG0001101	1130	1063	2320	1123	800	2768	1071	1429	1180	903	1155	1495	1309	3459	1027
h1SMcG0001102	489	456	1032	447	403	1466	428	693	511	530	620	745	445	1899	472
h1SMcG0001103	512	705	2004	682	108	2407	829	697	913	563	91	718	657	3408	906
h1SMcG0001104	932	979	1714	1236	1052	2185	985	1026	786	1214	1330	1231	1371	2613	841
h1SMcG0001107	1	23	62	10	2	74	4	7	15	11	2	21	8	98	16
h1SMcG0001109	449	425	1093	548	429	1538	513	528	577	493	612	680	551	1944	537
h1SMcG0001110	2635	2561	6853	3224	2384	10087	3065	3163	3774	2624	5314	4695	3126	12997	3726
h1SMcG0001112	89	47	92	28	35	79	6	10	10	1	7	9	0	21	18
h1SMcG0001114	248	109	290	201	124	394	113	171	148	190	152	184	154	440	91
h1SMcG0001115	205	316	578	316	167	792	260	190	326	348	386	396	196	1084	318
h1SMcG0001116	3905	4337	9956	4315	4131	13196	4361	4934	4852	4254	7026	6367	4711	16993	4641
h1SMcG0001117	311	269	561	360	426	807	373	638	365	359	750	462	427	985	276
h1SMcG0001118	439	403	1066	656	505	1579	608	652	613	520	335	570	935	2377	609
h1SMcG0001119	48	73	193	135	62	276	127	133	76	113	187	132	171	389	112
h1SMcG0001120	343	343	629	264	253	796	287	375	333	256	189	359	348	918	261
h1SMcG0001122	2119	2131	5534	2006	2042	7534	2042	2393	2585	1889	4765	3779	2206	9095	2745
h1SMcG0001123	0	0	23	17	0	31	5	15	11	0	0	11	12	30	2
h1SMcG0001124	275	394	815	400	159	1198	339	635	424	386	262	466	306	1373	423
h1SMcG0001125	140	49	218	151	102	295	90	65	92	47	174	126	77	287	85
h1SMcG0001132	45	43	61	61	3	64	5	30	32	6	22	30	44	72	20
h1SMcG0001133	403	342	717	412	320	960	341	422	311	242	509	416	389	1207	389
h1SMcG0001134	270	242	705	417	336	1059	355	310	387	246	583	545	636	1564	461
h1SMcG0001137	34	42	85	54	0	150	32	74	31	44	2	38	44	134	34
h1SMcG0001138	962	979	1947	1000	1190	2738	885	1145	972	782	2856	1433	1192	3197	985
h1SMcG0001139	27	14	19	4	11	34	15	11	18	19	3	12	10	39	17
h1SMcG0001140	12309	10465	19991	10250	12051	28730	9410	11451	9668	11098	24592	16160	11757	32536	10224
h1SMcG0001142	664	698	1526	565	428	1869	462	564	587	445	717	788	603	1510	476
h1SMcG0001143	3	22	64	18	0	72	32	5	18	8	0	16	11	78	18
h1SMcG0001144	454	560	1393	752	580	1849	615	726	652	493	1061	863	683	2050	566
h1SMcG0001146	0	12	16	18	0	29	3	0	10	12	8	35	25	48	20
h1SMcG0001147	8	9	26	0	8	30	27	3	14	7	1	4	17	40	10
h1SMcG0001149	448	252	718	403	475	1176	477	333	448	337	853	652	642	1782	492
h1SMcG0001151	94	53	131	67	48	216	79	109	72	96	146	126	84	287	83
h1SMcG0001152	256	435	801	409	274	913	294	219	248	257	282	343	474	1181	370
h1SMcG0001153	572	552	817	471	435	1045	412	480	415	529	492	445	634	1720	522
h1SMcG0001154	1049	966	1950	788	779	2594	841	1021	802	800	1853	1239	1111	2941	898
h1SMcG0001155	30	61	179	62	23	167	35	59	84	87	34	74	67	272	85
h1SMcG0001156	41	52	87	48	26	123	36	54	46	78	41	57	87	140	43
h1SMcG0001161	121	73	362	183	46	465	184	153	170	64	133	216	153	517	149
h1SMcG0001162	179	182	317	226	226	458	164	233	145	231	379	260	237	532	155
h1SMcG0001163	322	355	657	329	306	864	278	371	281	269	310	374	378	1074	274
h1SMcG0001165	435	450	925	476	546	1279	352	406	466	356	790	583	384	1260	407
h1SMcG0001166	70	174	157	97	65	234	57	77	62	40	114	107	119	217	48
h1SMcG0001170	1115	1065	1991	1361	1257	2869	1192	1497	1047	1275	2643	1588	1748	4554	1356
h1SMcG0001171	0	15	37	2	0	36	26	17	13	12	2	13	7	66	21
h1SMcG0001172	1389	1208	2050	1345	1164	2847	1284	1377	1073	1378	1419	1602	1448	3334	1032
h1SMcG0001175	1402	1215	3042	1418	1292	4167	1277	1050	1370	1193	1605	1885	1315	5359	1532
h1SMcG0001176	274	254	472	217	258	629	220	298	186	254	409	315	309	761	223
h1SMcG0001178	228	341	612	349	279	844	285	310	346	344	746	528	362	1053	316
h1SMcG0001179	18	5	25	9	6	35	6	2	13	24	2	7	6	31	11
h1SMcG0001180	303	293	747	355	217	1016	362	500	383	261	493	528	433	1507	384
h1SMcG0001183	2186	2506	7626	2830	2240	11483	3483	3073	4167	3019	5630	5529	4132	16705	4935
h1SMcG0001184	704	763	1666	642	725	2254	590	666	739	566	771	893	741	2390	669
h1SMcG0001185	8	13	45	11	32	86	16	38	17	9	1	21	4	79	31
h1SMcG0001186	545	509	723	185	298	486	55	147	77	118	265	181	37	93	48
h1SMcG0001187	63	113	397	144	97	391	182	201	162	106	108	164	200	708	178
h1SMcG0001188	3923	3979	9716	4399	3144	13707	4288	3920	4557	3380	7262	6469	4449	17712	4943
h1SMcG0001189	13267	13066	31271	14060	14332	42308	13136	15227	15646	12766	30404	22413	14661	48749	14726
h1SMcG0001191	875	923	1751	858	662	2308	815	1007	879	799	1628	1179	930	2642	769
h1SMcG0001193	57	50	87	34	2	96	27	37	34	28	14	34	64	143	39
h1SMcG0001194	1078	1269	2673	1219	774	3676	1136	1143	1258	916	1258	1531	1093	4771	1290
h1SMcG0001195	336	293	480	237	184	634	250	183	219	263	119	212	321	691	183
h1SMcG0001196	8	16	39	6	1	29	12	22	16	12	0	9	0	71	24
h1SMcG0001198	410	553	941	637	616	1601	541	647	546	470	1160	826	442	1607	454
h1SMcG0001199	35	3	11	2	16	50	8	18	17	26	0	25	0	6	4
h1SMcG0001200	10	12	41	21	2	25	12	9	18	19	8	21	2	29	14
h1SMcG0001201	20	40	60	29	39	74	40	32	26	34	47	38	31	77	24
h1SMcG0001204	678	740	1361	679	629	1582	302	487	415	491	739	676	625	1590	485
h1SMcG0001205	303	365	643	178	237	829	194	212	183	211	228	260	243	598	174
h1SMcG0001206	3191	3133	5966	4593	3122	14825	4992	3503	4732	3805	3608	4689	5080	20421	5804
h1SMcG0001207	2119	2022	3629	3296	1774	10273	3827	2636	3070	2961	2199	2962	4379	14150	4133
h1SMcG0001208	1682	1209	2547	2693	2418	6450	2631	2137	2339	1913	4564	2405	3005	10007	2609
h1SMcG0001209	4317	3932	6683	6001	5844	17879	6433	4992	5607	5066	8446	5428	7576	26482	7871
h1SMcG0001210	7415	7224	15682	9791	8085	31189	8954	8270	9680	7833	17656	12085	10976	39978	11922
h1SMcG0001212	345	254	600	239	178	757	206	265	247	231	204	319	215	663	189
h1SMcG0001213	42	23	120	29	4	184	30	36	50	15	7	41	12	247	66
h1SMcG0001214	265	265	382	152	121	422	139	246	120	182	264	189	30	111	36
h1SMcG0001215	407	569	1129	472	578	1584	447	508	538	528	769	714	557	1910	525
h1SMcG0001216	387	410	776	525	654	1385	502	651	464	414	1067	742	433	1170	333
h1SMcG0001218	204	222	199	175	189	287	131	172	109	143	247	169	152	396	65
h1SMcG0001220	64	97	173	54	199	209	95	52	85	120	97	117	94	234	59
h1SMcG0001221	130	81	230	125	81	275	126	97	108	93	113	130	174	402	90
h1SMcG0001222	1363	1385	3699	989	672	5107	1373	1398	1594	1110	419	1494	1542	7097	2103
h1SMcG0001223	813	843	2094	836	749	2702	870	831	958	791	1091	1276	740	3446	869
h1SMcG0001227	2782	2373	3914	2295	3029	5459	2146	2579	1856	2608	6356	3055	2549	6768	1981
h1SMcG0001228	501	480	1022	525	543	2021	787	908	678	738	617	890	636	2367	747
h1SMcG0001229	198	116	338	155	167	464	154	187	164	111	245	243	217	510	187
h1SMcG0001230	668	506	1071	437	434	1201	265	397	354	235	528	508	571	1609	493
h1SMcG0001231	275	408	815	322	231	1128	382	429	418	290	653	555	429	1394	390
h1SMcG0001233	410	344	730	471	360	1082	335	529	284	271	638	570	509	1076	322
h1SMcG0001234	316	397	546	264	129	579	247	282	201	241	326	275	432	963	243
h1SMcG0001235	245	211	307	130	143	432	163	212	157	211	384	246	157	625	163
h1SMcG0001236	363	387	621	282	253	948	293	321	303	262	498	466	275	1077	342
h1SMcG0001237	447	692	1589	662	583	1856	683	705	722	554	960	983	687	2346	714
h1SMcG0001238	1225	1226	2961	1250	854	3519	1220	1465	1421	1153	969	1520	1341	4392	1157
h1SMcG0001241	407	384	850	592	677	948	448	475	365	332	804	625	613	1259	356
h1SMcG0001242	181	177	364	229	201	520	161	240	145	231	269	251	208	544	219
h1SMcG0001243	828	667	2459	904	535	2918	885	907	989	773	389	1273	896	3319	941
h1SMcG0001246	118	96	363	231	149	551	259	160	222	142	147	210	225	789	206
h1SMcG0001247	29	55	197	56	11	251	59	66	85	62	30	87	98	330	84
h1SMcG0001248	446	448	789	461	582	1136	423	428	403	350	532	544	575	1570	493
h1SMcG0001249	20	41	128	68	49	149	44	57	50	37	64	97	81	222	64
h1SMcG0001250	76	84	192	56	37	286	74	114	125	32	33	86	92	351	85
h1SMcG0001251	263	197	483	213	128	623	270	268	218	184	380	323	275	767	259
h1SMcG0001252	986	703	2158	813	567	2343	798	863	868	242	317	406	847	2637	738
h1SMcG0001253	599	525	1776	692	246	2453	802	864	918	539	496	949	695	2592	714
h1SMcG0001254	286	315	796	299	168	1138	310	295	427	227	236	480	291	1417	369
h1SMcG0001255	835	881	1837	942	981	2505	843	884	864	962	1815	1348	1048	2942	886
h1SMcG0001257	24	20	12	3	0	17	0	10	10	0	9	15	3	28	6
h1SMcG0001259	1293	1439	5072	2051	401	7381	1687	1776	2509	1425	289	1884	1777	9464	2662
h1SMcG0001261	491	582	1325	561	321	1751	586	609	584	460	559	791	588	2533	659
h1SMcG0001262	12	14	53	18	1	82	51	25	27	2	7	16	22	81	23
h1SMcG0001263	94	60	203	123	100	362	155	100	109	136	117	162	136	474	119
h1SMcG0001264	517	523	1467	746	291	2032	564	773	735	524	500	872	776	2320	627
h1SMcG0001266	665	645	1082	692	535	1313	562	802	596	605	1329	921	749	1771	520
h1SMcG0001267	163	203	382	271	190	530	177	235	199	217	164	244	265	672	159
h1SMcG0001269	21	0	45	6	0	66	11	20	22	13	2	20	0	66	27
h1SMcG0001270	480	735	2044	847	572	2765	667	803	907	467	1193	1096	861	3170	899
h1SMcG0001272	36	42	78	74	48	112	32	38	43	41	56	70	45	119	39
h1SMcG0001273	252	351	556	273	417	797	302	288	295	241	810	470	276	1016	279
h1SMcG0001274	321	397	915	492	280	1255	373	418	440	235	331	384	381	1477	404
h1SMcG0001275	3837	4148	9512	4288	2543	14720	4295	4488	4765	4049	1346	5255	4816	19519	5259
h1SMcG0001277	159	212	416	202	117	586	214	221	201	155	124	276	211	799	187
h1SMcG0001278	1410	1433	2961	1521	1219	4331	1422	1575	1502	1320	1912	2059	1432	5695	1744
h1SMcG0001279	791	687	2044	978	712	3331	862	1119	1187	844	1106	1341	919	3417	880
h1SMcG0001280	635	622	1706	621	350	2381	751	849	877	631	514	930	730	2815	781
h1SMcG0001281	922	857	1985	1053	734	2798	732	1050	989	746	1561	1427	943	3649	1054
h1SMcG0001283	2801	2560	5728	2628	2581	8074	2859	2944	2976	2382	5936	4246	3044	9096	2581
h1SMcG0001284	144	189	327	160	131	489	96	177	184	161	180	256	147	525	143
h1SMcG0001287	158	173	340	117	228	476	125	192	142	118	250	207	215	559	126
h1SMcG0001288	2889	3004	9850	3666	1554	13786	3409	3764	4651	3066	2356	4927	3297	16552	4446
h1SMcG0001290	1474	1425	4114	1304	1130	4795	1263	1498	1523	1088	1964	2067	1279	5205	1512
h1SMcG0001291	1328	1518	2911	1417	1210	3945	1440	1339	1398	1343	1680	1559	1323	4762	1235
h1SMcG0001293	108	196	404	213	146	487	184	254	176	132	391	217	210	709	190
h1SMcG0001295	427	650	1299	567	420	1688	566	702	621	538	521	805	701	2259	633
h1SMcG0001297	225	120	251	192	115	327	247	207	102	138	439	209	158	403	139
h1SMcG0001299	10	30	59	19	8	82	49	21	36	17	6	17	39	112	35
h1SMcG0001300	715	585	1492	798	368	2248	764	892	744	654	71	720	883	2828	821
h1SMcG0001301	251	160	368	219	182	533	198	164	178	168	268	282	255	673	170
h1SMcG0001302	176	111	254	159	223	348	80	126	108	124	202	184	145	422	128
h1SMcG0001303	668	614	1623	630	624	2038	816	909	786	592	677	882	925	2553	721
h1SMcG0001304	783	817	2093	1029	781	2956	1032	894	1013	730	1666	1331	1005	3605	1108
h1SMcG0001306	182	96	403	110	152	548	166	101	198	187	149	223	112	599	183
h1SMcG0001307	142	126	222	103	159	303	88	157	132	143	330	192	102	421	120
h1SMcG0001308	167	344	734	360	389	1039	345	352	329	244	968	557	357	1217	358
h1SMcG0001309	855	508	1004	752	893	1459	591	649	502	780	1762	958	917	1976	511
h1SMcG0001314	5859	5510	13430	5522	4965	17273	5490	5818	6227	5237	10771	8536	6289	22816	6284
h1SMcG0001315	0	16	27	27	19	60	18	20	18	34	44	31	10	72	14
h1SMcG0001316	55	62	149	71	55	142	72	64	62	70	45	83	63	200	46
h1SMcG0001317	157	170	324	212	123	422	154	157	136	168	200	195	158	470	131
h1SMcG0001318	495	450	639	342	404	874	333	435	323	508	777	537	399	1102	334
h1SMcG0001319	699	519	1812	766	428	2964	730	860	957	568	987	1276	786	3454	1054
h1SMcG0001320	697	714	1450	751	886	1999	640	808	660	699	1472	926	781	2291	643
h1SMcG0001321	43	80	77	114	74	128	75	62	49	57	122	74	104	122	55
h1SMcG0001323	313	232	598	311	300	815	414	421	312	354	555	410	386	1153	308
h1SMcG0001325	158	84	343	189	169	531	187	150	167	276	162	196	142	602	154
h1SMcG0001327	25	16	32	14	3	53	27	51	28	1	61	45	22	58	18
h1SMcG0001328	66	46	50	55	51	88	49	54	29	75	85	60	85	120	50
h1SMcG0001332	510	532	1674	769	508	2168	739	846	854	757	825	1020	873	2860	797
h1SMcG0001333	269	229	470	260	205	691	238	285	238	314	401	367	276	888	260
h1SMcG0001334	97	127	168	97	104	226	130	102	80	69	118	119	146	266	66
h1SMcG0001336	775	672	1321	810	794	1762	710	801	637	778	1676	1039	799	2381	654
h1SMcG0001337	246	233	374	131	231	506	213	153	163	173	303	246	214	649	163
h1SMcG0001339	204	237	293	89	68	236	15	38	23	38	109	77	82	179	62
h1SMcG0001343	1760	1501	2817	1778	1477	4283	1809	1827	1495	1558	1674	2141	2469	5858	1625
h1SMcG0001344	261	196	556	277	112	744	263	250	268	209	239	359	267	863	274
h1SMcG0001345	3	1	39	15	0	35	9	30	19	0	0	10	9	62	9
h1SMcG0001346	6487	6215	16946	5260	5024	16446	5549	6607	6660	5652	12496	9252	6378	21088	6169
h1SMcG0001348	1813	2083	5577	2277	1186	7621	2227	2146	2506	2083	1729	3110	2418	8563	2632
h1SMcG0001350	254	327	413	226	247	548	264	283	180	310	486	287	310	882	229
h1SMcG0001353	194	327	660	290	221	935	296	403	325	263	174	456	349	1267	300
h1SMcG0001354	996	837	1815	862	608	2445	936	1001	910	753	1014	1074	1178	3174	875
h1SMcG0001356	1971	1703	3267	1607	1309	4741	1358	1676	1600	1580	2431	2132	2018	6056	1673
h1SMcG0001358	5206	5600	16900	4708	3193	20151	4535	5249	6243	4645	4860	8297	4157	16976	4994
h1SMcG0001359	1104	989	1898	934	1087	2333	998	1169	846	1226	1995	1361	1264	2637	815
h1SMcG0001360	185	47	165	96	79	225	93	135	80	140	172	139	74	261	56
h1SMcG0001361	261	314	870	639	378	1458	425	398	470	436	640	706	480	1985	649
h1SMcG0001364	58	1	90	12	16	42	69	0	0	1	3	10	18	112	59
h1SMcG0001369	242	196	404	285	334	633	259	268	196	278	531	304	206	713	228
h1SMcG0001370	195	196	395	282	161	523	239	173	180	259	377	284	312	726	195
h1SMcG0001372	95	187	363	232	233	441	145	157	150	193	313	245	97	421	130
h1SMcG0001373	133	133	213	95	81	279	187	167	111	113	175	141	114	326	95
h1SMcG0001376	139	92	291	145	224	354	115	170	103	167	252	166	167	424	128
h1SMcG0001378	3	5	29	13	2	23	8	17	8	0	12	7	25	32	2
h1SMcG0001380	526	437	721	607	386	1196	402	363	337	592	838	685	385	1730	492
h1SMcG0001383	41	170	198	104	33	337	126	106	116	64	137	154	150	436	123
h1SMcG0001384	575	691	1488	677	511	2214	689	770	732	719	639	983	566	2310	687
h1SMcG0001385	16663	14754	26809	14901	14945	38607	12555	14723	11349	14222	23750	19131	9950	23662	7851
h1SMcG0001388	1359	1392	2190	1285	1428	3061	1239	1567	1033	1144	3752	1844	2186	6054	1518
h1SMcG0001390	56	39	175	33	38	201	56	53	87	72	16	69	59	270	83
h1SMcG0001391	48	12	26	4	1	30	0	7	20	25	13	13	6	74	13
h1SMcG0001392	45	70	200	34	15	265	71	74	98	39	11	65	101	292	87
h1SMcG0001395	7888	7933	13508	7970	8180	16856	7141	8683	6400	7318	15587	9998	9053	19224	5582
h1SMcG0001396	821	1020	2302	958	524	3270	942	912	1159	970	504	1168	1110	4516	1192
h1SMcG0001397	1297	1389	3577	1679	1167	5207	1648	1521	1846	1153	1702	2165	1591	6519	1987
h1SMcG0001399	1676	1634	3634	1896	2196	5706	2276	2133	2005	1764	4773	2893	2298	7661	2210
h1SMcG0001400	61	50	172	57	69	285	116	111	94	88	149	134	128	344	85
h1SMcG0001401	803	743	1404	631	918	2052	726	924	646	758	1248	907	881	2375	614
h1SMcG0001402	1191	1044	1860	1199	1105	2771	1203	1204	1030	1054	2924	1658	1303	3196	910
h1SMcG0001403	1225	1071	1810	1102	1155	2837	1164	1327	1139	1056	2114	1523	1157	3606	1109
h1SMcG0001404	498	432	1321	510	547	1924	567	588	729	549	874	838	557	2495	698
h1SMcG0001405	1048	1316	3582	1374	791	5414	1521	1350	1854	1431	605	1847	1439	7500	2124
h1SMcG0001406	296	264	648	225	151	837	234	393	298	144	173	307	248	1092	249
h1SMcG0001407	29	38	52	32	23	80	36	20	32	81	37	52	27	101	31
h1SMcG0001408	1234	1235	3452	1450	1004	4639	1549	1428	1668	1235	2087	2235	1541	5968	1586
h1SMcG0001409	132	109	266	128	73	395	96	94	113	82	195	155	132	509	97
h1SMcG0001410	556	701	2040	853	494	2914	813	935	979	617	535	1128	848	4334	1209
h1SMcG0001411	165	124	421	212	86	526	139	166	216	176	156	225	172	689	181
h1SMcG0001412	824	847	2075	866	419	2994	914	1016	966	685	826	1188	950	3838	1049
h1SMcG0001413	1162	923	2067	1170	1283	2852	1122	1174	954	967	2326	1613	1454	4090	1213
h1SMcG0001414	40	26	59	29	4	74	5	39	25	30	2	25	5	91	20
h1SMcG0001415	132	75	238	161	255	336	91	166	81	153	231	152	207	422	89
h1SMcG0001416	909	747	1859	842	820	2675	1025	890	869	1046	1688	1311	1424	3682	1064
h1SMcG0001417	1306	1244	2074	876	1077	2935	959	972	944	954	2130	1405	1133	3939	1066
h1SMcG0001419	216	172	297	18	9	75	39	33	8	17	20	34	22	39	11
h1SMcG0001420	38	14	35	0	0	8	0	0	1	0	0	1	42	109	41
h1SMcG0001424	306	375	512	221	228	715	294	375	217	281	219	380	382	1034	291
h1SMcG0001426	341	313	566	137	213	387	116	130	78	140	120	174	289	484	125
h1SMcG0001427	2034	1534	3192	1522	1799	4043	1256	1759	1355	1488	2771	1976	1463	4137	1182
h1SMcG0001428	649	582	1153	597	423	1540	402	639	482	582	951	746	644	1734	502
h1SMcG0001429	1782	1449	3502	1625	1703	4850	1509	1731	1637	1524	3483	2525	1637	5547	1618
h1SMcG0001430	2433	2125	5167	2172	1813	7079	1269	1674	1596	1592	2555	2579	928	2888	1158
h1SMcG0001431	4	17	43	39	46	55	46	20	44	7	57	35	25	87	23
h1SMcG0001432	356	381	973	504	424	1344	572	474	497	345	602	693	487	1642	429
h1SMcG0001433	177	118	302	104	137	392	138	114	112	152	111	162	310	704	188
h1SMcG0001434	96	114	191	124	134	279	87	89	102	70	131	119	177	295	74
h1SMcG0001437	17	9	26	20	4	34	17	8	13	3	7	17	5	57	12
h1SMcG0001439	713	459	844	544	589	1240	482	585	474	572	1502	793	782	1520	534
h1SMcG0001440	278	350	725	299	127	1074	336	302	373	343	412	491	392	1487	394
h1SMcG0001441	433	295	628	272	269	782	283	289	312	258	342	423	247	961	226
h1SMcG0001443	162	197	504	229	256	632	177	292	262	167	250	300	200	793	209
h1SMcG0001444	62	128	291	82	21	427	118	150	172	77	37	108	119	570	109
h1SMcG0001447	956	1196	1941	1053	677	2663	802	1117	870	878	583	1123	1566	3562	984
h1SMcG0001448	97	134	427	179	124	687	263	129	230	190	202	285	310	867	225
h1SMcG0001449	489	379	686	334	430	1057	358	569	323	454	741	583	388	1065	319
h1SMcG0001450	483	623	1651	650	320	2358	630	800	883	467	294	837	644	2976	869
h1SMcG0001452	6019	5720	12388	7011	5526	20831	6294	6128	6364	6059	7689	8254	8487	29595	8516
h1SMcG0001453	153	119	261	139	106	338	136	164	118	123	238	202	158	424	121
h1SMcG0001454	294	183	653	342	159	992	266	297	322	154	67	317	227	1162	329
h1SMcG0001455	95	95	140	56	57	190	63	98	48	65	152	96	121	264	72
h1SMcG0001456	15	64	88	70	25	124	68	47	60	87	53	42	70	111	40
h1SMcG0001457	1505	1665	3852	1691	1514	5337	1399	1623	1690	1109	1693	2031	1609	5113	1509
h1SMcG0001458	416	136	362	290	235	554	307	208	207	235	615	326	414	784	231
h1SMcG0001459	16	26	27	8	16	21	7	24	14	18	14	24	0	26	15
h1SMcG0001463	2	0	10	5	7	18	1	25	11	0	20	7	12	20	6
h1SMcG0001465	0	6	8	7	0	16	8	3	15	0	0	11	12	53	18
h1SMcG0001466	717	732	1651	721	656	2404	848	873	916	643	627	958	979	2910	883
h1SMcG0001473	107	108	197	142	83	217	46	70	48	57	213	133	137	336	92
h1SMcG0001474	37	30	83	54	23	82	17	64	43	58	97	65	32	129	31
h1SMcG0001475	1293	1339	2741	1228	880	3829	1174	1417	1283	931	1720	1578	1120	4413	1215
h1SMcG0001477	311	165	359	205	221	579	218	226	179	172	208	199	276	867	216
h1SMcG0001478	3357	3628	9012	4292	2978	14164	4333	4460	4746	3680	4250	5656	5236	20755	5738
h1SMcG0001479	282	308	603	231	215	833	308	280	312	297	377	477	315	970	294
h1SMcG0001481	1273	1277	2346	1307	1125	3180	1129	1163	1185	1235	2282	1811	1265	4416	1213
h1SMcG0001482	61	178	510	181	173	718	271	277	253	266	90	220	287	814	284
h1SMcG0001483	23	31	95	50	5	113	44	31	43	21	18	32	68	141	38
h1SMcG0001484	30	33	27	19	24	29	10	12	17	5	21	26	27	50	14
h1SMcG0001485	1695	1496	2809	1748	2166	3943	1635	1590	1420	1849	4622	2315	2471	6201	1844
h1SMcG0001486	26504	27609	68304	28482	26800	92891	26299	29318	30103	26422	61679	45388	27351	107119	32496
h1SMcG0001487	198	504	886	385	149	1473	382	626	472	426	398	585	331	1864	530
h1SMcG0001488	24440	21931	47443	22980	23020	67028	21667	24230	21058	22755	45445	33399	24917	79221	24802
h1SMcG0001489	809	590	1641	899	841	2093	845	692	829	689	1835	1192	874	2813	751
h1SMcG0001492	1067	895	1800	894	894	2352	705	802	794	717	1199	1114	802	2357	704
h1SMcG0001495	52	41	79	55	17	122	34	53	37	35	57	47	22	125	33
h1SMcG0001496	192	145	261	142	111	314	160	121	98	89	128	169	142	365	93
h1SMcG0001497	747	1016	2250	1043	431	3452	1099	1089	1099	784	799	1367	1035	4238	1242
h1SMcG0001498	1171	1308	3142	1381	829	4216	1293	1507	1524	1049	1373	1827	1316	4640	1234
h1SMcG0001500	3474	2995	5856	3124	2958	8326	3151	3261	2835	3209	5638	4246	3532	10497	2871
h1SMcG0001501	803	787	1394	786	679	1930	633	767	646	805	1461	992	1012	2289	721
h1SMcG0001506	1303	1117	2125	1363	1241	2935	1295	1392	982	1448	2462	1626	1244	3606	991
h1SMcG0001507	324	531	805	442	249	1002	579	343	366	361	516	483	413	1222	363
h1SMcG0001508	377	410	561	428	501	799	496	290	350	412	817	514	560	936	253
h1SMcG0001509	0	0	135	61	275	100	0	158	0	58	296	82	0	66	41
h1SMcG0001510	812	689	2084	916	495	2938	721	913	1027	696	1043	1292	1000	3242	967
h1SMcG0001511	671	788	1731	821	386	2836	774	645	908	535	853	1098	902	3976	1085
h1SMcG0001512	1229	1304	3367	1472	814	4776	992	1018	1081	1080	935	1602	1049	4157	1404
h1SMcG0001513	18	6	57	15	0	66	17	34	25	5	0	12	19	73	24
h1SMcG0001514	28	66	146	69	85	173	98	69	80	39	172	118	86	244	69
h1SMcG0001515	12	7	27	5	16	19	11	0	11	0	26	21	0	34	9
h1SMcG0001516	54	27	148	66	23	172	61	144	75	11	13	74	66	230	60
h1SMcG0001517	0	1	30	11	0	41	34	20	18	11	22	36	13	74	30
h1SMcG0001519	47	34	31	23	2	33	10	11	16	2	24	19	31	48	9
h1SMcG0001520	38	18	57	15	7	90	23	27	29	3	34	30	53	117	29
h1SMcG0001521	1	3	28	26	0	13	16	0	14	7	2	10	0	37	10
h1SMcG0001522	565	706	1436	754	577	2002	600	559	639	587	1058	1001	823	2891	751
h1SMcG0001523	595	531	1022	653	565	1510	545	571	502	392	869	720	707	1905	574
h1SMcG0001524	1257	1111	2489	1442	1073	3537	1139	1459	1315	1415	2037	1809	1501	4475	1256
h1SMcG0001526	0	46	174	114	0	211	46	91	73	163	11	80	114	249	134
h1SMcG0001528	121	55	93	0	79	167	98	40	37	18	165	82	54	217	0
h1SMcG0001529	1095	785	1867	991	611	3265	977	957	976	765	1357	1344	1206	5006	1374
h1SMcG0001530	347	200	504	324	260	683	325	293	236	229	440	402	267	877	242
h1SMcG0001531	1070	872	2543	1334	640	3799	1075	1368	1333	939	869	1482	1335	5049	1479
h1SMcG0001532	0	26	65	7	0	95	60	74	50	0	0	16	0	150	29
h1SMcG0001533	146	124	283	106	187	322	128	102	137	100	123	156	59	422	130
h1SMcG0001534	385	334	718	356	347	925	409	313	343	246	848	430	409	1102	315
h1SMcG0001535	44	1	40	14	19	14	15	13	11	8	65	14	45	86	23
h1SMcG0001537	29	42	55	23	3	80	18	12	23	12	1	21	4	90	30
h1SMcG0001538	10	18	63	9	1	91	24	30	33	7	3	20	30	126	41
h1SMcG0001541	405	409	1090	367	362	1488	419	555	508	474	419	669	343	1962	500
h1SMcG0001542	0	7	0	0	145	0	6	0	0	70	571	185	0	22	0
h1SMcG0001543	1421	1893	4870	1795	941	6998	1821	1854	2286	1547	1152	2473	2146	9205	2623
h1SMcG0001544	30	105	219	101	115	260	105	138	117	53	149	93	119	377	108
h1SMcG0001546	57	25	15	22	14	30	3	27	10	11	14	9	5	54	17
h1SMcG0001547	1292	995	2176	1091	799	2823	1045	1220	943	1081	1143	1426	1271	3683	905
h1SMcG0001548	459	394	872	502	414	1250	516	485	421	634	951	644	567	1389	439
h1SMcG0001549	7	2	10	9	23	18	30	4	6	17	24	13	9	24	4
h1SMcG0001550	6	8	26	17	1	11	16	0	14	22	8	25	5	30	4
h1SMcG0001551	217	287	910	379	319	1225	415	288	412	270	299	537	448	1535	502
h1SMcG0001552	329	350	654	309	330	917	348	356	338	259	389	455	416	1092	329
h1SMcG0001553	9726	11110	31902	10449	7554	37608	8580	11154	12083	7912	11685	15176	10858	41938	12156
h1SMcG0001554	242	246	477	276	123	627	174	262	204	228	71	213	150	616	140
h1SMcG0001556	988	1005	3509	1271	364	5267	1055	1296	1743	851	289	1392	1241	6537	1818
h1SMcG0001557	2405	1790	3062	1780	2174	3399	1692	1871	1421	1708	4326	2315	1577	3086	984
h1SMcG0001558	307	313	562	328	335	831	271	266	238	294	316	431	29	35	16
h1SMcG0001559	181	120	241	105	113	323	66	71	57	78	253	138	88	150	55
h1SMcG0001560	538	517	1116	521	542	1452	564	431	528	453	949	674	582	1908	573
h1SMcG0001563	2555	2839	4993	1936	2023	8015	3787	2987	3094	3169	3993	3856	5382	18751	5536
h1SMcG0001564	208	213	522	213	166	673	292	312	188	260	140	252	452	1293	374
h1SMcG0001565	19	14	102	146	8	164	90	131	110	85	12	88	69	202	79
h1SMcG0001566	5	9	33	1	0	18	10	12	10	13	13	11	12	33	17
h1SMcG0001568	0	1	7	26	3	18	29	1	3	7	9	9	4	29	11
h1SMcG0001569	258	221	537	148	161	768	222	338	266	295	890	399	416	1136	290
h1SMcG0001570	69	0	0	42	0	68	0	23	0	0	0	11	57	79	0
h1SMcG0001572	1486	1315	3121	1421	1140	4571	1559	1532	1559	1434	2275	2167	1671	6351	1679
h1SMcG0001573	188	70	319	136	88	492	177	185	199	226	201	236	219	582	243
h1SMcG0001574	3556	3426	6285	3258	3530	9306	3818	3561	3352	3661	7301	4839	4642	12558	3629
h1SMcG0001575	73	111	117	76	41	190	66	140	100	65	74	98	46	115	38
h1SMcG0001577	50	46	183	92	101	270	97	111	75	81	215	119	128	388	84
h1SMcG0001579	0	0	10	12	31	26	23	5	8	17	16	9	4	24	9
h1SMcG0001580	4	17	16	26	2	46	17	8	18	52	16	18	6	43	10
h1SMcG0001581	273	213	773	278	241	1026	369	381	397	248	265	468	433	1407	347
h1SMcG0001582	231	211	389	193	190	480	166	224	204	137	331	247	201	573	164
h1SMcG0001584	69	126	291	80	170	353	109	127	141	89	119	161	92	545	127
h1SMcG0001585	951	1141	2746	1044	777	4092	1191	1221	1303	1033	1044	1647	1271	5168	1479
h1SMcG0001587	452	498	1458	664	664	2429	923	641	719	1369	1243	1538	622	3048	1014
h1SMcG0001589	117	127	327	97	68	393	118	96	151	78	170	181	172	523	127
h1SMcG0001590	433	411	1064	559	396	1415	526	549	462	442	518	669	606	1808	521
h1SMcG0001591	42	35	18	11	11	31	37	23	8	34	10	29	2	43	7
h1SMcG0001592	378	246	629	386	372	865	286	346	310	424	842	430	295	1095	274
h1SMcG0001594	128	99	219	79	92	280	96	69	114	47	89	131	158	337	101
h1SMcG0001595	4	6	31	2	0	59	2	5	10	43	0	4	0	41	17
h1SMcG0001596	120	26	177	34	41	227	79	33	77	57	9	52	67	350	93
h1SMcG0001597	224	247	791	419	373	973	388	410	361	244	395	423	796	2501	734
h1SMcG0001598	6	82	82	44	71	189	89	88	57	63	112	93	75	231	74
h1SMcG0001599	641	679	1390	834	710	2064	763	1017	803	650	880	1032	866	2829	770
h1SMcG0001600	12	28	73	37	1	117	20	22	34	60	1	23	40	111	33
h1SMcG0001601	265	299	530	336	310	637	277	287	270	146	428	384	344	881	262
h1SMcG0001604	108	112	167	70	160	166	110	84	49	86	231	110	55	214	58
h1SMcG0001605	16	33	96	37	0	151	9	39	50	46	0	22	27	182	41
h1SMcG0001606	3243	3771	8765	3631	1759	12538	3194	3712	3502	3344	1003	4031	3231	12300	3656
h1SMcG0001607	849	848	1782	879	750	2912	1008	1089	933	1089	1492	1284	1128	3971	1186
h1SMcG0001608	1629	1293	3673	2123	1643	6624	2065	1688	1971	1768	3049	2246	1852	7523	2661
h1SMcG0001609	24	43	138	39	2	200	66	60	76	76	8	63	36	254	55
h1SMcG0001610	22	28	60	28	0	82	1	16	21	23	1	13	23	67	29
h1SMcG0001611	0	26	37	15	0	64	6	15	13	2	8	16	0	65	23
h1SMcG0001612	607	678	2354	1226	440	4497	1248	1339	1075	918	475	930	1306	5060	1720
h1SMcG0001613	27	31	54	24	3	63	40	21	27	21	40	37	12	94	35
h1SMcG0001619	1976	1662	2956	1858	1414	3648	1418	1777	1489	1074	3876	2407	2026	4578	1589
h1SMcG0001620	29	32	154	91	28	211	92	115	62	137	100	94	44	121	33
h1SMcG0001621	47	13	77	22	5	94	13	21	23	4	17	17	2	86	26
h1SMcG0001622	3	27	64	64	5	90	42	57	56	45	6	31	76	166	45
h1SMcG0001623	1121	1175	3251	1836	1385	5576	1691	1830	1904	1750	2069	2347	2204	7427	2292
h1SMcG0001624	65	90	218	81	86	247	102	100	126	149	156	115	237	379	93
h1SMcG0001625	219	338	668	368	428	977	386	445	324	290	904	501	401	1004	333
h1SMcG0001627	451	291	711	300	273	1013	343	406	417	348	470	442	321	1273	357
h1SMcG0001628	71	55	110	75	28	126	32	37	40	31	25	33	56	158	48
h1SMcG0001630	728	515	1230	540	341	1637	615	624	593	610	377	655	722	2030	570
h1SMcG0001631	6561	6581	11580	7171	6766	17768	6233	7117	6230	6532	13013	9235	8069	21643	6707
h1SMcG0001632	848	783	1895	793	637	2712	715	803	928	630	805	1125	884	3199	898
h1SMcG0001633	1195	966	2481	1013	679	3337	1119	1173	1277	836	1448	1583	1180	4215	1265
h1SMcG0001634	493	696	1449	790	601	1816	681	860	737	753	641	837	781	2454	773
h1SMcG0001635	866	626	1359	862	794	1847	611	672	688	833	1346	945	793	2186	656
h1SMcG0001638	1190	896	2412	1246	1000	3288	1095	1126	1168	1267	891	1545	1074	4157	1117
h1SMcG0001639	583	520	1538	698	612	2300	684	680	776	587	1092	1030	874	3047	876
h1SMcG0001640	217	203	370	274	231	463	185	158	167	250	568	363	403	596	229
h1SMcG0001641	193	195	360	155	212	430	215	150	207	201	507	294	330	527	175
h1SMcG0001643	2627	2849	6331	3135	2658	9197	2912	3331	3168	2896	4244	4230	3139	12013	3448
h1SMcG0001644	11	40	101	11	27	134	25	40	31	39	23	44	4	140	35
h1SMcG0001645	81	40	97	27	66	132	32	31	61	90	27	60	34	185	45
h1SMcG0001646	67	68	79	91	67	128	47	34	38	73	119	92	117	274	89
h1SMcG0001647	305	206	284	203	225	530	246	176	198	227	383	322	329	795	210
h1SMcG0001649	523	478	1342	596	535	2083	559	657	735	686	1268	1141	717	2787	795
h1SMcG0001650	40	105	190	111	85	284	86	97	129	57	47	55	78	343	111
h1SMcG0001652	452	518	848	486	484	1024	434	405	340	530	703	582	462	1173	337
h1SMcG0001653	534	471	1323	460	385	1920	480	563	585	494	419	683	462	2217	643
h1SMcG0001654	14286	13213	26169	15066	17227	36185	13760	15200	12431	15732	35419	21104	14560	42053	13188
h1SMcG0001655	267	438	937	296	416	1202	333	511	436	333	391	562	542	1381	384
h1SMcG0001658	1285	1153	2400	1321	1185	3498	1319	1499	1231	1113	1959	1612	1605	4848	1311
h1SMcG0001660	365	411	861	348	299	1202	399	432	449	336	368	540	432	1573	424
h1SMcG0001661	1513	1268	2485	1346	1592	3481	1301	1459	1261	1566	3129	1812	1287	3916	1126
h1SMcG0001662	363	416	764	438	393	870	342	336	281	410	531	510	459	891	293
h1SMcG0001663	1106	1108	2021	998	1170	2568	813	1007	843	902	2700	1320	1049	3156	940
h1SMcG0001664	428	400	712	435	312	1156	322	421	416	361	393	565	417	1498	419
h1SMcG0001665	617	1402	5388	1569	807	6717	1415	1287	2456	1059	1645	2778	1325	8377	2204
h1SMcG0001667	8	38	12	15	0	33	4	18	7	0	16	14	11	32	8
h1SMcG0001668	717	778	1507	749	630	2097	740	883	709	754	1237	1077	794	2538	737
h1SMcG0001669	4263	5142	12432	5105	2603	15804	5010	5055	6483	3676	5874	7028	4522	19383	5711
h1SMcG0001670	7306	9080	26853	10025	5351	34419	8123	9582	12430	7024	13175	14745	8840	43800	13431
h1SMcG0001671	161	104	300	182	47	414	122	158	167	110	158	201	250	521	172
h1SMcG0001672	91	45	121	78	11	195	65	40	72	57	28	55	39	243	68
h1SMcG0001673	263	251	418	157	143	637	213	244	186	188	220	285	203	744	231
h1SMcG0001674	60	40	125	37	58	178	87	85	71	52	50	55	50	238	71
h1SMcG0001675	173	143	261	221	261	422	166	276	151	418	663	371	248	788	198
h1SMcG0001676	54	30	6	31	0	49	7	33	9	52	5	27	0	45	7
h1SMcG0001677	273	176	340	159	241	536	252	181	223	279	1023	500	332	1002	310
h1SMcG0001678	0	16	18	11	8	23	26	11	3	27	59	33	25	58	20
h1SMcG0001680	177	116	185	163	187	338	171	160	124	168	461	276	174	558	167
h1SMcG0001681	204	236	510	279	295	728	239	255	278	262	277	258	396	1079	310
h1SMcG0001682	1743	2312	7543	2366	681	10960	2312	2568	3777	1776	478	2945	2592	14463	3993
h1SMcG0001683	1453	1517	4080	1481	1006	5160	1302	1771	1688	1527	805	1839	1708	5835	1815
h1SMcG0001684	2843	3056	8992	3639	3398	12360	3213	3356	4228	2929	8425	5979	3408	15034	4647
h1SMcG0001685	345	327	378	200	289	610	337	241	235	247	526	375	424	735	198
h1SMcG0001688	31	19	67	25	62	40	3	26	2	1	11	9	11	25	14
h1SMcG0001689	56	63	138	128	107	199	58	50	88	133	154	124	71	254	65
h1SMcG0001690	222	266	325	216	194	503	223	188	163	213	374	262	194	630	193
h1SMcG0001691	85	119	192	94	40	221	52	61	73	108	99	110	179	257	73
h1SMcG0001692	90	172	251	114	54	301	160	241	108	86	182	160	187	438	126
h1SMcG0001693	171	123	275	190	202	396	169	187	142	121	191	200	200	593	143
h1SMcG0001694	39	42	126	45	11	111	35	44	49	31	27	48	54	178	38
h1SMcG0001695	6	4	51	14	0	33	2	3	19	0	0	17	2	46	22
h1SMcG0001697	45	83	184	84	7	206	61	89	82	91	6	69	72	309	95
h1SMcG0001698	111	67	184	102	49	175	121	118	87	74	179	122	135	288	59
h1SMcG0001699	114	164	215	138	123	299	152	148	135	87	208	198	149	330	100
h1SMcG0001700	81	49	70	62	68	92	49	71	38	89	141	65	85	130	38
h1SMcG0001701	11	1	27	10	3	37	4	11	13	28	23	19	12	50	11
h1SMcG0001702	2296	2160	5418	2278	1498	7865	2082	2115	2378	2045	3178	3503	2527	9776	2657
h1SMcG0001703	407	521	1340	602	315	2064	544	627	703	502	397	771	581	2752	739
h1SMcG0001704	86	112	316	170	122	357	147	112	142	139	328	229	199	439	116
h1SMcG0001706	259	298	714	467	426	1053	395	414	379	378	512	604	368	1334	374
h1SMcG0001708	23	13	31	6	33	21	0	16	6	3	15	21	4	42	18
h1SMcG0001709	48	133	165	80	30	173	78	106	80	72	73	79	60	201	52
h1SMcG0001710	3303	3826	13871	4449	1927	19307	4746	4482	6546	3639	2402	6227	4353	26347	7229
h1SMcG0001711	83	158	389	145	3	478	136	73	154	105	19	150	116	602	166
h1SMcG0001712	651	778	1277	776	627	1516	565	594	517	1021	1197	988	664	1873	610
h1SMcG0001713	32	10	65	24	47	69	20	29	18	51	75	30	13	100	31
h1SMcG0001714	242	165	498	237	157	617	228	182	242	192	403	303	265	801	237
h1SMcG0001715	1180	1249	3128	1364	957	4575	1371	1666	1588	1215	1586	2050	1480	5840	1704
h1SMcG0001717	563	528	863	414	423	1118	508	432	400	605	1575	652	636	1299	430
h1SMcG0001718	281	323	795	374	266	1116	431	479	381	362	673	539	386	1289	404
h1SMcG0001719	2391	2046	4457	2375	2267	5795	2110	2351	2166	2278	4593	3173	2271	7259	2049
h1SMcG0001720	60	51	182	66	21	233	37	88	87	32	14	80	73	244	75
h1SMcG0001721	15	31	84	45	18	104	89	58	34	43	38	75	68	180	50
h1SMcG0001722	332	353	775	369	246	1140	361	297	347	345	281	423	531	1391	349
h1SMcG0001723	788	893	2663	888	748	3227	925	1067	1141	1076	1469	1575	1157	4175	968
h1SMcG0001724	72	50	92	41	0	135	28	43	44	2	7	41	43	186	55
h1SMcG0001725	244	231	436	336	278	544	217	263	212	261	456	288	263	745	176
h1SMcG0001726	2	30	76	41	0	75	25	38	25	19	6	31	4	43	9
h1SMcG0001728	261	269	568	223	204	876	290	292	305	318	172	352	316	1233	337
h1SMcG0001729	105	91	225	100	41	297	81	92	123	127	189	150	146	491	123
h1SMcG0001730	16	8	40	8	5	70	11	11	22	11	27	27	23	70	19
h1SMcG0001731	0	4	42	32	1	83	7	11	17	11	10	19	5	63	18
h1SMcG0001732	28	53	179	37	1	226	81	79	98	57	7	68	51	240	91
h1SMcG0001733	0	1	28	30	0	26	8	19	20	18	3	18	11	31	7
h1SMcG0001734	10	23	91	28	9	81	28	22	38	31	9	39	7	118	49
h1SMcG0001735	41	29	91	15	29	94	63	26	43	9	29	49	9	94	22
h1SMcG0001736	136	130	244	114	69	310	102	99	122	95	111	161	126	419	116
h1SMcG0001737	34	31	48	36	90	71	47	36	42	10	76	47	41	79	25
h1SMcG0001738	765	498	1680	716	313	1970	659	742	763	477	538	833	483	2630	644
h1SMcG0001739	2346	2415	4008	1955	2277	5215	1778	2446	1739	1831	3458	2648	2382	6119	1914
h1SMcG0001740	2092	1780	4690	1867	1718	5667	1749	1861	1972	1719	4008	2801	1904	6452	1922
h1SMcG0001741	87	58	114	116	64	158	87	32	67	35	114	83	29	210	41
h1SMcG0001742	856	778	1900	913	913	2428	879	1040	967	808	1340	1243	1130	3113	905
h1SMcG0001744	9	11	37	16	5	101	12	20	26	9	3	27	35	98	22
h1SMcG0001746	0	10	14	14	0	23	0	5	4	17	0	5	20	26	4
h1SMcG0001747	139	65	184	135	43	258	97	81	103	40	166	173	89	366	124
h1SMcG0001748	1666	1541	3228	1539	1257	4470	1828	1868	1485	1688	2774	2230	2154	5850	1599
h1SMcG0001749	7	6	49	19	2	39	9	24	16	27	1	14	14	62	12
h1SMcG0001750	6257	6910	19511	6782	3777	23751	6549	7418	8245	5228	5586	9245	6693	27460	7970
h1SMcG0001751	263	441	1371	603	321	1977	489	470	753	448	579	813	628	2372	698
h1SMcG0001756	162	176	276	209	152	411	149	156	136	207	301	203	196	522	186
h1SMcG0001757	849	859	1491	713	783	1920	855	976	714	682	1428	1215	833	2463	655
h1SMcG0001759	1503	1876	6159	2295	1022	7950	2285	2198	3079	1898	1192	3032	2244	10530	2851
h1SMcG0001761	180	161	274	238	146	374	236	173	142	129	233	197	140	486	170
h1SMcG0001762	5	10	35	22	3	45	15	5	21	16	18	18	4	37	12
h1SMcG0001764	0	7	22	6	0	16	2	6	7	21	6	9	4	54	16
h1SMcG0001765	579	459	1019	544	515	1280	544	465	430	379	641	641	561	1544	463
h1SMcG0001766	49	49	147	76	31	198	58	85	80	64	134	119	40	253	72
h1SMcG0001768	27	166	210	122	104	291	139	130	127	156	204	166	160	428	124
h1SMcG0001771	1103	1031	3975	1314	610	4970	1193	1508	1837	1107	1484	1956	1391	6365	1788
h1SMcG0001772	1485	1172	2451	1352	1120	3719	1226	1474	1099	1464	1164	1531	1314	5354	1429
h1SMcG0001773	609	690	1623	857	512	2326	806	772	902	528	929	1088	744	3061	846
h1SMcG0001775	3334	3247	9259	3131	1769	13029	3246	3559	4052	2612	1417	4127	3254	13043	3797
h1SMcG0001776	646	581	899	439	440	1207	329	380	229	245	218	262	574	1506	391
h1SMcG0001778	3794	3548	7506	4144	2687	10033	3675	4019	3620	3946	3563	4400	4103	13396	3439
h1SMcG0001779	47	11	20	28	84	24	23	19	6	44	4	2	37	37	13
h1SMcG0001781	5	0	46	18	1	58	5	4	32	7	5	7	2	56	22
h1SMcG0001782	282	257	629	311	252	824	369	388	298	337	589	454	384	1222	350
h1SMcG0001783	366	374	1053	602	392	1564	514	452	607	508	425	644	470	2151	557
h1SMcG0001784	258	280	652	228	283	883	303	297	341	249	439	399	260	1059	300
h1SMcG0001785	756	832	1770	685	870	2318	771	817	826	787	1430	1127	737	2479	644
h1SMcG0001787	787	1054	2848	932	364	3735	993	1276	1433	904	358	1386	848	4662	1291
h1SMcG0001788	581	524	1522	653	529	2064	704	665	760	559	1058	1017	827	2428	685
h1SMcG0001790	76	118	186	116	62	215	91	85	102	6	59	89	238	311	104
h1SMcG0001791	118	93	173	94	64	246	87	110	87	59	138	132	143	243	78
h1SMcG0001792	0	25	19	7	16	16	10	6	10	0	12	13	27	33	6
h1SMcG0001793	170	223	688	265	93	933	173	240	243	177	13	199	121	774	245
h1SMcG0001794	85	31	166	42	6	281	33	64	101	45	12	69	71	348	83
h1SMcG0001796	274	568	1377	392	355	1692	445	406	569	368	685	748	362	1693	527
h1SMcG0001797	2211	2404	8054	2693	1077	11934	2894	2964	4007	2350	1258	3277	2877	16325	4186
h1SMcG0001798	56	75	100	75	17	152	30	60	55	75	116	61	59	198	74
h1SMcG0001801	291	221	593	291	199	656	198	259	260	160	321	339	324	976	275
h1SMcG0001802	66	89	203	76	141	316	103	93	100	93	252	195	102	380	143
h1SMcG0001803	998	817	2461	1099	698	3460	1019	940	1328	768	662	1267	1056	5051	1331
h1SMcG0001804	225	243	840	328	134	1222	320	366	414	118	231	453	328	1526	453
h1SMcG0001805	323	325	765	419	277	1115	376	500	345	369	523	491	419	1405	362
h1SMcG0001806	593	768	2311	785	397	2984	712	942	1073	687	936	1249	736	4368	1187
h1SMcG0001807	1214	1176	2261	1253	1080	3027	982	1326	1003	1127	1927	1378	1453	3529	952
h1SMcG0001808	21	82	261	52	16	310	21	90	83	58	0	63	89	360	99
h1SMcG0001811	13376	11798	22008	9023	8765	23541	5880	8097	5104	9130	6931	10168	6479	17000	5741
h1SMcG0001812	282	434	1511	625	348	2167	549	802	688	653	48	633	844	2985	866
h1SMcG0001813	762	801	2203	903	573	2967	1082	1138	1146	943	1073	1447	1108	4161	1103
h1SMcG0001814	61	86	128	89	58	118	40	92	42	68	108	84	85	206	62
h1SMcG0001815	276	238	599	267	260	806	236	298	268	235	516	375	217	823	227
h1SMcG0001816	5421	5540	15483	6599	5526	21704	6196	6369	7389	5090	12895	10292	6729	27387	8075
h1SMcG0001817	0	7	17	15	11	27	9	6	8	0	12	9	23	24	4
h1SMcG0001818	0	3	38	8	41	43	5	41	10	0	13	15	23	38	0
h1SMcG0001820	504	433	1128	472	295	1385	394	496	521	587	542	649	481	1964	571
h1SMcG0001822	768	795	1589	749	983	2122	755	895	694	755	2155	1210	1047	2795	711
h1SMcG0001823	875	785	1240	836	1129	1578	560	867	609	817	2076	964	769	2172	573
h1SMcG0001825	405	376	587	255	301	836	243	392	293	332	541	443	363	993	271
h1SMcG0001826	6	55	41	32	35	68	23	22	10	37	24	42	20	107	32
h1SMcG0001827	1334	1141	2885	1107	556	3957	1204	1360	1271	1046	703	1306	1263	4302	1167
h1SMcG0001828	153	220	581	269	85	788	279	339	296	126	16	237	258	870	235
h1SMcG0001829	650	697	1495	937	673	1927	691	872	732	749	1380	1048	873	2506	800
h1SMcG0001832	295	229	523	336	189	693	314	204	261	224	149	347	264	1029	263
h1SMcG0001833	35	28	23	9	12	33	12	4	13	24	16	10	29	49	9
h1SMcG0001835	381	470	1185	538	317	1783	399	403	601	513	1073	767	621	2315	591
h1SMcG0001836	1755	1814	3391	1991	2076	4978	1845	2057	1553	2190	3872	2766	2187	7126	2202
h1SMcG0001837	227	209	368	228	189	513	213	294	144	197	345	291	200	611	174
h1SMcG0001838	986	1310	2962	1331	1152	3106	1402	1558	1366	1693	1923	1893	1267	4206	1150
h1SMcG0001840	931	844	1456	920	665	1440	905	815	637	768	856	975	890	1857	566
h1SMcG0001842	3	9	7	4	0	25	18	16	11	0	3	7	12	39	8
h1SMcG0001843	3097	2831	6334	3186	2562	7395	2782	3105	2792	3009	6217	4313	2925	8709	2772
h1SMcG0001844	600	669	1502	647	504	2103	654	806	706	692	390	817	692	2387	756
h1SMcG0001845	286	338	708	265	204	898	366	275	342	299	470	388	361	986	274
h1SMcG0001846	1907	2007	4263	2092	1642	6215	2043	2221	2072	1753	2039	2534	2329	8523	2376
h1SMcG0001847	168	117	283	135	84	371	88	131	107	156	85	176	84	420	132
h1SMcG0001848	60	140	206	90	79	331	78	112	108	77	120	124	156	450	143
h1SMcG0001849	15	10	27	26	32	49	7	22	24	12	36	17	8	52	12
h1SMcG0001852	630	698	1321	614	477	1834	652	650	667	612	541	854	698	2423	659
h1SMcG0001853	1092	1190	2424	1214	1092	3192	1225	1159	1289	951	1348	1530	1247	4039	1259
h1SMcG0001854	244	306	698	188	293	909	338	281	339	393	451	468	340	1246	344
h1SMcG0001855	3066	2430	5984	2838	2107	8388	2849	2834	3003	2351	2253	3535	3156	10741	3181
h1SMcG0001856	460	450	1044	473	208	1592	621	484	483	464	177	590	424	2084	486
h1SMcG0001857	3140	2916	6980	3498	3152	9008	3538	3776	3470	3263	4000	4203	4210	13945	3907
h1SMcG0001859	1803	1768	5550	2336	1184	7718	2327	2138	2813	2096	1587	3154	2389	11622	3343
h1SMcG0001861	0	26	17	0	129	29	129	156	0	108	179	205	88	12	3
h1SMcG0001862	55	114	202	206	130	275	121	153	89	186	250	157	110	300	107
h1SMcG0001863	677	689	2196	822	47	3266	697	734	1047	608	18	623	630	4396	1088
h1SMcG0001864	1	5	18	3	0	23	20	0	10	0	5	5	7	19	5
h1SMcG0001865	124	212	439	179	90	641	152	196	197	230	390	301	164	791	240
h1SMcG0001866	1475	1372	3446	1798	1148	5344	1560	1603	1668	1575	1907	2205	1768	7383	2032
h1SMcG0001867	6690	6732	18958	6798	6273	24801	6375	7495	8741	5728	15103	11913	6772	27489	7941
h1SMcG0001869	137	203	301	222	274	554	179	255	180	275	419	333	346	585	187
h1SMcG0001870	269	224	376	254	275	475	230	302	200	205	526	301	339	760	242
h1SMcG0001874	71	93	146	91	146	198	64	77	50	92	117	115	83	246	69
h1SMcG0001878	8	12	52	43	77	75	30	16	18	24	39	32	73	128	42
h1SMcG0001881	134	122	279	184	181	401	111	82	127	126	219	218	221	538	156
h1SMcG0001882	280	347	506	326	447	745	282	372	275	209	636	347	432	1139	304
h1SMcG0001884	472	696	1604	650	601	2084	709	753	769	466	1106	990	650	2494	811
h1SMcG0001885	67	35	131	25	29	135	78	58	72	50	131	66	43	222	45
h1SMcG0001887	1445	1249	2968	1341	889	4460	1015	1613	1200	1337	978	1750	1131	4219	1180
h1SMcG0001888	1530	1548	3325	1987	1829	5329	1656	1882	1784	1951	4018	2602	2285	7186	1903
h1SMcG0001889	375	327	686	344	420	1056	363	381	402	378	1132	641	442	1377	448
h1SMcG0001890	1056	849	1897	699	888	2081	608	689	489	654	1273	1005	435	1453	574
h1SMcG0001891	980	1126	2706	1136	1230	3451	1043	1243	1216	1084	2638	1812	1036	4270	1118
h1SMcG0001892	159	280	498	284	326	794	332	391	300	248	626	399	269	995	284
h1SMcG0001893	222	316	417	268	338	656	260	233	201	301	623	314	327	881	222
h1SMcG0001894	331	269	295	178	274	331	156	279	118	257	477	223	298	435	135
h1SMcG0001895	94	111	261	139	97	284	153	100	125	114	204	186	163	397	125
h1SMcG0001896	287	352	664	264	317	895	351	353	306	375	849	497	458	1040	345
h1SMcG0001897	90	35	315	75	29	305	107	72	123	225	23	117	114	419	177
h1SMcG0001898	15437	12933	24310	13199	16629	34033	12243	13731	11659	13902	46637	19744	15343	41531	12743
h1SMcG0001900	465	626	1140	525	348	1570	606	550	529	502	582	732	506	1825	531
h1SMcG0001901	48	61	142	69	10	162	91	27	74	96	7	66	45	196	60
h1SMcG0001902	2575	2138	4791	2093	1910	5747	1777	2201	1866	1632	3570	2855	1735	6224	1706
h1SMcG0001903	130	217	534	300	169	735	305	366	273	219	161	344	261	979	274
h1SMcG0001905	3	42	29	34	16	56	17	30	19	41	42	42	31	81	21
h1SMcG0001911	587	534	1042	480	327	1285	421	610	455	500	726	662	543	1758	505
h1SMcG0001915	10494	10233	23619	12660	10528	37660	11348	12254	12543	10230	28980	18407	12304	46413	12560
h1SMcG0001916	786	721	1761	881	699	2695	914	912	1008	840	1333	1354	982	3113	919
h1SMcG0001917	0	0	140	0	0	145	3	0	4	0	0	55	0	538	22
h1SMcG0001920	251	256	491	263	254	596	260	323	226	187	435	349	319	892	203
h1SMcG0001921	378	320	1019	419	403	1395	340	524	513	450	815	749	597	1932	629
h1SMcG0001922	0	3	28	37	50	55	10	14	21	24	8	8	0	54	7
h1SMcG0001923	10	52	54	26	43	79	12	18	35	21	59	49	31	69	19
h1SMcG0001924	4910	5149	13306	4993	3742	18294	5117	5481	5966	4681	6407	7508	5809	22412	6012
h1SMcG0001926	168	374	526	274	254	630	325	260	263	308	464	388	253	656	187
h1SMcG0001927	745	765	2079	891	417	3186	903	849	1104	866	697	1287	784	4234	1096
h1SMcG0001928	219	326	896	328	414	1088	367	371	394	295	470	521	420	1498	445
h1SMcG0001929	44	155	331	149	158	535	147	188	159	125	360	245	254	598	167
h1SMcG0001931	1029	1288	2852	1346	716	4125	1194	1524	1378	940	822	1566	1254	5424	1482
h1SMcG0001932	62	84	167	56	33	263	114	63	91	94	154	177	18	159	43
h1SMcG0001934	0	17	66	6	22	67	38	18	16	5	0	16	57	122	34
h1SMcG0001935	517	500	1190	540	363	1592	605	656	492	478	773	838	604	1901	487
h1SMcG0001936	1205	1423	2527	1271	1222	3418	1101	1456	1223	1082	1543	1671	1694	4266	1133
h1SMcG0001937	14	0	25	8	9	26	5	8	13	16	29	21	14	28	13
h1SMcG0001938	471	720	1383	723	484	2069	644	525	765	575	902	900	669	2346	679
h1SMcG0001939	2190	2396	5625	2408	2194	8005	2220	2352	2486	2489	3208	3342	2264	7691	2289
h1SMcG0001940	2254	2514	6100	2798	2509	8679	2471	2898	2673	2520	4101	3821	3219	10611	3309
h1SMcG0001941	1883	1755	5027	2020	1797	6729	1674	2033	2280	1612	2719	2970	1858	8269	2309
h1SMcG0001943	28	47	91	43	59	127	41	93	53	96	137	69	62	171	52
h1SMcG0001944	2576	2575	3995	2550	2970	5900	2459	2330	1915	2458	5920	3184	3101	7696	2211
h1SMcG0001945	7965	7227	12609	7002	8235	16743	6920	7523	6052	7487	15985	9755	7677	18445	5678
h1SMcG0001946	440	491	1087	433	465	1366	580	585	539	513	601	633	533	1662	455
h1SMcG0001947	35	33	132	55	76	230	64	81	74	102	111	84	81	254	43
h1SMcG0001948	2845	3047	7323	2626	2250	9068	2392	2553	2510	2154	3896	3560	2313	9917	3066
h1SMcG0001949	1563	1618	4076	1794	1601	5210	1721	2063	1946	1488	2905	2661	1870	6570	1959
h1SMcG0001950	155	219	420	252	126	581	197	221	183	262	146	266	162	813	221
h1SMcG0001951	2609	2209	5273	2257	2073	6909	2379	2480	2022	1920	2539	2912	2443	8230	2295
h1SMcG0001953	1231	1280	2517	1299	957	3612	1510	1437	1114	1260	890	1535	1576	4719	1368
h1SMcG0001955	519	528	1063	700	456	1654	510	545	560	544	973	747	629	1876	484
h1SMcG0001956	950	1023	2125	1118	885	3166	1080	960	1123	837	686	1360	1146	4837	1218
h1SMcG0001958	1048	1026	1944	1126	1012	2779	1096	1108	996	932	1794	1341	1311	3816	1033
h1SMcG0001959	57	85	235	98	15	305	74	171	140	119	29	110	41	349	106
h1SMcG0001961	138	153	331	186	154	449	194	182	194	140	302	249	229	521	165
h1SMcG0001962	134	176	393	164	160	522	221	222	178	231	260	270	290	667	200
h1SMcG0001963	4690	4923	9424	4823	4188	12591	4529	4629	4646	3794	4919	6235	5248	15579	4351
h1SMcG0001964	44	51	255	89	34	325	50	80	158	59	3	114	113	403	128
h1SMcG0001965	42	106	115	75	13	119	34	50	40	31	9	45	69	89	46
h1SMcG0001966	166	193	350	234	223	470	223	255	171	120	224	198	220	558	168
h1SMcG0001967	233	428	708	425	326	1103	285	371	388	328	351	454	506	1301	390
h1SMcG0001968	804	930	1986	580	547	1810	302	384	363	329	517	585	376	1188	384
h1SMcG0001972	346	336	674	358	198	908	391	334	277	359	519	474	349	1120	325
h1SMcG0001973	10645	9547	18632	10194	12019	26684	9582	10782	9228	9478	30418	14801	11928	31080	9051
h1SMcG0001974	699	560	1257	675	696	1747	721	638	632	580	1473	878	620	2405	599
h1SMcG0001975	686	594	1227	600	471	1845	773	588	674	540	559	822	766	2585	674
h1SMcG0001978	64	87	177	97	20	242	119	107	99	72	47	90	114	316	78
h1SMcG0001979	624	683	1494	669	507	2262	576	845	779	765	1139	1083	735	2786	671
h1SMcG0001980	6074	5623	9675	5265	6300	12485	5083	5648	4226	6535	11298	7318	6152	15971	4624
h1SMcG0001981	0	0	51	17	0	31	23	0	12	1	16	21	5	45	16
h1SMcG0001982	5423	5791	9557	5300	5143	13812	5702	5675	4281	6408	5585	6851	6246	16312	4821
h1SMcG0001983	3086	3364	9098	3517	2308	12648	3272	3523	4261	2718	4589	5117	3772	15547	4522
h1SMcG0001984	20	80	145	45	49	175	131	74	60	49	101	90	60	184	54
h1SMcG0001988	85	58	261	152	87	345	171	109	107	132	250	168	177	479	117
h1SMcG0001989	417	482	1488	776	286	2200	630	799	839	623	351	840	954	3909	1127
h1SMcG0001991	379	523	742	369	316	918	368	508	373	315	623	516	385	1147	357
h1SMcG0001992	0	0	15	12	0	15	21	1	7	15	1	4	10	20	4
h1SMcG0001993	1156	1343	2762	1895	1625	4503	1600	1812	1481	1578	2538	2151	2078	5794	1843
h1SMcG0001994	930	1207	2274	1187	1126	2973	1123	1179	930	927	1339	1365	1362	3842	1092
h1SMcG0001995	571	607	1725	645	579	2265	714	732	893	570	820	913	822	3152	849
h1SMcG0001996	52	14	72	42	30	82	24	23	19	50	85	50	27	76	29
h1SMcG0001997	984	822	2641	974	437	3460	1053	1085	1267	969	403	1194	1330	4666	1311
h1SMcG0001998	44	47	76	55	0	84	16	49	39	24	0	19	35	94	33
h1SMcG0001999	1872	1929	3390	2158	1984	4959	2089	2146	1667	2180	4478	2948	2713	5774	1806
h1SMcG0002001	433	403	1182	548	238	1641	419	485	575	524	415	696	648	2063	647
h1SMcG0002002	8	12	71	12	10	109	20	21	34	60	6	37	56	118	31
h1SMcG0002003	1005	1174	4359	1239	400	5664	1044	1336	1770	938	630	1590	1472	7286	1970
h1SMcG0002004	162	149	339	244	201	486	118	256	189	148	356	254	194	566	167
h1SMcG0002005	2621	2222	5959	2679	1826	8549	2841	2604	3059	2382	2563	3774	3040	10696	3140
h1SMcG0002006	117	206	408	183	122	704	216	140	161	176	212	277	258	1270	326
h1SMcG0002007	1029	1097	2953	1347	542	4191	1202	1229	1402	1110	305	1393	1600	6043	1613
h1SMcG0002009	474	286	879	384	374	1014	359	409	358	264	490	410	354	1371	328
h1SMcG0002010	168	91	202	102	132	262	75	99	104	64	177	138	156	354	90
h1SMcG0002011	3	90	118	145	39	135	68	73	60	105	129	66	76	236	81
h1SMcG0002012	160	123	209	112	109	258	92	114	106	75	112	132	136	338	101
h1SMcG0002013	23	4	17	4	0	39	6	8	15	0	13	17	25	53	13
h1SMcG0002014	4439	4757	12635	4642	4127	17466	4644	4888	5921	3967	9558	8024	5428	22299	6522
h1SMcG0002016	3282	4070	12516	4656	1702	20366	4510	4252	6263	3630	1770	5371	4448	27337	6907
h1SMcG0002017	490	659	1206	768	442	1743	691	582	531	495	529	800	805	2323	653
h1SMcG0002018	518	379	1004	406	633	1342	431	557	464	506	969	646	384	1612	416
h1SMcG0002019	1396	1454	4539	1626	455	7038	1496	1565	2223	1322	385	1594	1800	9465	2353
h1SMcG0002021	94	95	109	80	22	153	80	113	68	70	93	90	81	215	79
h1SMcG0002022	1049	1182	2932	1250	510	4292	1347	1185	1425	1292	521	1591	1311	5525	1632
h1SMcG0002023	304	235	489	312	266	659	242	266	226	180	332	304	354	941	226
h1SMcG0002024	228	271	393	329	256	524	222	236	199	206	574	301	240	640	176
h1SMcG0002026	598	707	1639	840	467	2068	820	864	698	659	428	850	919	3542	972
h1SMcG0002027	2671	2285	5383	2623	2664	7384	2367	2595	2485	2326	4791	3857	5365	17838	4866
h1SMcG0002028	1059	1120	1735	975	952	2727	948	1158	820	1050	1186	1232	1464	4476	1219
h1SMcG0002029	131	139	295	127	179	328	101	100	123	113	488	204	196	505	147
h1SMcG0002030	1241	1047	2186	1185	948	3115	1094	962	1058	1087	1871	1567	1223	4141	1061
h1SMcG0002032	0	13	23	14	0	49	14	6	16	35	1	8	13	37	9
h1SMcG0002033	15	24	27	7	4	36	10	8	4	11	16	15	0	41	10
h1SMcG0002034	1479	1341	2492	1398	1370	3868	1356	1476	1310	1454	2116	1856	1873	5690	1623
h1SMcG0002035	94	96	254	112	110	385	139	132	150	198	69	151	201	458	115
h1SMcG0002036	10	1	9	6	26	23	35	23	14	0	11	6	14	16	6
h1SMcG0002037	592	793	1313	571	799	1877	594	825	649	625	1015	917	524	2422	678
h1SMcG0002038	2074	1729	4100	2510	1736	6918	2387	2495	2580	2283	2789	3302	2498	9670	2678
h1SMcG0002039	409	512	1296	498	329	1597	463	500	587	470	480	751	597	2584	725
h1SMcG0002041	8542	7085	17203	6479	5986	20107	5196	6262	6257	5222	9583	9045	5976	17666	5368
h1SMcG0002042	51	76	179	84	58	212	62	72	58	62	123	123	76	275	76
h1SMcG0002043	84	170	424	206	111	513	132	174	193	159	305	286	64	571	166
h1SMcG0002044	210	266	500	241	144	603	267	280	209	220	185	241	249	830	185
h1SMcG0002047	2791	2519	4945	2664	2454	6924	2780	2651	2303	2396	5415	3526	2942	8710	2312
h1SMcG0002051	508	444	992	527	347	1462	507	521	491	527	517	625	531	1926	572
h1SMcG0002052	10	15	72	21	0	103	34	21	23	14	0	21	27	89	23
h1SMcG0002053	698	652	1538	770	579	1929	614	665	692	721	1347	1035	742	2332	773
h1SMcG0002054	237	215	440	259	226	556	259	198	217	208	277	226	213	658	161
h1SMcG0002055	2612	2628	4654	2723	2241	6734	2821	2789	2245	2627	2383	3146	3546	11641	3017
h1SMcG0002056	653	676	1349	510	577	1594	466	564	503	695	1341	827	550	2107	613
h1SMcG0002057	81	33	171	90	133	215	86	107	95	71	137	115	88	299	93
h1SMcG0002058	136	218	217	97	189	335	79	201	130	65	337	185	96	421	124
h1SMcG0002059	3951	3954	7049	4199	4218	9771	3876	4531	3419	4266	6210	5110	4950	12217	3465
h1SMcG0002060	16	11	49	1	26	49	19	22	22	18	3	17	28	94	26
h1SMcG0002061	760	689	2015	789	611	2702	858	677	894	824	416	972	938	3913	1119
h1SMcG0002062	459	331	768	466	402	1063	371	399	370	378	1004	577	430	1334	407
h1SMcG0002063	57	62	88	64	42	96	77	46	42	75	103	82	87	116	35
h1SMcG0002064	383	257	731	276	122	973	364	284	329	171	53	327	284	1219	383
h1SMcG0002065	2067	2250	6095	2327	1335	9204	2052	2362	2678	2321	1638	3416	2876	12840	3526
h1SMcG0002066	126	175	307	156	115	398	213	145	136	136	158	207	225	469	121
h1SMcG0002070	0	6	15	17	0	18	0	2	23	0	2	15	0	47	17
h1SMcG0002071	722	800	1749	754	419	2626	563	622	724	638	324	795	790	3225	856
h1SMcG0002072	756	617	1345	831	937	2078	935	863	655	799	1722	1075	898	3229	835
h1SMcG0002073	165	108	253	171	103	401	112	130	113	129	183	155	216	479	152
h1SMcG0002074	125	87	201	62	97	233	157	90	95	116	150	116	166	281	82
h1SMcG0002076	24	11	93	51	16	93	47	41	34	40	17	32	41	135	30
h1SMcG0002077	636	451	1358	614	421	1868	602	639	683	462	890	884	578	2304	574
h1SMcG0002078	7485	7469	14517	7502	5628	21624	7276	8104	6990	7244	7584	9395	8217	28743	8034
h1SMcG0002079	563	494	1639	457	503	1919	658	716	687	443	782	969	546	2380	656
h1SMcG0002080	276	218	433	228	269	605	202	269	198	246	506	350	342	884	219
h1SMcG0002081	459	358	1093	442	302	1581	378	383	519	413	271	559	629	2198	528
h1SMcG0002084	392	339	539	357	295	706	264	353	231	349	599	394	396	882	273
h1SMcG0002085	1210	1315	2810	1335	967	3794	1152	1457	1305	1265	1615	1797	1394	4469	1308
h1SMcG0002086	1103	1378	3289	1489	1064	5520	1629	1504	1608	1885	2133	2645	2143	8702	2571
h1SMcG0002088	59	100	146	105	21	255	106	87	72	89	120	120	152	433	153
h1SMcG0002090	103	107	282	64	52	369	107	139	147	75	138	113	73	561	124
h1SMcG0002091	1016	931	1757	1022	976	2343	1024	1181	857	1087	1447	1390	1258	3055	893
h1SMcG0002093	1558	1112	2472	1345	1428	3758	1162	1402	1111	1305	2556	1842	1383	4630	1263
h1SMcG0002094	150	172	283	152	157	414	115	188	114	144	303	214	210	514	140
h1SMcG0002095	2059	1803	3701	1874	1835	4952	1791	2323	1781	1907	2379	2434	2002	6414	1802
h1SMcG0002096	22	9	56	22	0	63	19	19	20	14	12	22	10	111	29
h1SMcG0002097	1031	985	2094	911	505	3152	915	986	1059	834	367	1056	924	3915	1055
h1SMcG0002099	377	308	873	368	410	1061	416	423	429	317	681	563	390	1531	407
h1SMcG0002100	42	135	199	99	43	274	76	116	76	88	67	99	71	332	106
h1SMcG0002101	0	26	28	5	21	20	1	28	14	21	1	10	10	31	3
h1SMcG0002102	34	7	50	25	0	56	9	41	7	12	9	10	19	85	17
h1SMcG0002103	94	73	168	65	86	207	56	109	98	48	152	118	85	235	78
h1SMcG0002104	184	221	560	207	153	642	149	221	169	197	369	206	197	567	165
h1SMcG0002105	520	331	805	367	464	1096	364	441	371	488	860	538	403	1438	436
h1SMcG0002106	11	7	17	0	0	31	1	3	11	0	3	7	15	45	8
h1SMcG0002107	3085	3219	8072	3675	2145	12870	4225	3969	4318	3555	3569	5244	4631	17056	4972
h1SMcG0002108	1147	1175	3508	1160	702	5188	1733	1640	1931	1236	872	1951	1977	8167	2063
h1SMcG0002110	242	175	418	146	241	535	236	183	165	99	225	228	193	619	158
h1SMcG0002111	228	242	390	232	155	539	253	302	116	466	241	336	310	824	235
h1SMcG0002112	1517	1391	2464	1455	1723	3580	1457	1609	1256	1939	2151	2011	1866	4776	1324
h1SMcG0002113	2218	2235	3625	2121	2499	5304	2203	2775	1920	2975	4887	3117	3067	7459	2061
h1SMcG0002114	119	150	171	134	129	205	121	142	92	157	208	172	138	378	109
h1SMcG0002116	2343	2233	4861	2247	2131	6378	2158	2341	2162	2115	3412	3064	2263	6928	2059
h1SMcG0002117	17611	17659	44291	18984	16546	62181	18897	18908	21793	17815	40942	32391	20225	76648	23189
h1SMcG0002118	49	41	168	39	5	118	27	26	44	16	5	51	11	197	48
h1SMcG0002120	886	808	1713	834	641	2340	852	759	763	849	1552	1208	887	3131	906
h1SMcG0002121	8	3	32	14	1	27	9	7	16	37	6	3	16	35	8
h1SMcG0002122	0	11	35	1	0	44	2	13	25	0	4	8	0	60	14
h1SMcG0002123	707	714	2206	937	518	3195	864	825	995	867	361	1044	803	4269	1154
h1SMcG0002124	18	8	23	8	0	50	18	7	9	0	5	8	9	43	8
h1SMcG0002125	35	29	115	55	13	165	47	43	52	24	15	53	46	191	34
h1SMcG0002126	52	55	181	105	110	209	66	63	89	136	81	128	67	299	103
h1SMcG0002127	1429	1248	2573	1565	1674	3737	1383	1660	1349	1341	4023	2430	1715	4850	1538
h1SMcG0002128	103	0	74	20	15	95	30	0	82	26	22	0	0	137	83
h1SMcG0002129	6553	5684	12515	4756	4229	14566	3750	4671	4036	4490	6042	6854	4905	14695	3991
h1SMcG0002130	79	183	452	166	181	558	174	207	197	146	313	281	218	768	185
h1SMcG0002131	1354	1351	3586	1399	1660	4678	1394	1637	1642	1561	3038	2313	1937	6257	1597
h1SMcG0002132	41	0	18	46	11	72	12	28	17	41	85	89	51	204	48
h1SMcG0002133	115	126	279	110	122	434	177	178	112	164	129	151	116	660	170
h1SMcG0002134	935	816	2323	1025	540	3398	785	1148	1128	927	719	1412	973	4516	1325
h1SMcG0002136	62	9	56	24	27	52	7	50	27	2	15	47	37	64	13
h1SMcG0002137	25	62	120	29	6	171	50	44	33	39	7	46	76	237	53
h1SMcG0002139	1160	1226	3773	1603	826	5180	1286	1480	1837	974	682	1815	1501	6634	1841
h1SMcG0002140	0	0	34	0	22	57	50	0	4	30	4	17	0	29	19
h1SMcG0002141	67	68	227	103	28	299	102	92	89	86	148	176	80	345	113
h1SMcG0002142	0	0	15	8	2	25	11	18	2	4	1	8	0	22	6
h1SMcG0002143	819	774	2886	1113	480	4166	1123	1193	1299	850	614	1314	1279	5065	1358
h1SMcG0002146	15	92	71	15	39	76	24	78	41	11	85	51	54	124	38
h1SMcG0002149	3449	3353	10930	4031	1610	14304	3659	4035	5326	3434	2051	4732	3735	18351	4591
h1SMcG0002150	429	378	969	474	508	1289	444	465	458	411	766	635	580	1774	474
h1SMcG0002151	612	421	784	607	546	1324	558	533	419	572	414	606	546	1833	500
h1SMcG0002152	2668	2483	7109	2986	2197	10164	2959	3280	3325	2387	3727	4358	3033	12453	3438
h1SMcG0002153	390	332	570	344	347	955	395	428	298	392	304	415	467	1230	339
h1SMcG0002154	625	508	1084	580	407	1547	473	604	474	631	766	706	623	1593	456
h1SMcG0002157	46	110	341	166	87	395	138	143	117	136	143	165	95	447	165
h1SMcG0002159	234	273	627	273	178	955	277	283	365	231	71	295	400	1201	365
h1SMcG0002160	709	948	1607	784	540	2276	505	672	594	643	501	837	638	1714	551
h1SMcG0002161	189	243	450	180	226	601	283	220	256	165	210	256	168	863	222
h1SMcG0002162	844	775	1817	877	523	2426	713	741	795	861	836	1069	1262	4275	1175
h1SMcG0002164	109	29	140	74	60	253	27	78	71	54	39	84	110	313	70
h1SMcG0002166	6	16	42	8	14	23	7	6	8	2	2	19	27	37	13
h1SMcG0002167	63	46	102	50	19	126	38	33	51	24	10	35	59	171	58
h1SMcG0002168	16	24	138	29	41	179	56	30	78	38	6	27	22	174	55
h1SMcG0002169	28	67	206	65	11	275	75	110	82	39	10	58	40	296	61
h1SMcG0002171	26	8	37	40	9	67	11	34	23	6	21	23	13	69	22
h1SMcG0002172	32	130	185	76	71	259	85	131	103	100	100	124	89	315	84
h1SMcG0002174	339	277	804	427	278	1181	299	373	394	321	747	662	424	1472	454
h1SMcG0002175	383	362	978	277	128	1292	278	329	517	225	264	617	291	1687	418
h1SMcG0002176	368	297	869	312	27	1271	231	309	348	199	27	317	271	1427	432
h1SMcG0002177	49	35	99	26	0	119	24	43	42	17	5	28	82	186	46
h1SMcG0002178	170	156	387	203	208	569	265	252	210	289	461	321	210	677	191
h1SMcG0002179	74	30	60	19	41	67	18	23	21	35	14	29	10	69	29
h1SMcG0002180	7	23	40	2	13	50	14	14	12	10	4	20	9	59	22
h1SMcG0002182	1999	1725	4491	2110	1848	6571	2114	1990	2258	1658	3893	2919	2706	8636	2426
h1SMcG0002183	378	286	752	255	266	1006	341	338	305	336	397	486	273	1154	416
h1SMcG0002184	919	821	1422	881	750	2008	718	921	771	1068	1375	1187	869	2422	693
h1SMcG0002185	1716	1549	2637	1332	1444	3198	1387	1458	1226	1486	3145	1989	1684	3699	1055
h1SMcG0002186	317	298	514	184	296	743	303	344	210	209	283	334	282	908	280
h1SMcG0002187	472	367	934	540	319	1345	317	517	501	483	538	646	506	1549	429
h1SMcG0002188	1316	1628	3328	1426	1117	4677	1494	1658	1730	1603	2134	2274	1853	6086	1829
h1SMcG0002189	6	7	78	16	22	74	42	13	37	30	15	24	24	84	30
h1SMcG0002190	28	0	40	27	0	79	29	7	16	15	19	35	53	134	29
h1SMcG0002191	93	133	273	123	223	399	143	129	199	139	251	248	192	516	115
h1SMcG0002192	6	58	94	21	1	128	26	47	48	20	19	47	36	125	37
h1SMcG0002193	5	1	22	2	1	33	25	9	5	0	0	7	0	31	9
h1SMcG0002194	154	152	491	302	93	604	264	291	248	225	78	289	280	829	203
h1SMcG0002196	514	412	963	417	265	1329	455	461	469	406	918	691	569	1720	482
h1SMcG0002197	469	373	982	534	429	1360	470	584	469	390	514	616	481	1763	484
h1SMcG0002198	1958	1724	3010	1880	1795	4712	1940	2045	1586	1987	3677	2543	2583	5920	1756
h1SMcG0002199	22	31	84	27	31	78	43	43	32	42	38	42	92	117	41
h1SMcG0002200	620	539	1012	519	502	1230	511	644	389	637	659	708	626	1699	504
h1SMcG0002201	127	118	199	141	143	255	124	121	94	140	262	185	144	312	100
h1SMcG0002202	38	18	76	31	0	80	13	35	22	11	5	35	18	87	37
h1SMcG0002207	939	795	2720	1143	686	3875	1168	1389	1326	1054	1443	1903	1094	4613	1302
h1SMcG0002208	109	84	180	53	0	280	0	128	124	0	45	77	0	329	49
h1SMcG0002209	290	206	353	141	209	502	228	283	180	194	266	209	381	775	253
h1SMcG0002210	289	371	852	652	479	1125	454	488	422	445	698	639	443	1524	445
h1SMcG0002211	255	305	466	252	196	648	139	269	171	301	194	273	288	695	196
h1SMcG0002212	968	962	1624	828	895	2374	987	956	859	1030	1060	1186	1330	3202	960
h1SMcG0002213	518	417	1124	588	498	1471	631	728	549	497	797	740	676	1877	497
h1SMcG0002214	665	631	1220	527	625	1808	653	761	572	657	928	917	770	2358	689
h1SMcG0002215	1145	998	3270	1275	602	4278	1113	1368	1373	1110	540	1431	1322	5306	1454
h1SMcG0002216	377	535	863	440	499	1057	452	512	354	484	1169	660	545	1222	373
h1SMcG0002218	193	199	322	223	139	425	210	243	138	105	410	221	255	509	141
h1SMcG0002219	624	639	1403	570	432	1609	474	653	669	342	595	836	653	2346	627
h1SMcG0002220	663	895	1460	846	659	2153	668	810	690	576	1159	960	695	2076	633
h1SMcG0002221	10882	11598	30784	12545	6674	44672	12290	13101	14851	10226	8538	17343	9942	49384	12649
h1SMcG0002222	3343	3297	9568	3652	2596	14117	3276	3464	4700	3185	6160	6259	3483	16094	5065
h1SMcG0002224	1873	1477	3219	594	777	2193	433	586	563	455	961	972	765	1853	539
h1SMcG0002225	21	40	54	34	12	78	20	24	39	7	5	23	33	94	27
h1SMcG0002226	54	59	176	70	41	282	163	131	78	77	24	75	97	350	80
h1SMcG0002228	15	3	28	18	9	36	14	13	17	5	18	17	21	31	7
h1SMcG0002229	152	157	393	100	113	579	147	216	194	210	31	118	133	714	164
h1SMcG0002231	0	12	20	17	0	31	8	13	18	27	0	3	3	9	6
h1SMcG0002232	1375	1417	3009	1859	1893	5300	1299	1579	1218	1763	1810	2290	1430	3509	1448
h1SMcG0002233	1072	797	2183	957	706	3038	1171	928	994	721	1224	1415	1048	3773	1039
h1SMcG0002234	44	88	137	75	107	207	105	120	106	94	172	119	144	262	53
h1SMcG0002235	20	24	40	14	14	43	2	13	29	26	51	24	27	44	14
h1SMcG0002236	252	319	685	341	244	816	317	312	381	311	536	533	397	1205	348
h1SMcG0002237	10	3	6	19	0	16	2	0	5	3	5	13	43	20	0
h1SMcG0002239	193	141	322	231	254	413	195	295	140	207	158	249	112	394	142
h1SMcG0002241	482	415	727	328	279	961	258	384	321	364	853	522	506	1440	369
h1SMcG0002243	2	29	30	12	17	17	1	7	6	13	17	15	0	28	11
h1SMcG0002244	8926	8070	11839	7733	7703	16196	6713	8388	5119	8075	10998	8179	7314	18969	5175
h1SMcG0002245	16	8	32	0	6	49	0	13	12	17	17	21	7	56	23
h1SMcG0002249	362	304	545	324	499	770	342	362	283	349	701	493	517	975	322
h1SMcG0002250	7972	8469	22929	8717	7151	32070	8121	8927	10605	7632	11999	13774	7393	32614	9073
h1SMcG0002251	97	120	218	93	55	239	102	120	110	154	58	108	137	341	95
h1SMcG0002252	1196	1138	3745	1437	496	5164	1380	1444	1748	1138	620	1885	1252	6277	1870
h1SMcG0002253	1742	1967	6378	2118	1087	8854	2042	2285	3074	1849	1983	2954	2172	10972	3085
h1SMcG0002255	2295	2597	8845	2894	1336	12181	3039	2978	3998	2351	1221	3730	2866	14905	4078
h1SMcG0002256	325	62	295	130	151	391	120	165	107	112	270	192	166	493	110
h1SMcG0002259	1159	1291	2539	1748	1377	4404	1688	1641	1480	1594	2917	2180	2697	8438	2206
h1SMcG0002260	21224	20279	45587	21549	18974	61289	21513	23921	21395	20963	27046	30154	22119	70378	20591
h1SMcG0002264	2722	2190	4000	2397	2390	5622	2091	2472	1871	1933	3796	2890	2611	7177	2028
h1SMcG0002265	20	20	61	11	41	80	22	24	36	39	57	24	52	98	27
h1SMcG0002267	2748	3194	7223	3515	3792	12918	3641	3460	3682	3542	9258	5965	5903	24487	7654
h1SMcG0002268	9	66	183	79	13	288	64	63	56	37	18	71	59	284	57
h1SMcG0002269	26206	31052	101117	21422	7532	91295	12291	19032	19319	12336	4671	21751	7028	20098	8218
h1SMcG0002270	70	65	143	60	35	193	39	48	68	63	36	64	87	252	81
h1SMcG0002271	272	98	546	235	149	681	150	228	248	146	187	279	279	964	212
h1SMcG0002273	327	262	834	342	301	914	286	367	344	327	367	480	348	1155	309
h1SMcG0002274	638	571	1399	739	496	1955	554	742	679	611	559	763	827	2481	690
h1SMcG0002275	567	572	1152	562	521	1585	577	792	547	433	634	725	435	2118	593
h1SMcG0002278	2189	2049	3330	1819	2006	4650	1343	1845	1553	1669	2845	2261	384	718	339
h1SMcG0002280	9	0	29	2	11	54	36	9	19	8	14	11	22	49	12
h1SMcG0002281	43	14	43	21	1	49	13	13	26	13	13	22	4	90	15
h1SMcG0002282	939	973	1676	757	638	2143	622	790	710	740	994	998	588	1816	465
h1SMcG0002283	128	0	66	0	0	124	14	33	1	40	3	32	25	112	9
h1SMcG0002285	607	374	1123	442	415	1574	574	497	561	491	586	695	481	2011	513
h1SMcG0002286	824	936	1802	987	1062	2645	904	911	929	795	1775	1311	1028	3155	922
h1SMcG0002293	268	200	547	253	152	785	149	289	325	161	408	420	264	1127	292
h1SMcG0002294	268	168	500	229	189	787	189	189	267	116	317	288	286	842	240
h1SMcG0002295	209	345	614	357	283	803	301	418	265	311	510	401	239	907	293
h1SMcG0002296	705	736	1176	672	693	1719	606	558	602	420	1208	821	620	2092	625
h1SMcG0002297	274	270	597	264	379	815	249	403	263	290	604	440	521	1121	275
h1SMcG0002298	323	322	596	317	235	727	231	302	293	398	398	389	373	1072	282
h1SMcG0002299	342	437	1070	447	198	1609	595	508	551	488	286	622	639	2339	578
h1SMcG0002300	158	156	320	148	112	419	200	149	201	147	284	230	154	532	177
h1SMcG0002306	0	0	24	1	0	17	18	8	2	1	0	4	0	26	10
h1SMcG0002307	447	376	1124	451	322	1485	337	594	564	395	578	710	527	1668	499
h1SMcG0002308	1162	935	2085	909	812	2772	1021	925	913	795	1286	1290	942	3336	834
h1SMcG0002309	403	422	1214	496	434	1519	558	487	568	447	844	690	612	2008	608
h1SMcG0002311	244	177	315	21	14	120	15	31	25	7	38	35	11	43	16
h1SMcG0002312	19	35	64	16	1	115	42	39	38	46	4	40	23	158	40
h1SMcG0002313	514	656	1821	654	440	2586	702	752	856	573	1302	1244	648	3071	996
h1SMcG0002314	357	469	1231	509	268	1486	534	538	553	293	555	739	633	1932	529
h1SMcG0002315	618	612	1056	688	494	1368	455	591	454	721	1195	775	651	1754	451
h1SMcG0002316	652	673	2689	986	570	3480	1075	945	1132	791	964	1134	859	4604	1342
h1SMcG0002317	50	38	93	65	33	194	65	68	88	45	67	511	102	286	92
h1SMcG0002318	944	1061	3483	1132	809	4642	1224	1375	1660	1239	1168	2001	1316	5726	1559
h1SMcG0002319	2092	1658	4152	1392	1276	4427	1004	1261	1537	1136	2065	1802	1429	4215	1301
h1SMcG0002320	13603	13157	27451	13117	13036	34993	12294	15772	12602	12284	21585	17837	14346	39993	12418
h1SMcG0002322	47	36	109	52	36	134	44	50	47	61	49	51	51	177	34
h1SMcG0002323	199	250	541	188	161	625	77	166	90	71	77	193	270	643	184
h1SMcG0002325	420	173	685	263	154	891	195	250	221	175	314	285	249	777	233
h1SMcG0002326	1614	1615	5111	2047	949	7830	2078	2149	2671	1658	792	2504	2106	10218	2922
h1SMcG0002328	188	409	384	229	365	501	314	269	243	264	505	322	257	628	179
h1SMcG0002329	7	16	37	5	0	72	7	21	23	16	4	21	12	87	20
h1SMcG0002331	31799	31923	63842	32815	27860	90136	33052	35694	31327	31050	33676	40804	29590	103599	28623
h1SMcG0002334	824	762	1727	976	1023	2645	879	869	855	755	1359	992	924	4103	1172
h1SMcG0002335	415	363	666	297	207	984	290	468	316	205	190	347	418	1150	302
h1SMcG0002336	526	551	1243	515	439	1693	529	537	610	508	505	745	732	1979	508
h1SMcG0002337	319	388	1126	475	153	1339	480	435	533	333	162	526	324	1761	450
h1SMcG0002338	282	398	855	400	350	1382	290	428	289	288	656	552	675	1806	672
h1SMcG0002340	145	176	297	157	181	440	139	172	170	166	514	252	253	521	171
h1SMcG0002341	1237	1175	2868	1378	1296	3558	1356	1370	1304	1408	1644	1822	1431	4300	1199
h1SMcG0002342	137	131	246	126	95	402	121	167	154	109	271	191	275	494	119
h1SMcG0002343	237	320	438	236	127	633	228	245	165	218	410	327	255	620	185
h1SMcG0002344	1007	1033	2467	1072	961	2907	1061	1247	1177	823	1002	1355	1236	3301	921
h1SMcG0002345	626	614	1393	793	819	1847	660	830	624	832	1006	858	692	2265	652
h1SMcG0002348	19	34	95	30	50	128	33	17	48	27	50	72	49	212	52
h1SMcG0002351	154	159	274	102	26	343	72	112	162	72	66	177	146	588	155
h1SMcG0002352	21	9	9	22	10	22	10	33	6	22	20	8	15	47	15
h1SMcG0002353	359	454	930	561	363	1398	554	661	490	459	267	543	655	1932	489
h1SMcG0002357	65	95	225	75	81	287	142	141	90	36	139	120	133	358	89
h1SMcG0002359	326	290	615	422	415	1134	330	387	406	354	546	518	405	1365	403
h1SMcG0002360	62	162	202	89	205	251	97	138	114	100	230	148	164	354	103
h1SMcG0002361	369	507	1551	546	547	2305	594	636	799	493	1043	1030	685	2908	841
h1SMcG0002362	3092	3168	7553	3151	2620	10115	3052	3492	3759	2917	5315	4835	3623	13862	3716
h1SMcG0002363	21	28	80	15	18	90	40	63	27	25	74	42	2	136	31
h1SMcG0002364	24	7	38	38	43	79	20	23	27	42	54	37	60	74	16
h1SMcG0002366	556	415	684	516	416	931	403	428	408	486	1119	614	515	1083	320
h1SMcG0002368	86	156	146	101	100	218	89	131	101	94	239	146	131	279	99
h1SMcG0002369	344	225	428	144	85	392	90	120	69	186	115	164	83	331	98
h1SMcG0002370	467	463	978	677	628	1818	496	719	423	663	950	910	315	842	263
h1SMcG0002371	811	709	1560	928	877	2244	879	831	860	627	1510	1038	978	2788	841
h1SMcG0002372	3435	3531	7057	3340	2717	10256	3005	3484	2848	3828	2612	4463	3309	10965	3340
h1SMcG0002373	1084	1125	2365	1169	1008	3250	933	918	928	868	2204	1511	1135	3111	885
h1SMcG0002374	389	361	725	459	344	1056	404	467	345	461	429	481	490	1284	377
h1SMcG0002375	90	50	102	79	35	173	24	45	45	53	67	66	54	160	59
h1SMcG0002376	605	514	1196	538	307	1596	387	586	447	518	371	655	476	1834	557
h1SMcG0002377	13	35	95	67	27	145	70	92	75	34	27	40	48	173	42
h1SMcG0002379	13	9	29	15	2	20	6	14	5	25	32	42	12	20	17
h1SMcG0002380	1069	1283	2803	1151	599	4130	1269	1395	1296	1069	377	1527	1293	4929	1411
h1SMcG0002381	252	148	397	232	215	584	219	213	171	267	338	309	332	712	204
h1SMcG0002382	209	263	644	384	317	883	363	346	310	238	294	355	241	1070	289
h1SMcG0002383	855	1252	1883	1165	1100	2851	1013	1235	911	1220	2233	1503	1282	3755	1112
h1SMcG0002384	183	238	478	368	296	788	197	256	194	320	546	464	550	1539	500
h1SMcG0002387	291	221	421	287	218	648	258	208	199	268	448	339	339	778	213
h1SMcG0002388	1268	1256	3232	1678	1207	4280	1423	1564	1525	1233	1877	1848	1168	5091	1543
h1SMcG0002389	0	11	35	3	21	26	1	17	18	12	3	5	16	45	23
h1SMcG0002390	202	129	397	152	107	511	125	204	182	267	147	196	133	654	173
h1SMcG0002391	845	625	1338	760	528	2076	847	762	690	771	1004	1077	1110	2821	863
h1SMcG0002395	829	805	2190	1155	808	3409	1025	1233	1097	1016	716	1397	1093	4094	1096
h1SMcG0002398	34	0	7	4	0	31	4	8	3	0	7	12	71	80	30
h1SMcG0002402	117	147	258	87	136	384	146	184	164	94	112	187	170	584	144
h1SMcG0002404	17	31	91	89	35	157	20	15	50	29	37	78	61	216	66
h1SMcG0002405	250	113	575	261	186	915	330	381	273	182	142	312	318	1203	334
h1SMcG0002406	439	471	1036	489	339	1393	396	606	537	459	559	711	717	1806	471
h1SMcG0002408	270	181	405	200	215	554	218	234	213	139	321	255	277	728	196
h1SMcG0002409	2087	2045	5523	1995	1639	7124	2328	2553	2608	2043	2534	3208	2303	10113	2676
h1SMcG0002410	643	1032	2830	1151	1032	4067	1266	1219	1368	930	1189	1587	1170	5694	1532
h1SMcG0002411	120	273	642	289	184	828	249	302	263	357	168	321	221	1122	278
h1SMcG0002413	1149	1021	2043	1122	879	2687	1197	1072	1139	1123	938	1262	1515	4051	1126
h1SMcG0002414	239	354	446	247	356	599	175	237	232	322	767	380	305	844	223
h1SMcG0002415	33	18	26	3	0	43	14	9	4	0	4	16	3	37	16
h1SMcG0002416	303	477	1361	524	266	1689	538	446	624	401	525	698	318	2125	579
h1SMcG0002417	29	0	24	16	0	28	3	12	15	12	5	4	2	44	6
h1SMcG0002418	919	746	1499	940	940	2032	892	894	725	988	1404	1134	956	2806	809
h1SMcG0002422	17	2	36	10	0	53	21	12	8	8	17	23	26	58	22
h1SMcG0002423	18	0	21	6	2	54	7	20	5	2	2	11	7	34	15
h1SMcG0002424	923	1082	2917	1033	670	4057	1054	1213	1433	956	1159	1579	1161	5536	1410
h1SMcG0002429	747	799	1340	561	633	1937	716	735	597	589	1050	911	755	2412	681
h1SMcG0002433	0	20	18	9	0	21	5	6	20	5	0	10	7	46	13
h1SMcG0002434	38	52	96	48	8	105	29	55	47	14	26	55	75	142	39
h1SMcG0002435	36	20	74	31	9	107	20	16	45	42	0	13	34	112	30
h1SMcG0002436	1063	984	2346	1093	670	3433	1165	1072	1083	791	1262	1463	1102	3614	1035
h1SMcG0002437	192	317	598	285	181	879	311	374	282	233	346	413	333	974	253
h1SMcG0002438	1136	1186	2018	1111	1100	2844	1195	1243	910	1183	1117	1408	1523	4006	1182
h1SMcG0002439	28	16	17	8	33	38	22	3	3	1	30	26	4	31	10
h1SMcG0002440	211	151	476	256	273	645	174	171	228	219	221	307	211	900	240
h1SMcG0002441	488	365	867	477	434	1114	377	433	438	342	528	578	358	1703	412
h1SMcG0002444	1519	1965	4035	1715	1653	5426	1635	2074	1886	1567	2605	2707	1959	6633	1823
h1SMcG0002445	165	222	378	268	210	471	194	243	214	304	185	297	292	549	171
h1SMcG0002447	68	49	48	77	21	66	8	42	32	24	90	52	66	108	32
h1SMcG0002448	1107	967	2441	1075	796	3503	1271	1274	1112	1146	1271	1512	1033	4630	1129
h1SMcG0002449	1714	1885	5632	2313	992	9623	2440	2228	3000	1773	397	2696	1906	10880	2795
h1SMcG0002450	1283	1057	2806	1152	1119	3931	1047	1207	1335	1142	2099	1855	1251	5167	1406
h1SMcG0002452	18	2	33	35	0	44	7	17	10	18	2	8	10	37	14
h1SMcG0002453	477	635	1134	588	328	1750	574	657	579	496	341	767	437	1468	406
h1SMcG0002454	125	105	276	98	87	416	77	98	153	91	57	99	150	477	140
h1SMcG0002455	1170	953	2116	624	629	2106	365	516	429	390	577	825	20	231	68
h1SMcG0002456	1028	1335	4012	1486	547	5710	1386	1316	2003	1438	614	1949	1280	6804	1858
h1SMcG0002457	316	357	1119	483	399	1414	420	427	526	355	811	664	493	1913	506
h1SMcG0002458	1707	2074	5223	1923	1296	7529	1826	2100	2230	1771	1897	2685	2048	8578	2181
h1SMcG0002459	765	580	967	649	815	1564	556	543	404	978	1714	864	900	2605	586
h1SMcG0002460	2163	1831	3138	1433	1624	4348	1178	1150	1137	1422	1893	1818	1589	4003	1287
h1SMcG0002462	52	56	75	31	5	81	26	42	25	9	27	18	15	81	24
h1SMcG0002466	97	89	165	64	158	219	61	74	53	132	86	96	92	304	70
h1SMcG0002467	200	212	372	255	214	565	244	204	232	190	409	287	206	734	206
h1SMcG0002469	1742	1932	5890	2177	1049	8748	2283	2220	2765	1860	1139	2713	2406	10958	2805
h1SMcG0002470	7	15	73	15	9	132	26	28	23	14	4	26	22	117	35
h1SMcG0002471	16	17	54	22	0	46	4	18	27	7	0	14	30	42	23
h1SMcG0002475	50	121	335	172	72	384	119	104	143	148	152	180	118	468	145
h1SMcG0002477	2041	1572	2576	1597	1543	3491	1405	1869	1176	1783	1754	1786	1897	4198	1246
h1SMcG0002479	577	443	1274	485	479	1931	637	516	690	625	742	915	489	2501	674
h1SMcG0002480	1431	1552	3872	1650	1241	5824	1746	1833	2139	1693	2126	2644	1870	5753	1641
h1SMcG0002481	142	0	114	43	152	110	16	0	54	0	1108	183	0	148	77
h1SMcG0002482	16	0	4	1	12	18	17	2	3	3	6	3	0	15	7
h1SMcG0002483	63	11	158	62	2	159	56	28	68	16	127	96	37	265	70
h1SMcG0002485	165	284	487	225	206	557	224	276	192	247	358	317	259	646	209
h1SMcG0002486	8464	7699	12808	7614	8968	17809	6945	8316	6034	9431	17855	10879	8692	20967	6542
h1SMcG0002487	3159	3269	9877	3927	2455	15359	3426	3936	4502	3852	3226	6885	3557	13738	4144
h1SMcG0002490	0	4	38	8	16	49	32	59	22	23	1	18	18	61	10
h1SMcG0002491	0	5	14	3	0	39	0	0	21	0	52	9	101	47	0
h1SMcG0002493	83	114	244	83	88	263	115	98	103	127	86	143	151	341	104
h1SMcG0002494	228	136	404	150	94	569	205	175	194	158	253	312	234	723	169
h1SMcG0002496	2	22	57	72	18	158	113	26	48	48	116	81	54	229	67
h1SMcG0002497	80	41	82	44	56	140	88	53	39	76	161	85	76	223	64
h1SMcG0002498	160	320	687	313	359	955	313	445	311	478	317	469	520	1601	396
h1SMcG0002499	503	445	1129	538	326	1441	507	632	527	376	331	664	503	1935	587
h1SMcG0002500	90	82	226	139	49	352	108	76	130	84	73	108	181	470	134
h1SMcG0002501	712	448	1065	481	533	1314	471	666	450	571	1016	675	631	1551	397
h1SMcG0002502	216	251	564	194	327	685	313	338	284	171	380	312	338	813	225
h1SMcG0002504	4	31	93	30	35	146	32	30	52	24	9	36	28	169	40
h1SMcG0002505	630	470	973	376	414	1221	386	332	430	408	615	607	366	1153	297
h1SMcG0002506	422	435	1077	328	383	1197	198	317	177	202	264	414	392	791	271
h1SMcG0002507	355	459	1359	682	438	1883	682	737	636	570	551	812	692	2120	583
h1SMcG0002508	164	230	435	218	194	707	213	180	262	228	280	312	188	910	254
h1SMcG0002509	658	680	1042	586	645	1939	615	612	617	554	983	945	773	2578	752
h1SMcG0002511	576	677	1090	594	495	1512	435	665	411	581	698	727	805	1241	389
h1SMcG0002512	451	389	842	466	534	1107	496	506	444	321	799	586	583	1685	508
h1SMcG0002513	260	401	1115	500	338	1469	484	495	479	359	333	591	449	1912	506
h1SMcG0002514	5	0	21	6	14	32	3	7	4	19	2	13	21	50	13
h1SMcG0002517	284	273	432	204	219	567	173	246	199	181	156	293	301	770	216
h1SMcG0002518	10062	9009	20004	9576	8940	28521	9829	10471	9942	10155	16847	14223	10080	33214	9788
h1SMcG0002520	442	469	1089	526	476	1577	505	541	523	448	658	717	673	2019	568
h1SMcG0002521	3714	3674	8608	4162	2712	12323	4246	4208	4123	3627	2649	5132	5261	18612	5007
h1SMcG0002523	342	236	681	362	291	1063	355	375	387	242	450	528	320	1361	383
h1SMcG0002524	12	9	18	0	16	35	3	2	11	9	10	18	32	54	17
h1SMcG0002525	3086	3173	9642	4093	2027	13950	3697	3888	4737	3504	2654	5241	4101	18021	5068
h1SMcG0002526	20	58	59	30	19	104	32	23	34	25	2	43	39	103	42
h1SMcG0002527	21	4	40	14	15	35	23	5	16	6	1	21	21	34	12
h1SMcG0002529	88	195	282	168	118	414	122	232	110	194	226	172	161	513	143
h1SMcG0002531	820	636	1701	744	807	2212	741	731	795	759	1444	1075	703	2517	710
h1SMcG0002532	5	1	17	0	11	14	11	10	7	7	21	18	14	23	8
h1SMcG0002533	91	85	120	68	58	180	49	84	56	71	77	84	48	204	64
h1SMcG0002534	548	611	1253	626	576	1549	563	556	607	632	905	838	563	1799	530
h1SMcG0002535	396	513	943	458	437	1286	517	548	476	641	856	642	480	1509	424
h1SMcG0002536	26	38	181	85	6	207	124	68	73	79	11	68	95	279	86
h1SMcG0002538	1942	1814	2842	1783	1623	3739	1591	1777	1400	2020	2816	2049	1698	4325	1317
h1SMcG0002540	181	200	413	202	199	622	169	237	192	156	200	272	223	809	240
h1SMcG0002542	403	361	481	260	237	639	204	307	203	237	470	341	250	820	253
h1SMcG0002543	697	748	1473	814	451	2117	768	886	752	606	908	966	846	2703	718
h1SMcG0002544	59	85	240	135	13	258	116	163	99	110	212	143	87	364	135
h1SMcG0002545	2078	2549	7409	2673	1702	10883	2657	3207	3775	1930	3249	4338	2522	13525	3838
h1SMcG0002546	2017	2043	7540	2605	2134	10818	2615	2353	3480	2038	5343	5037	2294	12991	3776
h1SMcG0002547	512	383	703	469	334	1051	445	457	420	513	682	604	786	1908	542
h1SMcG0002550	74	43	115	30	13	149	35	48	51	27	63	60	51	214	45
h1SMcG0002552	1654	666	1062	638	460	1621	675	801	537	1495	2077	1474	1409	5015	1815
h1SMcG0002555	10896	10187	17902	10405	11953	23634	9865	10781	8587	11631	32578	15410	8453	22652	6205
h1SMcG0002556	1274	1311	2188	1467	1581	2875	986	1470	998	1675	4536	2320	982	3095	722
h1SMcG0002557	4777	5214	9489	5080	5390	13101	4568	5030	4678	4980	13581	7530	3711	10051	2894
h1SMcG0002558	224	164	295	165	114	451	184	200	211	154	214	236	180	515	128
h1SMcG0002559	81	54	82	83	34	153	51	54	54	55	286	124	30	216	70
h1SMcG0002561	104	79	426	194	117	591	246	113	189	195	82	244	129	711	191
h1SMcG0002562	9	30	53	62	0	59	3	24	36	0	1	23	25	121	14
h1SMcG0002563	2	16	54	1	1	51	10	8	19	11	2	21	16	70	10
h1SMcG0002564	306	295	515	247	258	732	273	255	226	333	551	378	317	685	182
h1SMcG0002566	9	80	111	57	67	170	54	128	119	4	121	107	0	287	101
h1SMcG0002567	401	302	786	297	306	1075	283	320	354	289	498	402	417	1439	404
h1SMcG0002571	201	140	330	146	88	519	95	120	144	119	194	170	194	629	221
h1SMcG0002573	1786	1946	3829	2066	1757	5753	1986	1942	1883	1645	3061	2620	1683	7217	1913
h1SMcG0002575	118	145	273	256	121	353	157	155	97	121	243	188	177	449	119
h1SMcG0002576	0	22	43	13	4	65	0	12	15	6	0	15	12	69	11
h1SMcG0002577	293	363	906	245	128	1181	382	363	448	301	230	515	331	1644	415
h1SMcG0002578	3	5	19	0	8	23	7	11	11	10	21	24	0	30	8
h1SMcG0002580	2675	2511	7264	2900	1508	10035	3038	3235	3506	2724	2247	3683	3440	13343	3751
h1SMcG0002581	0	33	21	27	38	6	0	53	8	17	10	7	11	15	5
h1SMcG0002582	921	915	2889	969	678	3684	942	967	1391	808	797	1596	922	4576	1208
h1SMcG0002583	64	57	110	71	46	194	59	63	72	98	88	73	164	272	70
h1SMcG0002589	117	84	243	104	97	283	127	150	94	88	160	182	119	446	125
h1SMcG0002590	564	678	1384	654	578	1734	728	747	635	710	1226	916	619	2016	565
h1SMcG0002591	2948	3194	8202	3674	2975	11197	3490	3447	3791	3437	6594	5513	4133	14722	4425
h1SMcG0002592	7	4	35	19	0	40	22	5	25	7	0	13	30	50	9
h1SMcG0002593	0	11	31	9	19	35	3	10	14	1	3	15	3	52	1
h1SMcG0002595	1086	1019	2547	1373	934	3891	1164	1266	1268	1107	1823	1793	1588	5638	1711
h1SMcG0002596	47	55	78	67	77	149	52	25	59	88	73	72	70	149	44
h1SMcG0002597	145	48	177	143	90	243	74	96	85	149	90	115	22	303	99
h1SMcG0002598	522	577	1127	486	415	1575	564	476	555	524	1047	853	696	2112	601
h1SMcG0002599	1	10	30	15	0	49	20	11	13	0	2	16	17	67	11
h1SMcG0002601	6539	7210	19851	7714	7306	28213	7239	8415	9764	7437	17483	13738	8624	35377	10650
h1SMcG0002602	48	71	95	33	52	118	14	77	48	23	135	66	84	112	40
h1SMcG0002605	48	86	172	41	64	251	142	104	83	68	104	86	88	279	87
h1SMcG0002606	332	284	532	315	234	700	272	440	244	304	387	410	422	973	290
h1SMcG0002607	0	8	22	1	0	38	7	2	15	11	0	6	34	35	11
h1SMcG0002608	478	365	717	398	362	987	356	376	350	443	936	534	613	1203	366
h1SMcG0002609	422	366	624	375	586	954	333	446	311	366	980	520	462	1246	343
h1SMcG0002610	244	185	721	250	60	1063	251	295	337	292	96	342	394	1413	352
h1SMcG0002612	219	167	329	227	240	519	149	152	141	266	373	292	232	473	130
h1SMcG0002614	175	165	292	152	109	361	125	153	135	76	137	163	159	517	157
h1SMcG0002615	59	49	101	30	34	139	95	40	77	71	52	70	59	188	60
h1SMcG0002616	61	42	157	34	46	256	103	99	90	82	12	42	47	270	74
h1SMcG0002617	0	11	23	7	1	16	4	10	17	5	1	3	0	20	3
h1SMcG0002618	206	208	476	292	167	690	249	287	197	202	519	345	209	754	214
h1SMcG0002620	121	233	366	154	88	433	180	225	154	135	253	211	120	503	148
h1SMcG0002621	686	538	1573	666	454	2301	721	691	730	657	755	1092	770	3395	864
h1SMcG0002622	15632	15505	58303	19515	12240	77942	19106	19965	26287	17843	19327	32924	18860	99022	26863
h1SMcG0002623	952	810	1569	784	1136	2255	832	981	772	1010	2181	1267	1114	3245	1035
h1SMcG0002626	0	6	48	14	9	45	17	31	17	13	3	16	0	62	15
h1SMcG0002627	34	2	20	7	0	55	9	7	10	11	0	5	5	91	17
h1SMcG0002628	9	2	29	2	0	47	6	31	7	2	1	9	11	53	22
h1SMcG0002630	11	15	67	29	19	40	3	11	23	7	25	43	18	75	27
h1SMcG0002631	521	570	1181	554	623	1732	706	683	570	569	902	849	1011	2219	615
h1SMcG0002632	397	390	891	493	382	1336	439	371	484	492	800	614	568	1892	537
h1SMcG0002633	137	246	386	175	148	494	158	207	183	106	269	233	192	727	181
h1SMcG0002634	836	695	1538	805	593	2036	624	744	781	692	761	963	1119	3007	876
h1SMcG0002635	1704	1981	4466	1997	2063	5693	1935	2342	2175	1765	4400	3189	2093	7339	2143
h1SMcG0002638	211	196	395	231	159	471	184	217	158	187	233	243	157	649	176
h1SMcG0002640	28	40	45	42	56	90	28	40	25	18	38	34	31	99	18
h1SMcG0002642	48	58	103	72	26	147	25	0	41	69	32	53	30	152	48
h1SMcG0002643	5	8	23	37	5	28	0	28	9	16	2	11	26	69	11
h1SMcG0002644	0	21	50	11	6	60	14	34	22	38	7	0	66	58	25
h1SMcG0002646	24	26	39	0	10	0	20	0	0	36	18	0	10	13	13
h1SMcG0002647	543	548	1813	784	307	2269	672	740	787	521	699	898	478	2950	700
h1SMcG0002650	0	8	20	5	0	25	4	8	6	0	0	9	29	26	7
h1SMcG0002652	31	35	0	0	62	0	32	0	33	23	38	0	0	73	11
h1SMcG0002653	0	0	16	0	27	19	0	0	0	0	0	36	0	16	0
h1SMcG0002654	9	26	32	26	0	26	20	3	23	7	12	15	39	49	13
h1SMcG0002659	127	216	377	171	225	508	249	243	189	140	321	321	264	657	196
h1SMcG0002660	0	0	49	30	0	69	0	0	31	0	3	3	59	119	0
h1SMcG0002662	443	405	680	371	374	868	278	294	298	435	473	531	259	1061	277
h1SMcG0002663	3817	4227	12263	5160	2977	19318	4820	5260	6521	3966	3953	7015	5325	26738	7981
h1SMcG0002664	1900	1736	3245	1820	1966	4731	1755	2028	1703	1795	5262	2725	2192	6004	1676
h1SMcG0002666	427	0	25	0	0	25	0	100	0	0	73	25	0	75	0
h1SMcG0002667	0	42	83	18	0	86	28	92	61	56	47	63	123	111	35
h1SMcG0002668	88	10	61	55	6	17	92	29	0	18	29	41	29	91	41
h1SMcG0002670	324	330	2100	760	292	2789	826	713	930	759	1052	1280	439	3771	1084
h1SMcG0002671	58	0	0	0	0	0	0	202	0	0	28	0	203	0	0
h1SMcG0002675	256	171	402	237	290	607	198	323	204	271	419	359	290	683	225
h1SMcG0002679	0	14	28	27	10	27	1	13	12	0	6	15	25	25	8
h1SMcG0002683	92	0	69	32	2	323	98	0	71	0	209	45	441	559	156
h1SMcG0002684	501	445	1086	451	312	1126	374	501	400	357	570	622	267	750	190
h1SMcG0002686	0	0	0	0	19	19	0	0	56	96	0	0	0	57	19
h1SMcG0002690	492	566	1025	819	255	1544	205	578	356	104	203	425	0	2071	513
h1SMcG0002691	362	450	998	504	419	1300	484	358	449	435	718	599	465	1688	459
h1SMcG0002692	80	49	153	67	49	140	15	93	49	34	29	68	147	177	60
h1SMcG0002693	116	187	450	107	54	652	237	280	274	243	242	266	241	864	223
h1SMcG0002694	0	11	74	106	0	32	0	21	63	0	73	21	0	106	95
h1SMcG0002695	239	200	558	224	114	786	367	310	278	244	231	332	243	1016	272
h1SMcG0002696	1138	1321	4190	1392	613	6076	1648	1606	2112	1161	802	1976	1538	7440	1965
h1SMcG0002697	1139	1244	2614	1147	1057	3508	1267	1320	1264	1050	1120	1520	1094	3958	1138
h1SMcG0002698	3	4	27	9	23	56	12	12	16	29	39	28	23	82	33
h1SMcG0002699	1480	1246	2222	1269	1523	3287	1358	1358	1108	1449	2347	1700	1544	4338	1174
h1SMcG0002702	2	22	42	29	50	47	28	11	24	35	56	45	43	55	14
h1SMcG0002703	160	69	205	48	52	202	99	62	94	59	113	75	108	236	95
h1SMcG0002704	133	190	505	266	48	618	198	191	236	124	55	210	261	829	238
h1SMcG0002706	4	22	101	12	1	110	17	19	49	21	2	26	40	159	54
h1SMcG0002709	507	419	789	592	488	1301	514	591	478	378	528	634	521	1473	446
h1SMcG0002710	4555	4224	8329	4047	4070	12189	4529	4720	4105	4273	8189	6056	5042	15456	4341
h1SMcG0002713	1347	1789	4545	1999	1522	6833	1946	2108	2235	1743	2876	2880	2276	8810	2718
h1SMcG0002714	116	95	219	165	120	350	83	172	132	148	189	175	135	365	112
h1SMcG0002715	604	452	1157	594	639	1515	508	605	621	583	623	786	695	2224	601
h1SMcG0002717	512	713	1070	540	537	1711	714	754	516	736	1508	938	590	2282	737
h1SMcG0002718	1282	1032	2252	1363	958	3295	1146	1191	1137	1135	2224	1644	1326	4103	1105
h1SMcG0002719	1660	1560	3085	1843	1860	4640	1791	1745	1594	1855	4033	2444	2188	6381	1882
h1SMcG0002720	1356	1654	3636	1768	602	4880	1585	1670	1744	1350	441	1754	1433	5947	1669
h1SMcG0002721	4	24	10	0	28	24	0	6	6	8	14	10	0	25	3
h1SMcG0002722	0	33	461	77	0	531	90	57	156	87	6	32	92	875	162
h1SMcG0002723	71	0	125	108	26	216	0	108	112	96	0	0	8	415	55
h1SMcG0002725	14	18	35	6	0	49	16	3	9	2	2	7	0	31	7
h1SMcG0002726	660	674	966	482	460	1625	528	546	488	728	1013	734	509	1716	538
h1SMcG0002727	490	454	1043	628	499	1472	431	646	540	346	922	742	606	1949	571
h1SMcG0002728	20	12	26	5	0	24	13	1	8	1	5	11	10	36	12
h1SMcG0002732	12	52	29	23	12	21	16	11	5	28	31	15	14	33	5
h1SMcG0002737	356	455	801	453	416	1119	326	424	362	436	512	538	558	1622	507
h1SMcG0002738	707	781	2123	929	701	3059	1047	988	1094	652	692	1181	1104	3793	1226
h1SMcG0002739	112	100	264	108	77	338	111	114	98	48	178	147	73	383	81
h1SMcG0002741	733	550	1175	532	565	1581	589	679	484	523	1078	759	558	1511	444
h1SMcG0002742	18	25	52	12	11	103	13	29	35	41	11	47	18	156	47
h1SMcG0002743	4	16	31	18	23	25	15	5	6	11	17	17	6	46	11
h1SMcG0002744	13	6	7	1	42	19	8	15	8	15	16	19	0	29	2
h1SMcG0002746	7	42	30	14	17	49	14	21	17	18	25	36	8	63	13
h1SMcG0002748	74	87	104	57	43	175	25	116	46	22	111	94	63	226	50
h1SMcG0002749	150	192	590	321	55	840	164	205	290	272	0	134	241	963	288
h1SMcG0002750	1501	1443	2798	1432	1553	4177	1600	1679	1455	1591	3326	2218	2145	6057	1765
h1SMcG0002751	234	367	698	382	363	858	295	373	293	331	506	483	305	1022	277
h1SMcG0002752	1954	2089	4649	2136	1713	6542	2148	2459	2158	2217	3069	3045	2310	8998	2184
h1SMcG0002753	237	336	917	438	353	1343	553	499	485	385	251	541	450	1645	497
h1SMcG0002757	29	8	38	2	1	45	15	28	14	15	5	24	24	63	19
h1SMcG0002758	298	412	765	480	499	1120	464	475	395	499	1134	622	578	1301	383
h1SMcG0002759	0	24	82	20	2	120	38	18	31	14	4	26	2	165	33
h1SMcG0002761	1569	1347	2655	1435	1326	3750	1451	1519	1193	1763	2152	1955	1744	4886	1461
h1SMcG0002762	32	15	28	54	51	87	27	59	27	93	116	79	117	244	87
h1SMcG0002763	396	420	624	304	333	850	379	458	292	363	201	376	439	1019	270
h1SMcG0002764	0	12	52	5	1	59	10	11	14	23	3	11	23	66	20
h1SMcG0002765	2	4	19	6	13	39	1	11	9	7	29	12	31	29	8
h1SMcG0002766	0	29	191	57	0	90	67	65	34	51	0	44	102	128	40
h1SMcG0002767	30	14	11	20	6	23	9	7	4	29	38	24	3	25	19
h1SMcG0002769	463	363	790	344	338	1118	441	365	355	386	533	374	553	1442	405
h1SMcG0002771	1280	1445	4298	1177	482	5503	1321	1544	1916	1013	931	1657	1319	6932	1800
h1SMcG0002772	0	16	52	1	4	44	11	1	15	8	0	7	0	55	20
h1SMcG0002773	103	128	268	156	98	399	190	170	118	65	180	137	148	389	122
h1SMcG0002774	4	17	23	28	7	46	17	13	14	9	43	24	12	41	14
h1SMcG0002775	917	699	1700	833	609	2230	748	923	841	644	1111	1013	1072	3545	918
h1SMcG0002776	2712	2399	5351	2262	1764	7228	2125	2515	2301	1994	2491	2995	2560	7980	2378
h1SMcG0002778	421	507	1373	683	345	1967	638	576	693	499	747	937	740	2596	803
h1SMcG0002779	1069	923	2137	997	1001	3130	842	1193	962	924	1524	1361	827	3294	936
h1SMcG0002780	451	411	638	373	286	911	348	399	267	299	701	476	386	1382	365
h1SMcG0002783	1380	1402	4441	1919	1069	6272	1852	2126	2334	1720	1413	2542	2087	8403	2355
h1SMcG0002784	951	1022	2205	772	666	2005	617	650	557	767	1155	847	671	2041	598
h1SMcG0002787	252	414	824	350	263	1002	347	263	391	229	457	497	265	1296	356
h1SMcG0002788	3	20	104	7	0	158	45	5	44	45	20	43	39	161	42
h1SMcG0002790	1909	1994	4865	2183	1636	7179	2139	2349	2298	1764	2716	2976	2460	9583	2879
h1SMcG0002794	103	299	503	259	210	663	240	218	207	224	562	358	268	701	199
h1SMcG0002795	13717	12253	22231	11953	11437	30864	10174	13113	10711	12784	15500	12974	11314	39087	11187
h1SMcG0002796	147	265	696	249	172	850	263	359	283	247	279	412	291	1129	293
h1SMcG0002797	560	585	1004	505	543	1380	627	672	454	687	1029	721	784	1816	505
h1SMcG0002798	364	409	1503	472	473	1935	459	525	669	380	653	839	481	2328	695
h1SMcG0002800	406	572	1440	597	267	2243	608	578	657	489	648	861	618	2492	743
h1SMcG0002801	37	23	64	27	3	65	22	41	38	33	57	53	6	98	31
h1SMcG0002803	2319	2336	4808	2432	2530	5948	2221	2484	2251	2294	7182	3700	2278	6209	1941
h1SMcG0002804	574	419	872	475	400	1158	403	487	407	343	676	612	440	1398	340
h1SMcG0002808	1257	1002	2960	1354	791	4364	1328	1339	1432	1209	1129	1731	1528	5501	1599
h1SMcG0002809	1286	1338	2709	1378	1305	3365	1309	1374	1126	1212	2132	1758	1132	3670	1178
h1SMcG0002811	707	565	990	612	388	1399	618	510	576	536	993	847	595	1852	566
h1SMcG0002812	619	969	2428	994	716	3869	975	1077	1224	712	1069	1426	1111	4955	1518
h1SMcG0002813	235	271	631	332	278	926	275	273	264	174	373	411	300	1107	347
h1SMcG0002815	9493	9520	16950	8836	10052	23301	8695	9822	7562	11199	14763	12305	10304	29528	8632
h1SMcG0002817	25	0	23	9	0	31	14	11	11	13	1	21	8	33	13
h1SMcG0002819	1439	1755	5004	2293	1018	8152	2089	2086	2531	1739	903	2547	2796	12600	3416
h1SMcG0002822	33	41	151	36	10	166	32	102	50	77	1	68	8	162	67
h1SMcG0002823	19	48	46	7	29	72	16	14	37	22	46	51	22	90	21
h1SMcG0002824	0	0	5	17	0	19	7	15	3	0	10	9	10	24	10
h1SMcG0002829	277	260	567	276	209	722	268	284	283	266	208	327	319	1082	265
h1SMcG0002830	617	540	1077	555	634	1397	554	659	538	465	777	698	744	1940	561
h1SMcG0002832	2513	2701	4805	2542	2222	6662	2105	2239	1773	2271	4253	3213	1267	3586	1085
h1SMcG0002834	154	295	844	293	69	964	288	327	331	210	137	355	218	1271	295
h1SMcG0002835	290	273	628	190	147	859	209	452	317	191	326	431	401	1223	342
h1SMcG0002838	68	112	221	93	107	312	119	111	120	105	287	153	176	361	110
h1SMcG0002839	1249	1130	2010	1067	1008	2917	1273	1232	1063	1188	1366	1374	1295	3468	1013
h1SMcG0002840	366	393	628	390	433	857	251	340	214	485	669	492	310	1012	283
h1SMcG0002843	99	107	311	161	142	447	108	162	192	71	137	221	189	591	180
h1SMcG0002844	683	556	1132	614	721	1533	754	565	489	570	1184	822	697	2067	652
h1SMcG0002848	1825	1929	4980	1864	979	7042	2297	2016	2372	1622	1342	2707	1763	9932	2704
h1SMcG0002849	298	474	1203	496	214	1676	380	526	594	290	67	460	493	2041	598
h1SMcG0002850	1423	1526	2526	1301	1422	3241	1207	1336	1147	1656	3544	2009	1214	3030	951
h1SMcG0002851	754	707	1630	823	464	2164	703	884	756	669	904	1062	895	2705	797
h1SMcG0002853	457	355	652	334	307	962	283	308	263	217	479	419	419	1087	309
h1SMcG0002855	916	765	1686	1045	944	2332	791	895	866	757	1269	1175	802	2831	837
h1SMcG0002856	27	46	83	34	35	82	24	51	24	26	50	46	51	92	14
h1SMcG0002857	1	5	27	1	0	30	14	5	3	14	1	3	3	30	16
h1SMcG0002858	280	357	779	405	276	1079	430	366	432	181	248	339	305	1530	378
h1SMcG0002859	1189	1146	2927	1227	1211	3635	1127	1201	1076	944	1386	1619	1301	3530	1069
h1SMcG0002860	519	567	1051	591	465	1325	524	670	487	577	706	681	607	1614	537
h1SMcG0002861	939	868	1915	911	1191	2781	788	743	805	1000	2550	1425	1134	3392	1132
h1SMcG0002863	476	355	481	340	720	559	410	534	276	308	1419	617	576	702	240
h1SMcG0002864	5857	5833	16305	6628	6018	22763	6337	6835	7804	6578	15302	11739	6802	26778	8263
h1SMcG0002865	2073	1737	4156	1655	1961	5017	1875	2083	2008	1570	3415	2714	2356	7407	1968
h1SMcG0002866	50	26	34	14	34	62	8	41	14	21	37	49	32	74	22
h1SMcG0002868	213	219	539	195	245	791	224	260	308	179	234	363	290	1024	298
h1SMcG0002876	8	60	83	34	46	105	29	100	29	44	27	38	53	174	35
h1SMcG0002878	285	252	604	238	257	636	292	158	217	116	297	332	244	796	221
[truncated: 22,957 more rows]

## Sheet: sample_information
sample	condition	batch
kallisto_out_GFP_R1	GFPi	R1
kallisto_out_GFP_R2	GFPi	R2
kallisto_out_GFP_R3	GFPi	R3
kallisto_out_HNF4_GFP_R1	HNF4i+GFPi	R1
kallisto_out_HNF4_GFP_R2	HNF4i+GFPi	R2
kallisto_out_HNF4_GFP_R3	HNF4i+GFPi	R3
kallisto_out_HNF4_R1	HNF4i	R1
kallisto_out_HNF4_R2	HNF4i	R2
kallisto_out_HNF4_R3	HNF4i	R3
kallisto_out_HNF4_FOXF_R1	HNF4i+FOXF1i	R1
kallisto_out_HNF4_FOXF_R2	HNF4i+FOXF1i	R2
kallisto_out_HNF4_FOXF_R3	HNF4i+FOXF1i	R3
kallisto_out_HNF4_NKX_R1	HNF4i+NKX2-2i	R1
kallisto_out_HNF4_NKX_R2	HNF4i+NKX2-2i	R2
kallisto_out_HNF4_NKX_R3	HNF4i+NKX2-2i	R3

## Sheet: HNF4i_vs_GFPi
	baseMean	log2FoldChange	lfcSE	stat	pvalue	padj	deg
h1SMcG0000006	23.742	0.211614	0.910127	0.23251	0.816142	0.980617	none
h1SMcG0000008	35.8174	0.798678	0.532671	1.49938	0.133774	0.722926	none
h1SMcG0000009	1377.54	-0.266449	0.124187	-2.14555	0.0319091	0.454004	none
h1SMcG0000010	20.7778	-0.543232	0.813805	-0.667521	0.504439	0.926706	none
h1SMcG0000011	1787.58	0.063911	0.112423	0.568487	0.569705	0.937565	none
h1SMcG0000012	44.7134	-0.336315	0.616711	-0.545337	0.585522	0.939079	none
h1SMcG0000013	1166.38	-0.0537634	0.162847	-0.330147	0.741289	0.970344	none
h1SMcG0000014	991.414	-0.209327	0.128301	-1.63153	0.102778	0.682068	none
h1SMcG0000015	178.092	0.174674	0.310779	0.56205	0.574082	0.937862	none
h1SMcG0000016	598.991	-0.169095	0.150159	-1.12611	0.26012	0.832493	none
h1SMcG0000017	427.45	-0.268439	0.236868	-1.13329	0.257094	0.83049	none
h1SMcG0000018	108.829	-0.230132	0.464736	-0.495189	0.620467	0.948902	none
h1SMcG0000019	5677.28	-0.074306	0.134425	-0.552768	0.580422	0.938383	none
h1SMcG0000020	76.0432	0.192689	0.513507	0.375241	0.707481	0.964819	none
h1SMcG0000021	46.842	-0.269434	0.592604	-0.454661	0.649353	0.95451	none
h1SMcG0000022	7.92802	-1.75019	1.42979	-1.22408	0.22092	0.806898	none
h1SMcG0000023	1808.78	0.0770258	0.121747	0.632673	0.526947	0.930021	none
h1SMcG0000024	17.5353	1.30047	1.01305	1.28372	0.199241	0.792081	none
h1SMcG0000025	2620.65	0.00815026	0.100164	0.0813695	0.935148	0.991564	none
h1SMcG0000026	110.542	-0.563679	0.379072	-1.48699	0.137016	0.72453	none
h1SMcG0000027	640.443	-0.0409432	0.151425	-0.270386	0.786864	0.975309	none
h1SMcG0000028	1776.66	-0.494794	0.119257	-4.14896	3.33984e-05	0.00222264	none
h1SMcG0000029	178.77	-0.101453	0.259202	-0.391407	0.695497	0.962407	none
h1SMcG0000030	38.1006	-1.17715	0.524137	-2.24588	0.0247116	0.396068	none
h1SMcG0000031	307.297	0.259156	0.217981	1.18889	0.234481	0.816516	none
h1SMcG0000032	5508.07	0.229666	0.121844	1.88492	0.0594409	0.579789	none
h1SMcG0000033	205.215	-0.367358	0.239642	-1.53295	0.125289	0.714455	none
h1SMcG0000034	240.312	0.354428	0.218775	1.62006	0.10522	0.687499	none
h1SMcG0000035	423.185	-0.0916792	0.238769	-0.383967	0.701003	0.962744	none
h1SMcG0000036	123.993	-0.103896	0.342285	-0.303536	0.761482	0.972384	none
h1SMcG0000039	167.638	0.524754	0.275511	1.90466	0.0568242	0.571665	none
h1SMcG0000040	208.583	0.0304077	0.260293	0.116821	0.907002	0.990412	none
h1SMcG0000042	64.1427	-1.08264	0.459659	-2.35531	0.0185071	0.344409	none
h1SMcG0000043	1685.61	-0.177023	0.105723	-1.6744	0.0940523	0.669281	none
h1SMcG0000047	839.3	0.366866	0.146768	2.49963	0.0124322	0.273597	none
h1SMcG0000049	24.4843	0.0860984	0.927314	0.0928471	0.926025	0.991173	none
h1SMcG0000050	1588.47	-0.0610528	0.104613	-0.583605	0.559486	0.936503	none
h1SMcG0000051	236.965	-0.0416298	0.232904	-0.178743	0.85814	0.984977	none
h1SMcG0000052	62.4411	0.143358	0.484229	0.296054	0.767189	0.972384	none
h1SMcG0000054	132.157	-0.716431	0.401279	-1.78537	0.0742017	0.619792	none
h1SMcG0000056	18.6258	-1.39546	0.725359	-1.92382	0.054377	0.563778	none
h1SMcG0000058	16.2853	-0.208144	0.818531	-0.25429	0.799272	0.979339	none
h1SMcG0000059	23.032	-0.284714	0.651467	-0.437035	0.662086	0.956728	none
h1SMcG0000063	417.872	0.280572	0.220445	1.27275	0.203106	0.79482	none
h1SMcG0000064	686.548	-0.0162737	0.164749	-0.0987787	0.921314	0.990949	none
h1SMcG0000065	664.306	0.0273614	0.198241	0.138021	0.890224	0.98766	none
h1SMcG0000066	18.2169	0.425124	0.801087	0.530684	0.595638	0.941337	none
h1SMcG0000067	3674.46	-0.0585665	0.107319	-0.545725	0.585255	0.938907	none
h1SMcG0000068	52.4131	0.272962	0.45982	0.593627	0.552761	0.934348	none
h1SMcG0000069	12.5891	2.91169	1.12958	2.57767	0.00994689	0.237318	none
h1SMcG0000070	14.2408	-0.129332	0.909959	-0.142129	0.886978	0.987627	none
h1SMcG0000073	392.315	0.359306	0.223869	1.60499	0.108497	0.692351	none
h1SMcG0000074	6.05554	0	4.56201	0	1	1	none
h1SMcG0000075	662.419	-0.0750992	0.147782	-0.508175	0.611331	0.947198	none
h1SMcG0000076	3614.32	0.0533826	0.171541	0.311194	0.755653	0.971982	none
h1SMcG0000078	717.684	-0.0271474	0.144916	-0.187332	0.851401	0.983277	none
h1SMcG0000079	921.486	-0.01534	0.16341	-0.0938746	0.925209	0.991173	none
h1SMcG0000080	27.7509	0.729129	0.682527	1.06828	0.285395	0.847595	none
h1SMcG0000081	160.484	0.403792	0.307524	1.31304	0.189168	0.782898	none
h1SMcG0000082	147.846	0.217483	0.35085	0.619875	0.53534	0.93217	none
h1SMcG0000083	32.4681	-0.00926652	0.578712	-0.0160123	0.987225	0.999013	none
h1SMcG0000084	20.2077	0.18042	1.00155	0.180142	0.857041	0.98482	none
h1SMcG0000085	708.892	-0.11305	0.144777	-0.780851	0.43489	0.908439	none
h1SMcG0000086	2543.32	0.0985786	0.0982327	1.00352	0.31561	0.860575	none
h1SMcG0000087	857.282	-0.0170737	0.181388	-0.0941278	0.925008	0.991173	none
h1SMcG0000090	900.352	-0.0974352	0.135241	-0.720456	0.471244	0.921266	none
h1SMcG0000092	8.66915	1.51827	1.18832	1.27765	0.201372	0.793464	none
h1SMcG0000094	80.4361	0.213522	0.38703	0.551692	0.581159	0.938546	none
h1SMcG0000095	14.8595	2.33594	1.18368	1.97346	0.0484435	0.542465	none
h1SMcG0000096	1245.11	-0.0371735	0.147579	-0.25189	0.801126	0.979339	none
h1SMcG0000097	458.593	-0.401756	0.190317	-2.11099	0.0347736	0.46858	none
h1SMcG0000098	39.1843	-0.631169	0.577852	-1.09227	0.274715	0.841969	none
h1SMcG0000100	473.561	0.101539	0.171067	0.593564	0.552804	0.934356	none
h1SMcG0000101	42.9501	-0.670117	0.65531	-1.0226	0.306499	0.855862	none
h1SMcG0000102	655.563	-0.259814	0.15896	-1.63446	0.102162	0.68149	none
h1SMcG0000103	481.203	0.10712	0.180313	0.594077	0.552461	0.934232	none
h1SMcG0000104	410.579	0.0511726	0.187164	0.27341	0.784538	0.975049	none
h1SMcG0000105	3408.12	0.00961732	0.120472	0.07983	0.936372	0.991771	none
h1SMcG0000106	6834.58	0.133238	0.0930355	1.43212	0.15211	0.747379	none
h1SMcG0000107	352.436	0.118378	0.192984	0.613406	0.539608	0.932419	none
h1SMcG0000108	3177.99	-0.119777	0.119339	-1.00367	0.315539	0.860575	none
h1SMcG0000109	22.9891	0.415852	0.744859	0.558296	0.576642	0.938383	none
h1SMcG0000110	13.7842	-0.295756	1.03726	-0.285133	0.775542	0.972496	none
h1SMcG0000111	25.2342	-0.911939	0.7502	-1.21559	0.22414	0.809301	none
h1SMcG0000113	10.8148	0.834047	1.23631	0.674629	0.499912	0.92603	none
h1SMcG0000116	92.7249	-0.256559	0.337837	-0.759415	0.447605	0.913024	none
h1SMcG0000123	13.1556	-1.21589	1.02339	-1.18811	0.23479	0.816516	none
h1SMcG0000125	275.655	-0.0468729	0.206831	-0.226624	0.820716	0.980617	none
h1SMcG0000126	11.7452	-0.199238	1.06456	-0.187156	0.851538	0.983277	none
h1SMcG0000127	1807.48	-0.122344	0.106324	-1.15067	0.249867	0.82613	none
h1SMcG0000128	1159.91	0.163367	0.166141	0.9833	0.32546	0.864012	none
h1SMcG0000129	52.7818	-0.43577	0.565268	-0.77091	0.44076	0.909298	none
h1SMcG0000130	28.3444	-1.34538	1.89517	-0.709898	0.477767	0.921266	none
h1SMcG0000131	39.5267	-0.557989	0.518951	-1.07523	0.282273	0.845801	none
h1SMcG0000132	14.3995	0.532713	0.82275	0.647479	0.517322	0.929757	none
h1SMcG0000133	69.872	-0.215728	0.397627	-0.542538	0.587448	0.939559	none
h1SMcG0000134	24.9965	0.738425	0.794718	0.929166	0.352803	0.877102	none
h1SMcG0000135	19.4376	0.221095	0.817995	0.270289	0.786938	0.975309	none
h1SMcG0000137	101.002	0.014827	0.336376	0.0440787	0.964842	0.997753	none
h1SMcG0000138	4674.23	-0.130235	0.10862	-1.199	0.230526	0.814428	none
h1SMcG0000143	536.372	0.113745	0.207595	0.547917	0.583749	0.938546	none
h1SMcG0000144	188.187	-0.349206	0.285788	-1.22191	0.221743	0.806946	none
h1SMcG0000145	1040.92	0.142831	0.131422	1.08681	0.277121	0.843251	none
h1SMcG0000146	851.206	0.0718288	0.148588	0.483409	0.628805	0.950351	none
h1SMcG0000147	191.306	0.0310189	0.275865	0.112442	0.910473	0.990412	none
h1SMcG0000148	27.6843	-0.44148	0.852385	-0.517935	0.604504	0.944376	none
h1SMcG0000149	227.098	0.278962	0.2288	1.21924	0.222754	0.806946	none
h1SMcG0000150	1744.6	0.0919485	0.114493	0.803092	0.421921	0.905779	none
h1SMcG0000152	13.3618	0.694586	1.15339	0.602213	0.547032	0.932751	none
h1SMcG0000153	95.3839	0.15645	0.334276	0.468027	0.639766	0.952512	none
h1SMcG0000154	101.129	-0.537909	0.343126	-1.56767	0.116958	0.70336	none
h1SMcG0000155	743.048	0.070854	0.178575	0.396774	0.691534	0.961655	none
h1SMcG0000156	1439.91	0.0571263	0.114449	0.499142	0.617679	0.948853	none
h1SMcG0000159	831.051	-0.0376014	0.130939	-0.287168	0.773984	0.972496	none
h1SMcG0000160	63.4415	0.226184	0.426286	0.530591	0.595702	0.941337	none
h1SMcG0000162	243.487	0.339429	0.230537	1.47234	0.14093	0.731706	none
h1SMcG0000163	151.313	0.197691	0.272239	0.726165	0.467738	0.919726	none
h1SMcG0000164	4651.93	0.182299	0.114316	1.59469	0.110781	0.696132	none
h1SMcG0000165	95.4629	-0.0349707	0.387011	-0.090361	0.928	0.991173	none
h1SMcG0000169	470.962	0.0689809	0.211731	0.325795	0.74458	0.970444	none
h1SMcG0000170	1382.04	0.0882102	0.112702	0.782689	0.43381	0.908026	none
h1SMcG0000171	1113.16	-0.105704	0.149417	-0.70744	0.479293	0.921266	none
h1SMcG0000174	2239.76	0.0493229	0.112252	0.439395	0.660375	0.956625	none
h1SMcG0000175	153.087	0.513487	0.323788	1.58587	0.112768	0.699482	none
h1SMcG0000176	602.224	0.00365217	0.195021	0.018727	0.985059	0.9989	none
h1SMcG0000178	11.8531	-6.01857	1.7457	-3.44765	0.000565489	0.0264276	DEG
h1SMcG0000183	45.3084	-0.382475	0.509071	-0.751318	0.452461	0.914012	none
h1SMcG0000184	195.217	0.193951	0.275156	0.704876	0.480888	0.921266	none
h1SMcG0000185	535.394	-0.123659	0.194751	-0.63496	0.525455	0.929971	none
h1SMcG0000186	18.7272	-0.737401	1.12126	-0.657651	0.510762	0.92774	none
h1SMcG0000188	1750.08	0.306671	0.118081	2.59711	0.00940111	0.229788	none
h1SMcG0000190	113.248	0.244799	0.45265	0.540813	0.588636	0.939863	none
h1SMcG0000191	280.322	-0.218474	0.201156	-1.08609	0.277438	0.843251	none
h1SMcG0000193	1120.71	0.210858	0.136017	1.55024	0.121085	0.708843	none
h1SMcG0000194	1807.08	0.0218126	0.144703	0.15074	0.880181	0.987231	none
h1SMcG0000195	1358.74	-0.145212	0.126625	-1.14679	0.251469	0.827668	none
h1SMcG0000196	87.4974	0.483616	0.467165	1.03522	0.300568	0.853768	none
h1SMcG0000199	334.985	0.0867585	0.199905	0.434	0.664289	0.956728	none
h1SMcG0000201	70.7382	-0.586006	0.412639	-1.42014	0.155566	0.74948	none
h1SMcG0000202	2537.63	-0.0288593	0.0915583	-0.315201	0.752609	0.97182	none
h1SMcG0000203	3531.22	-0.0439072	0.103909	-0.422554	0.672621	0.95789	none
h1SMcG0000204	4380.21	-0.296313	0.114911	-2.57864	0.009919	0.237318	none
h1SMcG0000205	3452.79	-0.180813	0.100303	-1.80267	0.0714394	0.614433	none
h1SMcG0000207	27.5654	-0.755727	1.02438	-0.737743	0.460671	0.917664	none
h1SMcG0000208	32.8954	-0.383898	0.793414	-0.483856	0.628488	0.950278	none
h1SMcG0000210	39.1584	-0.662078	0.57919	-1.14311	0.252993	0.828158	none
h1SMcG0000211	1019.75	-0.0219117	0.135671	-0.161506	0.871695	0.986725	none
h1SMcG0000212	251.24	0.176153	0.265735	0.662889	0.507402	0.926993	none
h1SMcG0000215	83.4584	0.897045	1.13449	0.790704	0.429117	0.907028	none
h1SMcG0000216	25.5558	0.758053	0.813248	0.932131	0.351269	0.876425	none
h1SMcG0000219	30.7702	-0.860642	0.674341	-1.27627	0.20186	0.79387	none
h1SMcG0000220	3939.91	-0.166195	0.107854	-1.54093	0.123335	0.712323	none
h1SMcG0000223	295.482	0.0755748	0.234347	0.322492	0.74708	0.970992	none
h1SMcG0000224	88.9842	-0.118997	0.354384	-0.335785	0.737033	0.970344	none
h1SMcG0000225	105.967	0.143134	0.364828	0.392333	0.694813	0.962407	none
h1SMcG0000226	4169.25	0.0746985	0.109178	0.684191	0.493855	0.923919	none
h1SMcG0000227	13.7164	0.458066	1.04724	0.437403	0.661819	0.956725	none
h1SMcG0000229	115.717	0.420417	0.378802	1.10986	0.26706	0.836228	none
h1SMcG0000231	2114.06	-0.231092	0.104606	-2.20916	0.0271632	0.417931	none
h1SMcG0000232	176.324	0.00388332	0.273392	0.0142042	0.988667	0.999122	none
h1SMcG0000234	783.908	0.193949	0.142164	1.36427	0.172483	0.766401	none
h1SMcG0000235	1555.72	0.0888438	0.128641	0.690635	0.489795	0.923058	none
h1SMcG0000237	3358.04	0.270827	0.16724	1.61939	0.105363	0.687845	none
h1SMcG0000238	51.0207	-0.422986	0.448907	-0.942259	0.34606	0.874523	none
h1SMcG0000239	1578.74	0.334011	0.123111	2.71308	0.00666605	0.187248	none
h1SMcG0000240	1090.42	0.00397678	0.136122	0.0292147	0.976693	0.998685	none
h1SMcG0000245	91.7157	0.391724	0.394915	0.991921	0.321236	0.861648	none
h1SMcG0000247	30.2401	0.0401825	0.660634	0.0608241	0.951499	0.995621	none
h1SMcG0000248	457.878	-0.25921	0.180456	-1.43642	0.150884	0.746356	none
h1SMcG0000250	133.935	0.00359286	0.330085	0.0108847	0.991315	0.999243	none
h1SMcG0000251	80.3216	-1.67457	0.424431	-3.94545	7.96498e-05	0.00478974	DEG
h1SMcG0000252	264.843	-0.0616593	0.234382	-0.263072	0.792495	0.977439	none
h1SMcG0000253	1565.25	-0.109268	0.104578	-1.04485	0.296094	0.852587	none
h1SMcG0000254	27.8404	-0.427292	0.680629	-0.627791	0.530141	0.931591	none
h1SMcG0000255	10121.8	-0.1661	0.0960673	-1.729	0.0838092	0.647755	none
h1SMcG0000256	34.169	-0.844668	0.59518	-1.41918	0.155846	0.74961	none
h1SMcG0000259	26.1639	-0.248079	0.85939	-0.288668	0.772835	0.972388	none
h1SMcG0000263	89.8108	0.027408	0.382246	0.0717026	0.942839	0.993959	none
h1SMcG0000264	863.965	0.258131	0.160329	1.61001	0.107396	0.690828	none
h1SMcG0000265	434.972	-0.899242	0.200944	-4.47509	7.63784e-06	0.000581128	none
h1SMcG0000267	2994.56	0.175757	0.0914838	1.92119	0.0547081	0.564814	none
h1SMcG0000269	19.3028	-0.781512	1.08759	-0.718571	0.472405	0.921266	none
h1SMcG0000273	46.9941	1.06146	0.490591	2.16364	0.0304917	0.44474	none
h1SMcG0000275	206.916	-0.0696333	0.285158	-0.244192	0.807082	0.979647	none
h1SMcG0000280	28.8907	0.971546	0.665335	1.46024	0.144225	0.736038	none
h1SMcG0000282	561.491	-0.109819	0.165054	-0.665352	0.505825	0.926915	none
h1SMcG0000283	142.149	-0.128729	0.426175	-0.302056	0.76261	0.972384	none
h1SMcG0000284	1613.87	-0.287549	0.105316	-2.73035	0.00632672	0.180849	none
h1SMcG0000285	2080.2	-0.326053	0.107102	-3.04432	0.0023321	0.0858407	none
h1SMcG0000286	1925.21	-0.2757	0.10942	-2.51965	0.0117472	0.264126	none
h1SMcG0000287	94.6828	-0.333301	0.384621	-0.866571	0.386177	0.89199	none
h1SMcG0000288	879.517	0.33767	0.166725	2.02531	0.0428353	0.517198	none
h1SMcG0000289	31.8125	0.651603	0.725811	0.897758	0.369315	0.884824	none
h1SMcG0000290	312.485	0.10997	0.195771	0.561727	0.574302	0.937916	none
h1SMcG0000292	205.452	-0.0138146	0.25884	-0.0533713	0.957436	0.996663	none
h1SMcG0000293	1640.24	-0.0390739	0.128188	-0.304817	0.760506	0.972384	none
h1SMcG0000294	567.187	-0.216173	0.178026	-1.21428	0.224641	0.80994	none
h1SMcG0000295	2711.14	0.0798727	0.278115	0.287193	0.773965	0.972496	none
h1SMcG0000298	50.4812	-0.134996	0.52988	-0.254766	0.798904	0.979339	none
h1SMcG0000299	279.303	-0.00828089	0.226959	-0.0364863	0.970895	0.998376	none
h1SMcG0000301	15.2164	-1.61836	1.05392	-1.53557	0.124644	0.713895	none
h1SMcG0000302	64.8181	-0.139682	0.516585	-0.270396	0.786856	0.975309	none
h1SMcG0000308	40.5222	-0.105884	0.688244	-0.153847	0.87773	0.987231	none
h1SMcG0000316	44.6096	-0.0141648	0.477366	-0.0296727	0.976328	0.998685	none
h1SMcG0000318	393.084	0.204883	0.207834	0.985801	0.324231	0.862781	none
h1SMcG0000319	853.94	-0.057222	0.165145	-0.346496	0.72897	0.969939	none
h1SMcG0000320	824.6	-0.084301	0.149791	-0.562789	0.573578	0.937862	none
h1SMcG0000325	691.008	-0.282536	0.174343	-1.62058	0.105108	0.687207	none
h1SMcG0000333	239.171	-0.273118	0.280396	-0.974044	0.330035	0.866591	none
h1SMcG0000334	1943.69	0.19175	0.115955	1.65366	0.0981965	0.677458	none
h1SMcG0000338	4119.8	0.00111831	0.0914317	0.0122311	0.990241	0.999235	none
h1SMcG0000339	30.7725	-0.561183	0.661359	-0.84853	0.396143	0.896733	none
h1SMcG0000340	429.077	-0.0441229	0.168186	-0.262345	0.793055	0.977677	none
h1SMcG0000343	452.252	0.180182	0.179757	1.00237	0.316167	0.860575	none
h1SMcG0000345	475.646	0.211784	0.18614	1.13777	0.255217	0.829719	none
h1SMcG0000346	28.4956	0.400023	0.717829	0.557268	0.577345	0.938383	none
h1SMcG0000347	616.048	-0.00642478	0.154631	-0.041549	0.966858	0.997753	none
h1SMcG0000350	211.766	-0.651309	0.259368	-2.51114	0.0120342	0.268628	none
h1SMcG0000351	405.109	0.102006	0.191599	0.532392	0.594455	0.940984	none
h1SMcG0000352	192.769	0.0757657	0.252737	0.299781	0.764344	0.972384	none
h1SMcG0000353	100.626	0.737618	0.475399	1.55158	0.120763	0.707789	none
h1SMcG0000355	771.002	-0.0339207	0.182221	-0.186151	0.852326	0.983513	none
h1SMcG0000356	38.6324	0.902542	0.554037	1.62903	0.103307	0.683054	none
h1SMcG0000357	907.16	-0.115907	0.161986	-0.715535	0.474279	0.921266	none
h1SMcG0000358	230.028	-0.560136	0.277141	-2.02112	0.0432673	0.519214	none
h1SMcG0000359	303.82	0.150872	0.227404	0.663453	0.50704	0.926993	none
h1SMcG0000360	19.876	-1.41778	0.87443	-1.62138	0.104936	0.686444	none
h1SMcG0000361	5437.16	-0.115748	0.0992267	-1.1665	0.243412	0.822621	none
h1SMcG0000363	188.961	0.290054	0.326901	0.887283	0.374927	0.88658	none
h1SMcG0000364	253.997	0.0621675	0.251948	0.246748	0.805104	0.9795	none
h1SMcG0000365	19.1525	0.807138	0.877263	0.920064	0.357539	0.878959	none
h1SMcG0000366	61.5791	0.499059	0.592128	0.842822	0.399328	0.899043	none
h1SMcG0000367	35.588	0.524845	0.55453	0.946469	0.34391	0.874385	none
h1SMcG0000369	11.6407	-2.23609	1.44287	-1.54975	0.121201	0.709057	none
h1SMcG0000370	195.819	0.329226	0.25225	1.30516	0.191839	0.784844	none
h1SMcG0000371	37.2964	0.114197	0.600093	0.190299	0.849075	0.982588	none
h1SMcG0000374	50.8336	-0.00563824	0.483321	-0.0116656	0.990692	0.999235	none
h1SMcG0000375	14.7115	-2.45558	1.16922	-2.10018	0.0357126	0.472337	none
h1SMcG0000378	918.636	0.0288766	0.132944	0.217208	0.828046	0.980617	none
h1SMcG0000380	537.876	-0.0600357	0.155542	-0.385976	0.699514	0.962677	none
h1SMcG0000382	840.947	-0.0428379	0.15736	-0.272229	0.785446	0.975049	none
h1SMcG0000386	14.2906	0.571011	1.0773	0.530041	0.596084	0.941496	none
h1SMcG0000387	10.5828	-1.98585	1.19712	-1.65886	0.0971448	0.675573	none
h1SMcG0000388	214.458	0.390414	0.303115	1.28801	0.197744	0.791418	none
h1SMcG0000391	33.8973	0.372687	0.629346	0.592182	0.553729	0.935024	none
h1SMcG0000395	30.0942	0.790038	0.646375	1.22226	0.221609	0.806946	none
h1SMcG0000396	167.003	-0.193708	0.259788	-0.745638	0.455886	0.915317	none
h1SMcG0000398	145.913	-4.50612	0.475908	-9.46848	2.83948e-21	1.64796e-18	DEG
h1SMcG0000400	18.0286	-0.0510355	0.75671	-0.0674439	0.946228	0.994654	none
h1SMcG0000401	26.1116	0.018038	0.848314	0.0212633	0.983036	0.9989	none
h1SMcG0000402	147.85	-4.25294	0.41538	-10.2387	1.33065e-24	1.10693e-21	DEG
h1SMcG0000403	32.7505	-1.01808	0.543479	-1.87327	0.0610317	0.583669	none
h1SMcG0000404	252.859	-2.94759	0.258672	-11.3951	4.42416e-30	6.13385e-27	DEG
h1SMcG0000405	19247.6	-0.0945035	0.0808417	-1.16899	0.242406	0.821931	none
h1SMcG0000411	7.74988	-0.764765	1.2425	-0.615505	0.538221	0.93217	none
h1SMcG0000413	15.0386	0.731317	0.871923	0.838741	0.401615	0.900474	none
h1SMcG0000414	426.51	0.101027	0.185464	0.544723	0.585944	0.939187	none
h1SMcG0000420	28.4877	0.577908	0.578059	0.999739	0.317437	0.860575	none
h1SMcG0000422	6584.71	-0.0284378	0.0996236	-0.285453	0.775297	0.972496	none
h1SMcG0000423	121.647	-0.0353716	0.360239	-0.0981893	0.921782	0.990949	none
h1SMcG0000424	158.112	0.428198	0.347728	1.23142	0.218167	0.806007	none
h1SMcG0000425	231.363	0.62946	0.252275	2.49514	0.0125909	0.274929	none
h1SMcG0000426	507.06	0.0812161	0.157821	0.514608	0.606827	0.945494	none
h1SMcG0000427	61.5259	0.671675	0.464941	1.44465	0.148557	0.744369	none
h1SMcG0000429	968.122	0.0689822	0.127536	0.540885	0.588587	0.939863	none
h1SMcG0000430	3436.84	0.261368	0.108164	2.41641	0.0156745	0.31319	none
h1SMcG0000431	9.22852	1.9469	1.43521	1.35652	0.174932	0.767782	none
h1SMcG0000432	225.718	-0.156328	0.229349	-0.68162	0.49548	0.923919	none
h1SMcG0000433	23.2866	-0.221883	0.826117	-0.268586	0.788249	0.975916	none
h1SMcG0000434	1354.63	0.125875	0.138107	0.911427	0.362071	0.8804	none
h1SMcG0000435	21.2391	0.65813	0.882157	0.746046	0.45564	0.915281	none
h1SMcG0000437	112.254	0.0203757	0.303191	0.067204	0.946419	0.994654	none
h1SMcG0000438	121.288	0.729393	0.372667	1.95723	0.0503208	0.550309	none
h1SMcG0000439	99.6234	-0.481718	0.456847	-1.05444	0.291681	0.850773	none
h1SMcG0000440	530.231	-0.135794	0.177881	-0.763398	0.445226	0.911659	none
h1SMcG0000442	608.702	0.219673	0.157687	1.3931	0.16359	0.758274	none
h1SMcG0000446	189.838	0.0480105	0.231307	0.207562	0.835571	0.980936	none
h1SMcG0000447	396.222	0.179717	0.221418	0.811663	0.416985	0.904401	none
h1SMcG0000448	1609.26	0.151789	0.127041	1.1948	0.232165	0.815124	none
h1SMcG0000452	999.408	0.128978	0.125918	1.0243	0.305693	0.85513	none
h1SMcG0000453	1687.93	0.129258	0.119985	1.07729	0.28135	0.845801	none
h1SMcG0000454	1238.13	-0.0415838	0.138994	-0.299177	0.764805	0.972384	none
h1SMcG0000455	35.5906	-10.408	3.59991	-2.89119	0.00383784	0.126022	none
h1SMcG0000456	41.8404	-0.105832	0.689778	-0.153429	0.87806	0.987231	none
h1SMcG0000457	918.423	0.175554	0.125146	1.40279	0.160679	0.756169	none
h1SMcG0000459	1031.54	0.0267319	0.126886	0.210676	0.83314	0.980876	none
h1SMcG0000460	539.751	0.115342	0.173607	0.664384	0.506445	0.926915	none
h1SMcG0000462	2510.26	0.0700469	0.133179	0.525961	0.598915	0.942074	none
h1SMcG0000463	2657.84	0.108004	0.134169	0.804983	0.42083	0.905689	none
h1SMcG0000471	1020.6	-0.096699	0.145114	-0.666365	0.505178	0.926859	none
h1SMcG0000472	285.168	0.675889	0.277133	2.43886	0.0147336	0.303878	none
h1SMcG0000473	3193.3	0.248586	0.0962575	2.58251	0.00980832	0.235665	none
h1SMcG0000474	1966.19	0.153593	0.110127	1.39469	0.163108	0.758123	none
h1SMcG0000477	775.488	0.223533	0.153218	1.45892	0.144586	0.736236	none
h1SMcG0000478	64.7431	0.111814	0.52274	0.213899	0.830626	0.980617	none
h1SMcG0000479	4653.03	0.760895	0.112858	6.74203	1.56187e-11	2.99831e-09	none
h1SMcG0000480	106.797	0.254639	0.359849	0.707628	0.479176	0.921266	none
h1SMcG0000481	114.804	0.379014	0.33581	1.12866	0.259042	0.832108	none
h1SMcG0000482	978.67	0.128462	0.148438	0.865426	0.386805	0.892506	none
h1SMcG0000485	2169.36	0.081556	0.155568	0.524247	0.600107	0.942733	none
h1SMcG0000487	35.1074	0.330773	0.567294	0.583072	0.559845	0.936503	none
h1SMcG0000488	343.582	-0.038514	0.191105	-0.201534	0.840281	0.980957	none
h1SMcG0000489	941.158	-0.420207	0.131932	-3.18502	0.00144744	0.0591199	none
h1SMcG0000490	404.623	0.389772	0.188366	2.06923	0.0385249	0.489625	none
h1SMcG0000491	1046.34	-0.213111	0.153668	-1.38683	0.165493	0.759804	none
h1SMcG0000492	41.2244	-0.263647	0.548731	-0.480466	0.630896	0.950775	none
h1SMcG0000493	139.838	0.0586725	0.276675	0.212063	0.832058	0.980844	none
h1SMcG0000494	131.85	0.234969	0.394905	0.595001	0.551843	0.933772	none
h1SMcG0000495	25.1667	-0.453857	0.824161	-0.55069	0.581846	0.938546	none
h1SMcG0000496	228.383	0.442171	0.261885	1.68842	0.0913313	0.66176	none
h1SMcG0000497	538.907	0.212692	0.163475	1.30106	0.193237	0.786784	none
h1SMcG0000499	111.284	-0.149081	0.323963	-0.460178	0.645388	0.953452	none
h1SMcG0000500	812.733	0.0660268	0.148331	0.445132	0.656225	0.956118	none
h1SMcG0000501	767.488	0.107255	0.21238	0.505014	0.613549	0.947458	none
h1SMcG0000502	162.957	0.344911	0.316995	1.08807	0.276566	0.843251	none
h1SMcG0000504	2117.13	0.0536093	0.103146	0.51974	0.603245	0.943741	none
h1SMcG0000505	65.987	-0.15907	0.483732	-0.32884	0.742277	0.970344	none
h1SMcG0000506	668.211	0.0776184	0.172919	0.448871	0.653525	0.955645	none
h1SMcG0000507	12.1658	1.35257	1.1208	1.20679	0.227511	0.812309	none
h1SMcG0000508	707.318	0.0214669	0.143829	0.149253	0.881354	0.987237	none
h1SMcG0000510	50.7671	0.256377	0.71562	0.358259	0.72015	0.967007	none
h1SMcG0000511	2139.63	0.127742	0.10029	1.27373	0.202759	0.794658	none
h1SMcG0000512	206.666	0.0769254	0.222465	0.345787	0.729503	0.970082	none
h1SMcG0000513	19437.7	0.13034	0.0733582	1.77675	0.0756087	0.622746	none
h1SMcG0000514	186.9	-0.0288039	0.263525	-0.109302	0.912963	0.990475	none
h1SMcG0000515	25106.3	0.103362	0.142309	0.726319	0.467643	0.919726	none
h1SMcG0000516	110.967	0.075544	0.357131	0.21153	0.832474	0.980844	none
h1SMcG0000517	188.912	-0.0297189	0.303125	-0.0980416	0.921899	0.990949	none
h1SMcG0000518	32.4427	-0.543627	0.586226	-0.927334	0.353753	0.877102	none
h1SMcG0000519	40.2984	0.247972	0.692279	0.358196	0.720197	0.967007	none
h1SMcG0000520	6426.06	0.0436204	0.0773821	0.563702	0.572957	0.937862	none
h1SMcG0000522	308.161	0.075727	0.186513	0.406015	0.684731	0.959836	none
h1SMcG0000523	153.984	-0.250484	0.27267	-0.918632	0.358288	0.879289	none
h1SMcG0000524	391.732	0.0922865	0.183637	0.502548	0.615282	0.948554	none
h1SMcG0000525	813.87	0.103963	0.139669	0.74435	0.456665	0.915438	none
h1SMcG0000528	580.254	-0.0917418	0.172035	-0.533272	0.593845	0.940984	none
h1SMcG0000531	628.784	-0.155189	0.207309	-0.748585	0.454108	0.914816	none
h1SMcG0000532	468.515	0.080082	0.193699	0.413436	0.679287	0.95897	none
h1SMcG0000533	59.3386	0.934106	0.565811	1.65091	0.0987562	0.678397	none
h1SMcG0000534	267.072	-0.809594	0.281265	-2.8784	0.00399692	0.130048	none
h1SMcG0000536	420.534	-0.123934	0.18482	-0.670567	0.502496	0.926219	none
h1SMcG0000537	52.2044	0.730808	0.731505	0.999048	0.317771	0.860575	none
h1SMcG0000538	127.197	-0.276557	0.350945	-0.788036	0.430676	0.907748	none
h1SMcG0000541	35.4034	-0.564711	0.671374	-0.841126	0.400277	0.899533	none
h1SMcG0000544	143.055	-0.267933	0.293794	-0.911974	0.361783	0.8804	none
h1SMcG0000545	1598.75	0.130858	0.103352	1.26614	0.205464	0.795836	none
h1SMcG0000547	59.336	-0.0156202	0.469444	-0.0332738	0.973456	0.998685	none
h1SMcG0000548	37.5368	-0.120912	0.566632	-0.213387	0.831025	0.980617	none
h1SMcG0000549	2021.19	-0.116097	0.113747	-1.02066	0.307414	0.856724	none
h1SMcG0000550	43.9757	-0.530105	0.596948	-0.888025	0.374527	0.88658	none
h1SMcG0000553	3372.22	-1.06508	0.136481	-7.80393	6.00067e-15	1.74131e-12	DEG
h1SMcG0000554	1675.15	0.160801	0.111953	1.43632	0.15091	0.746356	none
h1SMcG0000556	241.411	0.265212	0.320585	0.827274	0.408082	0.902381	none
h1SMcG0000557	1031.84	0.0737	0.128328	0.574309	0.565759	0.937239	none
h1SMcG0000558	531.234	-0.517812	0.195505	-2.64859	0.00808288	0.208648	none
h1SMcG0000559	1009.85	0.0527024	0.137354	0.383697	0.701203	0.962872	none
h1SMcG0000560	4468.41	0.0254303	0.0801269	0.317375	0.750959	0.971542	none
h1SMcG0000561	11.6205	-0.785832	1.06173	-0.740144	0.459212	0.916718	none
h1SMcG0000562	1160.19	0.0753854	0.134109	0.562122	0.574033	0.937862	none
h1SMcG0000564	767.158	0.05142	0.153935	0.334038	0.738351	0.970344	none
h1SMcG0000565	2890.55	-0.163818	0.0952922	-1.71912	0.0855932	0.649655	none
h1SMcG0000566	750.502	0.155987	0.137372	1.13551	0.256163	0.82984	none
h1SMcG0000567	32.1781	0.501753	0.615884	0.814687	0.415251	0.903468	none
h1SMcG0000568	266.11	-0.299075	0.243038	-1.23057	0.218485	0.806472	none
h1SMcG0000570	42651.2	-0.0235831	0.0923154	-0.255463	0.798366	0.979339	none
h1SMcG0000571	62.9879	-4.09309	0.642364	-6.37191	1.86688e-10	3.14797e-08	DEG
h1SMcG0000572	730.519	0.240169	0.135393	1.77386	0.0760859	0.622746	none
h1SMcG0000574	1282.76	-0.00960068	0.107393	-0.0893978	0.928766	0.991173	none
h1SMcG0000576	184.784	-1.20528	0.324091	-3.71894	0.000200057	0.01083	DEG
h1SMcG0000579	72.412	-0.0320233	0.364753	-0.0877945	0.93004	0.991401	none
h1SMcG0000581	276.7	0.118809	0.243371	0.48818	0.625422	0.949953	none
h1SMcG0000582	74.1716	0.149674	0.517311	0.28933	0.772329	0.972388	none
h1SMcG0000583	1185	-0.0234159	0.134092	-0.174626	0.861373	0.985804	none
h1SMcG0000584	3136.94	0.0495343	0.10095	0.49068	0.623653	0.949406	none
h1SMcG0000585	376.209	0.0338502	0.2227	0.151999	0.879188	0.987231	none
h1SMcG0000586	2212.53	0.326365	0.15432	2.11485	0.0344425	0.465375	none
h1SMcG0000587	432.203	-0.0188311	0.225151	-0.0836375	0.933345	0.991564	none
h1SMcG0000588	3189.81	0.0565169	0.113041	0.499967	0.617099	0.948853	none
h1SMcG0000590	511.492	-0.467242	0.214136	-2.18199	0.0291106	0.433552	none
h1SMcG0000594	7.36557	7.24481	4.41123	1.64235	0.100516	0.680108	none
h1SMcG0000612	182.678	-0.0112916	0.352793	-0.0320064	0.974467	0.998685	none
h1SMcG0000613	2144.09	-0.201792	0.112822	-1.78858	0.0736819	0.619213	none
h1SMcG0000614	198.371	-0.125378	0.291981	-0.429406	0.667627	0.957208	none
h1SMcG0000616	316.863	-0.182796	0.183881	-0.994096	0.320176	0.860625	none
h1SMcG0000617	421.372	-0.0876132	0.191196	-0.458238	0.646781	0.953645	none
h1SMcG0000618	145.966	0.333099	0.308877	1.07842	0.280847	0.845517	none
h1SMcG0000619	301.987	0.0817165	0.207733	0.393373	0.694044	0.962407	none
h1SMcG0000620	234.385	0.100538	0.23939	0.419975	0.674504	0.95789	none
h1SMcG0000621	31.5907	0.699873	0.845542	0.827721	0.407828	0.902381	none
h1SMcG0000622	79.7152	-0.777079	0.387884	-2.00338	0.0451364	0.526342	none
h1SMcG0000623	6819.87	0.0187339	0.0890944	0.21027	0.833457	0.980936	none
h1SMcG0000624	317.181	-0.0170256	0.206208	-0.082565	0.934197	0.991564	none
h1SMcG0000626	1054.16	0.13501	0.139446	0.968189	0.33295	0.868063	none
h1SMcG0000627	818.961	-0.16911	0.145886	-1.1592	0.246377	0.823565	none
h1SMcG0000628	1936.59	0.205164	0.110648	1.8542	0.0637106	0.590454	none
h1SMcG0000629	259.359	-0.124528	0.264259	-0.471234	0.637473	0.952327	none
h1SMcG0000630	615.636	0.339011	0.175809	1.92829	0.0538188	0.561498	none
h1SMcG0000631	92.9181	-0.0738542	0.342341	-0.215733	0.829196	0.980617	none
h1SMcG0000633	558.202	0.0211569	0.209138	0.101162	0.919422	0.990822	none
h1SMcG0000635	21.4797	1.35944	0.898695	1.51268	0.130361	0.720109	none
h1SMcG0000636	20.7787	-0.291613	1.00736	-0.289482	0.772212	0.972388	none
h1SMcG0000637	285.224	0.232433	0.238533	0.974424	0.329846	0.866591	none
h1SMcG0000639	18036.7	0.102116	0.0767896	1.32982	0.183579	0.778504	none
h1SMcG0000640	256.206	-0.18346	0.267113	-0.686827	0.492191	0.923474	none
h1SMcG0000641	3710.04	-0.090494	0.0852681	-1.06129	0.288559	0.848724	none
h1SMcG0000642	27.1256	0.136043	0.773369	0.17591	0.860365	0.985533	none
h1SMcG0000643	26691.6	-0.0495157	0.0764458	-0.647723	0.517164	0.929757	none
h1SMcG0000646	67.7229	-0.259585	0.486148	-0.533962	0.593368	0.940984	none
h1SMcG0000647	133.065	-0.239559	0.355175	-0.674483	0.500004	0.92603	none
h1SMcG0000649	46.2607	-0.215684	0.578842	-0.372613	0.709436	0.965059	none
h1SMcG0000650	31.7033	1.40459	0.878638	1.5986	0.10991	0.695289	none
h1SMcG0000651	297.874	-0.34372	0.243396	-1.41219	0.157895	0.751183	none
h1SMcG0000652	1621.42	-0.161608	0.120207	-1.34442	0.178813	0.774064	none
h1SMcG0000653	263.849	0.408068	0.370484	1.10145	0.270702	0.839909	none
h1SMcG0000654	2236.54	0.204195	0.111524	1.83096	0.0671071	0.600417	none
h1SMcG0000655	349.312	-0.219095	0.246917	-0.887322	0.374906	0.88658	none
h1SMcG0000656	288.651	0.544472	0.258281	2.10806	0.0350256	0.469262	none
h1SMcG0000657	1629.48	-0.0800252	0.115359	-0.693706	0.487866	0.922153	none
h1SMcG0000658	3559.55	-0.0498508	0.11083	-0.449795	0.652858	0.955361	none
h1SMcG0000659	573.161	-0.235007	0.176525	-1.33129	0.183092	0.778504	none
h1SMcG0000662	1791.96	-0.046857	0.11379	-0.411783	0.680498	0.959267	none
h1SMcG0000664	2442.8	0.0608283	0.121922	0.498913	0.617841	0.948853	none
h1SMcG0000665	1337.55	0.187654	0.114265	1.64227	0.100534	0.680108	none
h1SMcG0000666	3107.29	-0.153771	0.0963446	-1.59605	0.110478	0.695701	none
h1SMcG0000668	12.2171	0.468236	0.983858	0.475918	0.634133	0.951019	none
h1SMcG0000669	1760.31	0.0817738	0.106539	0.767552	0.442754	0.910386	none
h1SMcG0000671	20.2846	0.359023	0.915844	0.392013	0.695048	0.962407	none
h1SMcG0000673	2495.83	0.147936	0.11536	1.28239	0.199707	0.792131	none
h1SMcG0000674	666.698	0.000466206	0.155532	0.00299749	0.997608	1	none
h1SMcG0000675	73.5737	0.131887	0.507394	0.259931	0.794917	0.978444	none
h1SMcG0000677	1970.12	0.022948	0.106239	0.216004	0.828985	0.980617	none
h1SMcG0000678	85.0539	-0.228201	0.433894	-0.525937	0.598932	0.942074	none
h1SMcG0000680	244.563	-0.292739	0.222624	-1.31495	0.188527	0.7824	none
h1SMcG0000682	202.013	0.0446026	0.281264	0.158579	0.874001	0.986799	none
h1SMcG0000684	1579.93	-0.00703519	0.163738	-0.0429661	0.965729	0.997753	none
h1SMcG0000685	18.9582	-0.172196	0.795714	-0.216404	0.828673	0.980617	none
h1SMcG0000686	508.613	0.123836	0.180525	0.685979	0.492726	0.923728	none
h1SMcG0000687	522.994	0.321372	0.178261	1.80282	0.0714161	0.614433	none
h1SMcG0000688	43.936	0.525804	0.592699	0.887135	0.375006	0.88658	none
h1SMcG0000689	500.271	-0.15075	0.197734	-0.762388	0.445829	0.912081	none
h1SMcG0000690	1465.48	-0.023288	0.133668	-0.174223	0.86169	0.985916	none
h1SMcG0000692	774.456	-0.0622458	0.170145	-0.365839	0.714485	0.965862	none
h1SMcG0000693	113.293	-1.33524	0.55656	-2.39909	0.0164359	0.322719	none
h1SMcG0000694	132.046	-0.527001	0.493403	-1.0681	0.285477	0.847595	none
h1SMcG0000695	478.436	-0.594201	0.543312	-1.09366	0.274102	0.84187	none
h1SMcG0000696	10.5051	0.841338	1.47036	0.572199	0.567187	0.937349	none
h1SMcG0000698	1015.39	0.24145	0.149644	1.61349	0.106638	0.68989	none
h1SMcG0000699	2280.91	0.13103	0.122776	1.06722	0.285871	0.847595	none
h1SMcG0000701	211.725	0.35453	0.275984	1.2846	0.198931	0.792081	none
h1SMcG0000702	1456.7	0.019296	0.132258	0.145896	0.884004	0.987627	none
h1SMcG0000703	64.7087	-0.29653	0.436307	-0.679637	0.496734	0.923919	none
h1SMcG0000704	34.3214	0.39661	0.576568	0.68788	0.491528	0.923249	none
h1SMcG0000706	3337.98	0.243474	0.142449	1.7092	0.0874142	0.65333	none
h1SMcG0000707	1599.93	0.098504	0.123341	0.798633	0.424503	0.906462	none
h1SMcG0000708	692.525	0.224923	0.202968	1.10817	0.267787	0.836974	none
h1SMcG0000709	1475.01	0.0594311	0.141423	0.420236	0.674313	0.95789	none
h1SMcG0000710	322.537	0.186474	0.205795	0.906118	0.364874	0.882651	none
h1SMcG0000711	265.252	0.222315	0.218014	1.01973	0.307859	0.857018	none
h1SMcG0000716	110.758	-0.109052	0.349527	-0.312	0.755041	0.971829	none
h1SMcG0000718	36.6146	0.462759	0.622771	0.743064	0.457443	0.915878	none
h1SMcG0000719	381.057	-0.240597	0.194235	-1.23869	0.215461	0.803451	none
h1SMcG0000720	79.7406	-0.123855	0.49957	-0.247922	0.804195	0.9795	none
h1SMcG0000721	392.01	-0.232236	0.189115	-1.22802	0.219441	0.806472	none
h1SMcG0000723	564.266	-0.498751	0.202455	-2.46351	0.0137583	0.290485	none
h1SMcG0000726	260.003	-0.128192	0.216539	-0.592003	0.553848	0.935024	none
h1SMcG0000727	109.739	0.0884767	0.348544	0.253847	0.799614	0.979339	none
h1SMcG0000728	293.273	0.0252718	0.211209	0.119653	0.904758	0.990412	none
h1SMcG0000729	1172.69	-0.0415397	0.161838	-0.256674	0.79743	0.979143	none
h1SMcG0000730	2198.32	-0.0607856	0.120212	-0.505654	0.613099	0.9474	none
h1SMcG0000732	10.3063	-0.408144	1.20208	-0.33953	0.73421	0.970228	none
h1SMcG0000735	1044.22	-0.0863926	0.12744	-0.677907	0.497831	0.924532	none
h1SMcG0000736	6138.08	-0.420678	0.118396	-3.55313	0.000380678	0.0188496	none
h1SMcG0000737	19.0086	0.607871	1.00575	0.604397	0.54558	0.932448	none
h1SMcG0000738	1176.96	0.0068452	0.122895	0.0556995	0.955581	0.996315	none
h1SMcG0000739	46.6153	-0.630187	0.541622	-1.16352	0.244619	0.822752	none
h1SMcG0000740	345.159	0.184575	0.189258	0.975257	0.329433	0.866591	none
h1SMcG0000741	962.608	0.0858505	0.134616	0.637741	0.523642	0.929958	none
h1SMcG0000742	836.244	0.257234	0.15345	1.67634	0.0936717	0.668561	none
h1SMcG0000743	736.654	0.0268144	0.153448	0.174746	0.861279	0.985784	none
h1SMcG0000744	246.368	0.214155	0.204497	1.04723	0.294995	0.852472	none
h1SMcG0000745	896.791	-0.56777	0.147376	-3.85253	0.000116905	0.00669146	none
h1SMcG0000746	343.902	0.0424777	0.274514	0.154738	0.877028	0.987231	none
h1SMcG0000747	207.332	-1.01098	0.227264	-4.44848	8.64785e-06	0.000652011	DEG
h1SMcG0000748	1458.22	0.200019	0.138466	1.44454	0.148588	0.744369	none
h1SMcG0000749	1078.08	0.0757581	0.153223	0.494431	0.621002	0.948902	none
h1SMcG0000750	2287.18	0.155851	0.12496	1.24721	0.212321	0.801372	none
h1SMcG0000751	2335.75	0.102379	0.0997722	1.02612	0.304833	0.854827	none
h1SMcG0000752	2595.51	0.145536	0.0934617	1.55717	0.11943	0.707283	none
h1SMcG0000753	58.7666	0.8882	0.466504	1.90395	0.0569165	0.572053	none
h1SMcG0000754	252.085	-0.209583	0.221328	-0.946936	0.343671	0.874385	none
h1SMcG0000757	1449.36	0.116068	0.116163	0.999187	0.317704	0.860575	none
h1SMcG0000758	117.632	0.160946	0.442819	0.363457	0.716264	0.965862	none
h1SMcG0000759	1027.33	-0.248983	0.133932	-1.85903	0.0630232	0.588405	none
h1SMcG0000760	101.548	-0.596627	0.381898	-1.56227	0.118224	0.704828	none
h1SMcG0000761	28.1887	0.879567	0.687847	1.27873	0.200994	0.793464	none
h1SMcG0000762	11.7288	0.649089	0.96514	0.672533	0.501244	0.926118	none
h1SMcG0000763	701.439	0.0656112	0.140203	0.467973	0.639804	0.952512	none
h1SMcG0000764	534.675	-0.289548	0.167938	-1.72414	0.0846831	0.648557	none
h1SMcG0000765	53.0741	0.0465347	0.566581	0.0821325	0.934541	0.991564	none
h1SMcG0000766	4499.9	-0.0582195	0.0869449	-0.669614	0.503104	0.926424	none
h1SMcG0000767	6.15355	0.353964	1.63185	0.21691	0.828278	0.980617	none
h1SMcG0000769	9.05456	-0.920219	1.10946	-0.829428	0.406862	0.902381	none
h1SMcG0000770	571.586	-0.0985743	0.180067	-0.547431	0.584083	0.938546	none
h1SMcG0000771	353.544	0.243071	0.202492	1.2004	0.229984	0.813846	none
h1SMcG0000772	5973.05	0.142734	0.114119	1.25075	0.211024	0.800109	none
h1SMcG0000773	359.762	0.368675	0.245274	1.50312	0.132809	0.721283	none
h1SMcG0000780	1094.69	-0.0587671	0.135186	-0.434713	0.66377	0.956728	none
h1SMcG0000782	371.238	0.0976474	0.187785	0.519995	0.603067	0.943681	none
h1SMcG0000783	434.831	0.314151	0.182075	1.7254	0.0844556	0.64815	none
h1SMcG0000785	909.688	0.0831013	0.126213	0.658418	0.510269	0.927701	none
h1SMcG0000788	70.7792	-0.0911873	0.390148	-0.233725	0.815199	0.980617	none
h1SMcG0000789	2787.13	0.193185	0.116968	1.65161	0.0986146	0.678342	none
h1SMcG0000790	6642.21	0.00409857	0.0877751	0.0466939	0.962757	0.997717	none
h1SMcG0000792	1876.84	0.0202648	0.11743	0.17257	0.86299	0.986088	none
h1SMcG0000794	191.841	-0.261846	0.284135	-0.921553	0.356762	0.878347	none
h1SMcG0000796	240.902	0.0221769	0.222229	0.0997929	0.920509	0.990949	none
h1SMcG0000797	1165	0.236086	0.134886	1.75026	0.0800731	0.637418	none
h1SMcG0000798	116.281	0.624795	0.343322	1.81985	0.0687821	0.603348	none
h1SMcG0000799	3074.05	-0.0512724	0.100416	-0.510599	0.609632	0.947002	none
h1SMcG0000801	355.859	0.334364	0.200261	1.66964	0.0949901	0.670995	none
h1SMcG0000802	1314.41	0.0136021	0.112715	0.120676	0.903947	0.990412	none
h1SMcG0000803	1588.44	0.163549	0.116635	1.40223	0.160848	0.756169	none
h1SMcG0000804	570.959	0.156403	0.165843	0.943078	0.345641	0.874523	none
h1SMcG0000806	11.9507	0.939251	1.17712	0.797924	0.424914	0.906462	none
h1SMcG0000807	31.0259	-0.599117	0.672208	-0.891267	0.372786	0.886435	none
h1SMcG0000808	105.959	0.343651	0.386056	0.890158	0.373381	0.88658	none
h1SMcG0000809	867.946	-0.0264514	0.182848	-0.144663	0.884977	0.987627	none
h1SMcG0000810	8.84013	-1.2352	1.73558	-0.711692	0.476656	0.921266	none
h1SMcG0000811	49.5852	0.446178	0.590007	0.756224	0.449515	0.913311	none
h1SMcG0000812	483.375	0.327654	0.184634	1.77462	0.075961	0.622746	none
h1SMcG0000813	1051.12	-0.172025	0.136878	-1.25678	0.208833	0.798281	none
h1SMcG0000814	922.597	-0.223519	0.158498	-1.41023	0.158472	0.752012	none
h1SMcG0000815	251.417	-0.0928081	0.246767	-0.376095	0.706846	0.964522	none
h1SMcG0000816	262.085	-0.905929	0.233082	-3.88674	0.000101599	0.00588621	none
h1SMcG0000817	82.0357	0.552379	0.350333	1.57673	0.114858	0.702109	none
h1SMcG0000818	32.8513	0.249961	0.620347	0.402937	0.686995	0.960228	none
h1SMcG0000819	727.592	0.126305	0.16706	0.756048	0.44962	0.913311	none
h1SMcG0000820	284.954	-0.0206701	0.210659	-0.0981211	0.921836	0.990949	none
h1SMcG0000821	1568.22	0.122973	0.135375	0.908389	0.363673	0.882261	none
h1SMcG0000822	4585.57	-0.0718578	0.12544	-0.572847	0.566748	0.937349	none
h1SMcG0000824	3294.51	-0.333311	0.104016	-3.20443	0.00135331	0.055996	none
h1SMcG0000825	1765.1	-0.0434802	0.125506	-0.346438	0.729013	0.969945	none
h1SMcG0000826	94.2219	0.51309	0.34041	1.50727	0.131741	0.721113	none
h1SMcG0000827	438.198	0.212183	0.206578	1.02713	0.304358	0.854697	none
h1SMcG0000829	8.77658	-0.624515	1.32129	-0.472656	0.636459	0.951977	none
h1SMcG0000830	5283.39	-0.0721096	0.0837847	-0.860654	0.389429	0.893567	none
h1SMcG0000832	425.266	0.24082	0.183519	1.31223	0.189442	0.782926	none
h1SMcG0000833	10.816	-0.323104	1.20026	-0.269196	0.787779	0.975721	none
h1SMcG0000834	12.6215	0.45569	1.12843	0.403828	0.686339	0.960228	none
h1SMcG0000835	36.0201	0.451473	0.579184	0.779498	0.435686	0.908508	none
h1SMcG0000836	16.8577	0.156126	1.07537	0.145184	0.884566	0.987627	none
h1SMcG0000837	541.342	-0.0791928	0.187266	-0.42289	0.672376	0.95789	none
h1SMcG0000838	19.7831	1.61046	1.01833	1.58148	0.113769	0.700014	none
h1SMcG0000840	51.6893	0.121775	0.495552	0.245736	0.805887	0.9795	none
h1SMcG0000841	407.711	-0.131533	0.209076	-0.629114	0.529274	0.931099	none
h1SMcG0000842	191.659	0.00567615	0.270667	0.020971	0.983269	0.9989	none
h1SMcG0000844	51.8028	0.705502	0.639907	1.10251	0.270241	0.839564	none
h1SMcG0000845	2497.71	-0.147444	0.0979982	-1.50456	0.132437	0.721113	none
h1SMcG0000846	1119.47	0.167501	0.121832	1.37486	0.169176	0.763623	none
h1SMcG0000850	421.272	0.263693	0.174196	1.51378	0.130083	0.720109	none
h1SMcG0000851	165.106	-0.281424	0.299623	-0.939259	0.347598	0.874563	none
h1SMcG0000852	662.539	0.108815	0.153006	0.711182	0.476971	0.921266	none
h1SMcG0000855	157.335	0.273041	0.370178	0.737594	0.460761	0.917771	none
h1SMcG0000856	1110.52	-0.0596468	0.117098	-0.509375	0.610489	0.947002	none
h1SMcG0000858	1092.34	0.103121	0.157299	0.655573	0.512099	0.927814	none
h1SMcG0000859	341.73	0.0827869	0.240999	0.343516	0.73121	0.970082	none
h1SMcG0000860	199.211	1.16695	0.282802	4.12637	3.68529e-05	0.00241391	DEG
h1SMcG0000864	852.973	0.253401	0.157616	1.60771	0.107899	0.692216	none
h1SMcG0000866	547.364	-0.601975	0.203251	-2.96172	0.00305922	0.105015	none
h1SMcG0000867	9.64276	1.9989	1.49658	1.33564	0.181666	0.777325	none
h1SMcG0000868	148.734	-0.469587	0.272176	-1.72531	0.0844716	0.64815	none
h1SMcG0000870	47.1041	1.33683	0.534566	2.50077	0.0123924	0.272961	none
h1SMcG0000871	366.656	-0.182303	0.187657	-0.971474	0.331313	0.867237	none
h1SMcG0000872	751.047	0.0342612	0.147814	0.231786	0.816704	0.980617	none
h1SMcG0000873	1776.63	0.139753	0.120626	1.15856	0.246634	0.823565	none
h1SMcG0000874	242.16	-0.172218	0.240892	-0.714916	0.474661	0.921266	none
h1SMcG0000875	975.358	0.196344	0.157815	1.24414	0.213448	0.80235	none
h1SMcG0000876	13.2585	1.05794	1.17751	0.898455	0.368943	0.88481	none
h1SMcG0000877	5001.46	-0.0789368	0.108099	-0.730224	0.465253	0.919288	none
h1SMcG0000878	77.0913	-1.77966	0.439239	-4.05168	5.08505e-05	0.00322907	DEG
h1SMcG0000879	20.0897	1.22774	0.723784	1.69628	0.0898337	0.658411	none
h1SMcG0000880	306.369	-0.13867	0.215134	-0.644575	0.519202	0.929757	none
h1SMcG0000881	17.9275	0.243874	0.806823	0.302264	0.762451	0.972384	none
h1SMcG0000882	812.264	0.312709	0.147951	2.11361	0.0345488	0.466029	none
h1SMcG0000884	476.714	0.0160382	0.195696	0.0819549	0.934683	0.991564	none
h1SMcG0000885	592.33	-0.0698499	0.161833	-0.431617	0.66602	0.957113	none
h1SMcG0000886	2125.8	-0.067957	0.108414	-0.626829	0.530771	0.931786	none
h1SMcG0000887	2188.06	0.101834	0.120919	0.842167	0.399695	0.899196	none
h1SMcG0000888	664.661	-0.21582	0.177024	-1.21915	0.222787	0.806946	none
h1SMcG0000890	796.508	0.0219913	0.154867	0.142001	0.887079	0.987627	none
h1SMcG0000892	332.486	0.0673089	0.208744	0.322447	0.747114	0.970992	none
h1SMcG0000893	202.721	-0.216456	0.248419	-0.871337	0.38357	0.890206	none
h1SMcG0000895	96.574	-0.597417	0.414907	-1.43988	0.149901	0.745329	none
h1SMcG0000896	7020.27	0.189589	0.136383	1.39013	0.16449	0.758923	none
h1SMcG0000897	542.061	0.090456	0.166404	0.543592	0.586722	0.939515	none
h1SMcG0000898	947.526	-0.0439504	0.137241	-0.320242	0.748785	0.971267	none
h1SMcG0000899	19.0505	-0.348154	0.840332	-0.414305	0.678651	0.958755	none
h1SMcG0000900	94.5698	-0.0856823	0.352606	-0.242998	0.808007	0.979755	none
h1SMcG0000901	471.578	-0.0465313	0.196054	-0.237339	0.812394	0.980406	none
h1SMcG0000902	2339.18	0.143948	0.100215	1.43639	0.150892	0.746356	none
h1SMcG0000904	983.952	-0.494188	0.130839	-3.77708	0.000158679	0.00881961	none
h1SMcG0000905	41.8712	-1.46991	0.58671	-2.50534	0.0122332	0.271612	none
h1SMcG0000906	7200.89	-0.895517	0.103624	-8.642	5.5237e-18	2.25983e-15	none
h1SMcG0000907	113.915	0.370662	0.324359	1.14275	0.253142	0.828197	none
h1SMcG0000908	465.899	-0.169614	0.176181	-0.962727	0.335685	0.87002	none
h1SMcG0000909	159.276	-0.412763	0.317198	-1.30128	0.193163	0.786679	none
h1SMcG0000910	2201.74	0.0106598	0.109046	0.0977547	0.922127	0.990949	none
h1SMcG0000911	11.3423	1.33288	1.05338	1.26534	0.205751	0.795836	none
h1SMcG0000912	14.0127	1.47747	4.4556	0.331598	0.740193	0.970344	none
h1SMcG0000913	704.794	0.0711947	0.168321	0.422969	0.672318	0.95789	none
h1SMcG0000914	17.6451	1.45259	0.818795	1.77406	0.0760533	0.622746	none
h1SMcG0000915	112.646	-0.288838	0.374223	-0.771833	0.440213	0.909259	none
h1SMcG0000917	383.624	-0.359853	0.233674	-1.53998	0.123566	0.712366	none
h1SMcG0000918	649.983	-0.0550734	0.156651	-0.351569	0.725162	0.968053	none
h1SMcG0000919	312.406	0.0345285	0.187155	0.184491	0.853628	0.984024	none
h1SMcG0000920	346.141	0.191028	0.19579	0.975676	0.329225	0.866591	none
h1SMcG0000921	1063.62	0.2114	0.124373	1.69972	0.0891835	0.657618	none
h1SMcG0000922	240.062	0.208135	0.241146	0.863107	0.388079	0.89295	none
h1SMcG0000924	1301.64	0.139048	0.138674	1.0027	0.316006	0.860575	none
h1SMcG0000925	1395.72	0.102146	0.15952	0.640333	0.521956	0.929822	none
h1SMcG0000926	344.744	0.128234	0.196297	0.653267	0.513584	0.927814	none
h1SMcG0000927	7.17304	-0.328312	1.41046	-0.232769	0.81594	0.980617	none
h1SMcG0000928	465.095	-0.0634471	0.201266	-0.315239	0.75258	0.97182	none
h1SMcG0000929	660.371	0.0675697	0.16388	0.412313	0.68011	0.959267	none
h1SMcG0000930	16.4495	1.252	0.740131	1.69159	0.0907248	0.660476	none
h1SMcG0000932	843.658	-0.194015	0.156819	-1.23719	0.216018	0.803451	none
h1SMcG0000933	1098.56	-0.200056	0.167161	-1.19679	0.23139	0.815089	none
h1SMcG0000934	1658.93	0.230234	0.131957	1.74477	0.0810253	0.638884	none
h1SMcG0000935	1319.43	0.258989	0.170147	1.52214	0.127973	0.717847	none
h1SMcG0000936	119.46	0.252917	0.322187	0.785	0.432453	0.907828	none
h1SMcG0000937	17.8152	0.260756	1.03731	0.251378	0.801522	0.979339	none
h1SMcG0000938	803.539	-0.265765	0.148822	-1.78579	0.0741338	0.619792	none
h1SMcG0000941	94.4402	-0.511989	0.350962	-1.45882	0.144616	0.736236	none
h1SMcG0000943	10.583	0.424925	1.1582	0.366884	0.713706	0.965862	none
h1SMcG0000944	646.952	-0.422008	0.15518	-2.71947	0.00653857	0.184589	none
h1SMcG0000945	46.6574	-0.0394187	0.574797	-0.0685784	0.945325	0.994654	none
h1SMcG0000946	70.1636	0.662262	0.543206	1.21917	0.222779	0.806946	none
h1SMcG0000948	475.349	0.108417	0.201892	0.537004	0.591265	0.940567	none
h1SMcG0000951	97.3316	0.0937622	0.319363	0.293592	0.76907	0.972384	none
h1SMcG0000952	1559.16	0.0115839	0.120542	0.0960986	0.923442	0.990949	none
h1SMcG0000953	18.0251	0.647223	0.829253	0.780489	0.435103	0.908508	none
h1SMcG0000954	195.479	-0.231357	0.287793	-0.8039	0.421455	0.905779	none
h1SMcG0000955	53.7339	0.222735	0.475323	0.468597	0.639358	0.952473	none
h1SMcG0000957	7.25274	3.08577	1.55617	1.98292	0.0473758	0.538101	none
h1SMcG0000958	1783.86	0.135611	0.116214	1.1669	0.243249	0.822443	none
h1SMcG0000959	6.65051	0.254424	1.48684	0.171118	0.864131	0.986378	none
h1SMcG0000960	856.929	0.0302538	0.160033	0.189047	0.850056	0.98289	none
h1SMcG0000961	182.192	-0.0428446	0.27761	-0.154334	0.877347	0.987231	none
h1SMcG0000962	873.489	-1.49149	0.155686	-9.58012	9.69292e-22	5.89992e-19	DEG
h1SMcG0000963	61.4073	0.231778	0.419429	0.552604	0.580534	0.938383	none
h1SMcG0000964	62.4973	0.297007	0.431969	0.687566	0.491726	0.923249	none
h1SMcG0000967	1828.26	0.0551139	0.117594	0.468678	0.6393	0.952473	none
h1SMcG0000968	254.8	-0.239869	0.249146	-0.962766	0.335665	0.87002	none
h1SMcG0000971	801.938	-0.411131	0.152437	-2.69705	0.00699573	0.192912	none
h1SMcG0000972	484.33	0.129497	0.182193	0.71077	0.477227	0.921266	none
h1SMcG0000973	33.9571	-0.850496	0.742919	-1.1448	0.25229	0.82794	none
h1SMcG0000974	370.535	0.176842	0.265856	0.665179	0.505936	0.926915	none
h1SMcG0000975	2155.67	0.118968	0.121861	0.97626	0.328936	0.866591	none
h1SMcG0000976	433.708	-0.164242	0.179745	-0.913752	0.360847	0.880256	none
h1SMcG0000977	370.739	0.307525	0.202125	1.52146	0.128144	0.717944	none
h1SMcG0000978	608.228	0.1655	0.147067	1.12534	0.260446	0.832493	none
h1SMcG0000979	3380.53	0.073536	0.0900176	0.816906	0.413982	0.903013	none
h1SMcG0000980	1098.28	0.0582674	0.139639	0.417273	0.676479	0.958502	none
h1SMcG0000981	1160.88	0.305352	0.110921	2.75289	0.00590724	0.171819	none
h1SMcG0000982	81.7512	-0.00220087	0.386175	-0.00569916	0.995453	0.999857	none
h1SMcG0000985	41.9955	-0.514138	0.543293	-0.946338	0.343976	0.874385	none
h1SMcG0000988	2660.93	0.206735	0.10168	2.03319	0.0420334	0.513453	none
h1SMcG0000989	2854.51	0.284731	0.102482	2.77835	0.00546363	0.162904	none
h1SMcG0000990	925.153	0.163386	0.143177	1.14115	0.253809	0.828779	none
h1SMcG0000991	3682.85	0.176804	0.112268	1.57484	0.115294	0.702516	none
h1SMcG0000992	821.848	0.0813279	0.136584	0.595441	0.551549	0.933772	none
h1SMcG0000994	2988.15	0.0573201	0.0846796	0.676905	0.498466	0.925262	none
h1SMcG0000995	792.095	0.156431	0.152124	1.02831	0.303802	0.854643	none
h1SMcG0000997	1144.97	0.0511926	0.133155	0.384457	0.70064	0.962686	none
h1SMcG0000998	55904.5	0.133955	0.129596	1.03363	0.301309	0.853768	none
h1SMcG0000999	1605.14	0.0250249	0.112911	0.221633	0.8246	0.980617	none
h1SMcG0001002	15.5486	-1.92851	0.995971	-1.93631	0.0528298	0.559558	none
h1SMcG0001005	588.893	-0.117201	0.189968	-0.61695	0.537268	0.93217	none
h1SMcG0001006	308.789	0.426299	0.238677	1.78609	0.0740844	0.619792	none
h1SMcG0001007	811.474	0.244662	0.16763	1.45954	0.144418	0.736236	none
h1SMcG0001008	549.644	-0.00212227	0.189086	-0.0112238	0.991045	0.999235	none
h1SMcG0001010	2313.97	-0.00285687	0.10449	-0.0273411	0.978188	0.998685	none
h1SMcG0001011	3307.3	0.120063	0.10971	1.09437	0.273795	0.84187	none
h1SMcG0001013	173.714	-0.452761	0.309453	-1.4631	0.143439	0.733996	none
h1SMcG0001014	581.23	-0.180816	0.183109	-0.987474	0.32341	0.862439	none
h1SMcG0001015	1667.67	0.0818806	0.138076	0.59301	0.553175	0.93459	none
h1SMcG0001016	375.658	0.00464804	0.207877	0.0223595	0.982161	0.9989	none
h1SMcG0001017	1569.81	0.14065	0.119835	1.1737	0.240517	0.820136	none
h1SMcG0001018	3369.27	-0.125508	0.0997648	-1.25804	0.208378	0.797492	none
h1SMcG0001019	914.685	0.0445605	0.168531	0.264405	0.791468	0.976968	none
h1SMcG0001020	57.0664	0.295219	0.417918	0.706404	0.479937	0.921266	none
h1SMcG0001022	4964.6	-0.560542	0.121095	-4.62893	3.67553e-06	0.000294941	none
h1SMcG0001025	969.256	-0.0607485	0.169641	-0.3581	0.720268	0.967007	none
h1SMcG0001026	180.503	0.566467	0.281834	2.00993	0.0444385	0.521641	none
h1SMcG0001027	206.727	-0.147544	0.245763	-0.600348	0.548274	0.933147	none
h1SMcG0001028	85.8685	-0.395139	0.453135	-0.872011	0.383202	0.889786	none
h1SMcG0001029	106.635	-0.359823	0.32932	-1.09263	0.274558	0.841969	none
h1SMcG0001030	4304.51	0.0402871	0.111757	0.360487	0.718483	0.966362	none
h1SMcG0001032	770.66	0.0548723	0.152109	0.360743	0.718292	0.966362	none
h1SMcG0001033	1112.42	0.154342	0.12611	1.22386	0.221004	0.806898	none
h1SMcG0001034	61.785	0.430809	0.692783	0.621853	0.534038	0.93217	none
h1SMcG0001035	102.791	0.0679104	0.332683	0.20413	0.838252	0.980936	none
h1SMcG0001036	538.334	0.00717473	0.169098	0.0424293	0.966156	0.997753	none
h1SMcG0001039	30.1396	0.390828	0.706254	0.553382	0.580002	0.938383	none
h1SMcG0001040	190.481	0.577368	0.2472	2.33563	0.0195105	0.353414	none
h1SMcG0001041	661.387	-0.255782	0.174963	-1.46192	0.143762	0.735038	none
h1SMcG0001042	1415.45	-0.193931	0.127215	-1.52443	0.127402	0.71739	none
h1SMcG0001043	740.444	-2.58756	0.207225	-12.4867	8.82045e-36	2.00112e-32	DEG
h1SMcG0001045	21.0398	0.510198	0.716219	0.712349	0.476249	0.921266	none
h1SMcG0001046	20.9986	0.0804564	0.753929	0.106716	0.915014	0.99058	none
h1SMcG0001047	86.6684	0.183974	0.524216	0.350952	0.725625	0.968327	none
h1SMcG0001048	9.6258	0.753051	1.67845	0.448658	0.653678	0.95566	none
h1SMcG0001050	310.124	-0.037435	0.210581	-0.17777	0.858904	0.985191	none
h1SMcG0001051	74.8296	0.322319	0.471845	0.683103	0.494542	0.923919	none
h1SMcG0001052	1990.49	0.205041	0.124083	1.65245	0.0984424	0.678009	none
h1SMcG0001053	1663.25	-0.166972	0.115032	-1.45152	0.146635	0.740509	none
h1SMcG0001054	19.2875	-0.276476	0.726039	-0.380801	0.703351	0.963464	none
h1SMcG0001055	894.619	-0.099408	0.137808	-0.721349	0.470695	0.921266	none
h1SMcG0001056	295.16	0.0766897	0.217103	0.353241	0.723908	0.967882	none
h1SMcG0001057	66.1887	1.51455	0.512718	2.95396	0.00313723	0.107545	none
h1SMcG0001058	2467.22	-0.0128669	0.0933396	-0.137851	0.890358	0.987722	none
h1SMcG0001059	32.7311	0.774653	0.613245	1.2632	0.206516	0.796729	none
h1SMcG0001060	258.296	0.0427664	0.246914	0.173203	0.862492	0.986015	none
h1SMcG0001061	24.1975	-0.772044	0.783071	-0.985917	0.324174	0.862781	none
h1SMcG0001062	2087.11	-0.132962	0.118742	-1.11975	0.262821	0.833652	none
h1SMcG0001065	384.704	0.0059658	0.205	0.0291015	0.976784	0.998685	none
h1SMcG0001066	1378.85	-0.0205082	0.125001	-0.164065	0.86968	0.986378	none
h1SMcG0001067	335.097	-0.0880953	0.224862	-0.391775	0.695224	0.962407	none
h1SMcG0001068	1358.7	-0.0038636	0.111249	-0.0347293	0.972296	0.998424	none
h1SMcG0001069	153.967	0.100645	0.26573	0.378751	0.704873	0.963879	none
h1SMcG0001074	738.328	0.119396	0.136162	0.87687	0.380557	0.889728	none
h1SMcG0001077	214.583	0.24817	0.319293	0.777247	0.437013	0.908537	none
h1SMcG0001078	3288.17	-0.0995367	0.108606	-0.91649	0.35941	0.879635	none
h1SMcG0001080	14.4707	-0.238882	0.902913	-0.264569	0.791342	0.976968	none
h1SMcG0001081	1234.19	0.178549	0.136677	1.30635	0.191432	0.784703	none
h1SMcG0001082	14723.9	0.0455722	0.0988713	0.460925	0.644853	0.953452	none
h1SMcG0001083	139.183	0.056098	0.327905	0.17108	0.864161	0.986378	none
h1SMcG0001084	71.7627	0.154861	0.511771	0.302599	0.762196	0.972384	none
h1SMcG0001085	434.748	0.030189	0.193204	0.156255	0.875832	0.987137	none
h1SMcG0001086	613.374	0.258435	0.19056	1.35619	0.175039	0.767782	none
h1SMcG0001087	48.8377	-0.101853	0.557372	-0.182738	0.855004	0.984213	none
h1SMcG0001088	173.084	0.0425479	0.272772	0.155983	0.876046	0.987179	none
h1SMcG0001089	311.798	-0.615921	0.206275	-2.98592	0.00282725	0.0985778	none
h1SMcG0001090	514.534	0.204752	0.188822	1.08436	0.278204	0.843256	none
h1SMcG0001092	1914.59	0.0224081	0.100935	0.222005	0.82431	0.980617	none
h1SMcG0001094	518.377	0.210152	0.165023	1.27348	0.202849	0.794658	none
h1SMcG0001095	132.184	0.37922	0.34252	1.10715	0.268231	0.837688	none
h1SMcG0001097	249.61	-0.196795	0.221246	-0.889485	0.373742	0.88658	none
h1SMcG0001098	1898.33	0.0755603	0.144978	0.521185	0.602238	0.943197	none
h1SMcG0001100	992.465	-0.0518375	0.124905	-0.415014	0.678132	0.958755	none
h1SMcG0001101	1429.16	0.0707882	0.130497	0.542452	0.587507	0.939559	none
h1SMcG0001102	653.331	0.0719847	0.155773	0.462114	0.644	0.953364	none
h1SMcG0001103	969.954	0.132418	0.190123	0.696488	0.486123	0.921819	none
h1SMcG0001104	1254.43	-0.0559818	0.15082	-0.371184	0.7105	0.965059	none
h1SMcG0001107	19.2839	-0.851283	0.835491	-1.0189	0.30825	0.857416	none
h1SMcG0001109	669.35	0.132714	0.137709	0.963724	0.335184	0.869951	none
h1SMcG0001110	4157.45	0.160768	0.101484	1.58416	0.113156	0.700014	none
h1SMcG0001112	29.859	-3.04044	0.82188	-3.69937	0.000216138	0.0114521	DEG
h1SMcG0001114	195.924	-0.207764	0.292759	-0.709675	0.477906	0.921266	none
h1SMcG0001115	363.074	-0.107476	0.264996	-0.405576	0.685054	0.959976	none
h1SMcG0001116	5887.56	0.0458491	0.0767726	0.597206	0.55037	0.933772	none
h1SMcG0001117	450.4	0.603912	0.205146	2.94382	0.00324194	0.110678	none
h1SMcG0001118	749.915	0.388624	0.149846	2.5935	0.00950054	0.231765	none
h1SMcG0001119	136.701	0.542843	0.330913	1.64044	0.100914	0.680108	none
h1SMcG0001120	389.398	-0.0683842	0.181119	-0.377565	0.705753	0.964198	none
h1SMcG0001122	3059.97	-0.051385	0.0984078	-0.522164	0.601556	0.943184	none
h1SMcG0001123	9.72416	2.17968	1.43209	1.52202	0.128004	0.717847	none
h1SMcG0001124	508.572	0.291694	0.188083	1.55088	0.120931	0.708272	none
h1SMcG0001125	117.35	-0.267874	0.373285	-0.717614	0.472996	0.921266	none
h1SMcG0001132	37.5823	-0.924596	0.700881	-1.31919	0.187105	0.780184	none
h1SMcG0001133	454.824	-0.0979778	0.182553	-0.536708	0.591469	0.940712	none
h1SMcG0001134	481.462	0.237883	0.191718	1.2408	0.21468	0.80299	none
h1SMcG0001137	54.2817	0.0735174	0.441066	0.166681	0.867621	0.986378	none
h1SMcG0001138	1266.65	-0.0110476	0.137695	-0.0802325	0.936052	0.991627	none
h1SMcG0001139	17.7334	-0.261835	0.79186	-0.330659	0.740902	0.970344	none
h1SMcG0001140	13684.6	-0.131356	0.108894	-1.20628	0.227711	0.812309	none
h1SMcG0001142	743.139	-0.456392	0.15142	-3.01407	0.00257766	0.0924803	none
h1SMcG0001143	22.4139	0.11565	0.837387	0.138109	0.890154	0.987627	none
h1SMcG0001144	796.611	0.174737	0.15304	1.14177	0.25355	0.828779	none
h1SMcG0001146	15.5193	-0.774189	1.12588	-0.687633	0.491684	0.923249	none
h1SMcG0001147	13.2077	0.365655	1.03976	0.351671	0.725085	0.968053	none
h1SMcG0001149	552.937	0.213534	0.195228	1.09377	0.274057	0.84187	none
h1SMcG0001151	104.466	0.24818	0.334651	0.74161	0.458324	0.91645	none
h1SMcG0001152	422.448	-0.585076	0.225172	-2.59834	0.00936744	0.229415	none
h1SMcG0001153	613.696	-0.278641	0.177402	-1.57068	0.116256	0.70336	none
h1SMcG0001154	1180.61	-0.229372	0.138985	-1.65034	0.0988737	0.678629	none
h1SMcG0001155	84.0314	-0.0661793	0.42687	-0.155034	0.876795	0.987231	none
h1SMcG0001156	64.6798	-0.0566184	0.430254	-0.131593	0.895306	0.988771	none
h1SMcG0001161	187.138	0.444274	0.307867	1.44307	0.149	0.744484	none
h1SMcG0001162	239.377	-0.00977858	0.228344	-0.0428239	0.965842	0.997753	none
h1SMcG0001163	402.884	-0.180541	0.170704	-1.05763	0.290226	0.850005	none
h1SMcG0001165	539.076	-0.188013	0.157115	-1.19666	0.231437	0.815089	none
h1SMcG0001166	103.595	-0.71654	0.423888	-1.6904	0.090952	0.661189	none
h1SMcG0001170	1594.11	0.169298	0.123778	1.36776	0.171388	0.765544	none
h1SMcG0001171	17.0871	1.24004	0.96872	1.28008	0.200518	0.793416	none
h1SMcG0001172	1558.39	-0.00213401	0.125395	-0.0170182	0.986422	0.998933	none
h1SMcG0001175	1753.41	-0.216856	0.133	-1.63049	0.102998	0.682712	none
h1SMcG0001176	311.056	-0.160798	0.206797	-0.777563	0.436827	0.908537	none
h1SMcG0001178	413.705	0.0544708	0.191051	0.285111	0.775559	0.972496	none
h1SMcG0001179	13.3708	-0.82766	0.960041	-0.862109	0.388628	0.893076	none
h1SMcG0001180	475.672	0.305888	0.175071	1.74722	0.0805989	0.638095	none
h1SMcG0001183	4641.51	0.309031	0.119596	2.58395	0.00976757	0.235289	none
h1SMcG0001184	895.879	-0.266716	0.127467	-2.09244	0.0363993	0.477342	none
h1SMcG0001185	23.3576	0.709695	0.700001	1.01385	0.310655	0.85805	none
h1SMcG0001186	243.751	-2.45116	0.316424	-7.74643	9.45137e-15	2.71113e-12	DEG
h1SMcG0001187	196.971	0.53425	0.303362	1.7611	0.0782222	0.630156	none
h1SMcG0001188	5675.73	-0.0490695	0.108408	-0.452637	0.65081	0.954845	none
h1SMcG0001189	18568.5	0.0158651	0.0750808	0.211308	0.832647	0.980844	none
h1SMcG0001191	1106.67	-0.0394952	0.121818	-0.324215	0.745775	0.970616	none
h1SMcG0001193	50.7385	-0.668752	0.433584	-1.54238	0.122981	0.711595	none
h1SMcG0001194	1537.44	-0.109111	0.12164	-0.896999	0.369719	0.885226	none
h1SMcG0001195	308.649	-0.464369	0.219449	-2.11607	0.0343392	0.464733	none
h1SMcG0001196	17.0947	0.192522	0.91615	0.210142	0.833557	0.980936	none
h1SMcG0001198	674.385	0.230161	0.150812	1.52615	0.126974	0.716103	none
h1SMcG0001199	15.8351	-0.0485484	1.06641	-0.0455249	0.963689	0.997717	none
h1SMcG0001200	16.9788	-0.166089	0.825236	-0.201262	0.840493	0.980957	none
h1SMcG0001201	37.9606	0.0723918	0.507335	0.14269	0.886535	0.987627	none
h1SMcG0001204	703.747	-0.873408	0.171128	-5.10383	3.32855e-07	3.19115e-05	none
h1SMcG0001205	302.27	-0.800822	0.235711	-3.39748	0.000680105	0.0311426	none
h1SMcG0001206	5570.61	0.446172	0.147073	3.03367	0.00241601	0.0877643	none
h1SMcG0001207	3960.61	0.614496	0.144247	4.26002	2.0441e-05	0.00141701	none
h1SMcG0001208	2802.47	0.730332	0.119122	6.13096	8.73478e-10	1.32112e-07	none
h1SMcG0001209	7212.3	0.503411	0.136242	3.69496	0.000219921	0.0115544	none
h1SMcG0001210	11979.9	0.199252	0.0958565	2.07865	0.0376494	0.484527	none
h1SMcG0001212	316.255	-0.379463	0.197529	-1.92105	0.0547251	0.564814	none
h1SMcG0001213	52.2503	-0.175886	0.55374	-0.317633	0.750763	0.971507	none
h1SMcG0001214	195.104	-0.599704	0.265587	-2.25803	0.0239437	0.390803	none
h1SMcG0001215	668.195	-0.0935673	0.149762	-0.624773	0.53212	0.932086	none
h1SMcG0001216	581.879	0.381916	0.16849	2.2667	0.0234085	0.385681	none
h1SMcG0001218	180.522	-0.348653	0.272072	-1.28148	0.200027	0.792737	none
h1SMcG0001220	102.865	-0.148085	0.36771	-0.402724	0.687152	0.960228	none
h1SMcG0001221	142.885	-0.0228685	0.274332	-0.0833607	0.933565	0.991564	none
h1SMcG0001222	1939.28	-0.123476	0.157819	-0.782388	0.433986	0.908147	none
h1SMcG0001223	1137.8	-0.0726007	0.138616	-0.523753	0.600451	0.942977	none
h1SMcG0001227	2898.6	-0.121276	0.119363	-1.01602	0.309619	0.857872	none
h1SMcG0001228	847.349	0.607091	0.166694	3.64195	0.000270576	0.0139515	none
h1SMcG0001229	211.923	0.0338819	0.258938	0.130849	0.895895	0.988807	none
h1SMcG0001230	565.707	-0.820767	0.200089	-4.10202	4.09562e-05	0.00263429	none
h1SMcG0001231	489.623	0.130929	0.169886	0.77069	0.440891	0.909325	none
h1SMcG0001233	488.299	-0.0333496	0.236116	-0.141242	0.887679	0.987627	none
h1SMcG0001234	354.2	-0.487696	0.201049	-2.42576	0.0152764	0.309195	none
h1SMcG0001235	230.72	-0.252697	0.246752	-1.02409	0.305791	0.855144	none
h1SMcG0001236	409.94	-0.26951	0.195633	-1.37763	0.168318	0.762213	none
h1SMcG0001237	861.016	0.0935061	0.156218	0.59856	0.549466	0.933529	none
h1SMcG0001238	1637.47	0.00156006	0.10469	0.0149018	0.988111	0.999013	none
h1SMcG0001241	548.042	0.0299628	0.212969	0.140691	0.888114	0.987627	none
h1SMcG0001242	247.476	-0.0588725	0.24583	-0.239485	0.81073	0.980052	none
h1SMcG0001243	1179.19	-0.000868981	0.139354	-0.00623577	0.995025	0.999857	none
h1SMcG0001246	237.993	0.645605	0.251151	2.57059	0.0101526	0.239931	none
h1SMcG0001247	92.2547	0.203495	0.378923	0.537036	0.591243	0.940567	none
h1SMcG0001248	561.134	-0.0868402	0.159262	-0.545268	0.58557	0.939079	none
h1SMcG0001249	70.2359	0.33065	0.437754	0.755333	0.450049	0.913648	none
h1SMcG0001250	107.97	0.201818	0.315597	0.639481	0.52251	0.929822	none
h1SMcG0001251	303.37	0.0584392	0.204771	0.285389	0.775346	0.972496	none
h1SMcG0001252	966.565	-0.173459	0.135918	-1.2762	0.201884	0.79387	none
h1SMcG0001253	941.223	0.323409	0.13914	2.32435	0.0201069	0.357885	none
h1SMcG0001254	432.864	-0.00836703	0.187203	-0.0446948	0.964351	0.997753	none
h1SMcG0001255	1167.63	-0.0756589	0.113415	-0.667097	0.50471	0.926706	none
h1SMcG0001257	10.7234	-2.18106	1.20491	-1.81015	0.070273	0.608945	none
h1SMcG0001259	2545.55	0.152394	0.165391	0.921415	0.356834	0.878347	none
h1SMcG0001261	762.034	-0.015512	0.140705	-0.110245	0.912215	0.990412	none
h1SMcG0001262	27.9571	1.0347	0.652173	1.58654	0.112616	0.699482	none
h1SMcG0001263	150.21	0.457715	0.285181	1.605	0.108495	0.692351	none
h1SMcG0001264	841.552	0.165758	0.146587	1.13078	0.258146	0.831566	none
h1SMcG0001266	794.883	0.0294354	0.174861	0.168336	0.866319	0.986378	none
h1SMcG0001267	260.741	0.0729048	0.223822	0.325727	0.744631	0.970444	none
h1SMcG0001269	19.7587	0.25103	1.09222	0.229835	0.81822	0.980617	none
h1SMcG0001270	1021.14	0.0645117	0.153832	0.419364	0.67495	0.95789	none
h1SMcG0001272	54.8705	-0.0848966	0.43896	-0.193404	0.846643	0.982069	none
h1SMcG0001273	372.497	-0.017736	0.19844	-0.0893771	0.928782	0.991173	none
h1SMcG0001274	499.8	0.0156226	0.160617	0.0972667	0.922515	0.990949	none
h1SMcG0001275	5867.84	0.0336541	0.103764	0.324332	0.745687	0.970591	none
h1SMcG0001277	257.948	0.0856275	0.207372	0.412918	0.679667	0.959211	none
h1SMcG0001278	1933.09	0.00084341	0.114035	0.00739609	0.994099	0.999812	none
h1SMcG0001279	1227.38	0.280941	0.129436	2.1705	0.0299688	0.440954	none
h1SMcG0001280	956.574	0.182414	0.131185	1.39051	0.164375	0.75867	none
h1SMcG0001281	1228.04	-0.0710631	0.136505	-0.52059	0.602653	0.943526	none
h1SMcG0001283	3587.02	0.0380669	0.103174	0.36896	0.712158	0.965654	none
h1SMcG0001284	205.835	-0.202927	0.242827	-0.835684	0.403333	0.901566	none
h1SMcG0001287	199.005	-0.196018	0.265278	-0.738916	0.459958	0.917067	none
h1SMcG0001288	4969.23	0.0925759	0.12681	0.730038	0.465367	0.919288	none
h1SMcG0001290	1892.11	-0.256589	0.108591	-2.36289	0.0181332	0.341647	none
h1SMcG0001291	1756.32	-0.0953019	0.118855	-0.80183	0.422651	0.905785	none
h1SMcG0001293	236.298	0.229914	0.242627	0.947604	0.343331	0.874182	none
h1SMcG0001295	779.316	0.0834586	0.144953	0.575765	0.564774	0.937067	none
h1SMcG0001297	202.617	0.197161	0.297282	0.663214	0.507193	0.926993	none
h1SMcG0001299	35.3911	0.56033	0.591009	0.94809	0.343083	0.874174	none
h1SMcG0001300	960.952	0.174988	0.134813	1.298	0.194288	0.788268	none
h1SMcG0001301	251.299	-0.179851	0.225397	-0.79793	0.424911	0.906462	none
h1SMcG0001302	164.894	-0.44461	0.280813	-1.58329	0.113354	0.700014	none
h1SMcG0001303	944.368	0.21094	0.133822	1.57627	0.114964	0.702109	none
h1SMcG0001304	1236.88	0.106446	0.129902	0.81943	0.412541	0.903013	none
h1SMcG0001306	205.532	-0.090832	0.316552	-0.286941	0.774157	0.972496	none
h1SMcG0001307	158.303	-0.0890839	0.276584	-0.322086	0.747387	0.971015	none
h1SMcG0001308	429.234	0.224692	0.224612	1.00036	0.317137	0.860575	none
h1SMcG0001309	828.006	-0.0950417	0.168536	-0.563927	0.572804	0.937862	none
h1SMcG0001314	7707.98	-0.0998292	0.0826826	-1.20738	0.227286	0.812309	none
h1SMcG0001315	23.3841	1.05936	0.79114	1.33903	0.180562	0.776239	none
h1SMcG0001316	80.1494	-0.0194466	0.345656	-0.0562598	0.955135	0.996274	none
h1SMcG0001317	201.682	-0.188633	0.223262	-0.844894	0.39817	0.898763	none
h1SMcG0001318	493.558	-0.248564	0.187432	-1.32616	0.184787	0.779095	none
h1SMcG0001319	1067.09	0.212485	0.153687	1.38258	0.166794	0.76098	none
h1SMcG0001320	907.145	-0.0742858	0.123891	-0.599605	0.548769	0.933387	none
h1SMcG0001321	80.2617	0.134594	0.449154	0.299661	0.764436	0.972384	none
h1SMcG0001323	422.509	0.387902	0.172389	2.25015	0.0244394	0.39453	none
h1SMcG0001325	217.143	0.252524	0.294095	0.858649	0.390534	0.89381	none
h1SMcG0001327	28.2071	0.779943	0.758996	1.0276	0.304139	0.854643	none
h1SMcG0001328	63.8898	-0.0442395	0.431115	-0.102616	0.918267	0.990803	none
h1SMcG0001332	971.597	0.330298	0.144968	2.27843	0.0227012	0.381646	none
h1SMcG0001333	334.662	0.000272733	0.183586	0.00148559	0.998815	1	none
h1SMcG0001334	122.962	-0.0308664	0.335374	-0.0920356	0.92667	0.991173	none
h1SMcG0001336	928.799	-0.0233672	0.126768	-0.18433	0.853754	0.984049	none
h1SMcG0001337	241.031	-0.383765	0.2501	-1.53445	0.12492	0.714274	none
h1SMcG0001339	112.703	-3.02104	0.386304	-7.82036	5.26708e-15	1.54642e-12	DEG
h1SMcG0001343	2174.81	0.07747	0.115402	0.671305	0.502026	0.926156	none
h1SMcG0001344	328.196	0.0384996	0.185325	0.207741	0.835431	0.980936	none
h1SMcG0001345	14.6633	1.47448	1.01525	1.45233	0.14641	0.740086	none
h1SMcG0001346	8128.97	-0.216406	0.07927	-2.72999	0.00633364	0.180849	none
h1SMcG0001348	3006.1	-0.00104332	0.10551	-0.00988836	0.99211	0.999357	none
h1SMcG0001350	322.191	-0.155644	0.201417	-0.772745	0.439673	0.909259	none
h1SMcG0001353	405.036	0.21826	0.181818	1.20043	0.229971	0.813846	none
h1SMcG0001354	1168.33	-0.00346813	0.119941	-0.0289153	0.976932	0.998685	none
h1SMcG0001356	2159.74	-0.255405	0.119513	-2.13704	0.0325951	0.456202	none
h1SMcG0001358	7118.56	-0.307141	0.0949423	-3.23503	0.0012163	0.0514475	none
h1SMcG0001359	1276.16	-0.0493059	0.139447	-0.353581	0.723653	0.967801	none
h1SMcG0001360	124.084	0.0232438	0.389606	0.0596597	0.952427	0.995667	none
h1SMcG0001361	603.342	0.317098	0.185915	1.7056	0.0880818	0.655184	none
h1SMcG0001364	31.8344	-0.96779	1.86834	-0.517994	0.604462	0.944376	none
h1SMcG0001369	298.889	0.143319	0.205776	0.696483	0.486126	0.921819	none
h1SMcG0001370	280.432	-0.0659439	0.204236	-0.32288	0.746786	0.970992	none
h1SMcG0001372	201.197	-0.0623165	0.283616	-0.219721	0.826088	0.980617	none
h1SMcG0001373	154.097	0.266598	0.268629	0.992441	0.320982	0.86129	none
h1SMcG0001376	172.049	-0.0144089	0.277492	-0.0519253	0.958588	0.996689	none
h1SMcG0001378	11.3118	0.555104	1.12239	0.494573	0.620901	0.948902	none
h1SMcG0001380	590.103	-0.30472	0.200408	-1.5205	0.128386	0.717944	none
h1SMcG0001383	143.73	0.234222	0.381742	0.613559	0.539507	0.93234	none
h1SMcG0001384	894.389	0.0708153	0.134085	0.528135	0.597405	0.941614	none
h1SMcG0001385	16426.6	-0.265446	0.111956	-2.371	0.0177403	0.337701	none
h1SMcG0001388	1775.26	-0.069724	0.137047	-0.50876	0.61092	0.947198	none
h1SMcG0001390	81.6237	0.0977149	0.40269	0.242655	0.808272	0.979755	none
h1SMcG0001391	19.1504	-1.73618	1.03642	-1.67516	0.093902	0.669166	none
h1SMcG0001392	92.6575	0.158553	0.368868	0.429837	0.667314	0.957208	none
h1SMcG0001395	9269.95	-0.0741633	0.12484	-0.594068	0.552466	0.934232	none
h1SMcG0001396	1339.29	-0.040602	0.146217	-0.277682	0.781256	0.974127	none
h1SMcG0001397	2094.07	0.118282	0.118881	0.994959	0.319756	0.860623	none
h1SMcG0001399	2576.29	0.271317	0.106324	2.55178	0.0107173	0.248331	none
h1SMcG0001400	115.692	0.673433	0.33306	2.02196	0.0431809	0.519086	none
h1SMcG0001401	941.106	-0.0325827	0.149679	-0.217685	0.827675	0.980617	none
h1SMcG0001402	1406.67	0.0644281	0.135671	0.474884	0.63487	0.951044	none
h1SMcG0001403	1429.54	0.126322	0.136285	0.926894	0.353981	0.877102	none
h1SMcG0001404	771.215	0.194835	0.155618	1.25201	0.210567	0.799591	none
h1SMcG0001405	2042.43	0.152782	0.16609	0.919875	0.357638	0.878959	none
h1SMcG0001406	345.847	-0.0344818	0.202941	-0.169911	0.86508	0.986378	none
h1SMcG0001407	44.9665	-0.132044	0.506058	-0.260926	0.794149	0.97803	none
h1SMcG0001408	1941.87	0.103884	0.119521	0.869165	0.384757	0.891138	none
h1SMcG0001409	149.859	-0.358488	0.281338	-1.27422	0.202584	0.794545	none
h1SMcG0001410	1145.72	0.233291	0.142995	1.63146	0.102794	0.682068	none
h1SMcG0001411	228.343	0.00180068	0.244833	0.00735473	0.994132	0.999812	none
h1SMcG0001412	1203.46	0.0420883	0.118206	0.356059	0.721796	0.967515	none
h1SMcG0001413	1437.6	0.0102714	0.130134	0.0789293	0.937089	0.991978	none
h1SMcG0001414	31.7592	-0.807335	0.698719	-1.15545	0.247906	0.824568	none
h1SMcG0001415	160.009	-0.0117817	0.325401	-0.0362066	0.971118	0.998376	none
h1SMcG0001416	1256.72	0.0585108	0.124191	0.471137	0.637543	0.952327	none
h1SMcG0001417	1359.98	-0.374634	0.141293	-2.65147	0.00801412	0.208645	none
h1SMcG0001419	75.6702	-2.84334	0.484006	-5.87459	4.23891e-09	5.71818e-07	DEG
h1SMcG0001420	18.4235	-6.09575	1.46124	-4.17162	3.02439e-05	0.00203431	DEG
h1SMcG0001424	379.089	-0.142435	0.208533	-0.683035	0.494585	0.923919	none
h1SMcG0001426	233.873	-1.58732	0.26496	-5.99078	2.0884e-09	2.92799e-07	DEG
h1SMcG0001427	1911.81	-0.2821	0.135411	-2.08329	0.0372248	0.481472	none
h1SMcG0001428	717.805	-0.308006	0.162047	-1.90072	0.0573381	0.574082	none
h1SMcG0001429	2123.34	-0.0891283	0.109646	-0.812873	0.416291	0.903558	none
h1SMcG0001430	2266.85	-0.717969	0.122443	-5.86372	4.52602e-09	6.04017e-07	none
h1SMcG0001431	31.1836	1.38771	0.697421	1.98978	0.0466151	0.533049	none
h1SMcG0001432	591.708	0.288887	0.175023	1.65057	0.0988271	0.678495	none
h1SMcG0001433	199.421	-0.334871	0.255737	-1.30944	0.190387	0.784213	none
h1SMcG0001434	128.064	-0.18668	0.333572	-0.559639	0.575726	0.937916	none
h1SMcG0001437	15.6723	-0.0867502	0.850961	-0.101944	0.918801	0.990822	none
h1SMcG0001439	695.694	-0.0419976	0.194203	-0.216256	0.828788	0.980617	none
h1SMcG0001440	455.109	-0.0201466	0.177463	-0.113525	0.909614	0.990412	none
h1SMcG0001441	377.327	-0.292941	0.207008	-1.41512	0.157034	0.750439	none
h1SMcG0001443	277.866	0.188721	0.203265	0.928448	0.353175	0.877102	none
h1SMcG0001444	152.991	0.376134	0.299853	1.25439	0.209699	0.799085	none
h1SMcG0001447	1300.75	-0.227604	0.153601	-1.48179	0.138397	0.727064	none
h1SMcG0001448	263.307	0.428625	0.287117	1.49286	0.135474	0.724139	none
h1SMcG0001449	502.617	-0.0162864	0.206459	-0.0788843	0.937125	0.991978	none
h1SMcG0001450	904.053	0.213183	0.128149	1.66356	0.0962005	0.673087	none
h1SMcG0001452	8765.25	0.0127878	0.0860051	0.148686	0.881801	0.987358	none
h1SMcG0001453	173.373	0.0143232	0.25119	0.0570213	0.954528	0.996274	none
h1SMcG0001454	360.735	0.0898664	0.228615	0.393091	0.694252	0.962407	none
h1SMcG0001455	98.4742	-0.383892	0.353855	-1.08489	0.277972	0.843251	none
h1SMcG0001456	66.6194	0.413124	0.532193	0.776268	0.437591	0.908537	none
h1SMcG0001457	2033.46	-0.166328	0.09994	-1.66428	0.096057	0.672958	none
h1SMcG0001458	325.768	0.0443572	0.246727	0.179782	0.857324	0.984871	none
h1SMcG0001459	17.4422	-0.494329	0.864506	-0.571805	0.567454	0.937349	none
h1SMcG0001463	8.03883	2.29919	1.37543	1.67161	0.0946017	0.670133	none
h1SMcG0001465	9.96645	1.57079	1.19827	1.31089	0.189897	0.783704	none
h1SMcG0001466	1039.48	0.158554	0.118409	1.33904	0.180559	0.776239	none
h1SMcG0001473	116.131	-1.00094	0.350543	-2.85541	0.00429817	0.137519	none
h1SMcG0001474	51.5653	0.0663129	0.501736	0.132167	0.894852	0.988771	none
h1SMcG0001475	1599	-0.111012	0.10846	-1.02353	0.306059	0.855321	none
h1SMcG0001477	271.96	-0.0961393	0.235999	-0.407372	0.683735	0.959621	none
h1SMcG0001478	5828.81	0.186864	0.0918639	2.03414	0.0419372	0.513205	none
h1SMcG0001479	382.362	-0.0417607	0.182068	-0.229369	0.818582	0.980617	none
h1SMcG0001481	1582.36	-0.15434	0.116635	-1.32327	0.185744	0.779422	none
h1SMcG0001482	291.656	0.71616	0.337621	2.1212	0.0339052	0.46269	none
h1SMcG0001483	49.0115	0.142217	0.464578	0.306121	0.759512	0.972384	none
h1SMcG0001484	22.288	-1.01294	0.741582	-1.36592	0.171964	0.766207	none
h1SMcG0001485	2178.96	-0.0207178	0.102927	-0.201286	0.840475	0.980957	none
h1SMcG0001486	38188.8	-0.0907189	0.0768138	-1.18102	0.237593	0.817904	none
h1SMcG0001487	571.328	0.365005	0.199546	1.82918	0.067373	0.600694	none
h1SMcG0001488	30079.8	-0.126482	0.0856511	-1.47671	0.139753	0.729608	none
h1SMcG0001489	1012.08	0.0431433	0.145589	0.296337	0.766973	0.972384	none
h1SMcG0001492	1053.27	-0.3705	0.132724	-2.7915	0.00524641	0.159475	none
h1SMcG0001495	51.1655	-0.172396	0.441059	-0.390868	0.695895	0.962407	none
h1SMcG0001496	164.303	-0.357395	0.279696	-1.2778	0.20132	0.793464	none
h1SMcG0001497	1355.1	0.147531	0.131125	1.12512	0.26054	0.832493	none
h1SMcG0001498	1731.23	0.0380348	0.101357	0.375258	0.707469	0.964819	none
h1SMcG0001500	4012.79	-0.0757616	0.0924355	-0.819616	0.412435	0.903013	none
h1SMcG0001501	963.234	-0.209537	0.144903	-1.44605	0.148162	0.743822	none
h1SMcG0001506	1534.43	0.0364475	0.109889	0.331675	0.740135	0.970344	none
h1SMcG0001507	515.252	-0.032512	0.228646	-0.142194	0.886927	0.987627	none
h1SMcG0001508	475.399	0.00931437	0.224173	0.0415499	0.966858	0.997753	none
h1SMcG0001509	48.4412	-0.270997	3.20347	-0.084595	0.932583	0.991564	none
h1SMcG0001510	1154.32	0.00812491	0.125952	0.0645082	0.948566	0.995141	none
h1SMcG0001511	1080.63	-0.0513259	0.156514	-0.327931	0.742964	0.970344	none
h1SMcG0001512	1622.24	-0.495621	0.120617	-4.10904	3.97314e-05	0.00256211	none
h1SMcG0001513	23.8481	0.549151	0.662873	0.828441	0.407421	0.902381	none
h1SMcG0001514	88.284	0.575099	0.412688	1.39354	0.163455	0.758274	none
h1SMcG0001515	10.0294	-0.676855	1.38197	-0.489776	0.624292	0.949801	none
h1SMcG0001516	79.9256	0.778193	0.488728	1.59228	0.111321	0.697315	none
h1SMcG0001517	21.1914	2.73643	0.913594	2.99524	0.0027423	0.0967991	DEG
h1SMcG0001519	23.6845	-1.38558	0.778681	-1.7794	0.0751746	0.622746	none
h1SMcG0001520	34.3566	-0.153561	0.634714	-0.241938	0.808828	0.979927	none
h1SMcG0001521	11.2579	0.719403	1.37897	0.521695	0.601883	0.943184	none
h1SMcG0001522	887.57	-0.194669	0.142937	-1.36192	0.173225	0.767183	none
h1SMcG0001523	710.779	-0.0704455	0.161214	-0.436968	0.662135	0.956728	none
h1SMcG0001524	1682.88	0.0609343	0.11172	0.545418	0.585466	0.939063	none
h1SMcG0001526	105.681	0.741374	1.19404	0.620897	0.534668	0.93217	none
h1SMcG0001528	65.1827	-0.394362	1.77573	-0.222085	0.824248	0.980617	none
h1SMcG0001529	1347.45	-0.0105786	0.155338	-0.0681006	0.945706	0.994654	none
h1SMcG0001530	347.639	0.0537357	0.221006	0.243142	0.807896	0.979755	none
h1SMcG0001531	1572.81	0.174177	0.122242	1.42485	0.154201	0.747379	none
h1SMcG0001532	35.8934	3.74037	1.49514	2.50168	0.0123604	0.272497	none
h1SMcG0001533	151.699	-0.222434	0.320612	-0.693779	0.487821	0.922137	none
h1SMcG0001534	438.715	-0.0616777	0.178639	-0.345265	0.729895	0.970082	none
h1SMcG0001535	22.9738	-0.370524	0.803167	-0.461329	0.644563	0.953452	none
h1SMcG0001537	28.9983	-0.936521	0.677446	-1.38243	0.16684	0.76098	none
h1SMcG0001538	30.9427	0.613074	0.565227	1.08465	0.278076	0.843251	none
h1SMcG0001541	604.73	0.0613321	0.17837	0.343849	0.73096	0.970082	none
h1SMcG0001542	23.298	2.62042	4.40717	0.59458	0.552124	0.93397	none
h1SMcG0001543	2638.87	0.017924	0.120981	0.148156	0.88222	0.987358	none
h1SMcG0001544	123.032	0.574118	0.360644	1.59193	0.111402	0.697315	none
h1SMcG0001546	21.8388	-1.31236	0.877769	-1.49511	0.134885	0.724139	none
h1SMcG0001547	1390.56	-0.127038	0.122005	-1.04125	0.297759	0.852997	none
h1SMcG0001548	612.047	0.0871269	0.144856	0.601474	0.547524	0.932827	none
h1SMcG0001549	11.6229	1.22246	0.955074	1.27996	0.200559	0.793416	none
h1SMcG0001550	13.6801	-0.0853555	1.0505	-0.0812524	0.935241	0.991564	none
h1SMcG0001551	486.984	0.199043	0.204099	0.975225	0.329449	0.866591	none
h1SMcG0001552	428.615	-0.00812963	0.177301	-0.0458521	0.963428	0.997717	none
h1SMcG0001553	14453.6	-0.255719	0.0802515	-3.18647	0.00144019	0.0589204	none
h1SMcG0001554	269.727	-0.25824	0.213435	-1.20992	0.22631	0.811828	none
h1SMcG0001556	1748.8	0.0790259	0.146641	0.538909	0.58995	0.939893	none
h1SMcG0001557	2046.46	-0.221139	0.150692	-1.4675	0.142241	0.732816	none
h1SMcG0001558	297.674	-0.280667	0.237431	-1.1821	0.237167	0.817279	none
h1SMcG0001559	119.757	-1.14202	0.328419	-3.47733	0.000506441	0.023937	DEG
h1SMcG0001560	676.088	-0.138898	0.150215	-0.92466	0.355143	0.877212	none
h1SMcG0001563	4423.05	0.265467	0.153075	1.73423	0.0828767	0.644665	none
h1SMcG0001564	350.981	0.133986	0.220097	0.608758	0.542685	0.932448	none
h1SMcG0001565	95.7098	1.9732	0.461608	4.27461	1.91469e-05	0.00134222	DEG
h1SMcG0001566	12.7726	0.130941	0.885791	0.147824	0.882482	0.987358	none
h1SMcG0001568	10.6388	2.18903	1.3211	1.65697	0.097525	0.675794	none
h1SMcG0001569	356.411	0.0896841	0.236687	0.378915	0.704751	0.963879	none
h1SMcG0001570	24.0426	-2.06125	3.78428	-0.544689	0.585968	0.939187	none
h1SMcG0001572	2004.23	0.036852	0.111914	0.329289	0.741937	0.970344	none
h1SMcG0001573	229.377	0.448434	0.274055	1.63629	0.101778	0.680958	none
h1SMcG0001574	4606.52	0.0290557	0.100341	0.289571	0.772145	0.972388	none
h1SMcG0001575	93.8993	0.266084	0.361068	0.736935	0.461162	0.918049	none
h1SMcG0001577	112.928	0.539568	0.339512	1.58925	0.112005	0.698585	none
h1SMcG0001579	10.5659	2.78685	1.24493	2.23856	0.0251848	0.399562	none
h1SMcG0001580	21.0053	0.651943	0.812265	0.802623	0.422193	0.905785	none
h1SMcG0001581	436.567	0.360568	0.193381	1.86455	0.0622446	0.585662	none
h1SMcG0001582	241.771	-0.161101	0.224271	-0.718329	0.472555	0.921266	none
h1SMcG0001584	148.683	0.143068	0.275111	0.520036	0.603038	0.943681	none
h1SMcG0001585	1595.58	0.0587888	0.120524	0.487778	0.625707	0.949991	none
h1SMcG0001587	1046.34	0.416471	0.211428	1.9698	0.0488617	0.543649	none
h1SMcG0001589	164.557	-0.219398	0.279109	-0.786066	0.431829	0.907828	none
h1SMcG0001590	647.001	0.102869	0.144544	0.71168	0.476663	0.921266	none
h1SMcG0001591	25.3587	-0.308629	0.741793	-0.416058	0.677367	0.958596	none
h1SMcG0001592	416.782	-0.0381397	0.194968	-0.19562	0.844907	0.98183	none
h1SMcG0001594	127.612	-0.352184	0.33037	-1.06603	0.286411	0.847762	none
h1SMcG0001595	14.1593	-0.698724	1.23145	-0.5674	0.570442	0.93772	none
h1SMcG0001596	88.8674	-0.27115	0.494612	-0.548207	0.58355	0.938546	none
h1SMcG0001597	546.331	0.378927	0.188271	2.01267	0.0441493	0.52078	none
h1SMcG0001598	81.0814	1.05098	0.531943	1.97574	0.0481843	0.541174	none
h1SMcG0001599	989.012	0.294481	0.124649	2.36248	0.0181529	0.341647	none
h1SMcG0001600	40.8	-0.0500662	0.601104	-0.0832904	0.933621	0.991564	none
h1SMcG0001601	346.806	-0.0468656	0.244359	-0.19179	0.847907	0.982435	none
h1SMcG0001604	101.641	-0.389637	0.338384	-1.15146	0.249541	0.82613	none
h1SMcG0001605	46.0736	-0.0936776	0.608066	-0.154058	0.877564	0.987231	none
h1SMcG0001606	4612.85	-0.18505	0.110667	-1.67214	0.0944974	0.670062	none
h1SMcG0001607	1288.07	0.170994	0.129513	1.32029	0.186738	0.779724	none
h1SMcG0001608	2477.01	0.217609	0.144531	1.50562	0.132164	0.721113	none
h1SMcG0001609	72.7017	0.584049	0.454141	1.28605	0.198425	0.791668	none
h1SMcG0001610	27.5658	-1.23854	0.744096	-1.66448	0.096016	0.672958	none
h1SMcG0001611	16.917	0.28092	0.996341	0.281952	0.77798	0.973185	none
h1SMcG0001612	1475.95	0.559099	0.193164	2.89442	0.00379861	0.125063	none
h1SMcG0001613	34.0779	0.00863732	0.580314	0.0148839	0.988125	0.999013	none
h1SMcG0001619	2050.58	-0.182121	0.185305	-0.982819	0.325696	0.864321	none
h1SMcG0001620	88.4559	0.877404	0.436027	2.01227	0.0441913	0.52078	none
h1SMcG0001621	27.7261	-0.980384	0.766545	-1.27897	0.200909	0.793464	none
h1SMcG0001622	53.7538	1.29881	0.603569	2.15188	0.0314067	0.450193	none
h1SMcG0001623	2292.92	0.41889	0.106391	3.93727	8.24124e-05	0.00489687	none
h1SMcG0001624	140.91	0.242687	0.35674	0.680291	0.49632	0.923919	none
h1SMcG0001625	438.371	0.334135	0.204231	1.63606	0.101827	0.681074	none
h1SMcG0001627	460.237	0.0457549	0.200389	0.228331	0.819389	0.980617	none
h1SMcG0001628	60.7991	-0.767769	0.400785	-1.91567	0.0554077	0.567752	none
h1SMcG0001630	770.352	-0.0702165	0.146751	-0.478476	0.632312	0.951019	none
h1SMcG0001631	8544.51	-0.0097989	0.0999986	-0.0979904	0.92194	0.990949	none
h1SMcG0001632	1080.8	-0.14114	0.123289	-1.14478	0.252299	0.82794	none
h1SMcG0001633	1465.13	0.00925766	0.123768	0.0747983	0.940375	0.993366	none
h1SMcG0001634	914.083	0.19908	0.159648	1.24699	0.2124	0.801372	none
h1SMcG0001635	919.498	-0.177395	0.141648	-1.25237	0.210436	0.799471	none
h1SMcG0001638	1475.41	-0.0107392	0.130793	-0.082109	0.93456	0.991564	none
h1SMcG0001639	936.219	0.14695	0.127649	1.1512	0.24965	0.82613	none
h1SMcG0001640	283.476	-0.267309	0.246085	-1.08625	0.277369	0.843251	none
h1SMcG0001641	249.551	-0.0573567	0.251769	-0.227815	0.81979	0.980617	none
h1SMcG0001643	4004.58	0.0678557	0.086002	0.789001	0.430112	0.907266	none
h1SMcG0001644	40.3249	0.114748	0.633654	0.18109	0.856297	0.984484	none
h1SMcG0001645	63.4695	-0.504573	0.502172	-1.00478	0.315002	0.860275	none
h1SMcG0001646	84.6289	-0.584874	0.379914	-1.53949	0.123685	0.712366	none
h1SMcG0001647	287.573	-0.100314	0.250117	-0.401066	0.688372	0.96046	none
h1SMcG0001649	869.342	0.16818	0.129783	1.29585	0.195026	0.789267	none
h1SMcG0001650	113.141	0.369555	0.364875	1.01283	0.311143	0.858472	none
h1SMcG0001652	547.987	-0.284746	0.1576	-1.80676	0.0707997	0.611588	none
h1SMcG0001653	709.624	-0.090879	0.169923	-0.534823	0.592772	0.940984	none
h1SMcG0001654	17929.6	0.0082276	0.086435	0.0951883	0.924165	0.990949	none
h1SMcG0001655	516.408	0.0747601	0.205114	0.36448	0.7155	0.965862	none
h1SMcG0001658	1665.18	0.0993321	0.10576	0.939219	0.347618	0.874563	none
h1SMcG0001660	524.21	0.0307542	0.149839	0.205247	0.837379	0.980936	none
h1SMcG0001661	1695.06	-0.0509755	0.112175	-0.45443	0.64952	0.95451	none
h1SMcG0001662	462.153	-0.338978	0.189166	-1.79196	0.0731389	0.617266	none
h1SMcG0001663	1245.4	-0.323768	0.121522	-2.66427	0.0077155	0.204187	none
h1SMcG0001664	518.058	-0.0906786	0.171234	-0.529561	0.596417	0.941496	none
h1SMcG0001665	2247.57	0.228255	0.316333	0.721564	0.470562	0.921266	none
h1SMcG0001667	14.4764	-0.791115	0.972229	-0.813713	0.415809	0.903558	none
h1SMcG0001668	978.455	-0.00224872	0.120572	-0.0186504	0.98512	0.9989	none
h1SMcG0001669	6671.58	0.028068	0.106125	0.264481	0.791409	0.976968	none
h1SMcG0001670	13298.9	-0.0251085	0.106821	-0.235053	0.814168	0.980617	none
h1SMcG0001671	198.662	0.0718954	0.260072	0.276444	0.782207	0.974674	none
h1SMcG0001672	79.108	-0.196073	0.427638	-0.458503	0.646591	0.953645	none
h1SMcG0001673	277.461	-0.231741	0.231142	-1.00259	0.316059	0.860575	none
h1SMcG0001674	77.8736	0.542147	0.389717	1.39113	0.164186	0.758641	none
h1SMcG0001675	275.462	0.330172	0.226599	1.45708	0.145094	0.737184	none
h1SMcG0001676	28.069	-0.952996	0.892406	-1.0679	0.285568	0.847595	none
h1SMcG0001677	317.782	0.0399582	0.240141	0.166395	0.867846	0.986378	none
h1SMcG0001678	19.5906	0.561986	0.947536	0.593103	0.553112	0.93459	none
h1SMcG0001680	198.26	0.202035	0.275174	0.734209	0.462822	0.918138	none
h1SMcG0001681	342.131	0.096904	0.197895	0.489674	0.624365	0.949801	none
h1SMcG0001682	3677.94	0.12334	0.146787	0.840267	0.400759	0.900186	none
h1SMcG0001683	2089.51	-0.130594	0.125305	-1.04221	0.297315	0.85279	none
h1SMcG0001684	4830.95	0.0146989	0.105051	0.139922	0.888722	0.987627	none
h1SMcG0001685	342.327	-0.129548	0.267116	-0.484989	0.627684	0.950266	none
h1SMcG0001688	19.051	-1.852	0.919013	-2.0152	0.0438835	0.520461	none
h1SMcG0001689	101.035	0.0108987	0.368852	0.0295476	0.976428	0.998685	none
h1SMcG0001690	258.123	-0.219316	0.236119	-0.928836	0.352974	0.877102	none
h1SMcG0001691	115.843	-0.739396	0.366254	-2.01881	0.0435072	0.520298	none
h1SMcG0001692	173.126	0.318652	0.306601	1.03931	0.298662	0.853573	none
h1SMcG0001693	201.554	0.156464	0.239499	0.653298	0.513564	0.927814	none
h1SMcG0001694	55.69	-0.22362	0.416534	-0.536859	0.591365	0.940666	none
h1SMcG0001695	13.1949	-0.818992	1.07136	-0.76444	0.444605	0.911319	none
h1SMcG0001697	99.4685	0.0179457	0.371726	0.0482766	0.961496	0.997385	none
h1SMcG0001698	118.533	0.225189	0.319945	0.703835	0.481535	0.921266	none
h1SMcG0001699	162.569	0.127235	0.305294	0.416764	0.676851	0.958509	none
h1SMcG0001700	70.9905	-0.0404713	0.399395	-0.101332	0.919287	0.990822	none
h1SMcG0001701	15.4691	0.18199	0.908731	0.200268	0.841271	0.981102	none
h1SMcG0001702	3107.52	-0.179938	0.102236	-1.76003	0.078403	0.631373	none
h1SMcG0001703	787.5	0.184815	0.146394	1.26245	0.206786	0.797053	none
h1SMcG0001704	177.849	0.109335	0.289205	0.378054	0.705391	0.964064	none
h1SMcG0001706	483.591	0.330951	0.170185	1.94465	0.0518173	0.556187	none
h1SMcG0001708	13.8498	-1.98021	1.02113	-1.93923	0.0524732	0.55884	none
h1SMcG0001709	96.1077	-0.00681438	0.354976	-0.0191967	0.984684	0.9989	none
h1SMcG0001710	6744.48	0.161043	0.244602	0.658388	0.510289	0.927701	none
h1SMcG0001711	176.457	-0.243923	0.329916	-0.739348	0.459696	0.916966	none
h1SMcG0001712	852.734	-0.30699	0.152707	-2.01033	0.0443963	0.52139	none
h1SMcG0001713	33.4247	-0.177592	0.644024	-0.275754	0.782737	0.974885	none
h1SMcG0001714	287.892	-0.0534744	0.199602	-0.267905	0.788772	0.97605	none
h1SMcG0001715	1894.36	0.160326	0.0980257	1.63555	0.101934	0.681074	none
h1SMcG0001717	615.885	-0.234803	0.169716	-1.3835	0.166511	0.76098	none
h1SMcG0001718	492.205	0.316384	0.164491	1.92341	0.0544291	0.563858	none
h1SMcG0001719	2848.74	-0.0486778	0.096029	-0.506908	0.61222	0.947198	none
h1SMcG0001720	85.4192	-0.0264883	0.364251	-0.0727198	0.942029	0.9938	none
h1SMcG0001721	60.9835	0.95925	0.48698	1.96979	0.0488622	0.543649	none
h1SMcG0001722	472.763	-0.153374	0.177889	-0.862187	0.388585	0.893076	none
h1SMcG0001723	1356.58	0.0165974	0.143976	0.115279	0.908224	0.990412	none
h1SMcG0001724	54.8667	-0.698445	0.55697	-1.25401	0.209839	0.799085	none
h1SMcG0001725	301.119	-0.0542111	0.199328	-0.271969	0.785646	0.975049	none
h1SMcG0001726	28.8912	0.490011	0.718828	0.681681	0.495441	0.923919	none
h1SMcG0001728	378.14	0.0705977	0.197389	0.357657	0.7206	0.967159	none
h1SMcG0001729	144.085	-0.119479	0.27663	-0.431908	0.665808	0.957113	none
h1SMcG0001730	21.0318	-0.0653037	0.697877	-0.0935748	0.925447	0.991173	none
h1SMcG0001731	18.3714	0.777385	0.923943	0.841377	0.400137	0.899464	none
h1SMcG0001732	85.1034	0.638242	0.394747	1.61684	0.105913	0.689001	none
h1SMcG0001733	15.613	1.78453	1.05102	1.6979	0.0895265	0.658385	none
h1SMcG0001734	36.9357	0.266981	0.642379	0.415613	0.677694	0.958653	none
h1SMcG0001735	39.7543	0.199357	0.614663	0.324335	0.745684	0.970591	none
h1SMcG0001736	149.8	-0.322849	0.263601	-1.22476	0.220664	0.806898	none
h1SMcG0001737	40.4675	0.450494	0.54798	0.822099	0.41102	0.902891	none
h1SMcG0001738	855.62	-0.0142174	0.191892	-0.0740908	0.940938	0.993525	none
h1SMcG0001739	2611.49	-0.239958	0.130528	-1.83836	0.0660087	0.595774	none
h1SMcG0001740	2489.31	-0.208553	0.0952819	-2.1888	0.0286112	0.429357	none
h1SMcG0001741	78.4471	-0.174886	0.48636	-0.359582	0.71916	0.966734	none
h1SMcG0001742	1174.55	0.105644	0.118096	0.894554	0.371026	0.886086	none
h1SMcG0001744	25.5718	0.528983	0.64046	0.825942	0.408837	0.902522	none
h1SMcG0001746	9.84084	-0.973748	1.31109	-0.742703	0.457661	0.916057	none
h1SMcG0001747	127.621	-0.123675	0.399349	-0.309691	0.756796	0.972135	none
h1SMcG0001748	2165.51	0.0475853	0.108702	0.437761	0.66156	0.956706	none
h1SMcG0001749	19.6891	0.31271	0.791114	0.395278	0.692638	0.961994	none
h1SMcG0001750	9368.74	-0.0860752	0.0863121	-0.997255	0.318641	0.860575	none
h1SMcG0001751	734.001	0.284179	0.193459	1.46893	0.141851	0.732737	none
h1SMcG0001756	214.13	-0.145995	0.239581	-0.609377	0.542274	0.932448	none
h1SMcG0001757	1007.59	0.000944397	0.14857	0.0063566	0.994928	0.999857	none
h1SMcG0001759	3092.53	0.207981	0.145162	1.43275	0.151929	0.747248	none
h1SMcG0001761	210.882	0.143902	0.2767	0.520066	0.603018	0.943681	none
h1SMcG0001762	16.6365	0.296884	0.833085	0.356367	0.721565	0.967463	none
h1SMcG0001764	10.7068	-0.162155	1.14971	-0.14104	0.887838	0.987627	none
h1SMcG0001765	624.365	-0.144647	0.158706	-0.911413	0.362078	0.8804	none
h1SMcG0001766	86.7518	0.319759	0.354565	0.901836	0.367144	0.884491	none
h1SMcG0001768	158.649	0.465666	0.409435	1.13734	0.255397	0.829719	none
h1SMcG0001771	1898.62	0.103291	0.137145	0.75315	0.45136	0.914012	none
h1SMcG0001772	1707.27	-0.0931341	0.143149	-0.650611	0.515298	0.928941	none
h1SMcG0001773	994.506	0.188335	0.146476	1.28577	0.198523	0.7917	none
h1SMcG0001775	4567.86	-0.0970427	0.105082	-0.923499	0.355747	0.877575	none
h1SMcG0001776	526.336	-0.905617	0.176977	-5.11715	3.1019e-07	3.0121e-05	none
h1SMcG0001778	4821.35	-0.03074	0.0848809	-0.362155	0.717236	0.965862	none
h1SMcG0001779	25.931	-0.343236	0.726819	-0.472244	0.636753	0.952001	none
h1SMcG0001781	15.6792	0.63663	1.08175	0.588522	0.556182	0.935466	none
h1SMcG0001782	421.899	0.249372	0.167187	1.49157	0.135811	0.724306	none
h1SMcG0001783	654.713	0.262266	0.181834	1.44234	0.149206	0.744484	none
h1SMcG0001784	371.569	0.0729806	0.17981	0.405875	0.684835	0.959858	none
h1SMcG0001785	1002.06	-0.0881568	0.122858	-0.717551	0.473034	0.921266	none
h1SMcG0001787	1443.4	0.140838	0.140495	1.00244	0.316132	0.860575	none
h1SMcG0001788	877.972	0.142315	0.135666	1.04901	0.294173	0.852472	none
h1SMcG0001790	122.959	-0.123579	0.515534	-0.23971	0.810555	0.980029	none
h1SMcG0001791	119.675	-0.0650426	0.345185	-0.188428	0.850541	0.983104	none
h1SMcG0001792	12.2274	-0.145889	1.23419	-0.118206	0.905905	0.990412	none
h1SMcG0001793	286.512	-0.18295	0.255342	-0.71649	0.473689	0.921266	none
h1SMcG0001794	87.4431	-0.122364	0.451507	-0.271013	0.786381	0.975109	none
h1SMcG0001796	616.853	-0.092386	0.200272	-0.461303	0.644581	0.953452	none
h1SMcG0001797	4129.15	0.162083	0.159613	1.01548	0.309879	0.857985	none
h1SMcG0001798	75.8063	-0.361546	0.413427	-0.874511	0.38184	0.889728	none
h1SMcG0001801	329.071	-0.227702	0.215264	-1.05778	0.290155	0.850005	none
h1SMcG0001802	131.765	0.187754	0.287844	0.652277	0.514222	0.927866	none
h1SMcG0001803	1400.58	0.0527931	0.153175	0.344659	0.730351	0.970082	none
h1SMcG0001804	433.599	0.294201	0.212956	1.38151	0.167122	0.76098	none
h1SMcG0001805	491.767	0.167204	0.159976	1.04519	0.295937	0.852587	none
h1SMcG0001806	1169.87	0.0793445	0.147095	0.53941	0.589604	0.939863	none
h1SMcG0001807	1455.4	-0.143165	0.130631	-1.09595	0.2731	0.841236	none
h1SMcG0001808	96.2922	-0.305783	0.464549	-0.658237	0.510386	0.927701	none
h1SMcG0001811	10597.9	-0.975125	0.126805	-7.68993	1.4722e-14	4.12812e-12	none
h1SMcG0001812	842.894	0.451387	0.225255	2.00389	0.0450816	0.525973	none
h1SMcG0001813	1322.74	0.291294	0.119548	2.43662	0.0148252	0.304258	none
h1SMcG0001814	83.9798	-0.359466	0.39183	-0.917402	0.358932	0.879441	none
h1SMcG0001815	332.823	-0.0779428	0.181618	-0.429158	0.667808	0.957208	none
h1SMcG0001816	8716.47	0.0536915	0.0970301	0.553349	0.580025	0.938383	none
h1SMcG0001817	9.99657	0.584908	1.24485	0.469863	0.638453	0.952391	none
h1SMcG0001818	13.8915	1.69045	1.39483	1.21194	0.225536	0.81102	none
h1SMcG0001820	649.67	-0.150525	0.17	-0.885443	0.375918	0.886962	none
h1SMcG0001822	1029.08	-0.0646973	0.139444	-0.463965	0.642673	0.953027	none
h1SMcG0001823	911.922	-0.180455	0.162886	-1.10786	0.267922	0.837143	none
h1SMcG0001825	409.807	-0.268295	0.207811	-1.29105	0.196686	0.790428	none
h1SMcG0001826	34.0622	-0.354832	0.655375	-0.541418	0.588219	0.939658	none
h1SMcG0001827	1575.52	-0.0919263	0.124226	-0.73999	0.459306	0.916718	none
h1SMcG0001828	311.1	0.418915	0.206264	2.03097	0.0422581	0.514436	none
h1SMcG0001829	980.748	0.0698638	0.141633	0.493273	0.62182	0.948988	none
h1SMcG0001832	341.995	-0.069602	0.218228	-0.318942	0.749771	0.971497	none
h1SMcG0001833	20.7653	-1.32011	0.768995	-1.71667	0.0860402	0.650316	none
h1SMcG0001835	688.345	-0.0951946	0.166562	-0.571526	0.567643	0.937466	none
h1SMcG0001836	2490.33	-0.00716503	0.110267	-0.0649787	0.948191	0.995141	none
h1SMcG0001837	261.446	0.0215602	0.229421	0.0939766	0.925128	0.991173	none
h1SMcG0001838	1710.13	0.139184	0.137084	1.01532	0.309953	0.857985	none
h1SMcG0001840	970.162	-0.151376	0.153117	-0.988629	0.322845	0.862439	none
h1SMcG0001842	10.7288	1.64361	1.00744	1.63147	0.102791	0.682068	none
h1SMcG0001843	3765.08	-0.125268	0.0954419	-1.3125	0.18935	0.782926	none
h1SMcG0001844	890.76	0.0409503	0.139179	0.294227	0.768585	0.972384	none
h1SMcG0001845	401.075	-0.0548369	0.193791	-0.28297	0.7772	0.972953	none
h1SMcG0001846	2711.91	0.00902181	0.0907074	0.0994605	0.920773	0.990949	none
h1SMcG0001847	163.393	-0.462875	0.294484	-1.57182	0.115992	0.70336	none
h1SMcG0001848	138.276	-0.0495693	0.305516	-0.162248	0.871111	0.986725	none
h1SMcG0001849	19.1653	0.325684	0.728486	0.44707	0.654824	0.956037	none
h1SMcG0001852	843.619	-0.070478	0.129895	-0.542576	0.587422	0.939559	none
h1SMcG0001853	1509.61	0.0129519	0.116629	0.111051	0.911576	0.990412	none
h1SMcG0001854	411.355	0.0492146	0.215697	0.228165	0.819518	0.980617	none
h1SMcG0001855	3694.28	-0.022629	0.0980792	-0.230722	0.817531	0.980617	none
h1SMcG0001856	640.781	0.0985951	0.190299	0.518107	0.604384	0.944376	none
h1SMcG0001857	4493.75	0.117983	0.0832784	1.41674	0.15656	0.749803	none
h1SMcG0001859	3175.85	0.159327	0.13825	1.15246	0.249132	0.825552	none
h1SMcG0001861	67.8613	2.73237	2.32415	1.17564	0.239738	0.819687	none
h1SMcG0001862	152.169	0.372927	0.343234	1.08651	0.277254	0.843251	none
h1SMcG0001863	1080.89	-0.0402688	0.221856	-0.181509	0.855968	0.984436	none
h1SMcG0001864	7.64129	1.01428	1.36516	0.742972	0.457499	0.915878	none
h1SMcG0001865	256.631	-0.065613	0.227117	-0.288895	0.772662	0.972388	none
h1SMcG0001866	2195.39	0.0256488	0.113544	0.225893	0.821284	0.980617	none
h1SMcG0001867	9705.1	-0.0701266	0.088733	-0.79031	0.429347	0.907028	none
h1SMcG0001869	270.893	0.265052	0.264267	1.00297	0.315874	0.860575	none
h1SMcG0001870	302.438	0.0636379	0.224815	0.283068	0.777125	0.972907	none
h1SMcG0001874	97.9935	-0.358185	0.315036	-1.13697	0.255552	0.829793	none
h1SMcG0001878	36.9504	0.377435	0.58162	0.648937	0.516379	0.929757	none
h1SMcG0001881	183.618	-0.361809	0.258932	-1.39732	0.162319	0.75674	none
h1SMcG0001882	387.324	0.0401293	0.197682	0.202999	0.839136	0.980936	none
h1SMcG0001884	884.602	0.151594	0.148624	1.01998	0.307736	0.857018	none
h1SMcG0001885	69.3179	0.273073	0.426693	0.639977	0.522188	0.929822	none
h1SMcG0001887	1691.5	-0.203499	0.136251	-1.49357	0.135289	0.724139	none
h1SMcG0001888	2377.54	0.113045	0.0900733	1.25503	0.209467	0.798907	none
h1SMcG0001889	499.633	0.0792138	0.162743	0.486743	0.626441	0.950094	none
h1SMcG0001890	886.96	-0.728023	0.17459	-4.16989	3.04744e-05	0.00203893	none
h1SMcG0001891	1496.38	-0.0343739	0.106518	-0.322704	0.74692	0.970992	none
h1SMcG0001892	361.237	0.535497	0.196654	2.72305	0.00646826	0.183625	none
h1SMcG0001893	324.413	-0.123083	0.207257	-0.593865	0.552602	0.934269	none
h1SMcG0001894	255.689	-0.453827	0.29528	-1.53694	0.124308	0.713895	none
h1SMcG0001895	158.858	0.103169	0.276985	0.372471	0.709543	0.965059	none
h1SMcG0001896	436.061	0.00179962	0.191765	0.00938451	0.992512	0.99953	none
h1SMcG0001897	147.538	0.194088	0.406625	0.477315	0.633138	0.951019	none
h1SMcG0001898	17030.3	-0.121668	0.104518	-1.16409	0.244388	0.822752	none
h1SMcG0001900	697.147	-0.0239378	0.156544	-0.152914	0.878466	0.987231	none
h1SMcG0001901	80.323	-0.0300827	0.456487	-0.0659004	0.947457	0.994894	none
h1SMcG0001902	2583.63	-0.343823	0.118191	-2.90903	0.00362549	0.121354	none
h1SMcG0001903	335.582	0.580294	0.221575	2.61895	0.00881999	0.22106	none
h1SMcG0001905	32.3617	0.306734	0.673969	0.455116	0.649026	0.95451	none
h1SMcG0001911	654.178	-0.209798	0.151313	-1.38651	0.16559	0.759924	none
h1SMcG0001915	15489.7	0.0952956	0.0873653	1.09077	0.275373	0.842699	none
h1SMcG0001916	1156.19	0.192128	0.111439	1.72407	0.0846949	0.648557	none
h1SMcG0001917	33.4451	3.95764	3.49444	1.13255	0.257403	0.830585	none
h1SMcG0001920	321.663	0.0378004	0.208595	0.181214	0.856199	0.984484	none
h1SMcG0001921	618.75	0.131359	0.160347	0.819217	0.412663	0.903013	none
h1SMcG0001922	16.886	1.5571	1.15432	1.34894	0.177356	0.771827	none
h1SMcG0001923	33.1802	-0.407811	0.643762	-0.633481	0.52642	0.929971	none
h1SMcG0001924	7233.04	-0.0656092	0.0908316	-0.722316	0.4701	0.921226	none
h1SMcG0001926	335.457	0.0373004	0.256931	0.145177	0.884571	0.987627	none
h1SMcG0001927	1220.13	0.116706	0.160001	0.729409	0.465751	0.919425	none
h1SMcG0001928	474.251	0.168065	0.182992	0.918427	0.358395	0.879289	none
h1SMcG0001929	205.546	0.45206	0.341224	1.32482	0.185231	0.779095	none
h1SMcG0001931	1680.21	0.0735076	0.103221	0.712139	0.476379	0.921266	none
h1SMcG0001932	97.9825	0.229195	0.402333	0.569665	0.568905	0.937466	none
h1SMcG0001934	28.5729	0.833457	0.869065	0.959027	0.337545	0.870389	none
h1SMcG0001935	712.074	0.0598066	0.153885	0.388644	0.697539	0.96261	none
h1SMcG0001936	1631.58	-0.101463	0.136199	-0.74496	0.456296	0.915339	none
h1SMcG0001937	13.4737	0.271896	0.948299	0.28672	0.774327	0.972496	none
h1SMcG0001938	844.595	-0.0108923	0.173798	-0.0626721	0.950028	0.995195	none
h1SMcG0001939	3113.09	-0.122194	0.0962535	-1.2695	0.204263	0.795688	none
h1SMcG0001940	3617.76	-0.0114792	0.0878213	-0.130711	0.896004	0.988807	none
h1SMcG0001941	2655.7	-0.0966198	0.110535	-0.87411	0.382059	0.889728	none
h1SMcG0001943	69.4643	0.571667	0.421619	1.35588	0.175136	0.767782	none
h1SMcG0001944	3054.77	-0.137927	0.116393	-1.18501	0.236015	0.81657	none
h1SMcG0001945	8760	-0.112042	0.10476	-1.06951	0.284839	0.846937	none
h1SMcG0001946	647.482	0.153156	0.144712	1.05835	0.289895	0.849731	none
h1SMcG0001947	83.9116	0.655216	0.414066	1.5824	0.113559	0.700014	none
h1SMcG0001948	3550.9	-0.403481	0.106909	-3.77408	0.000160601	0.00886717	none
h1SMcG0001949	2346.01	0.0820133	0.0965586	0.849363	0.395679	0.896466	none
h1SMcG0001950	269.653	-0.00889104	0.236367	-0.0376154	0.969994	0.998376	none
h1SMcG0001951	2989.71	-0.172001	0.108954	-1.57866	0.114414	0.701415	none
h1SMcG0001953	1692.06	0.0416698	0.119231	0.349487	0.726724	0.968728	none
h1SMcG0001955	715.099	-0.0233731	0.136131	-0.171695	0.863677	0.986378	none
h1SMcG0001956	1386.89	0.00600814	0.13401	0.0448334	0.96424	0.997753	none
h1SMcG0001958	1356.64	0.0159602	0.111019	0.14376	0.88569	0.987627	none
h1SMcG0001959	128.185	0.473291	0.367505	1.28785	0.197799	0.791418	none
h1SMcG0001961	221.033	0.270876	0.231016	1.17254	0.240981	0.820454	none
h1SMcG0001962	255.548	0.23283	0.234868	0.991327	0.321526	0.861721	none
h1SMcG0001963	5926.54	-0.11238	0.0972338	-1.15577	0.247775	0.824568	none
h1SMcG0001964	119.381	0.365416	0.347188	1.0525	0.29257	0.85167	none
h1SMcG0001965	64.4662	-0.776065	0.490191	-1.58319	0.113378	0.700014	none
h1SMcG0001966	236.798	0.244049	0.231163	1.05574	0.291086	0.850773	none
h1SMcG0001967	473.984	-0.00631036	0.210221	-0.0300177	0.976053	0.998685	none
h1SMcG0001968	682.327	-1.44284	0.138305	-10.4323	1.76591e-25	1.7628e-22	DEG
h1SMcG0001972	437.111	-0.0773869	0.170368	-0.454233	0.649661	0.95451	none
h1SMcG0001973	12775.4	-0.0257778	0.104351	-0.24703	0.804885	0.9795	none
h1SMcG0001974	823.792	0.0253242	0.148768	0.170226	0.864832	0.986378	none
h1SMcG0001975	842.585	0.0459701	0.153113	0.300237	0.763997	0.972384	none
h1SMcG0001978	115.214	0.373995	0.296254	1.26241	0.206801	0.797053	none
h1SMcG0001979	939.087	0.0275567	0.129385	0.212982	0.831341	0.980643	none
h1SMcG0001980	6776.79	-0.152893	0.093336	-1.63809	0.101404	0.680108	none
h1SMcG0001981	13.6345	1.52649	1.4376	1.06183	0.288313	0.848724	none
h1SMcG0001982	6840.8	-0.057304	0.102508	-0.55902	0.576148	0.938045	none
h1SMcG0001983	4864.11	-0.0417814	0.0918713	-0.454782	0.649266	0.95451	none
h1SMcG0001984	81.9163	0.653637	0.478573	1.3658	0.172001	0.766216	none
h1SMcG0001988	159.956	0.450006	0.298779	1.50615	0.132029	0.721113	none
h1SMcG0001989	973.347	0.419472	0.155175	2.70321	0.00686732	0.19106	none
h1SMcG0001991	493.772	-0.0782849	0.181579	-0.431135	0.66637	0.957118	none
h1SMcG0001992	9.0988	1.50066	1.3686	1.09649	0.272863	0.841236	none
h1SMcG0001993	2073.38	0.276111	0.114498	2.41149	0.0158874	0.315673	none
h1SMcG0001994	1406.67	-0.0761976	0.130749	-0.58278	0.560041	0.936503	none
h1SMcG0001995	950.716	0.150027	0.132453	1.13269	0.257346	0.830585	none
h1SMcG0001996	40.2772	-0.565809	0.521066	-1.08587	0.277538	0.843251	none
h1SMcG0001997	1435.31	0.0767101	0.13623	0.563092	0.573372	0.937862	none
h1SMcG0001998	44.5054	-0.372309	0.520182	-0.715729	0.474159	0.921266	none
h1SMcG0001999	2557.23	0.0575404	0.127598	0.450949	0.652026	0.954928	none
h1SMcG0002001	686.695	-0.00306586	0.145197	-0.0211151	0.983154	0.9989	none
h1SMcG0002002	38.3492	0.466566	0.652177	0.715398	0.474363	0.921266	none
h1SMcG0002003	1905.28	-0.0966016	0.147364	-0.655532	0.512125	0.927814	none
h1SMcG0002004	228.501	0.149166	0.266074	0.560617	0.575058	0.937916	none
h1SMcG0002005	3602.78	0.0667818	0.0980035	0.681422	0.495604	0.923919	none
h1SMcG0002006	276.878	-0.0304309	0.271524	-0.112074	0.910765	0.990412	none
h1SMcG0002007	1709.71	0.0370015	0.124724	0.296666	0.766721	0.972384	none
h1SMcG0002009	465.687	-0.141606	0.193747	-0.730877	0.464854	0.919286	none
h1SMcG0002010	133.022	-0.403047	0.335338	-1.20191	0.229398	0.813815	none
h1SMcG0002011	91.1846	0.479932	0.908584	0.528219	0.597347	0.941614	none
h1SMcG0002012	139.636	-0.353036	0.291817	-1.20979	0.226361	0.811828	none
h1SMcG0002013	14.4962	-0.446012	1.02233	-0.436271	0.66264	0.956728	none
h1SMcG0002014	6914.48	-0.0530126	0.0933744	-0.567742	0.57021	0.93772	none
h1SMcG0002016	6627.26	0.120802	0.267808	0.45108	0.651932	0.954928	none
h1SMcG0002017	805.19	-0.0121083	0.166255	-0.0728296	0.941942	0.9938	none
h1SMcG0002018	592.776	-0.00643106	0.174989	-0.0367513	0.970683	0.998376	none
h1SMcG0002019	2351.32	-0.00372575	0.170081	-0.0219058	0.982523	0.9989	none
h1SMcG0002021	98.8813	0.0671084	0.347112	0.193334	0.846698	0.982069	none
h1SMcG0002022	1723.02	0.0503482	0.143486	0.350893	0.725669	0.968327	none
h1SMcG0002023	327.482	-0.142747	0.202878	-0.703612	0.481675	0.921266	none
h1SMcG0002024	286.874	-0.0938726	0.224795	-0.417593	0.676245	0.958502	none
h1SMcG0002026	1013.04	0.111993	0.140937	0.794633	0.426827	0.906679	none
h1SMcG0002027	4014.78	-0.0910291	0.0963324	-0.944948	0.344685	0.874523	none
h1SMcG0002028	1367.76	-0.105908	0.126336	-0.838308	0.401858	0.900652	none
h1SMcG0002029	171.501	-0.415154	0.25335	-1.63866	0.101284	0.680108	none
h1SMcG0002030	1437.81	-0.170665	0.121777	-1.40145	0.161079	0.756169	none
h1SMcG0002032	16.5092	0.529138	1.00353	0.527277	0.598001	0.941738	none
h1SMcG0002033	13.8964	-1.20513	0.956768	-1.25959	0.207818	0.797492	none
h1SMcG0002034	1872.71	-0.0282934	0.108562	-0.26062	0.794385	0.978223	none
h1SMcG0002035	172.328	0.348195	0.29272	1.18952	0.234237	0.816198	none
h1SMcG0002036	12.8548	2.42324	0.992675	2.44112	0.0146417	0.302985	none
h1SMcG0002037	847.145	-0.0390074	0.139635	-0.279353	0.779974	0.973398	none
h1SMcG0002038	3059.75	0.295061	0.107109	2.75477	0.00587328	0.171639	none
h1SMcG0002039	717.518	-0.0605893	0.145389	-0.41674	0.676869	0.958509	none
h1SMcG0002041	8317	-0.505011	0.0994105	-5.08006	3.77318e-07	3.58036e-05	none
h1SMcG0002042	93.9666	-0.210407	0.332904	-0.632033	0.527365	0.930298	none
h1SMcG0002043	209.727	0.105553	0.303293	0.348023	0.727823	0.969004	none
h1SMcG0002044	297.537	-0.00101134	0.192588	-0.0052513	0.99581	0.999857	none
h1SMcG0002047	3308.16	-0.0646354	0.100124	-0.645551	0.51857	0.929757	none
h1SMcG0002051	659.201	0.0127303	0.147342	0.0863999	0.931149	0.991535	none
h1SMcG0002052	29.5988	0.403067	0.610716	0.65999	0.50926	0.927092	none
h1SMcG0002053	912.445	-0.151838	0.125034	-1.21437	0.224606	0.80994	none
h1SMcG0002054	271.936	-0.0572227	0.198433	-0.288373	0.773061	0.972398	none
h1SMcG0002055	3498.35	0.00406184	0.0921024	0.0441014	0.964824	0.997753	none
h1SMcG0002056	762.964	-0.433064	0.142204	-3.04538	0.00232387	0.0857269	none
h1SMcG0002057	106.133	0.536346	0.348145	1.54058	0.123418	0.712366	none
h1SMcG0002058	161.642	-0.279055	0.312189	-0.893865	0.371394	0.886086	none
h1SMcG0002059	5036.57	-0.00593643	0.100507	-0.0590648	0.9529	0.995753	none
h1SMcG0002060	24.0208	0.293559	0.729735	0.402282	0.687477	0.960228	none
h1SMcG0002061	1122.17	-0.0629185	0.161975	-0.388445	0.697687	0.96261	none
h1SMcG0002062	513.161	-0.0819294	0.166796	-0.491194	0.623289	0.949316	none
h1SMcG0002063	71.1017	-0.0609042	0.395844	-0.153859	0.877721	0.987231	none
h1SMcG0002064	398.826	-0.088058	0.214712	-0.410122	0.681717	0.959267	none
h1SMcG0002065	3450.02	-0.104528	0.113373	-0.921987	0.356536	0.878347	none
h1SMcG0002066	199.336	0.0406659	0.276069	0.147304	0.882892	0.987358	none
h1SMcG0002070	10.1364	0.4536	1.54733	0.29315	0.769407	0.972388	none
h1SMcG0002071	967.474	-0.38938	0.142062	-2.74091	0.00612694	0.176972	none
h1SMcG0002072	1021.13	0.209424	0.140629	1.48919	0.136437	0.72453	none
h1SMcG0002073	179.236	-0.186931	0.246761	-0.757538	0.448727	0.913196	none
h1SMcG0002074	131.827	0.0661372	0.309729	0.213533	0.830912	0.980617	none
h1SMcG0002076	45.3444	0.555986	0.533041	1.04305	0.296927	0.85279	none
h1SMcG0002077	780.138	0.0732441	0.1633	0.448525	0.653774	0.95566	none
h1SMcG0002078	9742.51	-0.0443673	0.0840274	-0.52801	0.597492	0.941614	none
h1SMcG0002079	801.452	0.106053	0.165064	0.642492	0.520554	0.929757	none
h1SMcG0002080	310.486	-0.133052	0.206733	-0.643592	0.51984	0.929757	none
h1SMcG0002081	616.989	-0.146287	0.174837	-0.836703	0.402759	0.901216	none
h1SMcG0002084	397.719	-0.254018	0.196797	-1.29077	0.196785	0.790434	none
h1SMcG0002085	1691.49	-0.0617924	0.100193	-0.616735	0.537409	0.93217	none
h1SMcG0002086	2307.36	0.16251	0.131406	1.2367	0.216197	0.803451	none
h1SMcG0002088	128.14	0.141947	0.316186	0.448936	0.653478	0.955645	none
h1SMcG0002090	143.66	0.0985517	0.307191	0.320816	0.74835	0.971267	none
h1SMcG0002091	1274.72	0.0729943	0.126042	0.579128	0.562503	0.936582	none
h1SMcG0002093	1674.65	-0.147801	0.132624	-1.11443	0.265093	0.835372	none
h1SMcG0002094	195.398	-0.219621	0.253303	-0.86703	0.385926	0.891609	none
h1SMcG0002095	2434.63	-0.0207657	0.106517	-0.194951	0.845431	0.98183	none
h1SMcG0002096	25.9068	-0.0504089	0.666831	-0.0755947	0.939742	0.993004	none
h1SMcG0002097	1263.7	-0.112946	0.137577	-0.820968	0.411664	0.902891	none
h1SMcG0002099	504.25	0.126379	0.165722	0.762596	0.445704	0.912081	none
h1SMcG0002100	116.178	-0.0518158	0.354469	-0.146179	0.88378	0.987627	none
h1SMcG0002101	14.3555	0.0541052	1.1	0.0491866	0.960771	0.997205	none
h1SMcG0002102	24.2653	-0.577812	0.768353	-0.752014	0.452043	0.914012	none
h1SMcG0002103	100.587	0.000155081	0.348173	0.000445413	0.999645	1	none
h1SMcG0002104	250.293	-0.401842	0.231074	-1.73902	0.0820316	0.640945	none
h1SMcG0002105	528.22	-0.134742	0.190229	-0.708316	0.478749	0.921266	none
h1SMcG0002106	9.1854	-1.53287	1.26355	-1.21315	0.225074	0.810442	none
h1SMcG0002107	5232.4	0.22615	0.0997726	2.26665	0.0234114	0.385681	none
h1SMcG0002108	2109.87	0.344927	0.140436	2.45611	0.014045	0.294544	none
h1SMcG0002110	231.905	-0.149181	0.264354	-0.564323	0.572534	0.937862	none
h1SMcG0002111	321.369	-0.0712596	0.236945	-0.300743	0.76361	0.972384	none
h1SMcG0002112	1897.31	0.0427597	0.109424	0.39077	0.695968	0.962407	none
h1SMcG0002113	2940.18	0.096	0.11926	0.804961	0.420842	0.905689	none
h1SMcG0002114	154.636	-0.0433498	0.278011	-0.155929	0.876089	0.987179	none
h1SMcG0002116	2859.72	-0.121294	0.0873502	-1.38859	0.164958	0.759239	none
h1SMcG0002117	26231.5	0.00307454	0.084226	0.0365035	0.970881	0.998376	none
h1SMcG0002118	51.54	-0.883877	0.534435	-1.65385	0.0981573	0.677458	none
h1SMcG0002120	1092.99	-0.159398	0.127043	-1.25467	0.209597	0.798947	none
h1SMcG0002121	15.5008	0.27098	0.95867	0.282662	0.777436	0.972968	none
h1SMcG0002122	11.9786	0.918248	1.06375	0.863219	0.388017	0.89295	none
h1SMcG0002123	1194.92	0.0515593	0.175602	0.293614	0.769053	0.972384	none
h1SMcG0002124	13.1089	-0.180022	0.944218	-0.190658	0.848794	0.982588	none
h1SMcG0002125	56.5032	0.189136	0.436399	0.433401	0.664724	0.956728	none
h1SMcG0002126	107.152	0.11804	0.360768	0.327191	0.743523	0.970344	none
h1SMcG0002127	1881.7	0.0976965	0.134515	0.726286	0.467663	0.919726	none
h1SMcG0002128	45.6586	-0.0185621	2.65985	-0.00697861	0.994432	0.999812	none
h1SMcG0002129	6305.86	-0.631875	0.0990431	-6.37979	1.77326e-10	3.01044e-08	none
h1SMcG0002130	236.81	0.249212	0.267611	0.931249	0.351725	0.876425	none
h1SMcG0002131	2056.24	0.00209733	0.110007	0.0190654	0.984789	0.9989	none
h1SMcG0002132	43.6378	0.46527	0.786299	0.591721	0.554038	0.935024	none
h1SMcG0002133	184.53	0.233673	0.302997	0.771207	0.440584	0.909262	none
h1SMcG0002134	1358.87	-0.000727815	0.140828	-0.00516812	0.995876	0.999883	none
h1SMcG0002136	32.5213	-0.261548	0.873978	-0.299262	0.76474	0.972384	none
h1SMcG0002137	62.3436	-0.218412	0.466648	-0.468045	0.639752	0.952512	none
h1SMcG0002139	1956.12	0.0618629	0.119992	0.515557	0.606164	0.944991	none
h1SMcG0002140	15.9826	3.89271	2.95532	1.31719	0.187776	0.781024	none
h1SMcG0002141	123.471	0.174246	0.304972	0.57135	0.567762	0.937466	none
h1SMcG0002142	7.57371	2.59925	1.50307	1.72929	0.0837568	0.647755	none
h1SMcG0002143	1489.77	0.230598	0.145649	1.58324	0.113366	0.700014	none
h1SMcG0002146	49.5536	0.0845518	0.567423	0.14901	0.881546	0.987337	none
h1SMcG0002149	5414.67	0.0371507	0.139002	0.267267	0.789263	0.976203	none
h1SMcG0002150	595.548	0.028823	0.14236	0.202466	0.839553	0.980936	none
h1SMcG0002151	655.266	0.0429976	0.163974	0.262223	0.79315	0.977677	none
h1SMcG0002152	3997.73	0.0892034	0.102993	0.866111	0.386429	0.892272	none
h1SMcG0002153	461.741	0.13653	0.172848	0.789885	0.429595	0.907028	none
h1SMcG0002154	697.851	-0.155007	0.150609	-1.0292	0.303386	0.854618	none
h1SMcG0002157	165.542	0.309563	0.358158	0.864322	0.387411	0.892826	none
h1SMcG0002159	385.563	0.111059	0.183585	0.60495	0.545212	0.932448	none
h1SMcG0002160	869.832	-0.537692	0.151964	-3.53829	0.000402722	0.0197453	none
h1SMcG0002161	277.72	0.175706	0.233878	0.751274	0.452488	0.914012	none
h1SMcG0002162	1167.25	-0.225489	0.116793	-1.93067	0.0535235	0.56029	none
h1SMcG0002164	91.7409	-0.263572	0.468833	-0.562188	0.573988	0.937862	none
h1SMcG0002166	14.3227	-1.04007	0.896257	-1.16046	0.24586	0.823565	none
h1SMcG0002167	58.5059	-0.45747	0.401499	-1.1394	0.254535	0.829719	none
h1SMcG0002168	54.2246	0.66153	0.567464	1.16577	0.243709	0.822695	none
h1SMcG0002169	87.8322	0.454818	0.385791	1.17892	0.238428	0.818912	none
h1SMcG0002171	25.7215	0.246364	0.706963	0.348483	0.727478	0.968885	none
h1SMcG0002172	118.24	0.349141	0.359025	0.97247	0.330817	0.866886	none
h1SMcG0002174	497.455	0.0114452	0.170415	0.0671606	0.946454	0.994654	none
h1SMcG0002175	490.876	-0.234815	0.207625	-1.13096	0.258073	0.831566	none
h1SMcG0002176	423.849	-0.385278	0.201017	-1.91664	0.0552834	0.566826	none
h1SMcG0002177	51.7869	-0.356891	0.46271	-0.771306	0.440525	0.909262	none
h1SMcG0002178	274.901	0.437487	0.200596	2.18094	0.0291877	0.433552	none
h1SMcG0002179	35.6343	-1.13245	0.615028	-1.8413	0.0655781	0.594656	none
h1SMcG0002180	18.0834	-0.165603	0.775806	-0.213459	0.830969	0.980617	none
h1SMcG0002182	2781.94	0.0420898	0.103307	0.407423	0.683697	0.959621	none
h1SMcG0002183	431.887	-0.12743	0.209036	-0.60961	0.54212	0.932448	none
h1SMcG0002184	1058.71	-0.0759407	0.137323	-0.553008	0.580258	0.938383	none
h1SMcG0002185	1773.75	-0.200511	0.132193	-1.5168	0.129316	0.719556	none
h1SMcG0002186	342.314	-0.0879291	0.229702	-0.382796	0.701871	0.963089	none
h1SMcG0002187	592.788	-0.0308734	0.182376	-0.169284	0.865573	0.986378	none
h1SMcG0002188	2104.83	0.030425	0.104709	0.290567	0.771383	0.972388	none
h1SMcG0002189	30.8121	0.937934	0.689104	1.36109	0.173485	0.767183	none
h1SMcG0002190	31.0129	0.295333	0.769219	0.383939	0.701024	0.962744	none
h1SMcG0002191	185.243	0.328181	0.281468	1.16596	0.243629	0.822695	none
h1SMcG0002192	45.3972	0.24628	0.552726	0.445573	0.655905	0.956118	none
h1SMcG0002193	9.1881	1.8031	1.33355	1.3521	0.176343	0.770179	none
h1SMcG0002194	298.369	0.479709	0.224971	2.13231	0.032981	0.458006	none
h1SMcG0002196	607.54	-0.0709307	0.15406	-0.460411	0.645221	0.953452	none
h1SMcG0002197	610.993	0.130786	0.156871	0.833722	0.404438	0.90209	none
h1SMcG0002198	2396.36	0.0521793	0.120912	0.431547	0.666071	0.957113	none
h1SMcG0002199	49.6925	0.233743	0.491333	0.475733	0.634264	0.951019	none
h1SMcG0002200	687.83	-0.161854	0.155809	-1.03879	0.298901	0.853573	none
h1SMcG0002201	151.125	-0.0461966	0.267664	-0.172592	0.862972	0.986088	none
h1SMcG0002202	33.6239	-0.492012	0.596145	-0.825323	0.409188	0.902522	none
h1SMcG0002207	1546.75	0.28941	0.134289	2.15512	0.0311524	0.448614	none
h1SMcG0002208	87.365	-3.34015	1.97045	-1.69513	0.0900516	0.659041	none
h1SMcG0002209	284.947	0.00190418	0.253137	0.00752235	0.993998	0.999812	none
h1SMcG0002210	567.465	0.275579	0.191162	1.4416	0.149415	0.745014	none
h1SMcG0002211	301.291	-0.522935	0.238687	-2.19088	0.0284605	0.428901	none
h1SMcG0002212	1220.76	-0.0220792	0.13541	-0.163055	0.870475	0.986378	none
h1SMcG0002213	717.335	0.297744	0.15109	1.97064	0.0487655	0.543649	none
h1SMcG0002214	844.277	0.00602729	0.1466	0.0411139	0.967205	0.997753	none
h1SMcG0002215	1664.99	-0.0203034	0.137053	-0.148143	0.88223	0.987358	none
h1SMcG0002216	565.868	-0.0737697	0.186299	-0.395976	0.692123	0.961994	none
h1SMcG0002218	229.763	0.0400279	0.278346	0.143806	0.885653	0.987627	none
h1SMcG0002219	770.684	-0.208496	0.162213	-1.28532	0.198681	0.792057	none
h1SMcG0002220	918.406	-0.129892	0.145312	-0.893888	0.371382	0.886086	none
h1SMcG0002221	16439.2	0.039226	0.107843	0.363731	0.716059	0.965862	none
h1SMcG0002222	5187.29	-0.0533068	0.108149	-0.492902	0.622082	0.949187	none
h1SMcG0002224	1089.04	-1.70863	0.184086	-9.28169	1.6681e-20	8.49572e-18	DEG
h1SMcG0002225	33.9829	-0.100426	0.562512	-0.178531	0.858306	0.984977	none
h1SMcG0002226	113.628	0.811642	0.36293	2.23636	0.025328	0.400815	none
h1SMcG0002228	15.8285	0.58224	0.813401	0.71581	0.474109	0.921266	none
h1SMcG0002229	214.496	0.0634272	0.338797	0.187213	0.851494	0.983277	none
h1SMcG0002231	12.9188	0.878174	1.12133	0.783156	0.433535	0.90796	none
h1SMcG0002232	1930.42	-0.11923	0.137586	-0.866581	0.386172	0.89199	none
h1SMcG0002233	1288.21	0.0172377	0.15442	0.111628	0.911118	0.990412	none
h1SMcG0002234	111.724	0.693412	0.369113	1.87859	0.0603003	0.581312	none
h1SMcG0002235	23.254	-0.670126	0.776868	-0.8626	0.388358	0.89295	none
h1SMcG0002236	429.912	0.0878948	0.181616	0.48396	0.628414	0.950278	none
h1SMcG0002237	10.5012	-1.24076	1.39599	-0.888799	0.374111	0.88658	none
h1SMcG0002239	224.264	0.27034	0.278989	0.969001	0.332545	0.868063	none
h1SMcG0002241	488.09	-0.445971	0.187228	-2.38197	0.0172203	0.332408	none
h1SMcG0002243	12.0809	-1.56337	1.12322	-1.39186	0.163965	0.758473	none
h1SMcG0002244	8788.74	-0.198477	0.110927	-1.78925	0.0735741	0.618922	none
h1SMcG0002245	15.9788	-1.34962	1.06523	-1.26697	0.205165	0.795836	none
h1SMcG0002249	430.655	0.029744	0.195209	0.15237	0.878895	0.987231	none
h1SMcG0002250	11798	-0.0631017	0.0924513	-0.68254	0.494898	0.923919	none
h1SMcG0002251	138.748	-0.0321998	0.297327	-0.108297	0.91376	0.990479	none
h1SMcG0002252	1923.75	0.0838587	0.138489	0.605525	0.54483	0.932448	none
h1SMcG0002253	3151.86	0.064207	0.133375	0.4814	0.630232	0.950484	none
h1SMcG0002255	4222.43	0.086724	0.144562	0.599909	0.548567	0.933387	none
h1SMcG0002256	185.292	-0.367235	0.396158	-0.926991	0.353931	0.877102	none
h1SMcG0002259	2201.95	0.317392	0.0998818	3.17767	0.00148461	0.0602439	none
h1SMcG0002260	27776.5	0.00215135	0.0694381	0.0309823	0.975284	0.998685	none
h1SMcG0002264	2822.78	-0.153094	0.124774	-1.22697	0.219835	0.806484	none
h1SMcG0002265	35.0214	0.167171	0.595022	0.280949	0.77875	0.973185	none
h1SMcG0002267	5609.03	0.133033	0.112347	1.18413	0.236363	0.81657	none
h1SMcG0002268	80.2278	0.289821	0.500594	0.578953	0.562621	0.936582	none
h1SMcG0002269	25937.6	-1.12572	0.117033	-9.6188	6.66008e-22	4.15522e-19	DEG
h1SMcG0002270	83.0627	-0.479592	0.358193	-1.33892	0.180597	0.776239	none
h1SMcG0002271	281.648	-0.0530195	0.301955	-0.175587	0.860618	0.985617	none
h1SMcG0002273	428.732	-0.0644276	0.177232	-0.363522	0.716215	0.965862	none
h1SMcG0002274	860.088	-0.0116398	0.13594	-0.0856243	0.931765	0.991535	none
h1SMcG0002275	728.074	0.0862606	0.163526	0.527505	0.597843	0.941614	none
h1SMcG0002278	1840.69	-0.370265	0.177503	-2.08597	0.0369818	0.480259	none
h1SMcG0002280	17.0018	1.71833	0.97408	1.76406	0.0777226	0.628275	none
h1SMcG0002281	24.2888	-0.680393	0.763402	-0.891264	0.372787	0.886435	none
h1SMcG0002282	939.447	-0.434551	0.131432	-3.30627	0.000945465	0.0415276	none
h1SMcG0002283	38.5013	-2.20744	1.95394	-1.12974	0.258586	0.831566	none
h1SMcG0002285	669.008	0.0352055	0.186239	0.189034	0.850066	0.98289	none
h1SMcG0002286	1182.16	0.00221481	0.122957	0.0180129	0.985629	0.9989	none
h1SMcG0002293	333.645	-0.0795049	0.247024	-0.321851	0.747566	0.971015	none
h1SMcG0002294	289.223	-0.150811	0.235211	-0.641174	0.521409	0.929757	none
h1SMcG0002295	384.723	0.137156	0.209634	0.654261	0.512944	0.927814	none
h1SMcG0002296	788.244	-0.249804	0.173159	-1.44262	0.149126	0.744484	none
h1SMcG0002297	397.695	0.0547161	0.22586	0.242257	0.808581	0.979807	none
h1SMcG0002298	395.608	-0.230885	0.188244	-1.22652	0.220002	0.806484	none
h1SMcG0002299	672.878	0.286902	0.175134	1.63818	0.101384	0.680108	none
h1SMcG0002300	210.461	0.158264	0.233421	0.678019	0.49776	0.924469	none
h1SMcG0002306	6.71785	3.04528	1.65517	1.83986	0.065789	0.594866	none
h1SMcG0002307	619.009	0.0387565	0.175039	0.221416	0.824769	0.980617	none
h1SMcG0002308	1226.8	-0.189251	0.136685	-1.38458	0.166182	0.76098	none
h1SMcG0002309	674.18	0.128049	0.146571	0.873634	0.382318	0.889728	none
h1SMcG0002311	79.5215	-3.17665	0.469184	-6.7706	1.28253e-11	2.50054e-09	DEG
h1SMcG0002312	44.2211	0.501608	0.522551	0.959921	0.337095	0.870259	none
h1SMcG0002313	985.131	0.129013	0.139426	0.925311	0.354804	0.877212	none
h1SMcG0002314	654.959	0.139381	0.186513	0.747296	0.454885	0.914816	none
h1SMcG0002315	726.375	-0.262192	0.145104	-1.80692	0.0707743	0.61158	none
h1SMcG0002316	1299.64	0.245459	0.189638	1.29435	0.195543	0.789352	none
h1SMcG0002317	117.742	0.625346	0.475188	1.316	0.188176	0.781773	none
h1SMcG0002318	1777.17	0.154148	0.132689	1.16172	0.245349	0.822965	none
h1SMcG0002319	1883.29	-0.680788	0.128905	-5.28129	1.28274e-07	1.30765e-05	none
h1SMcG0002320	16859.7	-0.0545101	0.0921091	-0.591799	0.553985	0.935024	none
h1SMcG0002322	60.6216	-0.023624	0.408852	-0.0577814	0.953923	0.996154	none
h1SMcG0002323	227.482	-1.20653	0.291799	-4.13478	3.55297e-05	0.00234571	DEG
h1SMcG0002325	323.635	-0.50135	0.252953	-1.98198	0.047481	0.538122	none
h1SMcG0002326	2853.79	0.213809	0.132606	1.61237	0.106882	0.68989	none
h1SMcG0002328	312.527	0.0589008	0.268252	0.219572	0.826204	0.980617	none
h1SMcG0002329	20.8388	0.215412	0.710894	0.303015	0.761878	0.972384	none
h1SMcG0002331	40603.5	0.00685834	0.0752294	0.0911657	0.927361	0.991173	none
h1SMcG0002334	1158.78	0.0332414	0.14304	0.232392	0.816233	0.980617	none
h1SMcG0002335	428.366	-0.125383	0.20535	-0.610582	0.541476	0.932448	none
h1SMcG0002336	726.714	-0.0725909	0.151624	-0.478757	0.632112	0.951019	none
h1SMcG0002337	559.838	0.159872	0.196594	0.813209	0.416098	0.903558	none
h1SMcG0002338	546.454	-0.187995	0.19181	-0.980112	0.327031	0.865178	none
h1SMcG0002340	216.187	-0.00955154	0.24918	-0.0383318	0.969423	0.998376	none
h1SMcG0002341	1696.09	0.0236441	0.0990206	0.238779	0.811277	0.980162	none
h1SMcG0002342	185.418	0.116284	0.29926	0.388571	0.697594	0.96261	none
h1SMcG0002343	292.953	-0.329865	0.225413	-1.46338	0.143362	0.733996	none
h1SMcG0002344	1361.15	0.037407	0.12325	0.303506	0.761505	0.972384	none
h1SMcG0002345	886.752	0.0714935	0.140871	0.507512	0.611796	0.947198	none
h1SMcG0002348	50.8312	-0.0613847	0.489673	-0.125359	0.90024	0.989493	none
h1SMcG0002351	167.202	-0.500948	0.294996	-1.69815	0.0894792	0.65838	none
h1SMcG0002352	18.2617	0.434113	0.810198	0.535811	0.592089	0.940984	none
h1SMcG0002353	650.11	0.355425	0.15097	2.35428	0.0185585	0.344449	none
h1SMcG0002357	124.892	0.436484	0.360918	1.20937	0.22652	0.811828	none
h1SMcG0002359	475.137	0.226458	0.161357	1.40346	0.160479	0.756169	none
h1SMcG0002360	141.033	0.102794	0.334833	0.307001	0.758843	0.972384	none
h1SMcG0002361	852.414	0.281651	0.14828	1.89945	0.0575055	0.574733	none
h1SMcG0002362	4434.56	-0.0195485	0.0856536	-0.228227	0.819469	0.980617	none
h1SMcG0002363	38.9663	0.523195	0.650325	0.804513	0.421101	0.905689	none
h1SMcG0002364	34.6702	0.579731	0.587132	0.987394	0.32345	0.862439	none
h1SMcG0002366	544.206	-0.0769773	0.188031	-0.409385	0.682257	0.959267	none
h1SMcG0002368	131.311	0.0189274	0.338578	0.0559026	0.955419	0.996274	none
h1SMcG0002369	193.653	-1.55188	0.284762	-5.44974	5.04438e-08	5.67061e-06	DEG
h1SMcG0002370	649.589	0.128932	0.168971	0.763046	0.445436	0.91192	none
h1SMcG0002371	1048	0.109238	0.126368	0.864444	0.387344	0.892826	none
h1SMcG0002372	4337.99	-0.226924	0.104099	-2.17989	0.0292657	0.433703	none
h1SMcG0002373	1326.02	-0.343898	0.124498	-2.76229	0.00573978	0.16907	none
h1SMcG0002374	516.008	0.0652177	0.156275	0.417326	0.67644	0.958502	none
h1SMcG0002375	70.1275	-0.776724	0.424033	-1.83175	0.0669884	0.600417	none
h1SMcG0002376	673.851	-0.35074	0.164798	-2.1283	0.0333124	0.459814	none
h1SMcG0002377	64.0822	1.2683	0.443332	2.86083	0.00422535	0.135712	none
h1SMcG0002379	17.3874	-0.57724	0.806284	-0.715926	0.474037	0.921266	none
h1SMcG0002380	1644.61	0.0317935	0.113667	0.279708	0.779702	0.973329	none
h1SMcG0002381	284.549	-0.0202722	0.206876	-0.0979921	0.921939	0.990949	none
h1SMcG0002382	380.132	0.316895	0.203811	1.55485	0.119982	0.707671	none
h1SMcG0002383	1403.9	0.0060204	0.136871	0.043986	0.964916	0.997753	none
h1SMcG0002384	403.685	-0.0786586	0.193813	-0.405848	0.684855	0.959858	none
h1SMcG0002387	316.948	-0.155443	0.190023	-0.818021	0.413345	0.903013	none
h1SMcG0002388	1841.31	0.0713221	0.128765	0.553894	0.579651	0.938383	none
h1SMcG0002389	14.0612	0.31813	1.0955	0.290396	0.771513	0.972388	none
h1SMcG0002390	226.298	-0.114702	0.301983	-0.379829	0.704072	0.963773	none
h1SMcG0002391	1017.04	0.0574795	0.133179	0.431597	0.666034	0.957113	none
h1SMcG0002395	1367.9	0.24423	0.117579	2.07716	0.0377868	0.484837	none
h1SMcG0002398	19.2733	-0.792651	1.18539	-0.668686	0.503696	0.926424	none
h1SMcG0002402	179.811	0.270944	0.252144	1.07456	0.282573	0.845801	none
h1SMcG0002404	58.7699	-0.237909	0.512816	-0.463927	0.6427	0.953027	none
h1SMcG0002405	356.598	0.58881	0.259978	2.26485	0.0235221	0.387215	none
h1SMcG0002406	654.316	0.0482949	0.173418	0.278489	0.780637	0.973799	none
h1SMcG0002408	269.098	-0.0174103	0.224487	-0.0775559	0.938181	0.99237	none
h1SMcG0002409	3081.85	0.0707142	0.109586	0.645285	0.518742	0.929757	none
h1SMcG0002410	1573.75	0.320891	0.161871	1.98238	0.0474364	0.538101	none
h1SMcG0002411	348.863	0.173484	0.27202	0.637762	0.523629	0.929958	none
h1SMcG0002413	1437.72	0.0396833	0.108737	0.364946	0.715152	0.965862	none
h1SMcG0002414	326.609	-0.358889	0.22183	-1.61786	0.105694	0.688512	none
h1SMcG0002415	15.1283	-1.30142	1.04478	-1.24564	0.212898	0.802021	none
h1SMcG0002416	653.886	0.149839	0.222445	0.673598	0.500567	0.92603	none
h1SMcG0002417	13.1976	-0.30506	1.17178	-0.260338	0.794603	0.978299	none
h1SMcG0002418	1089.07	0.00762871	0.119285	0.0639538	0.949007	0.995168	none
h1SMcG0002422	19.2904	0.340315	0.796694	0.427159	0.669263	0.957371	none
h1SMcG0002423	12.5058	0.14241	1.11192	0.128076	0.898089	0.988807	none
h1SMcG0002424	1569.84	0.0479775	0.125648	0.381839	0.702581	0.963414	none
h1SMcG0002429	882.408	-0.171135	0.152657	-1.12104	0.262269	0.833252	none
h1SMcG0002433	12.062	0.404448	1.03947	0.389089	0.69721	0.96261	none
h1SMcG0002434	55.2239	-0.147621	0.490087	-0.301214	0.763251	0.972384	none
h1SMcG0002435	38.707	-0.256262	0.611974	-0.418747	0.675401	0.958245	none
h1SMcG0002436	1374.1	-0.00972905	0.124666	-0.0780412	0.937795	0.992355	none
h1SMcG0002437	372.457	0.211021	0.203909	1.03488	0.300726	0.853768	none
h1SMcG0002438	1472.08	-0.0502473	0.122894	-0.408866	0.682638	0.959404	none
h1SMcG0002439	14.6614	-1.02176	1.07508	-0.950407	0.341905	0.873162	none
h1SMcG0002440	278.301	-0.116091	0.224746	-0.516543	0.605475	0.944626	none
h1SMcG0002441	538.2	-0.104815	0.190846	-0.549212	0.58286	0.938546	none
h1SMcG0002444	2370.35	-0.0287122	0.0980177	-0.292929	0.769576	0.972388	none
h1SMcG0002445	277.711	0.126842	0.247804	0.511865	0.608745	0.9465	none
h1SMcG0002447	50.8605	-0.738979	0.626234	-1.18004	0.237985	0.818067	none
h1SMcG0002448	1487.68	0.0921431	0.140725	0.654774	0.512613	0.927814	none
h1SMcG0002449	3096.29	0.224987	0.156625	1.43646	0.15087	0.746356	none
h1SMcG0002450	1635.02	-0.123402	0.124645	-0.990021	0.322164	0.862097	none
h1SMcG0002452	17.7277	-0.000651166	0.860735	-0.000756523	0.999396	1	none
h1SMcG0002453	696.489	0.056269	0.1385	0.406273	0.684542	0.959772	none
h1SMcG0002454	151.064	-0.241094	0.297688	-0.809887	0.418005	0.905121	none
h1SMcG0002455	704.001	-1.38116	0.237998	-5.80324	6.50459e-09	8.45461e-07	DEG
h1SMcG0002456	2029.62	0.0764638	0.168691	0.453277	0.65035	0.954779	none
h1SMcG0002457	589.625	0.126896	0.167977	0.755438	0.449986	0.913648	none
h1SMcG0002458	2723.89	-0.0999752	0.111093	-0.899927	0.368159	0.884603	none
h1SMcG0002459	829.661	-0.292314	0.1448	-2.01874	0.0435146	0.520298	none
h1SMcG0002460	1866.71	-0.692158	0.13752	-5.03316	4.82467e-07	4.54357e-05	none
h1SMcG0002462	38.0785	-0.733822	0.499771	-1.46832	0.142018	0.732737	none
h1SMcG0002466	104.515	-0.575101	0.330251	-1.7414	0.0816127	0.639676	none
h1SMcG0002467	273.446	0.135336	0.213072	0.635168	0.525319	0.929971	none
h1SMcG0002469	3092.34	0.101472	0.136891	0.741263	0.458534	0.916515	none
h1SMcG0002470	31.6951	0.630212	0.60472	1.04215	0.29734	0.85279	none
h1SMcG0002471	22.4925	-0.365687	0.725344	-0.504157	0.614151	0.947734	none
h1SMcG0002475	167.13	0.102336	0.340599	0.300458	0.763828	0.972384	none
h1SMcG0002477	1945.4	-0.154851	0.146489	-1.05709	0.290473	0.850227	none
h1SMcG0002479	778.722	0.101654	0.190724	0.532991	0.59404	0.940984	none
h1SMcG0002480	2289.46	0.161018	0.104974	1.53389	0.125057	0.714274	none
h1SMcG0002481	60.7018	-2.00371	2.73363	-0.732986	0.463567	0.918292	none
h1SMcG0002482	6.4913	0.549929	1.57406	0.34937	0.726812	0.968728	none
h1SMcG0002483	68.3635	0.0566435	0.57607	0.0983275	0.921672	0.990949	none
h1SMcG0002485	290.988	-0.0440815	0.229829	-0.191801	0.847898	0.982435	none
h1SMcG0002486	9553.16	-0.0950953	0.109556	-0.868004	0.385392	0.891609	none
h1SMcG0002487	5258.37	0.0198714	0.089704	0.221521	0.824687	0.980617	none
h1SMcG0002490	23.689	2.43436	0.871832	2.79224	0.00523444	0.159475	none
h1SMcG0002491	15.9678	-1.20688	2.80349	-0.430493	0.666837	0.957208	none
h1SMcG0002493	138.246	-0.0790101	0.29095	-0.271559	0.785961	0.975067	none
h1SMcG0002494	246.417	-0.0208773	0.251257	-0.0830914	0.933779	0.991564	none
h1SMcG0002496	65.5268	1.79944	0.632292	2.8459	0.00442864	0.140971	none
h1SMcG0002497	77.4495	0.111791	0.395645	0.282555	0.777518	0.972968	none
h1SMcG0002498	467.419	0.31992	0.231621	1.38122	0.167212	0.76098	none
h1SMcG0002499	665.223	0.0787942	0.152922	0.515259	0.606372	0.945139	none
h1SMcG0002500	145.172	0.0722983	0.276091	0.261864	0.793426	0.977677	none
h1SMcG0002501	670.623	-0.141038	0.183705	-0.767743	0.44264	0.910386	none
h1SMcG0002502	326.993	0.270117	0.212998	1.26817	0.204737	0.795807	none
h1SMcG0002504	43.6272	0.631251	0.581969	1.08468	0.278063	0.843251	none
h1SMcG0002505	537.4	-0.523294	0.181087	-2.88975	0.00385554	0.126271	none
h1SMcG0002506	418.692	-1.07818	0.243407	-4.42953	9.44385e-06	0.00070775	DEG
h1SMcG0002507	783.341	0.419547	0.172834	2.42745	0.0152053	0.308507	none
h1SMcG0002508	287.258	0.0537606	0.232295	0.231432	0.816979	0.980617	none
h1SMcG0002509	841.074	-0.066636	0.165585	-0.402428	0.687369	0.960228	none
h1SMcG0002511	701.87	-0.288029	0.222516	-1.29442	0.195521	0.789352	none
h1SMcG0002512	581.69	0.146996	0.162126	0.906679	0.364576	0.882651	none
h1SMcG0002513	590.802	0.240827	0.188233	1.27941	0.200754	0.793464	none
h1SMcG0002514	12.1383	-0.00467662	1.06301	-0.0043994	0.99649	0.999973	none
h1SMcG0002517	290.092	-0.37959	0.221177	-1.71623	0.0861203	0.650687	none
h1SMcG0002518	12788.7	0.00473667	0.0797585	0.0593877	0.952643	0.995667	none
h1SMcG0002520	681.482	0.0540921	0.135283	0.399845	0.689271	0.960921	none
h1SMcG0002521	5509.18	0.0525485	0.0849907	0.618286	0.536387	0.93217	none
h1SMcG0002523	444.55	0.232174	0.200178	1.15984	0.246114	0.823565	none
h1SMcG0002524	14.2311	-1.28125	1.02509	-1.24989	0.211341	0.800703	none
h1SMcG0002525	5340.71	0.11016	0.113772	0.968259	0.332915	0.868063	none
h1SMcG0002526	42.7198	-0.270041	0.530095	-0.509421	0.610457	0.947002	none
h1SMcG0002527	17.7583	-0.0319254	0.767423	-0.0416008	0.966817	0.997753	none
h1SMcG0002529	195.291	0.0379556	0.28808	0.131754	0.895179	0.988771	none
h1SMcG0002531	970.557	-0.0756685	0.12953	-0.584176	0.559102	0.936503	none
h1SMcG0002532	9.45956	1.20773	1.09945	1.09849	0.27199	0.840976	none
h1SMcG0002533	85.6191	-0.390526	0.360189	-1.08422	0.278265	0.843277	none
h1SMcG0002534	748.758	-0.102173	0.13596	-0.751498	0.452353	0.914012	none
h1SMcG0002535	624.154	0.102937	0.161091	0.639002	0.522822	0.929822	none
h1SMcG0002536	95.3451	0.723367	0.428788	1.687	0.0916028	0.662428	none
h1SMcG0002538	2072.46	-0.163524	0.122431	-1.33565	0.181665	0.777325	none
h1SMcG0002540	262.547	-0.029122	0.198021	-0.147066	0.88308	0.9874	none
h1SMcG0002542	341.453	-0.55472	0.22737	-2.43973	0.0146984	0.303878	none
h1SMcG0002543	969.266	0.0811071	0.120956	0.670552	0.502506	0.926219	none
h1SMcG0002544	139.139	0.469376	0.332553	1.41143	0.158118	0.751423	none
h1SMcG0002545	3928.01	0.175825	0.111036	1.5835	0.113308	0.700014	none
h1SMcG0002546	3776.32	0.100701	0.15186	0.663117	0.507256	0.926993	none
h1SMcG0002547	616.854	0.0501421	0.154304	0.324956	0.745214	0.970591	none
h1SMcG0002550	61.3202	-0.461878	0.434464	-1.0631	0.287736	0.848724	none
h1SMcG0002552	1320.82	-0.455604	0.417223	-1.09199	0.274836	0.841969	none
h1SMcG0002555	12147.3	-0.0681286	0.0926465	-0.735361	0.46212	0.918138	none
h1SMcG0002556	1547.42	-0.121598	0.133213	-0.912809	0.361343	0.8804	none
h1SMcG0002557	5845.33	-0.10646	0.0991838	-1.07336	0.28311	0.845801	none
h1SMcG0002558	222.196	0.11048	0.239502	0.46129	0.64459	0.953452	none
h1SMcG0002559	77.8258	-0.189435	0.456839	-0.414664	0.678388	0.958755	none
h1SMcG0002561	222.559	0.46514	0.332688	1.39813	0.162075	0.756169	none
h1SMcG0002562	29.4203	-0.244881	0.873296	-0.28041	0.779163	0.973185	none
h1SMcG0002563	17.0653	-0.0457954	0.909869	-0.0503319	0.959858	0.997178	none
h1SMcG0002564	340.639	-0.239585	0.200047	-1.19765	0.231055	0.81458	none
h1SMcG0002566	81.4661	1.56827	1.15259	1.36065	0.173623	0.767188	none
h1SMcG0002567	449.594	-0.252816	0.176278	-1.43419	0.151518	0.746617	none
h1SMcG0002571	201.114	-0.562989	0.253006	-2.2252	0.0260675	0.40608	none
h1SMcG0002573	2458.13	-0.0126307	0.117231	-0.107742	0.9142	0.990483	none
h1SMcG0002575	185.132	-0.0613915	0.280997	-0.218477	0.827057	0.980617	none
h1SMcG0002576	16.3254	-0.64704	1.01826	-0.635438	0.525143	0.929971	none
h1SMcG0002577	480.872	0.0705919	0.189651	0.372219	0.70973	0.965059	none
h1SMcG0002578	9.8421	0.872331	1.12884	0.772765	0.439661	0.909259	none
h1SMcG0002580	4095.26	0.100625	0.107643	0.93481	0.349886	0.87519	none
h1SMcG0002581	17.2093	0.0801702	1.24095	0.0646041	0.948489	0.995141	none
h1SMcG0002582	1410.23	-0.0423419	0.14301	-0.296076	0.767172	0.972384	none
h1SMcG0002583	95.829	0.104124	0.363154	0.286722	0.774325	0.972496	none
h1SMcG0002589	147.371	0.144104	0.293094	0.491663	0.622958	0.949244	none
h1SMcG0002590	838.944	0.0728075	0.131403	0.554076	0.579527	0.938383	none
h1SMcG0002591	4831.85	0.020634	0.0895011	0.230545	0.817668	0.980617	none
h1SMcG0002592	17.9362	0.762391	0.809394	0.941928	0.346229	0.874523	none
h1SMcG0002593	10.3594	0.329623	1.16176	0.283729	0.776618	0.972893	none
h1SMcG0002595	1694.28	0.0781777	0.103111	0.75819	0.448337	0.913128	none
h1SMcG0002596	69.058	-0.112356	0.429206	-0.261776	0.793494	0.977677	none
h1SMcG0002597	120.724	-0.161204	0.493982	-0.326335	0.744171	0.970436	none
h1SMcG0002598	728.584	-0.109067	0.152229	-0.716466	0.473703	0.921266	none
h1SMcG0002599	15.7393	1.04683	0.985133	1.06263	0.287951	0.848724	none
h1SMcG0002601	11237.2	0.0583389	0.079339	0.735311	0.46215	0.918138	none
h1SMcG0002602	59.7157	-0.408636	0.556147	-0.734764	0.462483	0.918138	none
h1SMcG0002605	105.361	0.565832	0.383088	1.47703	0.139668	0.729349	none
h1SMcG0002606	394.826	0.046481	0.21138	0.219893	0.825955	0.980617	none
h1SMcG0002607	12.4359	0.153093	1.19258	0.128371	0.897855	0.988807	none
h1SMcG0002608	513.993	-0.185027	0.174706	-1.05908	0.289565	0.849464	none
h1SMcG0002609	476.739	-0.0720837	0.178454	-0.403935	0.68626	0.960228	none
h1SMcG0002610	393.137	0.124153	0.220528	0.56298	0.573449	0.937862	none
h1SMcG0002612	236.194	-0.321455	0.220679	-1.45666	0.14521	0.737184	none
h1SMcG0002614	181.866	-0.295658	0.257323	-1.14897	0.250567	0.826589	none
h1SMcG0002615	74.2871	0.327037	0.41185	0.794067	0.427156	0.906679	none
h1SMcG0002616	90.0218	0.644819	0.464888	1.38704	0.165429	0.759804	none
h1SMcG0002617	8.12554	0.806177	1.25369	0.643043	0.520196	0.929757	none
h1SMcG0002618	298.514	0.107392	0.205324	0.523035	0.60095	0.943105	none
h1SMcG0002620	208.782	0.0253098	0.244351	0.10358	0.917503	0.990776	none
h1SMcG0002621	959.187	0.0418638	0.154866	0.270323	0.786912	0.975309	none
h1SMcG0002622	28505	0.0984031	0.13075	0.752608	0.451686	0.914012	none
h1SMcG0002623	1162.32	-0.0213003	0.133998	-0.158959	0.873701	0.986799	none
h1SMcG0002626	17.8904	1.56143	1.0484	1.48934	0.136398	0.72453	none
h1SMcG0002627	16.1184	-0.699939	1.01389	-0.69035	0.489974	0.923058	none
h1SMcG0002628	14.0675	0.620572	0.974554	0.636775	0.524271	0.929971	none
h1SMcG0002630	24.0364	-0.82062	0.757644	-1.08312	0.278755	0.843894	none
h1SMcG0002631	815.047	0.159647	0.16758	0.952661	0.340762	0.872092	none
h1SMcG0002632	602.034	0.0170424	0.154326	0.110431	0.912067	0.990412	none
h1SMcG0002633	230.379	-0.103183	0.230319	-0.448003	0.654151	0.955908	none
h1SMcG0002634	1010.37	-0.149952	0.133691	-1.12163	0.26202	0.833242	none
h1SMcG0002635	2653.39	0.0726207	0.0956913	0.758905	0.447909	0.913024	none
h1SMcG0002638	242.751	-0.17131	0.219134	-0.781757	0.434357	0.908162	none
h1SMcG0002640	37.3532	-0.00965638	0.495858	-0.0194741	0.984463	0.9989	none
h1SMcG0002642	57.7959	-1.52795	0.692634	-2.206	0.0273842	0.420554	none
h1SMcG0002643	18.3921	0.148264	0.972313	0.152486	0.878803	0.987231	none
h1SMcG0002644	28.5605	0.518757	1.64786	0.314807	0.752908	0.971829	none
h1SMcG0002646	15.6322	-4.04695	1.40801	-2.87423	0.00405018	0.131098	none
h1SMcG0002647	887.508	0.101965	0.183825	0.554686	0.57911	0.938383	none
h1SMcG0002650	9.57176	0.171662	1.26318	0.135897	0.891903	0.987907	none
h1SMcG0002652	19.0708	0.749845	3.46499	0.216406	0.828671	0.980617	none
h1SMcG0002653	4.52545	-2.12599	4.45572	-0.477138	0.633264	0.951019	none
h1SMcG0002654	21.2583	-0.41537	0.832411	-0.498996	0.617782	0.948853	none
h1SMcG0002659	255.419	0.316653	0.264089	1.19904	0.230512	0.814428	none
h1SMcG0002660	19.4742	0.223211	3.29593	0.0677231	0.946006	0.994654	none
h1SMcG0002662	439.089	-0.485648	0.185648	-2.61597	0.00889744	0.22116	none
h1SMcG0002663	7180.75	0.184377	0.112052	1.64546	0.0998758	0.680096	none
h1SMcG0002664	2340.26	0.0161993	0.114167	0.141891	0.887166	0.987627	none
h1SMcG0002666	60.3933	-13.6512	4.35178	-3.13691	0.00170737	0.0673129	DEG
h1SMcG0002667	58.825	1.15563	1.17133	0.986594	0.323842	0.862529	none
h1SMcG0002668	45.6115	-0.237535	1.28599	-0.184709	0.853457	0.983918	none
h1SMcG0002670	1009.34	0.658409	0.425205	1.54845	0.121514	0.709319	none
h1SMcG0002671	42.8641	11.6671	4.39995	2.65166	0.00800982	0.208645	none
h1SMcG0002675	301.503	0.187222	0.234953	0.796849	0.425539	0.906462	none
h1SMcG0002679	13.6708	-0.0867898	1.26463	-0.0686287	0.945285	0.994654	none
h1SMcG0002683	118.272	0.299745	1.99095	0.150554	0.880328	0.987231	none
h1SMcG0002684	506.855	-0.285999	0.171673	-1.66595	0.0957229	0.67254	none
h1SMcG0002686	19.8823	18.4443	4.46195	4.1337	3.56972e-05	0.00235055	DEG
h1SMcG0002690	553.726	-0.758756	1.39856	-0.542528	0.587455	0.939559	none
h1SMcG0002691	579.653	-0.0745309	0.176963	-0.421168	0.673633	0.95789	none
h1SMcG0002692	80.033	-0.475592	0.538189	-0.883689	0.376864	0.8873	none
h1SMcG0002693	277.133	0.55563	0.265042	2.09639	0.0360479	0.474685	none
h1SMcG0002694	38.0072	0.624569	2.00732	0.311146	0.755689	0.971982	none
h1SMcG0002695	343.547	0.365143	0.210967	1.73081	0.0834857	0.646839	none
h1SMcG0002696	2139.38	0.212568	0.142325	1.49353	0.135297	0.724139	none
h1SMcG0002697	1532.38	0.00886818	0.106085	0.0835949	0.933379	0.991564	none
h1SMcG0002698	21.5494	1.0291	0.74982	1.37246	0.16992	0.764541	none
h1SMcG0002699	1662.33	-0.0459612	0.114153	-0.402627	0.687223	0.960228	none
h1SMcG0002702	29.1392	0.309576	0.75902	0.407863	0.683374	0.959508	none
h1SMcG0002703	108.352	-0.407927	0.330077	-1.23585	0.216513	0.803466	none
h1SMcG0002704	265.413	0.0705851	0.231849	0.304444	0.760789	0.972384	none
h1SMcG0002706	38.3166	0.245858	0.628134	0.39141	0.695494	0.962407	none
h1SMcG0002709	612.423	0.208082	0.168179	1.23726	0.21599	0.803451	none
h1SMcG0002710	5667.55	-0.00835105	0.0938934	-0.0889418	0.929128	0.991173	none
h1SMcG0002713	2712.36	0.183441	0.108272	1.69426	0.0902168	0.659702	none
h1SMcG0002714	160.59	0.205325	0.292016	0.703128	0.481976	0.921266	none
h1SMcG0002715	750.98	0.033521	0.144226	0.23242	0.816212	0.980617	none
h1SMcG0002717	824.033	0.126107	0.179452	0.702735	0.482221	0.921266	none
h1SMcG0002718	1525.08	-0.033971	0.112022	-0.303253	0.761697	0.972384	none
h1SMcG0002719	2270.69	0.0539733	0.0955449	0.5649	0.572142	0.937862	none
h1SMcG0002720	2054.59	-0.00342321	0.120093	-0.0285047	0.97726	0.998685	none
h1SMcG0002721	7.97346	-1.79969	1.34552	-1.33753	0.181048	0.776731	none
h1SMcG0002722	141.205	0.76156	1.37876	0.552352	0.580707	0.938383	none
h1SMcG0002723	80.2538	0.477496	2.44305	0.195451	0.84504	0.98183	none
h1SMcG0002725	12.4498	-0.66982	1.03585	-0.646638	0.517866	0.929757	none
h1SMcG0002726	721.475	-0.256732	0.18467	-1.39022	0.164461	0.758923	none
h1SMcG0002727	676.258	0.0770353	0.175204	0.43969	0.660162	0.956625	none
h1SMcG0002728	12.1619	-1.24901	0.98675	-1.26578	0.205592	0.795836	none
h1SMcG0002732	21.0604	-1.33949	0.738191	-1.81456	0.0695916	0.606788	none
h1SMcG0002737	546.893	-0.169728	0.16235	-1.04544	0.29582	0.852587	none
h1SMcG0002738	1244.33	0.254187	0.121122	2.0986	0.0358526	0.473133	none
h1SMcG0002739	130.103	-0.131611	0.320719	-0.410362	0.681541	0.959267	none
h1SMcG0002741	717.748	-0.144082	0.161587	-0.891668	0.372571	0.886435	none
h1SMcG0002742	37.6477	0.0512554	0.558844	0.091717	0.926923	0.991173	none
h1SMcG0002743	14.1369	-0.445509	0.897372	-0.49646	0.61957	0.948902	none
h1SMcG0002744	10.1159	0.194617	1.11721	0.1742	0.861709	0.985916	none
h1SMcG0002746	23.0527	-0.0754123	0.657148	-0.114757	0.908638	0.990412	none
h1SMcG0002748	77.6734	-0.446806	0.465387	-0.960073	0.337018	0.870259	none
h1SMcG0002749	304.691	-0.00654573	0.327972	-0.0199582	0.984077	0.9989	none
h1SMcG0002750	2062.84	0.0722487	0.105964	0.681821	0.495352	0.923919	none
h1SMcG0002751	411.88	-0.0385457	0.18615	-0.207068	0.835957	0.980936	none
h1SMcG0002752	2881.26	0.0302263	0.0934083	0.323593	0.746246	0.970875	none
h1SMcG0002753	560.754	0.546728	0.188755	2.89649	0.00377359	0.124568	none
h1SMcG0002757	22.1718	-0.00651067	0.770507	-0.00844985	0.993258	0.999708	none
h1SMcG0002758	553.242	0.227551	0.181295	1.25514	0.209428	0.798907	none
h1SMcG0002759	32.6053	1.20364	0.8998	1.33767	0.181004	0.776672	none
h1SMcG0002761	1881.42	-0.0694624	0.109378	-0.635069	0.525384	0.929971	none
h1SMcG0002762	67.2566	0.88177	0.469184	1.87937	0.0601938	0.581312	none
h1SMcG0002763	446.38	-0.0577345	0.188163	-0.306832	0.758971	0.972384	none
h1SMcG0002764	18.8263	0.0852802	0.956042	0.0892013	0.928922	0.991173	none
h1SMcG0002765	11.5301	0.419595	1.07876	0.38896	0.697305	0.96261	none
h1SMcG0002766	62.4613	0.408707	1.22999	0.332286	0.739673	0.970344	none
h1SMcG0002767	17.4484	-1.24479	0.913511	-1.36264	0.172996	0.767183	none
h1SMcG0002769	510.176	-0.115756	0.173266	-0.66808	0.504083	0.926424	none
h1SMcG0002771	1983.2	-0.0742388	0.138876	-0.53457	0.592947	0.940984	none
h1SMcG0002772	13.3308	0.372053	1.30753	0.284547	0.775991	0.972512	none
h1SMcG0002773	166.42	0.334596	0.283903	1.17856	0.238575	0.81897	none
h1SMcG0002774	18.3139	0.466583	0.760836	0.61325	0.539711	0.932419	none
h1SMcG0002775	1085.17	-0.0279241	0.134135	-0.208179	0.835089	0.980936	none
h1SMcG0002776	3066.23	-0.225485	0.0987619	-2.28312	0.0224232	0.380158	none
h1SMcG0002778	826.14	0.199885	0.147942	1.35111	0.176661	0.770732	none
h1SMcG0002779	1267.91	-0.102039	0.132249	-0.771569	0.440369	0.909259	none
h1SMcG0002780	464.971	-0.27781	0.187687	-1.48018	0.138826	0.727413	none
h1SMcG0002783	2552.31	0.294028	0.117035	2.51232	0.0119942	0.267974	none
h1SMcG0002784	957.402	-0.81316	0.128107	-6.34753	2.18806e-10	3.64034e-08	none
h1SMcG0002787	433.162	-0.127718	0.224891	-0.567912	0.570095	0.93772	none
h1SMcG0002788	43.0723	0.476445	0.802201	0.593921	0.552565	0.934269	none
h1SMcG0002790	2950.43	0.049069	0.0948829	0.517153	0.605049	0.944552	none
h1SMcG0002794	293.573	0.0223861	0.290088	0.0771699	0.938488	0.99237	none
h1SMcG0002795	14877.1	-0.151756	0.112422	-1.34988	0.177055	0.771671	none
h1SMcG0002796	361.934	0.229766	0.211624	1.08573	0.277599	0.843251	none
h1SMcG0002797	733.752	0.0619295	0.155021	0.39949	0.689532	0.961091	none
h1SMcG0002798	706.987	0.102129	0.157597	0.648036	0.516962	0.929757	none
h1SMcG0002800	802.697	0.0913003	0.153243	0.595787	0.551317	0.933772	none
h1SMcG0002801	37.8612	0.000144219	0.58947	0.000244658	0.999805	1	none
h1SMcG0002803	2933.05	-0.063388	0.105985	-0.598082	0.549785	0.933529	none
h1SMcG0002804	553.835	-0.184979	0.181634	-1.01842	0.308481	0.857594	none
h1SMcG0002808	1770.25	0.0841298	0.114768	0.733041	0.463533	0.918292	none
h1SMcG0002809	1609.64	-0.100329	0.116966	-0.857762	0.391024	0.894016	none
h1SMcG0002811	738.584	-0.107297	0.169588	-0.632696	0.526932	0.930021	none
h1SMcG0002812	1403.46	0.206401	0.131269	1.57235	0.11587	0.70336	none
h1SMcG0002813	368.625	-0.0572371	0.198109	-0.288918	0.772644	0.972388	none
h1SMcG0002815	11720.5	-0.099213	0.0885325	-1.12064	0.262441	0.833267	none
h1SMcG0002817	15.106	0.283642	0.943935	0.300489	0.763805	0.972384	none
h1SMcG0002819	3051.03	0.20281	0.129322	1.56826	0.11682	0.70336	none
h1SMcG0002822	67.0186	0.164091	0.551467	0.297554	0.766043	0.972384	none
h1SMcG0002823	31.7184	-0.480708	0.628105	-0.76533	0.444075	0.911226	none
h1SMcG0002824	8.16273	3.44485	1.51573	2.27273	0.0230427	0.382889	none
h1SMcG0002829	355.036	-0.0257416	0.172204	-0.149483	0.881173	0.987237	none
h1SMcG0002830	725.023	-0.00319565	0.145692	-0.0219344	0.9825	0.9989	none
h1SMcG0002832	2658.96	-0.374972	0.108069	-3.46976	0.00052093	0.0244367	none
h1SMcG0002834	374.589	0.13592	0.232218	0.585313	0.558337	0.936196	none
h1SMcG0002835	388.463	0.0452362	0.230471	0.196278	0.844393	0.98183	none
h1SMcG0002838	143.093	0.217273	0.304515	0.713505	0.475533	0.921266	none
h1SMcG0002839	1444.01	0.0273347	0.119359	0.229012	0.818859	0.980617	none
h1SMcG0002840	426.741	-0.449321	0.173711	-2.5866	0.00969285	0.234445	none
h1SMcG0002843	187.883	0.289186	0.270776	1.06799	0.285527	0.847595	none
h1SMcG0002844	782.436	-0.0471289	0.159546	-0.295393	0.767694	0.972384	none
h1SMcG0002848	2790.34	0.0592368	0.152783	0.38772	0.698223	0.962677	none
h1SMcG0002849	616.145	0.0853198	0.162105	0.526325	0.598663	0.941876	none
h1SMcG0002850	1641.2	-0.209484	0.122362	-1.712	0.0868957	0.65181	none
h1SMcG0002851	1000.64	-0.0204753	0.12311	-0.166318	0.867907	0.986378	none
h1SMcG0002853	419.118	-0.46666	0.205525	-2.27058	0.0231727	0.383499	none
h1SMcG0002855	1091.85	-0.0402775	0.137007	-0.293981	0.768772	0.972384	none
h1SMcG0002856	42.0948	-0.329956	0.54003	-0.610996	0.541202	0.932448	none
h1SMcG0002857	9.65067	0.518655	1.25141	0.414456	0.67854	0.958755	none
h1SMcG0002858	453.319	0.221553	0.198295	1.11729	0.26387	0.834186	none
h1SMcG0002859	1506.6	-0.20226	0.119033	-1.6992	0.0892822	0.65786	none
h1SMcG0002860	697.063	-0.00472739	0.155485	-0.0304042	0.975745	0.998685	none
h1SMcG0002861	1216.99	-0.286825	0.11537	-2.48614	0.0129138	0.278787	none
h1SMcG0002863	456.349	0.144849	0.294839	0.491282	0.623227	0.949316	none
h1SMcG0002864	9246.58	0.0355727	0.0837178	0.424912	0.670901	0.957761	none
h1SMcG0002865	2501.05	-0.0330536	0.110384	-0.299443	0.764602	0.972384	none
h1SMcG0002866	32.1736	-0.758243	0.679634	-1.11566	0.264566	0.834449	none
h1SMcG0002868	325.131	0.112531	0.185897	0.605343	0.544951	0.932448	none
h1SMcG0002876	53.7457	0.392593	0.549198	0.714848	0.474703	0.921266	none
h1SMcG0002878	299.69	-0.393217	0.266915	-1.47319	0.1407	0.731339	none
[truncated: 22,957 more rows]

## Sheet: HNF4i+NKX2-2i_vs_GFPi
	baseMean	log2FoldChange	lfcSE	stat	pvalue	padj	deg
h1SMcG0000008	35.8174	0.151358	0.534923	0.282953	0.777213	0.930945	none
h1SMcG0000009	1377.54	0.066224	0.122986	0.538468	0.590254	0.851403	none
h1SMcG0000011	1787.58	0.216252	0.111668	1.93655	0.0528002	0.261444	none
h1SMcG0000012	44.7134	0.4802	0.602107	0.797533	0.425141	0.753253	none
h1SMcG0000013	1166.38	0.20541	0.161902	1.26874	0.204535	0.547389	none
h1SMcG0000014	991.414	-0.405393	0.127718	-3.17412	0.00150293	0.019593	none
h1SMcG0000015	178.092	-0.0290006	0.309982	-0.0935557	0.925462	0.978807	none
h1SMcG0000016	598.991	-0.332291	0.149359	-2.22479	0.0260955	0.167453	none
h1SMcG0000017	427.45	-0.104257	0.235236	-0.443201	0.65762	0.883123	none
h1SMcG0000018	108.829	0.484398	0.458846	1.05569	0.291111	0.645879	none
h1SMcG0000019	5677.28	0.770363	0.133976	5.74999	8.92495e-09	3.73611e-07	none
h1SMcG0000020	76.0432	1.03028	0.504866	2.0407	0.0412808	0.22413	none
h1SMcG0000021	46.842	-0.996939	0.597407	-1.66878	0.0951616	0.364453	none
h1SMcG0000023	1808.78	0.158922	0.121133	1.31197	0.18953	0.524018	none
h1SMcG0000025	2620.65	-0.213947	0.0999474	-2.14059	0.0323069	0.191561	none
h1SMcG0000026	110.542	0.144287	0.371036	0.388875	0.697369	0.899936	none
h1SMcG0000027	640.443	-0.114738	0.150379	-0.762992	0.445468	0.767025	none
h1SMcG0000028	1776.66	-0.387977	0.118522	-3.27346	0.0010624	0.0148562	none
h1SMcG0000029	178.77	-0.175955	0.257108	-0.684363	0.493746	0.798099	none
h1SMcG0000030	38.1006	-0.391671	0.502582	-0.779318	0.435792	0.761865	none
h1SMcG0000031	307.297	0.334472	0.215958	1.54878	0.121434	0.41593	none
h1SMcG0000032	5508.07	0.149611	0.121711	1.22924	0.218982	0.566664	none
h1SMcG0000033	205.215	-0.757757	0.239205	-3.16782	0.00153589	0.0199696	none
h1SMcG0000034	240.312	-0.203278	0.21946	-0.926262	0.35431	0.701588	none
h1SMcG0000035	423.185	-0.135426	0.237637	-0.569884	0.568756	0.840969	none
h1SMcG0000036	123.993	0.290405	0.336967	0.86182	0.388786	0.727809	none
h1SMcG0000039	167.638	0.517765	0.273268	1.89472	0.0581298	0.277342	none
h1SMcG0000040	208.583	0.41878	0.256284	1.63405	0.102249	0.378552	none
h1SMcG0000042	64.1427	-0.847745	0.451692	-1.87682	0.0605425	0.283818	none
h1SMcG0000043	1685.61	-0.276466	0.10516	-2.62899	0.00856377	0.0765221	none
h1SMcG0000047	839.3	0.312175	0.145971	2.13861	0.0324675	0.192056	none
h1SMcG0000049	24.4843	0.396581	0.919673	0.43122	0.666309	0.88629	none
h1SMcG0000050	1588.47	-0.0675231	0.1039	-0.649883	0.515767	0.811839	none
h1SMcG0000051	236.965	-0.0901266	0.230945	-0.390251	0.696351	0.899201	none
h1SMcG0000052	62.4411	-0.102918	0.483096	-0.213038	0.831297	0.948286	none
h1SMcG0000054	132.157	-0.429169	0.39657	-1.0822	0.279163	0.632084	none
h1SMcG0000063	417.872	0.0341394	0.219826	0.155302	0.876583	0.963832	none
h1SMcG0000064	686.548	0.00297158	0.163666	0.0181564	0.985514	0.995318	none
h1SMcG0000065	664.306	0.314988	0.196778	1.60073	0.109437	0.393799	none
h1SMcG0000067	3674.46	0.0712618	0.106948	0.66632	0.505206	0.805412	none
h1SMcG0000068	52.4131	0.0676941	0.456952	0.148143	0.88223	0.965554	none
h1SMcG0000073	392.315	0.326807	0.222711	1.46741	0.142266	0.453057	none
h1SMcG0000075	662.419	-0.352929	0.147315	-2.39575	0.0165864	0.122745	none
h1SMcG0000076	3614.32	0.11079	0.171342	0.646605	0.517888	0.81312	none
h1SMcG0000078	717.684	0.0925233	0.143385	0.64528	0.518746	0.813943	none
h1SMcG0000079	921.486	0.112604	0.16246	0.693121	0.488234	0.794084	none
h1SMcG0000080	27.7509	0.466802	0.680737	0.685731	0.492883	0.797426	none
h1SMcG0000081	160.484	0.523293	0.304626	1.71782	0.0858296	0.345349	none
h1SMcG0000082	147.846	0.0590546	0.34941	0.169012	0.865787	0.960854	none
h1SMcG0000083	32.4681	0.182374	0.570307	0.319782	0.749133	0.920168	none
h1SMcG0000085	708.892	0.0147678	0.14319	0.103134	0.917857	0.976574	none
h1SMcG0000086	2543.32	0.168103	0.0976936	1.72071	0.0853029	0.344448	none
h1SMcG0000087	857.282	-0.274505	0.181112	-1.51567	0.129603	0.430873	none
h1SMcG0000090	900.352	0.0100523	0.13405	0.0749893	0.940223	0.984082	none
h1SMcG0000094	80.4361	-0.261718	0.38732	-0.675716	0.499221	0.801764	none
h1SMcG0000096	1245.11	-0.0855877	0.146993	-0.582256	0.560394	0.836502	none
h1SMcG0000097	458.593	-0.176905	0.188064	-0.940663	0.346878	0.694722	none
h1SMcG0000098	39.1843	-1.01626	0.577163	-1.76079	0.0782744	0.327737	none
h1SMcG0000100	473.561	0.184538	0.169408	1.08931	0.276017	0.629259	none
h1SMcG0000101	42.9501	-0.617363	0.649144	-0.951042	0.341583	0.690445	none
h1SMcG0000102	655.563	-0.663	0.158848	-4.17381	2.99545e-05	0.000668293	none
h1SMcG0000103	481.203	0.130032	0.178923	0.726749	0.467379	0.780941	none
h1SMcG0000104	410.579	0.21796	0.185112	1.17745	0.239017	0.590693	none
h1SMcG0000105	3408.12	0.0460072	0.120144	0.382934	0.701769	0.90169	none
h1SMcG0000106	6834.58	0.21671	0.0928235	2.33465	0.0195617	0.137807	none
h1SMcG0000107	352.436	0.237191	0.190982	1.24195	0.214254	0.560065	none
h1SMcG0000108	3177.99	-0.0721048	0.118976	-0.606046	0.544484	0.82809	none
h1SMcG0000111	25.2342	0.250592	0.723269	0.346472	0.728988	0.911898	none
h1SMcG0000116	92.7249	0.0475706	0.330646	0.143872	0.885602	0.966302	none
h1SMcG0000125	275.655	-0.191663	0.205519	-0.932583	0.351036	0.698407	none
h1SMcG0000127	1807.48	-0.0579816	0.105612	-0.549007	0.583001	0.847981	none
h1SMcG0000128	1159.91	0.0577051	0.165703	0.348245	0.727656	0.911741	none
h1SMcG0000129	52.7818	0.477503	0.551497	0.86583	0.386583	0.726041	none
h1SMcG0000130	28.3444	-0.241789	1.88514	-0.128261	0.897943	0.970008	none
h1SMcG0000131	39.5267	0.0525474	0.503579	0.104348	0.916893	0.976389	none
h1SMcG0000133	69.872	-0.456848	0.3963	-1.15278	0.249	0.602518	none
h1SMcG0000134	24.9965	0.769752	0.789339	0.975185	0.329468	0.679456	none
h1SMcG0000137	101.002	-0.752003	0.339619	-2.21425	0.0268113	0.170021	none
h1SMcG0000138	4674.23	-0.313928	0.108471	-2.89413	0.0038021	0.0409247	none
h1SMcG0000143	536.372	-0.0617365	0.206927	-0.298349	0.765437	0.92694	none
h1SMcG0000144	188.187	-0.345724	0.283417	-1.21984	0.222524	0.570297	none
h1SMcG0000145	1040.92	0.0778036	0.130685	0.59535	0.551609	0.831027	none
h1SMcG0000146	851.206	0.000859711	0.14781	0.00581633	0.995359	0.999353	none
h1SMcG0000147	191.306	0.121437	0.273433	0.44412	0.656956	0.882819	none
h1SMcG0000148	27.6843	-0.291681	0.84336	-0.345856	0.729451	0.912069	none
h1SMcG0000149	227.098	-0.114847	0.228497	-0.502617	0.615233	0.86432	none
h1SMcG0000150	1744.6	0.151611	0.113833	1.33187	0.182903	0.51483	none
h1SMcG0000153	95.3839	-0.355176	0.334948	-1.06039	0.288967	0.643528	none
h1SMcG0000154	101.129	-0.264168	0.336605	-0.784802	0.43257	0.759288	none
h1SMcG0000155	743.048	0.0713319	0.177749	0.401306	0.688195	0.896565	none
h1SMcG0000156	1439.91	-0.12151	0.114042	-1.06548	0.286659	0.640853	none
h1SMcG0000159	831.051	0.0829653	0.129615	0.640093	0.522112	0.815325	none
h1SMcG0000160	63.4415	0.141631	0.423386	0.334521	0.737987	0.914609	none
h1SMcG0000162	243.487	0.0505988	0.229603	0.220375	0.825579	0.946238	none
h1SMcG0000163	151.313	-0.137918	0.271552	-0.507887	0.611532	0.862541	none
h1SMcG0000164	4651.93	0.502555	0.11394	4.41071	1.03031e-05	0.0002567	none
h1SMcG0000165	95.4629	0.442916	0.380586	1.16377	0.244516	0.597725	none
h1SMcG0000169	470.962	-0.225994	0.211369	-1.06919	0.284984	0.638557	none
h1SMcG0000170	1382.04	-0.0917552	0.112277	-0.817219	0.413803	0.745505	none
h1SMcG0000171	1113.16	-0.145018	0.148728	-0.975055	0.329533	0.679456	none
h1SMcG0000174	2239.76	0.343771	0.111493	3.08334	0.00204693	0.0251192	none
h1SMcG0000175	153.087	0.595572	0.321212	1.85414	0.0637193	0.292693	none
h1SMcG0000176	602.224	0.0317821	0.193987	0.163836	0.86986	0.96176	none
h1SMcG0000183	45.3084	-0.0950367	0.500582	-0.189852	0.849425	0.954594	none
h1SMcG0000184	195.217	-0.207918	0.274524	-0.757377	0.448824	0.769496	none
h1SMcG0000185	535.394	-0.0116109	0.193356	-0.0600492	0.952116	0.987673	none
h1SMcG0000188	1750.08	0.221127	0.117666	1.87927	0.0602071	0.282705	none
h1SMcG0000190	113.248	0.0160319	0.452047	0.0354651	0.971709	0.993261	none
h1SMcG0000191	280.322	-0.129382	0.198257	-0.652599	0.514015	0.811031	none
h1SMcG0000193	1120.71	0.0844492	0.135475	0.623358	0.533049	0.82217	none
h1SMcG0000194	1807.08	0.186681	0.144104	1.29546	0.195161	0.533175	none
h1SMcG0000195	1358.74	-0.72549	0.126901	-5.71699	1.08429e-08	4.5006e-07	none
h1SMcG0000196	87.4974	0.514281	0.464915	1.10618	0.268647	0.623388	none
h1SMcG0000199	334.985	0.14011	0.197866	0.708109	0.478878	0.789226	none
h1SMcG0000201	70.7382	-0.799429	0.409951	-1.95006	0.0511692	0.255846	none
h1SMcG0000202	2537.63	0.0229994	0.0909917	0.252764	0.80045	0.936993	none
h1SMcG0000203	3531.22	-0.073853	0.103611	-0.712792	0.475974	0.786533	none
h1SMcG0000204	4380.21	-0.416496	0.114724	-3.63041	0.000282973	0.00474433	none
h1SMcG0000205	3452.79	-0.111759	0.0998768	-1.11897	0.263153	0.619415	none
h1SMcG0000207	27.5654	0.276589	1.00831	0.274308	0.783848	0.932461	none
h1SMcG0000208	32.8954	0.895677	0.774823	1.15598	0.247691	0.601117	none
h1SMcG0000210	39.1584	-0.288834	0.568477	-0.508084	0.611394	0.862506	none
h1SMcG0000211	1019.75	-0.0214838	0.134802	-0.159372	0.873375	0.962935	none
h1SMcG0000212	251.24	-0.320235	0.265841	-1.20461	0.228354	0.577891	none
h1SMcG0000215	83.4584	0.119289	1.13608	0.105	0.916376	0.976389	none
h1SMcG0000216	25.5558	0.677867	0.808756	0.838161	0.40194	0.736684	none
h1SMcG0000219	30.7702	-0.238651	0.656065	-0.363761	0.716037	0.906279	none
h1SMcG0000220	3939.91	-0.444471	0.107741	-4.12537	3.70146e-05	0.000805663	none
h1SMcG0000223	295.482	-0.36228	0.234342	-1.54595	0.122117	0.416817	none
h1SMcG0000224	88.9842	-0.319403	0.351968	-0.907478	0.364154	0.70956	none
h1SMcG0000225	105.967	-0.165602	0.363984	-0.454972	0.649129	0.879648	none
h1SMcG0000226	4169.25	0.314134	0.10879	2.88753	0.00388277	0.0414521	none
h1SMcG0000229	115.717	0.392651	0.37678	1.04212	0.297355	0.651369	none
h1SMcG0000231	2114.06	-0.377279	0.104215	-3.62021	0.000294358	0.00490545	none
h1SMcG0000232	176.324	0.173501	0.26971	0.643286	0.520038	0.814317	none
h1SMcG0000234	783.908	0.10221	0.141351	0.723093	0.469623	0.782495	none
h1SMcG0000235	1555.72	0.065061	0.128108	0.507862	0.61155	0.862541	none
h1SMcG0000237	3358.04	-0.0679363	0.167191	-0.406339	0.684493	0.894887	none
h1SMcG0000238	51.0207	-0.488915	0.444675	-1.09949	0.271556	0.625862	none
h1SMcG0000239	1578.74	0.954254	0.121824	7.83303	4.76239e-15	3.54167e-13	none
h1SMcG0000240	1090.42	-0.0978676	0.135493	-0.72231	0.470104	0.782523	none
h1SMcG0000245	91.7157	0.115818	0.393632	0.294228	0.768583	0.927848	none
h1SMcG0000247	30.2401	0.513648	0.647449	0.79334	0.42758	0.755256	none
h1SMcG0000248	457.878	-0.461079	0.179567	-2.56773	0.0102367	0.0872296	none
h1SMcG0000250	133.935	-0.134787	0.327784	-0.411207	0.680921	0.892663	none
h1SMcG0000251	80.3216	-3.51196	0.45732	-7.67943	1.59802e-14	1.14923e-12	DEG
h1SMcG0000252	264.843	-0.0545655	0.232418	-0.234773	0.814385	0.94074	none
h1SMcG0000253	1565.25	0.0540112	0.103585	0.521418	0.602076	0.856997	none
h1SMcG0000254	27.8404	-1.40981	0.693874	-2.03179	0.0421744	0.227288	none
h1SMcG0000255	10121.8	-0.219864	0.0959555	-2.29131	0.0219456	0.148982	none
h1SMcG0000256	34.169	-0.786127	0.585534	-1.34258	0.179407	0.510793	none
h1SMcG0000259	26.1639	0.639002	0.83802	0.762514	0.445753	0.767123	none
h1SMcG0000263	89.8108	0.0974339	0.377998	0.257763	0.79659	0.935946	none
h1SMcG0000264	863.965	0.228361	0.159501	1.43172	0.152224	0.469784	none
h1SMcG0000265	434.972	-1.69777	0.202579	-8.38075	5.25915e-17	4.60951e-15	DEG
h1SMcG0000267	2994.56	0.0991166	0.091161	1.08727	0.276918	0.629574	none
h1SMcG0000273	46.9941	0.506209	0.492034	1.02881	0.303569	0.65559	none
h1SMcG0000275	206.916	-0.342434	0.284144	-1.20514	0.228149	0.577461	none
h1SMcG0000280	28.8907	0.559669	0.664077	0.842778	0.399353	0.735368	none
h1SMcG0000282	561.491	0.142414	0.163114	0.873097	0.38261	0.723749	none
h1SMcG0000283	142.149	-0.629091	0.42673	-1.47421	0.140424	0.449453	none
h1SMcG0000284	1613.87	-0.0694996	0.104226	-0.666815	0.50489	0.80511	none
h1SMcG0000285	2080.2	-0.212396	0.10641	-1.99601	0.0459331	0.240552	none
h1SMcG0000286	1925.21	-0.186859	0.10872	-1.71872	0.0856657	0.345213	none
h1SMcG0000287	94.6828	-0.585843	0.382796	-1.53043	0.12591	0.424239	none
h1SMcG0000288	879.517	0.35276	0.165918	2.12612	0.0334935	0.195708	none
h1SMcG0000289	31.8125	0.866245	0.718193	1.20614	0.227762	0.577012	none
h1SMcG0000290	312.485	0.131569	0.193837	0.678759	0.497291	0.800624	none
h1SMcG0000292	205.452	-0.588327	0.259531	-2.26688	0.0233974	0.155927	none
h1SMcG0000293	1640.24	0.134557	0.127449	1.05577	0.291075	0.645872	none
h1SMcG0000294	567.187	-0.19619	0.17677	-1.10986	0.267058	0.622158	none
h1SMcG0000295	2711.14	0.139928	0.277938	0.503451	0.614648	0.863876	none
h1SMcG0000298	50.4812	-0.318535	0.527308	-0.604077	0.545792	0.828223	none
h1SMcG0000299	279.303	0.0722922	0.224651	0.321797	0.747606	0.919283	none
h1SMcG0000302	64.8181	0.448405	0.50851	0.881801	0.377885	0.720152	none
h1SMcG0000308	40.5222	-0.0699813	0.682848	-0.102484	0.918372	0.976696	none
h1SMcG0000316	44.6096	0.0609043	0.471701	0.129116	0.897266	0.969725	none
h1SMcG0000318	393.084	0.898205	0.2045	4.39219	1.12214e-05	0.000277818	none
h1SMcG0000319	853.94	-0.0807691	0.164383	-0.491347	0.623181	0.868326	none
h1SMcG0000320	824.6	0.0228383	0.148561	0.15373	0.877822	0.964264	none
h1SMcG0000325	691.008	-0.270399	0.173318	-1.56013	0.118729	0.410627	none
h1SMcG0000333	239.171	-0.498254	0.279543	-1.78239	0.0746856	0.318927	none
h1SMcG0000334	1943.69	0.38618	0.115264	3.35038	0.000807002	0.0117275	none
h1SMcG0000338	4119.8	0.112427	0.0910417	1.23489	0.216871	0.562832	none
h1SMcG0000339	30.7725	0.0265051	0.642573	0.0412484	0.967098	0.991588	none
h1SMcG0000340	429.077	0.055319	0.166379	0.332488	0.739521	0.915564	none
h1SMcG0000343	452.252	0.493434	0.177084	2.78645	0.00532895	0.0535432	none
h1SMcG0000345	475.646	-0.365679	0.186606	-1.95963	0.0500393	0.25271	none
h1SMcG0000346	28.4956	0.0246484	0.717239	0.0343657	0.972586	0.993366	none
h1SMcG0000347	616.048	-0.0753202	0.153574	-0.490449	0.623816	0.868495	none
h1SMcG0000350	211.766	-0.0374486	0.253849	-0.147523	0.882719	0.965645	none
h1SMcG0000351	405.109	-0.1334	0.190827	-0.699065	0.484511	0.792767	none
h1SMcG0000352	192.769	0.221569	0.249299	0.88877	0.374127	0.717869	none
h1SMcG0000353	100.626	0.654489	0.473458	1.38236	0.166862	0.493017	none
h1SMcG0000355	771.002	0.00954197	0.1813	0.0526307	0.958026	0.989391	none
h1SMcG0000356	38.6324	0.647993	0.551493	1.17498	0.240003	0.592105	none
h1SMcG0000357	907.16	-0.183547	0.161261	-1.1382	0.255037	0.609906	none
h1SMcG0000358	230.028	-0.26303	0.273561	-0.961504	0.336299	0.684821	none
h1SMcG0000359	303.82	0.100875	0.225856	0.446634	0.655139	0.882154	none
h1SMcG0000361	5437.16	-0.234815	0.0990552	-2.37055	0.0177618	0.128868	none
h1SMcG0000363	188.961	0.471235	0.324556	1.45194	0.146518	0.460546	none
h1SMcG0000364	253.997	0.223955	0.249356	0.898134	0.369114	0.712838	none
h1SMcG0000366	61.5791	-0.0768833	0.593954	-0.129443	0.897007	0.969639	none
h1SMcG0000367	35.588	0.46488	0.549194	0.846478	0.397286	0.733791	none
h1SMcG0000370	195.819	0.387902	0.249551	1.5544	0.120089	0.413052	none
h1SMcG0000371	37.2964	0.211694	0.594506	0.356083	0.721778	0.908826	none
h1SMcG0000374	50.8336	-0.318752	0.481862	-0.661501	0.508291	0.807581	none
h1SMcG0000378	918.636	0.0533215	0.131966	0.404056	0.686171	0.895897	none
h1SMcG0000380	537.876	0.10251	0.153623	0.66728	0.504594	0.805029	none
h1SMcG0000382	840.947	0.290359	0.155863	1.86292	0.0624742	0.289528	none
h1SMcG0000388	214.458	1.07903	0.299262	3.60564	0.000311389	0.00514172	DEG
h1SMcG0000391	33.8973	-0.308641	0.632933	-0.487636	0.625808	0.868871	none
h1SMcG0000395	30.0942	0.359474	0.646801	0.555772	0.578367	0.845468	none
h1SMcG0000396	167.003	-0.224029	0.257088	-0.871408	0.383531	0.724456	none
h1SMcG0000398	145.913	-4.85001	0.470325	-10.312	6.21661e-25	8.59512e-23	DEG
h1SMcG0000401	26.1116	-0.410161	0.848258	-0.483534	0.628717	0.870494	none
h1SMcG0000402	147.85	-2.87781	0.382858	-7.51664	5.61999e-14	3.88512e-12	DEG
h1SMcG0000403	32.7505	-0.754642	0.530606	-1.42223	0.154961	0.474254	none
h1SMcG0000404	252.859	-2.36959	0.24825	-9.54518	1.35871e-21	1.57843e-19	DEG
h1SMcG0000405	19247.6	-0.13527	0.0807711	-1.67473	0.0939875	0.361744	none
h1SMcG0000414	426.51	0.00327211	0.184322	0.0177522	0.985837	0.995522	none
h1SMcG0000420	28.4877	0.0594933	0.580148	0.102549	0.918321	0.976696	none
h1SMcG0000422	6584.71	-0.0573649	0.0994437	-0.576858	0.564035	0.838663	none
h1SMcG0000423	121.647	0.296636	0.355668	0.834024	0.404267	0.738598	none
h1SMcG0000424	158.112	0.145244	0.347338	0.418163	0.675828	0.890147	none
h1SMcG0000425	231.363	0.373187	0.251596	1.48328	0.138001	0.445181	none
h1SMcG0000426	507.06	-0.00223291	0.156622	-0.0142567	0.988625	0.996902	none
h1SMcG0000427	61.5259	0.325385	0.464236	0.700903	0.483363	0.792046	none
h1SMcG0000429	968.122	0.0766955	0.126582	0.605895	0.544584	0.82809	none
h1SMcG0000430	3436.84	0.521148	0.107715	4.83819	1.31025e-06	3.97776e-05	none
h1SMcG0000432	225.718	-0.314885	0.227845	-1.38202	0.166966	0.493237	none
h1SMcG0000434	1354.63	0.383115	0.13716	2.7932	0.00521902	0.0526271	none
h1SMcG0000437	112.254	-0.217442	0.301826	-0.720423	0.471265	0.783764	none
h1SMcG0000438	121.288	0.882139	0.369341	2.38841	0.0169213	0.12424	none
h1SMcG0000439	99.6234	-0.350641	0.453552	-0.773099	0.439464	0.764612	none
h1SMcG0000440	530.231	-0.100636	0.176463	-0.570294	0.568478	0.840748	none
h1SMcG0000442	608.702	0.328281	0.156307	2.10023	0.0357087	0.204811	none
h1SMcG0000446	189.838	0.162704	0.227663	0.714669	0.474814	0.785738	none
h1SMcG0000447	396.222	0.354441	0.219647	1.61368	0.106596	0.387842	none
h1SMcG0000448	1609.26	1.20077	0.125301	9.58302	9.42448e-22	1.10797e-19	DEG
h1SMcG0000452	999.408	0.205456	0.124851	1.64562	0.0998428	0.374771	none
h1SMcG0000453	1687.93	0.225211	0.119291	1.88791	0.0590385	0.279639	none
h1SMcG0000454	1238.13	0.245114	0.137863	1.77795	0.0754119	0.320919	none
h1SMcG0000455	35.5906	-6.7603	3.5165	-1.92245	0.0545488	0.267005	none
h1SMcG0000456	41.8404	-1.12525	0.696596	-1.61535	0.106234	0.386957	none
h1SMcG0000457	918.423	0.197951	0.124139	1.59459	0.110804	0.396295	none
h1SMcG0000459	1031.54	0.0873484	0.12586	0.694012	0.487675	0.794084	none
h1SMcG0000460	539.751	0.271152	0.171805	1.57825	0.114507	0.403217	none
h1SMcG0000462	2510.26	0.0129323	0.132883	0.0973206	0.922472	0.977751	none
h1SMcG0000463	2657.84	0.505235	0.133599	3.78173	0.00015574	0.0028364	none
h1SMcG0000471	1020.6	0.0317112	0.144042	0.220152	0.825753	0.946238	none
h1SMcG0000472	285.168	0.125479	0.277627	0.451969	0.651292	0.880573	none
h1SMcG0000473	3193.3	0.340368	0.0958237	3.55202	0.000382282	0.00612182	none
h1SMcG0000474	1966.19	0.646171	0.109072	5.92423	3.13756e-09	1.39999e-07	none
h1SMcG0000477	775.488	0.189777	0.152383	1.2454	0.212986	0.559031	none
h1SMcG0000478	64.7431	-1.18247	0.530967	-2.22701	0.0259463	0.166908	none
h1SMcG0000479	4653.03	-0.295713	0.113203	-2.61224	0.0089952	0.0792468	none
h1SMcG0000480	106.797	0.052636	0.358279	0.146913	0.883201	0.965883	none
h1SMcG0000481	114.804	-0.0866747	0.336015	-0.257949	0.796446	0.935946	none
h1SMcG0000482	978.67	0.323256	0.147284	2.19477	0.0281798	0.175247	none
h1SMcG0000485	2169.36	0.175391	0.155165	1.13036	0.258326	0.613293	none
h1SMcG0000487	35.1074	-0.347187	0.56916	-0.609999	0.541863	0.827013	none
h1SMcG0000488	343.582	0.2487	0.188087	1.32226	0.186082	0.518777	none
h1SMcG0000489	941.158	-0.62806	0.131355	-4.7814	1.7408e-06	5.11393e-05	none
h1SMcG0000490	404.623	0.131957	0.187717	0.702956	0.482083	0.791339	none
h1SMcG0000491	1046.34	0.0317542	0.152501	0.208224	0.835054	0.949972	none
h1SMcG0000492	41.2244	-0.596814	0.54738	-1.09031	0.275576	0.628923	none
h1SMcG0000493	139.838	0.705655	0.269266	2.62066	0.00877592	0.077998	none
h1SMcG0000494	131.85	0.226282	0.392829	0.576031	0.564594	0.83901	none
h1SMcG0000495	25.1667	-0.734005	0.822673	-0.892219	0.372276	0.715596	none
h1SMcG0000496	228.383	0.179779	0.261127	0.688475	0.491154	0.796138	none
h1SMcG0000497	538.907	0.368325	0.161768	2.27687	0.022794	0.152738	none
h1SMcG0000499	111.284	0.000944391	0.31903	0.0029602	0.997638	0.999675	none
h1SMcG0000500	812.733	-0.0769284	0.147648	-0.521025	0.60235	0.8572	none
h1SMcG0000501	767.488	0.119503	0.211578	0.564818	0.572198	0.841999	none
h1SMcG0000502	162.957	0.495973	0.314088	1.57909	0.114316	0.402793	none
h1SMcG0000504	2117.13	0.388374	0.102241	3.79862	0.000145502	0.0026623	none
h1SMcG0000505	65.987	0.226192	0.476723	0.474472	0.635163	0.87429	none
h1SMcG0000506	668.211	0.0270335	0.17209	0.157089	0.875175	0.963544	none
h1SMcG0000508	707.318	0.278316	0.142154	1.95785	0.0502477	0.253212	none
h1SMcG0000510	50.7671	0.318338	0.712234	0.446957	0.654906	0.882154	none
h1SMcG0000511	2139.63	-0.982941	0.101359	-9.69762	3.086e-22	3.71702e-20	none
h1SMcG0000512	206.666	0.120049	0.2198	0.546173	0.584947	0.848925	none
h1SMcG0000513	19437.7	0.349448	0.0732425	4.77111	1.83217e-06	5.3688e-05	none
h1SMcG0000514	186.9	0.456069	0.258269	1.76587	0.0774179	0.325613	none
h1SMcG0000515	25106.3	0.347367	0.142257	2.44183	0.0146129	0.111719	none
h1SMcG0000516	110.967	-0.260364	0.356543	-0.730246	0.46524	0.779157	none
h1SMcG0000517	188.912	0.112546	0.300488	0.374545	0.707999	0.903237	none
h1SMcG0000518	32.4427	0.203851	0.567055	0.359491	0.719228	0.907494	none
h1SMcG0000519	40.2984	0.202606	0.688547	0.294251	0.768566	0.927848	none
h1SMcG0000520	6426.06	-0.0743786	0.077211	-0.963316	0.335389	0.683981	none
h1SMcG0000522	308.161	-0.0423628	0.184911	-0.229098	0.818793	0.94243	none
h1SMcG0000523	153.984	-0.487772	0.271342	-1.79763	0.0722358	0.313554	none
h1SMcG0000524	391.732	0.215055	0.181637	1.18398	0.23642	0.587664	none
h1SMcG0000525	813.87	0.0482204	0.138702	0.347655	0.7281	0.91176	none
h1SMcG0000528	580.254	0.169547	0.17014	0.996511	0.319002	0.670912	none
h1SMcG0000531	628.784	-0.0980726	0.206268	-0.475462	0.634458	0.874127	none
h1SMcG0000532	468.515	0.00991527	0.192679	0.0514601	0.958959	0.989832	none
h1SMcG0000533	59.3386	0.655688	0.564569	1.16139	0.245481	0.598551	none
h1SMcG0000534	267.072	1.41042	0.270694	5.21039	1.88445e-07	6.46807e-06	DEG
h1SMcG0000536	420.534	-0.227857	0.183572	-1.24124	0.214519	0.560133	none
h1SMcG0000537	52.2044	0.516764	0.728903	0.708962	0.478348	0.788796	none
h1SMcG0000538	127.197	0.0916705	0.345969	0.264968	0.791034	0.934818	none
h1SMcG0000541	35.4034	-0.840989	0.668831	-1.2574	0.208608	0.553535	none
h1SMcG0000544	143.055	-0.299692	0.290949	-1.03005	0.302987	0.65551	none
h1SMcG0000545	1598.75	0.253712	0.102474	2.47586	0.0132917	0.104886	none
h1SMcG0000547	59.336	0.00545255	0.465707	0.0117081	0.990658	0.997966	none
h1SMcG0000548	37.5368	-0.00682082	0.559465	-0.0121917	0.990273	0.997794	none
h1SMcG0000549	2021.19	-0.147972	0.11324	-1.30671	0.19131	0.526933	none
h1SMcG0000550	43.9757	-0.635415	0.592546	-1.07235	0.283564	0.636835	none
h1SMcG0000553	3372.22	-0.483576	0.135714	-3.5632	0.000366368	0.00590066	none
h1SMcG0000554	1675.15	0.223398	0.111279	2.00755	0.0446907	0.236181	none
h1SMcG0000556	241.411	0.424246	0.318497	1.33202	0.182852	0.514801	none
h1SMcG0000557	1031.84	0.216692	0.12712	1.70463	0.0882641	0.350929	none
h1SMcG0000558	531.234	-0.868483	0.195282	-4.44734	8.69418e-06	0.000219682	none
h1SMcG0000559	1009.85	-0.0649195	0.136729	-0.474806	0.634925	0.874144	none
h1SMcG0000560	4468.41	0.11313	0.0797396	1.41875	0.155972	0.476461	none
h1SMcG0000562	1160.19	-0.00153325	0.1335	-0.011485	0.990837	0.997966	none
h1SMcG0000564	767.158	0.015446	0.153008	0.100949	0.919591	0.976696	none
h1SMcG0000565	2890.55	-1.21308	0.0960326	-12.632	1.40717e-36	3.21245e-34	DEG
h1SMcG0000566	750.502	0.176916	0.136173	1.2992	0.193875	0.53065	none
h1SMcG0000567	32.1781	-0.623623	0.624394	-0.998765	0.317908	0.67012	none
h1SMcG0000568	266.11	-0.24541	0.240391	-1.02088	0.307311	0.658979	none
h1SMcG0000570	42651.2	-0.244702	0.0923014	-2.65112	0.00802244	0.073292	none
h1SMcG0000571	62.9879	-6.12121	0.730451	-8.38003	5.2912e-17	4.61699e-15	DEG
h1SMcG0000572	730.519	0.118943	0.134562	0.883924	0.376737	0.719502	none
h1SMcG0000574	1282.76	-0.0340397	0.106582	-0.319375	0.749442	0.920335	none
h1SMcG0000576	184.784	-2.57498	0.331643	-7.76431	8.20913e-15	6.0138e-13	DEG
h1SMcG0000579	72.412	0.093978	0.358721	0.26198	0.793336	0.935003	none
h1SMcG0000581	276.7	-0.001338	0.242311	-0.00552183	0.995594	0.999353	none
h1SMcG0000582	74.1716	0.221413	0.513068	0.431548	0.66607	0.886049	none
h1SMcG0000583	1185	0.00964283	0.133315	0.0723311	0.942338	0.98514	none
h1SMcG0000584	3136.94	0.0813901	0.100551	0.809437	0.418264	0.748509	none
h1SMcG0000585	376.209	-0.0643148	0.22172	-0.290072	0.771761	0.928997	none
h1SMcG0000586	2212.53	0.589138	0.153817	3.83012	0.000128081	0.00239542	none
h1SMcG0000587	432.203	-0.178194	0.224464	-0.793865	0.427274	0.754932	none
h1SMcG0000588	3189.81	0.0911683	0.112698	0.808965	0.418535	0.748643	none
h1SMcG0000590	511.492	-0.362768	0.212638	-1.70603	0.0880021	0.350313	none
h1SMcG0000612	182.678	0.207842	0.34985	0.59409	0.552452	0.831579	none
h1SMcG0000613	2144.09	-0.359638	0.112475	-3.1975	0.00138625	0.0183279	none
h1SMcG0000614	198.371	0.090423	0.289272	0.312588	0.754594	0.922507	none
h1SMcG0000616	316.863	-0.406437	0.182956	-2.2215	0.0263169	0.168355	none
h1SMcG0000617	421.372	0.265506	0.188654	1.40737	0.159317	0.48188	none
h1SMcG0000618	145.966	0.289675	0.306737	0.944377	0.344977	0.693124	none
h1SMcG0000619	301.987	0.351308	0.204739	1.71588	0.0861837	0.345738	none
h1SMcG0000620	234.385	0.0653742	0.237382	0.275396	0.783012	0.932461	none
h1SMcG0000621	31.5907	0.717704	0.841456	0.852931	0.393698	0.731749	none
h1SMcG0000622	79.7152	-0.704641	0.38268	-1.84133	0.0655729	0.297388	none
h1SMcG0000623	6819.87	0.00707896	0.0889071	0.0796219	0.936538	0.983286	none
h1SMcG0000624	317.181	-0.299756	0.205516	-1.45855	0.144689	0.45773	none
h1SMcG0000626	1054.16	0.0765053	0.138738	0.551437	0.581334	0.846982	none
h1SMcG0000627	818.961	-0.205469	0.14495	-1.41751	0.156333	0.476461	none
h1SMcG0000628	1936.59	-0.220649	0.110623	-1.99461	0.0460858	0.241088	none
h1SMcG0000629	259.359	-0.181925	0.262821	-0.692202	0.488811	0.794504	none
h1SMcG0000630	615.636	0.93557	0.173604	5.38911	7.08057e-08	2.62288e-06	none
h1SMcG0000631	92.9181	0.0882464	0.337274	0.261646	0.793595	0.935003	none
h1SMcG0000633	558.202	-0.0952461	0.208403	-0.457028	0.647651	0.879596	none
h1SMcG0000637	285.224	0.207044	0.237003	0.873595	0.382339	0.723507	none
h1SMcG0000639	18036.7	0.485028	0.0766434	6.32838	2.47752e-10	1.23455e-08	none
h1SMcG0000640	256.206	-0.362734	0.26598	-1.36377	0.172641	0.50177	none
h1SMcG0000641	3710.04	-0.0730819	0.0848618	-0.861187	0.389135	0.728048	none
h1SMcG0000642	27.1256	0.36131	0.765957	0.471711	0.637133	0.875108	none
h1SMcG0000643	26691.6	-0.0544683	0.0763862	-0.713064	0.475806	0.786475	none
h1SMcG0000646	67.7229	0.322523	0.477523	0.675409	0.499416	0.801764	none
h1SMcG0000647	133.065	-0.590894	0.354317	-1.6677	0.0953757	0.364712	none
h1SMcG0000649	46.2607	0.501429	0.566473	0.885177	0.376061	0.719105	none
h1SMcG0000650	31.7033	-1.73654	0.932763	-1.86172	0.0626425	0.289856	none
h1SMcG0000651	297.874	-0.663455	0.242775	-2.7328	0.00627983	0.0605738	none
h1SMcG0000652	1621.42	0.378536	0.118877	3.18425	0.00145127	0.0190333	none
h1SMcG0000653	263.849	0.245076	0.36995	0.662458	0.507678	0.807019	none
h1SMcG0000654	2236.54	0.236416	0.111024	2.12941	0.0332204	0.194866	none
h1SMcG0000655	349.312	-0.205918	0.24531	-0.839421	0.401233	0.736153	none
h1SMcG0000656	288.651	2.2425	0.251543	8.915	4.8781e-19	4.78859e-17	DEG
h1SMcG0000657	1629.48	0.125018	0.114464	1.0922	0.274745	0.628383	none
h1SMcG0000658	3559.55	0.366724	0.110286	3.32519	0.000883575	0.0126715	none
h1SMcG0000659	573.161	-0.362333	0.175595	-2.06346	0.0390691	0.216863	none
h1SMcG0000662	1791.96	-0.121327	0.113275	-1.07108	0.284134	0.637532	none
h1SMcG0000664	2442.8	0.0108788	0.121555	0.0894968	0.928687	0.980475	none
h1SMcG0000665	1337.55	0.300883	0.113351	2.65443	0.00794418	0.0727802	none
h1SMcG0000666	3107.29	-0.228114	0.0959963	-2.37628	0.0174883	0.127449	none
h1SMcG0000669	1760.31	0.265187	0.105699	2.50889	0.0121112	0.0986226	none
h1SMcG0000673	2495.83	0.0203317	0.115077	0.176679	0.85976	0.958637	none
h1SMcG0000674	666.698	0.269247	0.153749	1.75121	0.07991	0.331475	none
h1SMcG0000675	73.5737	-0.139658	0.506448	-0.275759	0.782733	0.932374	none
h1SMcG0000677	1970.12	0.10179	0.105562	0.964268	0.334911	0.683505	none
h1SMcG0000678	85.0539	-0.361551	0.431196	-0.838483	0.40176	0.736484	none
h1SMcG0000680	244.563	-0.1914	0.219562	-0.871738	0.383352	0.724456	none
h1SMcG0000682	202.013	-0.430088	0.281474	-1.52798	0.126516	0.425543	none
h1SMcG0000684	1579.93	0.119594	0.163144	0.733057	0.463524	0.778516	none
h1SMcG0000686	508.613	-0.0418297	0.179789	-0.232661	0.816025	0.941305	none
h1SMcG0000687	522.994	0.0409079	0.17788	0.229975	0.818111	0.942129	none
h1SMcG0000688	43.936	0.237284	0.591783	0.400964	0.688446	0.896725	none
h1SMcG0000689	500.271	-0.349407	0.197137	-1.77241	0.0763266	0.322957	none
h1SMcG0000690	1465.48	0.310187	0.132588	2.33947	0.019311	0.136822	none
h1SMcG0000692	774.456	-0.149955	0.169397	-0.885226	0.376035	0.719105	none
h1SMcG0000693	113.293	3.68014	0.4869	7.55831	4.08332e-14	2.8734e-12	DEG
h1SMcG0000694	132.046	1.77575	0.479285	3.70501	0.000211385	0.00369887	DEG
h1SMcG0000695	478.436	1.26736	0.540565	2.3445	0.0190524	0.13543	none
h1SMcG0000698	1015.39	0.539032	0.148419	3.63182	0.000281435	0.00473355	none
h1SMcG0000699	2280.91	0.459014	0.122106	3.75916	0.000170485	0.00307076	none
h1SMcG0000701	211.725	0.322819	0.274148	1.17754	0.238981	0.590693	none
h1SMcG0000702	1456.7	-0.449114	0.13231	-3.3944	0.000687789	0.0102376	none
h1SMcG0000703	64.7087	-0.232216	0.430503	-0.539407	0.589606	0.851345	none
h1SMcG0000704	34.3214	0.257937	0.572036	0.450911	0.652054	0.881119	none
h1SMcG0000706	3337.98	0.604328	0.142034	4.25481	2.09226e-05	0.000485548	none
h1SMcG0000707	1599.93	0.29629	0.122506	2.41857	0.0155815	0.117162	none
h1SMcG0000708	692.525	0.34191	0.201986	1.69274	0.0905045	0.355091	none
h1SMcG0000709	1475.01	0.0772691	0.140856	0.54857	0.5833	0.848008	none
h1SMcG0000710	322.537	-0.0161958	0.204875	-0.0790523	0.936991	0.983286	none
h1SMcG0000711	265.252	0.382416	0.215162	1.77734	0.0755119	0.321051	none
h1SMcG0000716	110.758	0.0960299	0.344585	0.278683	0.780488	0.931762	none
h1SMcG0000718	36.6146	0.689208	0.616193	1.11849	0.263356	0.619458	none
h1SMcG0000719	381.057	-0.231444	0.192632	-1.20148	0.229564	0.579607	none
h1SMcG0000720	79.7406	0.44016	0.492874	0.893048	0.371832	0.715376	none
h1SMcG0000721	392.01	-0.280556	0.18758	-1.49566	0.134742	0.439725	none
h1SMcG0000723	564.266	-0.505517	0.201194	-2.51258	0.0119851	0.0978797	none
h1SMcG0000726	260.003	-0.154074	0.214358	-0.718772	0.472282	0.784459	none
h1SMcG0000727	109.739	0.0816229	0.345628	0.236158	0.81331	0.940162	none
h1SMcG0000728	293.273	0.128508	0.208929	0.615078	0.538503	0.825364	none
h1SMcG0000729	1172.69	-0.0796359	0.161237	-0.493905	0.621373	0.867175	none
h1SMcG0000730	2198.32	0.294502	0.119447	2.46555	0.0136805	0.107178	none
h1SMcG0000735	1044.22	0.00611295	0.126304	0.0483987	0.961398	0.990665	none
h1SMcG0000736	6138.08	-0.784894	0.118361	-6.63137	3.32587e-11	1.82904e-09	none
h1SMcG0000738	1176.96	0.216213	0.121763	1.77569	0.075784	0.321771	none
h1SMcG0000739	46.6153	0.0248213	0.530016	0.0468311	0.962648	0.99102	none
h1SMcG0000740	345.159	0.303672	0.18721	1.62209	0.104784	0.38373	none
h1SMcG0000741	962.608	0.324696	0.133227	2.43716	0.0148032	0.112823	none
h1SMcG0000742	836.244	0.437694	0.152239	2.87504	0.00403978	0.0427103	none
h1SMcG0000743	736.654	-0.176775	0.152845	-1.15656	0.247451	0.600898	none
h1SMcG0000744	246.368	0.11391	0.202724	0.561898	0.574185	0.843029	none
h1SMcG0000745	896.791	-0.662877	0.146548	-4.52328	6.08881e-06	0.000159602	none
h1SMcG0000746	343.902	-0.101148	0.273684	-0.369579	0.711696	0.904384	none
h1SMcG0000747	207.332	-1.00185	0.22416	-4.46936	7.84547e-06	0.00020056	DEG
h1SMcG0000748	1458.22	0.338704	0.137723	2.45932	0.0139202	0.108335	none
h1SMcG0000749	1078.08	-0.0118088	0.152673	-0.077347	0.938347	0.983474	none
h1SMcG0000750	2287.18	0.395999	0.124391	3.18349	0.00145511	0.0190709	none
h1SMcG0000751	2335.75	0.109989	0.0992738	1.10794	0.267889	0.622606	none
h1SMcG0000752	2595.51	0.411752	0.0927618	4.43881	9.04563e-06	0.000227392	none
h1SMcG0000753	58.7666	0.856452	0.462771	1.8507	0.0642121	0.293748	none
h1SMcG0000754	252.085	-0.191534	0.218919	-0.874907	0.381625	0.723278	none
h1SMcG0000757	1449.36	0.2585	0.115328	2.24144	0.0249978	0.162865	none
h1SMcG0000758	117.632	0.366	0.439662	0.832458	0.40515	0.73906	none
h1SMcG0000759	1027.33	-0.659869	0.133834	-4.93049	8.20226e-07	2.57656e-05	none
h1SMcG0000760	101.548	-0.601256	0.37824	-1.58961	0.111922	0.398632	none
h1SMcG0000761	28.1887	0.749556	0.684117	1.09565	0.27323	0.627722	none
h1SMcG0000763	701.439	0.27206	0.138474	1.9647	0.0494488	0.250874	none
h1SMcG0000764	534.675	-0.0975354	0.165961	-0.587699	0.556734	0.833948	none
h1SMcG0000765	53.0741	0.330423	0.560508	0.589506	0.555522	0.833077	none
h1SMcG0000766	4499.9	-0.0600457	0.0866455	-0.693004	0.488307	0.794084	none
h1SMcG0000770	571.586	-0.173436	0.179064	-0.968567	0.332761	0.681881	none
h1SMcG0000771	353.544	0.269217	0.200816	1.34062	0.180045	0.511626	none
h1SMcG0000772	5973.05	1.02964	0.113636	9.06085	1.29442e-19	1.33754e-17	DEG
h1SMcG0000773	359.762	-0.23401	0.245726	-0.952324	0.340933	0.690339	none
h1SMcG0000780	1094.69	-0.132368	0.134501	-0.984143	0.325045	0.675874	none
h1SMcG0000782	371.238	0.284461	0.185476	1.53368	0.125108	0.42298	none
h1SMcG0000783	434.831	0.248627	0.180826	1.37495	0.169147	0.497056	none
h1SMcG0000785	909.688	-0.0188632	0.125393	-0.150432	0.880424	0.964847	none
h1SMcG0000788	70.7792	-0.766953	0.392902	-1.95202	0.0509356	0.255172	none
h1SMcG0000789	2787.13	0.206525	0.116601	1.77121	0.0765265	0.323385	none
h1SMcG0000790	6642.21	-0.0487244	0.0875977	-0.556229	0.578054	0.845311	none
h1SMcG0000792	1876.84	0.212364	0.116667	1.82025	0.0687204	0.305532	none
h1SMcG0000794	191.841	0.339985	0.278673	1.22001	0.22246	0.570297	none
h1SMcG0000796	240.902	-0.21031	0.221404	-0.949894	0.342166	0.690958	none
h1SMcG0000797	1165	0.180849	0.134285	1.34676	0.178058	0.509222	none
h1SMcG0000798	116.281	0.627828	0.340562	1.84351	0.0652551	0.296701	none
h1SMcG0000799	3074.05	0.0275945	0.0999736	0.276018	0.782535	0.932308	none
h1SMcG0000801	355.859	0.739589	0.1975	3.74476	0.000180568	0.00324642	none
h1SMcG0000802	1314.41	0.00875908	0.111918	0.0782637	0.937618	0.983419	none
h1SMcG0000803	1588.44	0.181748	0.116025	1.56646	0.117241	0.407668	none
h1SMcG0000804	570.959	-0.00402317	0.165014	-0.0243808	0.980549	0.994212	none
h1SMcG0000807	31.0259	-1.23126	0.67485	-1.82449	0.0680783	0.304032	none
h1SMcG0000808	105.959	-0.141977	0.386482	-0.367358	0.713352	0.905082	none
h1SMcG0000809	867.946	0.183205	0.181791	1.00778	0.31356	0.665671	none
h1SMcG0000811	49.5852	0.294211	0.587945	0.500405	0.61679	0.864958	none
h1SMcG0000812	483.375	0.330998	0.183319	1.80558	0.0709841	0.310768	none
h1SMcG0000813	1051.12	-0.041006	0.135733	-0.302108	0.76257	0.925868	none
h1SMcG0000814	922.597	-0.180634	0.157582	-1.14629	0.251675	0.605836	none
h1SMcG0000815	251.417	-0.289608	0.24564	-1.17899	0.238402	0.590158	none
h1SMcG0000816	262.085	-0.848586	0.230196	-3.68636	0.000227483	0.00394436	none
h1SMcG0000817	82.0357	1.22289	0.341047	3.58568	0.000336203	0.00550149	DEG
h1SMcG0000818	32.8513	0.276387	0.613936	0.450189	0.652574	0.881579	none
h1SMcG0000819	727.592	-0.0929574	0.166562	-0.558094	0.57678	0.844615	none
h1SMcG0000820	284.954	-0.0572453	0.208684	-0.274316	0.783842	0.932461	none
h1SMcG0000821	1568.22	0.00291215	0.134991	0.0215729	0.982789	0.994746	none
h1SMcG0000822	4585.57	0.322683	0.125046	2.58051	0.00986552	0.08484	none
h1SMcG0000824	3294.51	-0.100204	0.103462	-0.968508	0.332791	0.681881	none
h1SMcG0000825	1765.1	-0.0348776	0.124952	-0.279127	0.780147	0.931722	none
h1SMcG0000826	94.2219	0.0933906	0.340083	0.274611	0.783615	0.932461	none
h1SMcG0000827	438.198	-0.0490329	0.206031	-0.237988	0.811891	0.939794	none
h1SMcG0000830	5283.39	-0.120643	0.0835503	-1.44395	0.148752	0.463269	none
h1SMcG0000832	425.266	-0.0794722	0.183117	-0.433996	0.664291	0.885526	none
h1SMcG0000835	36.0201	0.429974	0.574181	0.748846	0.45395	0.772386	none
h1SMcG0000837	541.342	-0.113609	0.186082	-0.610534	0.541508	0.826845	none
h1SMcG0000840	51.6893	-0.0775789	0.493366	-0.157244	0.875053	0.963544	none
h1SMcG0000841	407.711	-0.0993004	0.207472	-0.478621	0.632209	0.87262	none
h1SMcG0000842	191.659	-0.174295	0.269465	-0.646817	0.51775	0.813069	none
h1SMcG0000844	51.8028	0.272525	0.639251	0.42632	0.669875	0.887156	none
h1SMcG0000845	2497.71	-0.230371	0.097552	-2.36152	0.0182001	0.131272	none
h1SMcG0000846	1119.47	0.402003	0.12059	3.33362	0.000857235	0.0123569	none
h1SMcG0000850	421.272	0.24205	0.172724	1.40136	0.161105	0.484525	none
h1SMcG0000851	165.106	-0.102006	0.296114	-0.344481	0.730484	0.912408	none
h1SMcG0000852	662.539	0.246859	0.151576	1.62861	0.103395	0.381016	none
h1SMcG0000855	157.335	0.409279	0.367721	1.11301	0.265703	0.621239	none
h1SMcG0000856	1110.52	0.024243	0.115997	0.208998	0.83445	0.94967	none
h1SMcG0000858	1092.34	0.175101	0.15652	1.11871	0.263263	0.619458	none
h1SMcG0000859	341.73	-0.000236953	0.239934	-0.000987578	0.999212	0.999948	none
h1SMcG0000860	199.211	1.38779	0.280235	4.95223	7.33693e-07	2.33084e-05	DEG
h1SMcG0000864	852.973	0.0892252	0.157052	0.568126	0.569949	0.84133	none
h1SMcG0000866	547.364	-0.223809	0.200932	-1.11385	0.265342	0.62082	none
h1SMcG0000868	148.734	-0.320854	0.267766	-1.19826	0.230814	0.581122	none
h1SMcG0000870	47.1041	1.60527	0.52828	3.03866	0.00237629	0.0284047	DEG
h1SMcG0000871	366.656	-0.193249	0.185848	-1.03983	0.29842	0.65164	none
h1SMcG0000872	751.047	-0.242168	0.147402	-1.64291	0.100402	0.375967	none
h1SMcG0000873	1776.63	0.260565	0.119932	2.1726	0.0298101	0.181871	none
h1SMcG0000874	242.16	-1.53145	0.247409	-6.18997	6.01764e-10	2.8957e-08	DEG
h1SMcG0000875	975.358	0.130466	0.157197	0.829955	0.406564	0.740109	none
h1SMcG0000877	5001.46	-0.0237009	0.107846	-0.219766	0.826054	0.946313	none
h1SMcG0000878	77.0913	-2.04252	0.436693	-4.67725	2.90746e-06	8.21326e-05	DEG
h1SMcG0000880	306.369	-0.285779	0.213719	-1.33717	0.181167	0.51302	none
h1SMcG0000882	812.264	0.364189	0.146867	2.47971	0.0131489	0.104178	none
h1SMcG0000884	476.714	0.0532197	0.19435	0.273834	0.784212	0.932491	none
h1SMcG0000885	592.33	-0.487362	0.161702	-3.01395	0.00257874	0.0303558	none
h1SMcG0000886	2125.8	0.10408	0.107712	0.966286	0.333901	0.683057	none
h1SMcG0000887	2188.06	0.27043	0.120318	2.24763	0.0245997	0.161185	none
h1SMcG0000888	664.661	-0.276308	0.176086	-1.56917	0.116609	0.406598	none
h1SMcG0000890	796.508	-0.188151	0.154333	-1.21912	0.222797	0.570297	none
h1SMcG0000892	332.486	0.0393293	0.207121	0.189885	0.849399	0.954594	none
h1SMcG0000893	202.721	-0.351572	0.246583	-1.42578	0.153932	0.472138	none
h1SMcG0000895	96.574	-1.0811	0.415824	-2.5999	0.0093251	0.0812965	DEG
h1SMcG0000896	7020.27	0.421558	0.13621	3.09492	0.00196869	0.0244474	none
h1SMcG0000897	542.061	0.170448	0.164928	1.03347	0.301385	0.654256	none
h1SMcG0000898	947.526	-0.0277436	0.136259	-0.20361	0.838659	0.951107	none
h1SMcG0000900	94.5698	0.167989	0.347182	0.483864	0.628483	0.87036	none
h1SMcG0000901	471.578	-0.094367	0.194879	-0.484233	0.62822	0.87036	none
h1SMcG0000902	2339.18	0.0995177	0.0997896	0.997275	0.318631	0.670693	none
h1SMcG0000904	983.952	-0.0780706	0.128873	-0.605794	0.544652	0.82809	none
h1SMcG0000905	41.8712	-0.370885	0.562745	-0.659063	0.509855	0.808769	none
h1SMcG0000906	7200.89	-0.223347	0.103151	-2.16525	0.0303688	0.183892	none
h1SMcG0000907	113.915	0.159573	0.323022	0.494001	0.621305	0.867175	none
h1SMcG0000908	465.899	0.159489	0.17367	0.918348	0.358437	0.704146	none
h1SMcG0000909	159.276	0.147265	0.311327	0.473023	0.636197	0.874865	none
h1SMcG0000910	2201.74	0.57492	0.107975	5.32455	1.01205e-07	3.65249e-06	none
h1SMcG0000913	704.794	0.226743	0.167028	1.35752	0.174617	0.504378	none
h1SMcG0000915	112.646	-0.839646	0.374614	-2.24136	0.0250025	0.162865	none
h1SMcG0000917	383.624	0.624783	0.229422	2.7233	0.0064634	0.0617199	none
h1SMcG0000918	649.983	-0.338303	0.156243	-2.16523	0.0303699	0.183892	none
h1SMcG0000919	312.406	0.069757	0.184861	0.377348	0.705915	0.902374	none
h1SMcG0000920	346.141	0.191377	0.193931	0.98683	0.323726	0.675252	none
h1SMcG0000921	1063.62	0.0648003	0.12377	0.523553	0.60059	0.856185	none
h1SMcG0000922	240.062	0.049168	0.239897	0.204955	0.837607	0.951046	none
h1SMcG0000924	1301.64	0.157559	0.138	1.14174	0.253563	0.608133	none
h1SMcG0000925	1395.72	0.149603	0.158952	0.941185	0.34661	0.694722	none
h1SMcG0000926	344.744	-0.232311	0.196001	-1.18526	0.235915	0.586723	none
h1SMcG0000928	465.095	-0.0506728	0.199954	-0.253422	0.799942	0.936965	none
h1SMcG0000929	660.371	-0.00905986	0.163017	-0.0555762	0.955679	0.988663	none
h1SMcG0000932	843.658	-0.264401	0.156008	-1.69479	0.0901162	0.354408	none
h1SMcG0000933	1098.56	-0.262223	0.166519	-1.57474	0.115317	0.404723	none
h1SMcG0000934	1658.93	-0.112375	0.131814	-0.852525	0.393923	0.732026	none
h1SMcG0000935	1319.43	0.352064	0.169551	2.07645	0.0378528	0.211788	none
h1SMcG0000936	119.46	0.373666	0.318719	1.1724	0.241036	0.593512	none
h1SMcG0000938	803.539	-0.0977962	0.14732	-0.663834	0.506796	0.806412	none
h1SMcG0000941	94.4402	-0.420051	0.346102	-1.21366	0.224877	0.572932	none
h1SMcG0000944	646.952	-0.35613	0.15366	-2.31766	0.0204681	0.141952	none
h1SMcG0000945	46.6574	0.116457	0.568858	0.20472	0.837791	0.951046	none
h1SMcG0000946	70.1636	0.362127	0.54221	0.667873	0.504215	0.805029	none
h1SMcG0000948	475.349	0.376872	0.199934	1.88498	0.0594319	0.280622	none
h1SMcG0000951	97.3316	-0.0879881	0.317245	-0.277351	0.781511	0.931837	none
h1SMcG0000952	1559.16	-0.135813	0.12014	-1.13046	0.258284	0.613293	none
h1SMcG0000954	195.479	-0.395247	0.286354	-1.38027	0.167502	0.494057	none
h1SMcG0000955	53.7339	0.652837	0.467298	1.39705	0.1624	0.4861	none
h1SMcG0000958	1783.86	0.216067	0.11557	1.86957	0.0615437	0.287004	none
h1SMcG0000960	856.929	-0.122125	0.159496	-0.765697	0.443857	0.766428	none
h1SMcG0000961	182.192	-0.0332182	0.27495	-0.120816	0.903837	0.972323	none
h1SMcG0000962	873.489	-1.55574	0.154496	-10.0697	7.51765e-24	9.97257e-22	DEG
h1SMcG0000963	61.4073	-0.164434	0.418682	-0.392742	0.69451	0.898754	none
h1SMcG0000964	62.4973	0.806824	0.42287	1.90797	0.0563949	0.27208	none
h1SMcG0000967	1828.26	0.334772	0.116711	2.86838	0.00412578	0.0434738	none
h1SMcG0000968	254.8	-0.185615	0.246815	-0.752042	0.452026	0.771763	none
h1SMcG0000971	801.938	-0.35369	0.151222	-2.33888	0.0193419	0.136942	none
h1SMcG0000972	484.33	0.489349	0.179891	2.72025	0.0065233	0.0621407	none
h1SMcG0000973	33.9571	-1.10636	0.740191	-1.49469	0.134996	0.440334	none
h1SMcG0000974	370.535	0.476257	0.264002	1.80399	0.0712331	0.311336	none
h1SMcG0000975	2155.67	0.307838	0.121249	2.5389	0.01112	0.0927442	none
h1SMcG0000976	433.708	-0.221233	0.178409	-1.24004	0.214962	0.560249	none
h1SMcG0000977	370.739	0.410923	0.200335	2.05118	0.0402491	0.220791	none
h1SMcG0000978	608.228	0.151827	0.145842	1.04104	0.297858	0.651479	none
h1SMcG0000979	3380.53	0.122657	0.0896022	1.36891	0.171029	0.499451	none
h1SMcG0000980	1098.28	-0.0067187	0.138986	-0.0483408	0.961445	0.990665	none
h1SMcG0000981	1160.88	0.259234	0.110173	2.35297	0.018624	0.133349	none
h1SMcG0000982	81.7512	-0.00374962	0.382653	-0.00979899	0.992182	0.998539	none
h1SMcG0000985	41.9955	-0.950192	0.542076	-1.75288	0.079623	0.330645	none
h1SMcG0000988	2660.93	0.231581	0.101245	2.28734	0.0221758	0.150234	none
h1SMcG0000989	2854.51	0.333084	0.102067	3.26339	0.0011009	0.0152748	none
h1SMcG0000990	925.153	0.0126093	0.142604	0.0884219	0.929541	0.980586	none
h1SMcG0000991	3682.85	-0.0505837	0.112135	-0.451097	0.65192	0.880998	none
h1SMcG0000992	821.848	0.161284	0.135364	1.19149	0.233463	0.584045	none
h1SMcG0000994	2988.15	0.0756038	0.0841872	0.898044	0.369162	0.712838	none
h1SMcG0000995	792.095	0.162855	0.151139	1.07752	0.281248	0.634829	none
h1SMcG0000997	1144.97	-0.0831403	0.132595	-0.627023	0.530644	0.820606	none
h1SMcG0000998	55904.5	-0.0773876	0.129587	-0.597186	0.550384	0.830523	none
h1SMcG0000999	1605.14	0.118773	0.112143	1.05912	0.289544	0.643785	none
h1SMcG0001005	588.893	-0.19884	0.189063	-1.05171	0.292932	0.647531	none
h1SMcG0001006	308.789	0.285617	0.237629	1.20195	0.229384	0.579346	none
h1SMcG0001007	811.474	-0.123818	0.167439	-0.73948	0.459615	0.776627	none
h1SMcG0001008	549.644	-0.330491	0.188791	-1.75056	0.0800211	0.331656	none
h1SMcG0001010	2313.97	0.00748164	0.104013	0.0719299	0.942658	0.985249	none
h1SMcG0001011	3307.3	0.15897	0.109373	1.45348	0.146091	0.459979	none
h1SMcG0001013	173.714	-0.81168	0.308882	-2.6278	0.00859403	0.0766939	none
h1SMcG0001014	581.23	-0.0621672	0.181593	-0.342343	0.732093	0.912717	none
h1SMcG0001015	1667.67	0.312767	0.137337	2.27737	0.0227639	0.15269	none
h1SMcG0001016	375.658	0.0935716	0.206012	0.454206	0.649681	0.879984	none
h1SMcG0001017	1569.81	0.180639	0.119182	1.51566	0.129605	0.430873	none
h1SMcG0001018	3369.27	-0.118892	0.0993863	-1.19627	0.231593	0.581688	none
h1SMcG0001019	914.685	0.713591	0.166696	4.2808	1.86219e-05	0.000440487	none
h1SMcG0001020	57.0664	0.0410778	0.416142	0.098711	0.921368	0.977239	none
h1SMcG0001022	4964.6	-0.973414	0.121085	-8.03907	9.05206e-16	7.10876e-14	none
h1SMcG0001025	969.256	0.0462476	0.168762	0.27404	0.784054	0.932491	none
h1SMcG0001026	180.503	0.378294	0.280284	1.34968	0.177118	0.508236	none
h1SMcG0001027	206.727	-0.374857	0.244554	-1.53282	0.125321	0.423336	none
h1SMcG0001028	85.8685	0.499324	0.442376	1.12873	0.259011	0.614372	none
h1SMcG0001029	106.635	-0.443165	0.325545	-1.3613	0.173419	0.502763	none
h1SMcG0001030	4304.51	0.273584	0.111388	2.45613	0.0140444	0.108813	none
h1SMcG0001032	770.66	-0.0478711	0.151354	-0.316286	0.751786	0.921336	none
h1SMcG0001033	1112.42	-0.132603	0.125866	-1.05353	0.2921	0.646769	none
h1SMcG0001034	61.785	0.567921	0.689397	0.823794	0.410057	0.743502	none
h1SMcG0001035	102.791	0.10636	0.32892	0.323362	0.746421	0.918883	none
h1SMcG0001036	538.334	-0.236049	0.168394	-1.40177	0.160985	0.48446	none
h1SMcG0001039	30.1396	0.0915476	0.703798	0.130077	0.896506	0.969581	none
h1SMcG0001040	190.481	0.637177	0.244734	2.60355	0.00922647	0.0806515	none
h1SMcG0001041	661.387	-0.0647841	0.173439	-0.373526	0.708757	0.903463	none
h1SMcG0001042	1415.45	-0.213384	0.126536	-1.68634	0.0917297	0.357115	none
h1SMcG0001043	740.444	-3.16743	0.207777	-15.2444	1.79442e-52	6.64713e-50	DEG
h1SMcG0001047	86.6684	0.709401	0.518434	1.36835	0.171202	0.499659	none
h1SMcG0001050	310.124	-0.092338	0.20871	-0.442422	0.658184	0.883127	none
h1SMcG0001051	74.8296	0.103487	0.470057	0.22016	0.825747	0.946238	none
h1SMcG0001052	1990.49	-0.0876417	0.123932	-0.707176	0.479457	0.789631	none
h1SMcG0001053	1663.25	-0.681389	0.115164	-5.91669	3.28494e-09	1.45484e-07	none
h1SMcG0001055	894.619	-0.300572	0.137292	-2.18929	0.0285758	0.176814	none
h1SMcG0001056	295.16	0.873731	0.212627	4.10921	3.97012e-05	0.000855602	none
h1SMcG0001057	66.1887	0.739557	0.515301	1.43519	0.151232	0.467985	none
h1SMcG0001058	2467.22	0.166247	0.0926105	1.79512	0.0726338	0.314725	none
h1SMcG0001059	32.7311	0.601664	0.609723	0.986782	0.323749	0.675252	none
h1SMcG0001060	258.296	0.0734506	0.245023	0.299771	0.764352	0.926568	none
h1SMcG0001062	2087.11	-0.128018	0.118238	-1.08271	0.278935	0.63176	none
h1SMcG0001065	384.704	-0.0980721	0.20381	-0.481194	0.630379	0.871439	none
h1SMcG0001066	1378.85	-0.378836	0.12485	-3.03434	0.00241066	0.028684	none
h1SMcG0001067	335.097	-0.465175	0.224645	-2.07071	0.0383856	0.213916	none
h1SMcG0001068	1358.7	-0.0137477	0.110522	-0.124389	0.901007	0.971077	none
h1SMcG0001069	153.967	0.149434	0.262437	0.569409	0.569079	0.841129	none
h1SMcG0001074	738.328	-0.095094	0.135573	-0.701421	0.48304	0.791944	none
h1SMcG0001077	214.583	-0.181027	0.319164	-0.567189	0.570586	0.84133	none
h1SMcG0001078	3288.17	-0.170114	0.108326	-1.57039	0.116325	0.406409	none
h1SMcG0001081	1234.19	-0.0818713	0.136414	-0.60017	0.548393	0.829812	none
h1SMcG0001082	14723.9	-0.0686541	0.0988101	-0.694808	0.487175	0.794031	none
h1SMcG0001083	139.183	0.18702	0.324861	0.575692	0.564823	0.839039	none
h1SMcG0001084	71.7627	0.196733	0.508679	0.386752	0.69894	0.900708	none
h1SMcG0001085	434.748	-0.00790824	0.191984	-0.0411922	0.967143	0.991588	none
h1SMcG0001086	613.374	0.217969	0.189695	1.14905	0.250534	0.604416	none
h1SMcG0001087	48.8377	-0.216607	0.553613	-0.39126	0.695605	0.898829	none
h1SMcG0001088	173.084	0.175113	0.269361	0.650107	0.515623	0.811742	none
h1SMcG0001089	311.798	-0.363217	0.203013	-1.78914	0.0735926	0.316435	none
h1SMcG0001090	514.534	-0.102566	0.188361	-0.544514	0.586088	0.849701	none
h1SMcG0001092	1914.59	-0.337462	0.100795	-3.34802	0.000813924	0.0117932	none
h1SMcG0001094	518.377	0.401032	0.163102	2.45879	0.0139407	0.108352	none
h1SMcG0001095	132.184	0.699315	0.338417	2.06643	0.038788	0.215729	none
h1SMcG0001097	249.61	-0.0391809	0.218212	-0.179555	0.857502	0.958241	none
h1SMcG0001098	1898.33	0.278587	0.144381	1.92952	0.053666	0.264199	none
h1SMcG0001100	992.465	-0.0420248	0.123955	-0.339034	0.734584	0.913384	none
h1SMcG0001101	1429.16	-0.115526	0.130146	-0.887664	0.374721	0.718187	none
h1SMcG0001102	653.331	-0.104698	0.155141	-0.674858	0.499766	0.802077	none
h1SMcG0001103	969.954	0.135788	0.189512	0.716512	0.473675	0.785446	none
h1SMcG0001104	1254.43	-0.0450087	0.150156	-0.299747	0.76437	0.926568	none
h1SMcG0001109	669.35	0.125592	0.136451	0.920419	0.357354	0.703562	none
h1SMcG0001110	4157.45	0.211178	0.101179	2.08718	0.036872	0.208079	none
h1SMcG0001112	29.859	-3.39147	0.816066	-4.15588	3.24036e-05	0.000716419	DEG
h1SMcG0001114	195.924	-0.511385	0.291946	-1.75164	0.0798354	0.331376	none
h1SMcG0001115	363.074	-0.061623	0.263565	-0.233806	0.815136	0.94122	none
h1SMcG0001116	5887.56	0.0162871	0.0765356	0.212804	0.83148	0.948286	none
h1SMcG0001117	450.4	0.0787674	0.205418	0.383449	0.701387	0.901681	none
h1SMcG0001118	749.915	0.578598	0.148506	3.89613	9.774e-05	0.00191128	none
h1SMcG0001119	136.701	0.719991	0.327577	2.19793	0.027954	0.174506	none
h1SMcG0001120	389.398	-0.304889	0.180346	-1.69057	0.0909184	0.355752	none
h1SMcG0001122	3059.97	0.0184847	0.0979433	0.188728	0.850306	0.954928	none
h1SMcG0001124	508.572	-0.0247638	0.18787	-0.131813	0.895132	0.969153	none
h1SMcG0001125	117.35	-0.267133	0.369638	-0.722688	0.469871	0.782523	none
h1SMcG0001132	37.5823	-0.609167	0.69172	-0.880656	0.378504	0.720983	none
h1SMcG0001133	454.824	-0.0689721	0.181053	-0.380949	0.703241	0.902233	none
h1SMcG0001134	481.462	0.74994	0.189099	3.96586	7.31316e-05	0.00148173	none
h1SMcG0001137	54.2817	-0.137526	0.438817	-0.313401	0.753976	0.922429	none
h1SMcG0001138	1266.65	-0.0141447	0.137022	-0.10323	0.91778	0.976574	none
h1SMcG0001140	13684.6	-0.16068	0.108811	-1.47669	0.13976	0.448058	none
h1SMcG0001142	743.139	-0.592828	0.150542	-3.93797	8.21755e-05	0.00163958	none
h1SMcG0001144	796.611	0.0153803	0.152422	0.100906	0.919625	0.976696	none
h1SMcG0001149	552.937	0.571632	0.193264	2.95778	0.00309867	0.0349634	none
h1SMcG0001151	104.466	0.148074	0.331987	0.446025	0.655579	0.882355	none
h1SMcG0001152	422.448	-0.000962812	0.222053	-0.00433596	0.99654	0.999562	none
h1SMcG0001153	613.696	0.0147289	0.175638	0.0838596	0.933168	0.982564	none
h1SMcG0001154	1180.61	-0.173261	0.138159	-1.25407	0.209818	0.555015	none
h1SMcG0001155	84.0314	0.311235	0.420662	0.739871	0.459379	0.776607	none
h1SMcG0001156	64.6798	0.154805	0.423755	0.365317	0.714875	0.905668	none
h1SMcG0001161	187.138	0.249529	0.306543	0.81401	0.415639	0.74732	none
h1SMcG0001162	239.377	-0.052856	0.226355	-0.233509	0.815366	0.941265	none
h1SMcG0001163	402.884	-0.174161	0.168991	-1.03059	0.302732	0.65551	none
h1SMcG0001165	539.076	-0.320565	0.155973	-2.05527	0.0398534	0.219787	none
h1SMcG0001166	103.595	-0.535288	0.419778	-1.27517	0.202249	0.544236	none
h1SMcG0001170	1594.11	0.369811	0.122977	3.00715	0.00263711	0.0308916	none
h1SMcG0001172	1558.39	-0.183325	0.125019	-1.46638	0.142545	0.453799	none
h1SMcG0001175	1753.41	0.00126317	0.132192	0.00955562	0.992376	0.998593	none
h1SMcG0001176	311.056	-0.129548	0.204711	-0.632833	0.526842	0.818657	none
h1SMcG0001178	413.705	0.069519	0.18948	0.366894	0.713698	0.905255	none
h1SMcG0001180	475.672	0.274402	0.173879	1.57812	0.114537	0.403217	none
h1SMcG0001183	4641.51	0.646738	0.119244	5.42363	5.84e-08	2.18811e-06	none
h1SMcG0001184	895.879	-0.227348	0.126277	-1.80039	0.0717995	0.312906	none
h1SMcG0001186	243.751	-3.78531	0.326498	-11.5937	4.43647e-31	8.14031e-29	DEG
h1SMcG0001187	196.971	0.586927	0.301556	1.94633	0.0516153	0.256873	none
h1SMcG0001188	5675.73	0.0938579	0.108153	0.867827	0.385489	0.725345	none
h1SMcG0001189	18568.5	-0.0439544	0.075005	-0.586019	0.557863	0.834856	none
h1SMcG0001191	1106.67	-0.222793	0.121293	-1.83682	0.0662372	0.298789	none
h1SMcG0001193	50.7385	-0.183516	0.421785	-0.435094	0.663494	0.885186	none
h1SMcG0001194	1537.44	-0.0650827	0.120956	-0.53807	0.590529	0.851675	none
h1SMcG0001195	308.649	-0.438573	0.217307	-2.01822	0.0435682	0.232264	none
h1SMcG0001198	674.385	-0.166173	0.150729	-1.10246	0.27026	0.624807	none
h1SMcG0001201	37.9606	-0.334467	0.506775	-0.659991	0.50926	0.808371	none
h1SMcG0001204	703.747	-0.527637	0.169008	-3.12196	0.00179653	0.0228293	none
h1SMcG0001205	302.27	-0.855744	0.233909	-3.65844	0.000253751	0.00432455	none
h1SMcG0001206	5570.61	0.754149	0.146853	5.1354	2.81552e-07	9.43295e-06	none
h1SMcG0001207	3960.61	0.983027	0.143916	6.83057	8.45756e-12	4.85519e-10	none
h1SMcG0001208	2802.47	0.947127	0.118656	7.9821	1.43868e-15	1.10767e-13	none
h1SMcG0001209	7212.3	0.903302	0.136042	6.63989	3.13913e-11	1.7312e-09	none
h1SMcG0001210	11979.9	0.515954	0.0956891	5.39198	6.96848e-08	2.58624e-06	none
h1SMcG0001212	316.255	-0.692179	0.196786	-3.51742	0.000435766	0.00683338	none
h1SMcG0001213	52.2503	0.0559373	0.547229	0.102219	0.918583	0.976696	none
h1SMcG0001214	195.104	-2.98236	0.286992	-10.3918	2.70251e-25	3.84481e-23	DEG
h1SMcG0001215	668.195	-0.0049068	0.148335	-0.0330793	0.973611	0.99379	none
h1SMcG0001216	581.879	-0.20985	0.168946	-1.24211	0.214196	0.560065	none
h1SMcG0001218	180.522	-0.767378	0.272287	-2.81827	0.00482831	0.0492438	none
h1SMcG0001220	102.865	-0.288701	0.365068	-0.790814	0.429052	0.756412	none
h1SMcG0001221	142.885	0.112566	0.270254	0.416521	0.677029	0.890521	none
h1SMcG0001222	1939.28	0.216181	0.157179	1.37539	0.169012	0.496961	none
h1SMcG0001223	1137.8	-0.142702	0.137971	-1.03429	0.301001	0.653856	none
h1SMcG0001227	2898.6	-0.21839	0.119058	-1.83432	0.0666064	0.29979	none
h1SMcG0001228	847.349	0.372124	0.166359	2.23687	0.0252949	0.16417	none
h1SMcG0001229	211.923	0.0921294	0.256403	0.359315	0.719359	0.907525	none
h1SMcG0001230	565.707	-0.27059	0.197494	-1.37012	0.17065	0.498983	none
h1SMcG0001231	489.623	0.0806237	0.168714	0.477873	0.632741	0.873029	none
h1SMcG0001233	488.299	-0.0882095	0.235213	-0.375019	0.707647	0.903073	none
h1SMcG0001234	354.2	-0.172311	0.198168	-0.869519	0.384563	0.725137	none
h1SMcG0001235	230.72	-0.373473	0.245248	-1.52284	0.127799	0.427879	none
h1SMcG0001236	409.94	-0.297395	0.194192	-1.53144	0.12566	0.42406	none
h1SMcG0001237	861.016	0.0261219	0.155497	0.16799	0.866591	0.960891	none
h1SMcG0001238	1637.47	-0.16039	0.104262	-1.53833	0.123967	0.420493	none
h1SMcG0001241	548.042	-0.0043104	0.211991	-0.020333	0.983778	0.994824	none
h1SMcG0001242	247.476	0.01279	0.24351	0.0525235	0.958112	0.989391	none
h1SMcG0001243	1179.19	-0.0226406	0.138624	-0.163324	0.870263	0.961847	none
h1SMcG0001246	237.993	0.68287	0.249136	2.74095	0.0061261	0.0593944	none
h1SMcG0001247	92.2547	0.600682	0.372943	1.61065	0.107255	0.389058	none
h1SMcG0001248	561.134	0.135086	0.157294	0.858808	0.390446	0.72957	none
h1SMcG0001249	70.2359	0.743511	0.430291	1.72792	0.084002	0.341452	none
h1SMcG0001250	107.97	0.0363711	0.313732	0.115931	0.907707	0.973534	none
h1SMcG0001251	303.37	0.00790908	0.203067	0.0389481	0.968932	0.992135	none
h1SMcG0001252	966.565	-0.320926	0.135298	-2.37199	0.0176924	0.128477	none
h1SMcG0001253	941.223	0.0335013	0.138804	0.241357	0.809279	0.939181	none
h1SMcG0001254	432.864	0.0149258	0.185661	0.0803928	0.935925	0.983181	none
h1SMcG0001255	1167.63	-0.0252135	0.112359	-0.224401	0.822445	0.944477	none
h1SMcG0001259	2545.55	0.390488	0.164979	2.36689	0.0179383	0.129861	none
h1SMcG0001261	762.034	0.0962135	0.139403	0.690181	0.49008	0.795692	none
h1SMcG0001262	27.9571	0.371249	0.653891	0.567753	0.570203	0.84133	none
h1SMcG0001263	150.21	0.556578	0.281806	1.97504	0.0482633	0.247081	none
h1SMcG0001264	841.552	0.135294	0.14572	0.928452	0.353173	0.700603	none
h1SMcG0001266	794.883	-0.166312	0.174405	-0.953599	0.340287	0.689814	none
h1SMcG0001267	260.741	0.021513	0.222069	0.0968753	0.922825	0.977968	none
h1SMcG0001270	1021.14	0.21117	0.152861	1.38145	0.167141	0.493678	none
h1SMcG0001272	54.8705	-0.0894151	0.433086	-0.20646	0.836431	0.950492	none
h1SMcG0001273	372.497	-0.143047	0.197268	-0.725138	0.468367	0.781688	none
h1SMcG0001274	499.8	-0.0454918	0.159391	-0.28541	0.77533	0.930661	none
h1SMcG0001275	5867.84	0.207685	0.103509	2.00644	0.0448092	0.23644	none
h1SMcG0001277	257.948	0.02371	0.205615	0.115312	0.908197	0.973534	none
h1SMcG0001278	1933.09	0.0587444	0.113441	0.517843	0.604567	0.857993	none
h1SMcG0001279	1227.38	0.0726988	0.129039	0.563388	0.573171	0.84247	none
h1SMcG0001280	956.574	0.0547942	0.130533	0.419773	0.674651	0.889074	none
h1SMcG0001281	1228.04	0.0372579	0.135625	0.274712	0.783537	0.932461	none
h1SMcG0001283	3587.02	-0.0968346	0.102943	-0.940661	0.346879	0.694722	none
h1SMcG0001284	205.835	-0.262406	0.240684	-1.09025	0.275602	0.628923	none
h1SMcG0001287	199.005	-0.100672	0.262637	-0.383313	0.701488	0.901681	none
h1SMcG0001288	4969.23	0.142836	0.126603	1.12822	0.259227	0.61444	none
h1SMcG0001290	1892.11	-0.289941	0.108019	-2.68417	0.00727101	0.06788	none
h1SMcG0001291	1756.32	-0.2277	0.11846	-1.92216	0.0545855	0.267042	none
h1SMcG0001293	236.298	0.177353	0.241068	0.735695	0.461916	0.777474	none
h1SMcG0001295	779.316	0.116827	0.143908	0.811818	0.416896	0.747537	none
h1SMcG0001297	202.617	-0.23634	0.297098	-0.795497	0.426324	0.75426	none
h1SMcG0001299	35.3911	0.512619	0.586818	0.873557	0.382359	0.723507	none
h1SMcG0001300	960.952	0.204789	0.1339	1.52942	0.126161	0.42465	none
h1SMcG0001301	251.299	-0.0341001	0.222353	-0.15336	0.878114	0.964383	none
h1SMcG0001302	164.894	-0.16311	0.276046	-0.590881	0.5546	0.832385	none
h1SMcG0001303	944.368	0.0872123	0.133181	0.654842	0.51257	0.810183	none
h1SMcG0001304	1236.88	0.16618	0.129067	1.28755	0.197904	0.537778	none
h1SMcG0001306	205.532	-0.0450141	0.314123	-0.143301	0.886052	0.966331	none
h1SMcG0001307	158.303	-0.246595	0.274852	-0.897192	0.369616	0.713147	none
h1SMcG0001308	429.234	0.225038	0.223451	1.0071	0.313885	0.666035	none
h1SMcG0001309	828.006	-0.00411917	0.167373	-0.0246107	0.980365	0.994212	none
h1SMcG0001314	7707.98	-0.0103978	0.0824577	-0.126099	0.899654	0.97033	none
h1SMcG0001316	80.1494	-0.313319	0.344062	-0.910646	0.362482	0.707914	none
h1SMcG0001317	201.682	-0.311806	0.221145	-1.40996	0.158551	0.481044	none
h1SMcG0001318	493.558	-0.353998	0.186376	-1.89938	0.0575147	0.275266	none
h1SMcG0001319	1067.09	0.337842	0.152775	2.21137	0.02701	0.170785	none
h1SMcG0001320	907.145	-0.138472	0.122964	-1.12612	0.260115	0.615726	none
h1SMcG0001321	80.2617	0.0896298	0.446106	0.200916	0.840764	0.95233	none
h1SMcG0001323	422.509	0.183377	0.171538	1.06902	0.285062	0.638557	none
h1SMcG0001325	217.143	0.151703	0.292432	0.518764	0.603925	0.857831	none
h1SMcG0001327	28.2071	-0.146197	0.764066	-0.191341	0.848258	0.95434	none
h1SMcG0001328	63.8898	0.226554	0.423598	0.534832	0.592766	0.852842	none
h1SMcG0001332	971.597	0.329549	0.14417	2.28584	0.0222637	0.150725	none
h1SMcG0001333	334.662	0.0158138	0.181523	0.0871173	0.930578	0.980889	none
h1SMcG0001334	122.962	-0.245069	0.333814	-0.734149	0.462858	0.778155	none
h1SMcG0001336	928.799	-0.0782674	0.125855	-0.621884	0.534018	0.822731	none
h1SMcG0001337	241.031	-0.341668	0.247785	-1.37889	0.167928	0.495183	none
h1SMcG0001339	112.703	-1.676	0.359454	-4.66264	3.12181e-06	8.70605e-05	DEG
h1SMcG0001343	2174.81	0.190414	0.114837	1.65811	0.0972945	0.368751	none
h1SMcG0001344	328.196	0.0200759	0.183348	0.109496	0.912809	0.974827	none
h1SMcG0001346	8128.97	-0.270154	0.079098	-3.41543	0.000636814	0.00955854	none
h1SMcG0001348	3006.1	0.0893488	0.105052	0.850518	0.395037	0.732782	none
h1SMcG0001350	322.191	-0.0755722	0.199274	-0.379238	0.704511	0.902374	none
h1SMcG0001353	405.036	0.175629	0.180554	0.972725	0.33069	0.680035	none
h1SMcG0001354	1168.33	0.00701265	0.119104	0.0588783	0.953049	0.987818	none
h1SMcG0001356	2159.74	-0.069641	0.11885	-0.585959	0.557903	0.834856	none
h1SMcG0001358	7118.56	-0.524461	0.0948362	-5.53018	3.19906e-08	1.24371e-06	none
h1SMcG0001359	1276.16	-0.219954	0.138985	-1.58257	0.113519	0.401139	none
h1SMcG0001360	124.084	-0.620496	0.39063	-1.58845	0.112184	0.398881	none
h1SMcG0001361	603.342	0.672948	0.184037	3.65658	0.000255601	0.00434853	none
h1SMcG0001364	31.8344	1.93702	1.83423	1.05604	0.290949	0.645811	none
h1SMcG0001369	298.889	-0.0780732	0.204646	-0.381504	0.70283	0.902233	none
h1SMcG0001370	280.432	0.14611	0.200953	0.727084	0.467175	0.780799	none
h1SMcG0001372	201.197	-0.486968	0.283613	-1.71701	0.0859767	0.345552	none
h1SMcG0001373	154.097	-0.394911	0.269944	-1.46294	0.143485	0.455242	none
h1SMcG0001376	172.049	0.0375423	0.27461	0.136711	0.891259	0.967717	none
h1SMcG0001380	590.103	-0.00835503	0.198513	-0.0420881	0.966428	0.991588	none
h1SMcG0001383	143.73	0.366378	0.379401	0.965674	0.334207	0.683204	none
h1SMcG0001384	894.389	-0.159824	0.133617	-1.19613	0.231644	0.581688	none
h1SMcG0001385	16426.6	-0.970519	0.112003	-8.66513	4.51016e-18	4.23675e-16	none
h1SMcG0001388	1775.26	0.397745	0.136132	2.92176	0.00348061	0.0382471	none
h1SMcG0001390	81.6237	0.251124	0.397557	0.631669	0.527603	0.819237	none
h1SMcG0001392	92.6575	0.312124	0.364693	0.855853	0.392079	0.730401	none
h1SMcG0001395	9269.95	-0.282692	0.124786	-2.26542	0.0234868	0.156417	none
h1SMcG0001396	1339.29	0.180558	0.145345	1.24227	0.214137	0.560065	none
h1SMcG0001397	2094.07	0.200526	0.118332	1.69461	0.0901499	0.354408	none
h1SMcG0001399	2576.29	0.293191	0.105898	2.76862	0.00562936	0.0556782	none
h1SMcG0001400	115.692	0.583586	0.330791	1.76422	0.0776956	0.326061	none
h1SMcG0001401	941.106	-0.155135	0.149095	-1.04051	0.298103	0.651527	none
h1SMcG0001402	1406.67	-0.1273	0.135308	-0.940817	0.346799	0.694722	none
h1SMcG0001403	1429.54	-0.0496079	0.135934	-0.36494	0.715156	0.90581	none
h1SMcG0001404	771.215	0.235828	0.154556	1.52584	0.127049	0.426349	none
h1SMcG0001405	2042.43	0.385142	0.165589	2.32589	0.0200244	0.140007	none
h1SMcG0001406	345.847	-0.23605	0.202167	-1.1676	0.24297	0.59598	none
h1SMcG0001407	44.9665	-0.175293	0.500192	-0.350452	0.726	0.911124	none
h1SMcG0001408	1941.87	0.130817	0.118983	1.09946	0.271569	0.625862	none
h1SMcG0001409	149.859	-0.0818524	0.276457	-0.296077	0.767172	0.927505	none
h1SMcG0001410	1145.72	0.463127	0.142	3.26146	0.0011084	0.0153572	none
h1SMcG0001411	228.343	0.0745427	0.242257	0.307701	0.75831	0.924025	none
h1SMcG0001412	1203.46	0.105104	0.117308	0.895964	0.370272	0.713715	none
h1SMcG0001413	1437.6	0.202721	0.129237	1.5686	0.116741	0.406811	none
h1SMcG0001414	31.7592	-1.19242	0.699157	-1.70551	0.088099	0.350486	none
h1SMcG0001415	160.009	0.191967	0.321909	0.59634	0.550948	0.830526	none
h1SMcG0001416	1256.72	0.353556	0.122935	2.87596	0.00402798	0.0426085	none
h1SMcG0001417	1359.98	-0.206331	0.140413	-1.46946	0.141707	0.451792	none
h1SMcG0001419	75.6702	-3.75261	0.493254	-7.60786	2.78668e-14	1.98228e-12	DEG
h1SMcG0001424	379.089	-0.0374616	0.206804	-0.181146	0.856253	0.957699	none
h1SMcG0001426	233.873	-0.922963	0.258201	-3.5746	0.00035077	0.00568675	none
h1SMcG0001427	1911.81	-0.52744	0.135173	-3.90196	9.54155e-05	0.00187142	none
h1SMcG0001428	717.805	-0.241034	0.160791	-1.49905	0.133861	0.438308	none
h1SMcG0001429	2123.34	-0.133785	0.109164	-1.22554	0.22037	0.568518	none
h1SMcG0001430	2266.85	-1.3994	0.122738	-11.4015	4.10827e-30	7.20158e-28	DEG
h1SMcG0001431	31.1836	0.756754	0.698933	1.08273	0.27893	0.63176	none
h1SMcG0001432	591.708	0.0957922	0.174375	0.549346	0.582768	0.847981	none
h1SMcG0001433	199.421	0.543698	0.248774	2.18551	0.0288512	0.17818	none
h1SMcG0001434	128.064	-0.0268681	0.329619	-0.0815127	0.935034	0.982815	none
h1SMcG0001439	695.694	0.0339575	0.19306	0.17589	0.86038	0.959001	none
h1SMcG0001440	455.109	0.204293	0.175304	1.16537	0.243871	0.597221	none
h1SMcG0001441	377.327	-0.562414	0.206324	-2.72588	0.0064131	0.0615087	none
h1SMcG0001443	277.866	-0.02443	0.20227	-0.120779	0.903866	0.972323	none
h1SMcG0001444	152.991	0.179856	0.298782	0.601965	0.547197	0.828906	none
h1SMcG0001447	1300.75	0.0834274	0.152634	0.546586	0.584663	0.848722	none
h1SMcG0001448	263.307	0.756556	0.284511	2.65915	0.00783391	0.0719716	none
h1SMcG0001449	502.617	-0.353934	0.206191	-1.71654	0.0860641	0.34561	none
h1SMcG0001450	904.053	0.216998	0.127207	1.70587	0.0880316	0.35036	none
h1SMcG0001452	8765.25	0.413468	0.085718	4.82359	1.41e-06	4.25886e-05	none
h1SMcG0001453	173.373	-0.107141	0.249057	-0.430184	0.667062	0.886511	none
h1SMcG0001454	360.735	0.0733352	0.227218	0.322753	0.746882	0.918883	none
h1SMcG0001455	98.4742	-0.0572639	0.347927	-0.164586	0.86927	0.961612	none
h1SMcG0001456	66.6194	0.0036191	0.531965	0.00680327	0.994572	0.999246	none
h1SMcG0001457	2033.46	-0.2416	0.0994262	-2.42995	0.0151011	0.114474	none
h1SMcG0001458	325.768	0.225881	0.244319	0.92453	0.355211	0.701608	none
h1SMcG0001466	1039.48	0.149324	0.117511	1.27073	0.203825	0.546681	none
h1SMcG0001473	116.131	-0.0577915	0.339131	-0.170411	0.864687	0.960367	none
h1SMcG0001474	51.5653	-0.237625	0.500435	-0.474837	0.634903	0.874144	none
h1SMcG0001475	1599	-0.25	0.108005	-2.31471	0.0206288	0.142745	none
h1SMcG0001477	271.96	0.110245	0.233353	0.472439	0.636613	0.874889	none
h1SMcG0001478	5828.81	0.472718	0.0915316	5.16454	2.41036e-07	8.15907e-06	none
h1SMcG0001479	382.362	-0.105495	0.180536	-0.584344	0.558989	0.835717	none
h1SMcG0001481	1582.36	-0.0870871	0.115876	-0.751557	0.452318	0.771935	none
h1SMcG0001482	291.656	0.668737	0.33669	1.98621	0.0470099	0.244165	none
h1SMcG0001483	49.0115	0.405698	0.456738	0.888251	0.374406	0.718105	none
h1SMcG0001485	2178.96	0.303182	0.102001	2.97233	0.00295548	0.0336719	none
h1SMcG0001486	38188.8	-0.0518729	0.0767683	-0.675707	0.499227	0.801764	none
h1SMcG0001487	571.328	0.242792	0.198964	1.22028	0.222357	0.570297	none
h1SMcG0001488	30079.8	-0.0495828	0.0855962	-0.579264	0.562411	0.837844	none
h1SMcG0001489	1012.08	0.0544146	0.144708	0.376029	0.706895	0.902665	none
h1SMcG0001492	1053.27	-0.491416	0.132012	-3.72252	0.000197243	0.00348244	none
h1SMcG0001495	51.1655	-0.637441	0.44153	-1.44371	0.148821	0.463338	none
h1SMcG0001496	164.303	-0.56204	0.278041	-2.02143	0.0432357	0.231104	none
h1SMcG0001497	1355.1	0.190149	0.130449	1.45765	0.144937	0.458143	none
h1SMcG0001498	1731.23	-0.148539	0.100971	-1.47112	0.14126	0.450849	none
h1SMcG0001500	4012.79	-0.0963767	0.0921247	-1.04615	0.29549	0.64995	none
h1SMcG0001501	963.234	-0.0502829	0.143689	-0.349943	0.726381	0.911249	none
h1SMcG0001506	1534.43	-0.183575	0.109494	-1.67657	0.0936262	0.360778	none
h1SMcG0001507	515.252	-0.265262	0.228179	-1.16252	0.245026	0.598036	none
h1SMcG0001508	475.399	-0.168504	0.223407	-0.754249	0.4507	0.77063	none
h1SMcG0001509	48.4412	-0.428573	3.20321	-0.133795	0.893565	0.968665	none
h1SMcG0001510	1154.32	0.109681	0.124923	0.87799	0.379949	0.721658	none
h1SMcG0001511	1080.63	0.338354	0.155247	2.17946	0.0292976	0.179806	none
h1SMcG0001512	1622.24	-0.297208	0.119591	-2.48521	0.0129476	0.102976	none
h1SMcG0001514	88.284	0.37288	0.411002	0.907246	0.364277	0.70966	none
h1SMcG0001516	79.9256	0.233664	0.489295	0.477552	0.632969	0.873214	none
h1SMcG0001520	34.3566	0.379807	0.62385	0.608811	0.54265	0.827092	none
h1SMcG0001522	887.57	0.181722	0.141179	1.28718	0.198033	0.537906	none
h1SMcG0001523	710.779	0.0551593	0.15989	0.344984	0.730107	0.912308	none
h1SMcG0001524	1682.88	0.0623239	0.111083	0.561057	0.574759	0.843308	none
h1SMcG0001526	105.681	1.35043	1.19182	1.13308	0.257182	0.61218	none
h1SMcG0001528	65.1827	-1.13399	1.77662	-0.638283	0.523289	0.816163	none
h1SMcG0001529	1347.45	0.422126	0.154278	2.73614	0.0062165	0.0601521	none
h1SMcG0001530	347.639	-0.139726	0.220046	-0.634988	0.525436	0.817554	none
h1SMcG0001531	1572.81	0.32169	0.12147	2.6483	0.00808978	0.0736673	none
h1SMcG0001532	35.8934	0.22771	1.5227	0.149544	0.881125	0.965137	none
h1SMcG0001533	151.699	-0.501666	0.31955	-1.56991	0.116436	0.406498	none
h1SMcG0001534	438.715	-0.150156	0.177302	-0.846897	0.397052	0.733771	none
h1SMcG0001537	28.9983	-0.908485	0.669723	-1.35651	0.174938	0.504859	none
h1SMcG0001538	30.9427	0.86975	0.556728	1.56225	0.118228	0.409812	none
h1SMcG0001541	604.73	-0.0529799	0.177603	-0.298305	0.765471	0.92694	none
h1SMcG0001543	2638.87	0.294964	0.120408	2.4497	0.0142974	0.110295	none
h1SMcG0001544	123.032	0.441058	0.359224	1.22781	0.219519	0.567143	none
h1SMcG0001547	1390.56	-0.166011	0.121353	-1.368	0.171312	0.499905	none
h1SMcG0001548	612.047	0.012768	0.143638	0.0888896	0.92917	0.980586	none
h1SMcG0001551	486.984	0.483104	0.202185	2.38941	0.0168753	0.124087	none
h1SMcG0001552	428.615	-0.0342071	0.175859	-0.194515	0.845773	0.953726	none
h1SMcG0001553	14453.6	-0.137781	0.0801174	-1.71974	0.0854806	0.344749	none
h1SMcG0001554	269.727	-0.741353	0.21382	-3.46719	0.000525929	0.00804172	none
h1SMcG0001556	1748.8	0.335275	0.145945	2.29727	0.0216033	0.14727	none
h1SMcG0001557	2046.46	-0.845906	0.150852	-5.60754	2.05227e-08	8.18949e-07	none
h1SMcG0001558	297.674	-4.2867	0.286912	-14.9408	1.78774e-50	6.15767e-48	DEG
h1SMcG0001559	119.757	-1.31307	0.324948	-4.04086	5.32556e-05	0.00111112	DEG
h1SMcG0001560	676.088	-0.0142089	0.148663	-0.0955777	0.923856	0.97831	none
h1SMcG0001563	4423.05	0.947198	0.152703	6.20286	5.54455e-10	2.68118e-08	none
h1SMcG0001564	350.981	0.702114	0.217074	3.23444	0.00121882	0.0165142	none
h1SMcG0001565	95.7098	1.2315	0.462919	2.66029	0.00780743	0.0717955	DEG
h1SMcG0001569	356.411	0.369115	0.234542	1.57377	0.115541	0.405106	none
h1SMcG0001572	2004.23	0.155135	0.111263	1.39431	0.163225	0.487605	none
h1SMcG0001573	229.377	0.555707	0.271619	2.0459	0.0407658	0.222383	none
h1SMcG0001574	4606.52	0.123784	0.100036	1.23739	0.215941	0.56142	none
h1SMcG0001575	93.8993	-1.12265	0.370497	-3.03012	0.00244457	0.0290347	DEG
h1SMcG0001577	112.928	0.690842	0.335818	2.05719	0.0396682	0.21932	none
h1SMcG0001581	436.567	0.380477	0.192018	1.98147	0.0475391	0.245485	none
h1SMcG0001582	241.771	-0.369607	0.223079	-1.65685	0.0975507	0.369376	none
h1SMcG0001584	148.683	0.0771053	0.272907	0.282534	0.777534	0.930945	none
h1SMcG0001585	1595.58	0.205511	0.119741	1.7163	0.0861079	0.345646	none
h1SMcG0001587	1046.34	0.509893	0.210736	2.41958	0.0155385	0.117026	none
h1SMcG0001589	164.557	0.0729214	0.274804	0.265357	0.790734	0.93481	none
h1SMcG0001590	647.001	0.160269	0.143141	1.11965	0.262862	0.618945	none
h1SMcG0001591	25.3587	-1.88547	0.769426	-2.45048	0.0142665	0.110133	none
h1SMcG0001592	416.782	-0.167049	0.193829	-0.861837	0.388777	0.727809	none
h1SMcG0001594	127.612	-0.0328037	0.325272	-0.10085	0.91967	0.976696	none
h1SMcG0001596	88.8674	0.330735	0.487679	0.678181	0.497657	0.800729	none
h1SMcG0001597	546.331	1.2947	0.185334	6.98576	2.83312e-12	1.701e-10	DEG
h1SMcG0001598	81.0814	0.882389	0.530971	1.66184	0.0965449	0.367472	none
h1SMcG0001599	989.012	0.182672	0.124008	1.47306	0.140734	0.450006	none
h1SMcG0001600	40.8	0.366356	0.590534	0.620381	0.535007	0.823375	none
h1SMcG0001601	346.806	-0.0565628	0.243022	-0.232747	0.815958	0.941283	none
h1SMcG0001604	101.641	-0.871324	0.338799	-2.5718	0.010117	0.0863973	none
h1SMcG0001605	46.0736	0.263075	0.599931	0.438508	0.661018	0.883955	none
h1SMcG0001606	4612.85	-0.218051	0.110448	-1.97424	0.0483543	0.247353	none
h1SMcG0001607	1288.07	0.322649	0.128619	2.50856	0.0121223	0.0986572	none
h1SMcG0001608	2477.01	0.410104	0.144058	2.84679	0.00441618	0.0456571	none
h1SMcG0001609	72.7017	0.21837	0.453687	0.481324	0.630286	0.871439	none
h1SMcG0001610	27.5658	-0.261925	0.718717	-0.364435	0.715534	0.906053	none
h1SMcG0001612	1475.95	0.799941	0.192603	4.15332	3.27692e-05	0.000722063	none
h1SMcG0001613	34.0779	-0.290067	0.578135	-0.501728	0.615859	0.86447	none
h1SMcG0001619	2050.58	-0.164916	0.184971	-0.891577	0.37262	0.715886	none
h1SMcG0001620	88.4559	-0.429122	0.443133	-0.968381	0.332854	0.681881	none
h1SMcG0001621	27.7261	-1.18471	0.762436	-1.55385	0.12022	0.413287	none
h1SMcG0001622	53.7538	1.34044	0.600375	2.23268	0.0255701	0.165355	none
h1SMcG0001623	2292.92	0.673505	0.105687	6.37261	1.85836e-10	9.40458e-09	none
h1SMcG0001624	140.91	0.546284	0.353023	1.54745	0.121756	0.41651	none
h1SMcG0001625	438.371	0.107855	0.203617	0.529697	0.596322	0.854129	none
h1SMcG0001627	460.237	-0.154944	0.199617	-0.776206	0.437627	0.76306	none
h1SMcG0001628	60.7991	-0.369093	0.38996	-0.946489	0.343899	0.692341	none
h1SMcG0001630	770.352	-0.0816314	0.145707	-0.560242	0.575314	0.843677	none
h1SMcG0001631	8544.51	0.0456417	0.0998451	0.457125	0.647581	0.879596	none
h1SMcG0001632	1080.8	-0.0243909	0.122146	-0.199686	0.841726	0.95278	none
h1SMcG0001633	1465.13	0.012507	0.123112	0.10159	0.919082	0.976696	none
h1SMcG0001634	914.083	0.150002	0.158982	0.943518	0.345416	0.693419	none
h1SMcG0001635	919.498	-0.157106	0.140577	-1.11758	0.263748	0.620065	none
h1SMcG0001638	1475.41	-0.0410744	0.130191	-0.315492	0.752388	0.921508	none
h1SMcG0001639	936.219	0.411753	0.126117	3.26485	0.00109522	0.0152176	none
h1SMcG0001640	283.476	0.242893	0.241774	1.00463	0.315077	0.667015	none
h1SMcG0001641	249.551	0.0387006	0.24924	0.155274	0.876605	0.963832	none
h1SMcG0001643	4004.58	0.123652	0.0856298	1.44403	0.148731	0.463269	none
h1SMcG0001644	40.3249	-0.512761	0.637198	-0.804713	0.420986	0.750306	none
h1SMcG0001645	63.4695	-0.399242	0.496375	-0.804314	0.421216	0.750497	none
h1SMcG0001646	84.6289	0.615077	0.363758	1.69089	0.090857	0.355752	none
h1SMcG0001647	287.573	0.144377	0.247454	0.583452	0.559589	0.835977	none
h1SMcG0001649	869.342	0.386283	0.128224	3.01256	0.00259051	0.030473	none
h1SMcG0001650	113.141	0.205064	0.363377	0.56433	0.57253	0.842173	none
h1SMcG0001652	547.987	-0.405616	0.156419	-2.59313	0.00951069	0.082475	none
h1SMcG0001653	709.624	-0.0274204	0.168787	-0.162456	0.870947	0.962094	none
h1SMcG0001654	17929.6	-0.115626	0.0863719	-1.3387	0.180668	0.512403	none
h1SMcG0001655	516.408	0.111613	0.20401	0.547096	0.584313	0.84857	none
h1SMcG0001658	1665.18	0.143499	0.105061	1.36586	0.171982	0.500569	none
h1SMcG0001660	524.21	0.0246543	0.148413	0.16612	0.868063	0.96124	none
h1SMcG0001661	1695.06	-0.280642	0.111851	-2.50907	0.0121048	0.0986116	none
h1SMcG0001662	462.153	-0.345601	0.187608	-1.84215	0.0654532	0.297121	none
h1SMcG0001663	1245.4	-0.252057	0.120544	-2.09099	0.0365286	0.206785	none
h1SMcG0001664	518.058	-0.000607524	0.169611	-0.00358186	0.997142	0.999636	none
h1SMcG0001665	2247.57	0.395988	0.316099	1.25273	0.210303	0.555197	none
h1SMcG0001668	978.455	-0.0892862	0.119766	-0.745505	0.455966	0.773712	none
h1SMcG0001669	6671.58	-0.0703871	0.105998	-0.664043	0.506663	0.806412	none
h1SMcG0001670	13298.9	0.153885	0.106704	1.44216	0.149256	0.464323	none
h1SMcG0001671	198.662	0.355775	0.256345	1.38787	0.165176	0.490855	none
h1SMcG0001672	79.108	-0.149034	0.423232	-0.352134	0.724738	0.910409	none
h1SMcG0001673	277.461	-0.258161	0.229408	-1.12534	0.260446	0.615991	none
h1SMcG0001674	77.8736	0.146981	0.38918	0.377669	0.705676	0.902374	none
h1SMcG0001675	275.462	0.492876	0.223992	2.20042	0.0277773	0.173876	none
h1SMcG0001676	28.069	-2.06654	0.915319	-2.25773	0.0239625	0.158403	none
h1SMcG0001677	317.782	0.504052	0.236884	2.12784	0.0333502	0.195227	none
h1SMcG0001680	198.26	0.316775	0.272459	1.16265	0.244971	0.598036	none
h1SMcG0001681	342.131	0.439725	0.19499	2.25511	0.0241263	0.159057	none
h1SMcG0001682	3677.94	0.40772	0.146449	2.78403	0.00536877	0.0538056	none
h1SMcG0001683	2089.51	-0.0317791	0.124752	-0.254739	0.798925	0.936764	none
h1SMcG0001684	4830.95	0.176553	0.104724	1.68588	0.0918187	0.357319	none
h1SMcG0001685	342.327	-0.196499	0.265953	-0.738847	0.46	0.776663	none
h1SMcG0001689	101.035	0.0632942	0.364478	0.173657	0.862135	0.959524	none
h1SMcG0001690	258.123	-0.272076	0.23433	-1.16108	0.245608	0.598678	none
h1SMcG0001691	115.843	-0.0692847	0.357927	-0.193572	0.846511	0.953776	none
h1SMcG0001692	173.126	0.114278	0.305786	0.373719	0.708614	0.903463	none
h1SMcG0001693	201.554	0.150758	0.237169	0.635657	0.525	0.817264	none
h1SMcG0001694	55.69	-0.0894572	0.40991	-0.218236	0.827245	0.947125	none
h1SMcG0001697	99.4685	0.138565	0.36796	0.376576	0.706488	0.902563	none
h1SMcG0001698	118.533	-0.103109	0.319016	-0.32321	0.746536	0.918883	none
h1SMcG0001699	162.569	-0.274699	0.305114	-0.900316	0.367952	0.712497	none
h1SMcG0001700	70.9905	-0.162784	0.396034	-0.411036	0.681046	0.892768	none
h1SMcG0001702	3107.52	0.0687242	0.101636	0.676177	0.498928	0.801764	none
h1SMcG0001703	787.5	0.321944	0.145141	2.21815	0.0265448	0.169418	none
h1SMcG0001704	177.849	0.191255	0.28626	0.668116	0.50406	0.805028	none
h1SMcG0001706	483.591	0.21007	0.169141	1.24198	0.214244	0.560065	none
h1SMcG0001709	96.1077	-0.677949	0.357441	-1.89667	0.057871	0.276432	none
h1SMcG0001710	6744.48	0.398363	0.244497	1.62932	0.103246	0.380915	none
h1SMcG0001711	176.457	0.0185065	0.326386	0.0567013	0.954783	0.988461	none
h1SMcG0001712	852.734	-0.270433	0.151469	-1.7854	0.0741961	0.317986	none
h1SMcG0001713	33.4247	-0.0610606	0.635879	-0.0960256	0.9235	0.978237	none
h1SMcG0001714	287.892	0.0891278	0.196687	0.453145	0.650445	0.880216	none
h1SMcG0001715	1894.36	0.195767	0.097372	2.01051	0.0443775	0.235095	none
h1SMcG0001717	615.885	-0.207647	0.168365	-1.23331	0.217459	0.563836	none
h1SMcG0001718	492.205	0.120683	0.163711	0.737173	0.461017	0.77702	none
h1SMcG0001719	2848.74	-0.150193	0.0956675	-1.56995	0.116428	0.406498	none
h1SMcG0001720	85.4192	0.042526	0.359932	0.11815	0.905949	0.973077	none
h1SMcG0001721	60.9835	0.821613	0.484695	1.69511	0.0900541	0.354386	none
h1SMcG0001722	472.763	0.142396	0.175493	0.811406	0.417132	0.747564	none
h1SMcG0001723	1356.58	0.074607	0.143292	0.520666	0.6026	0.857431	none
h1SMcG0001724	54.8667	-0.321878	0.549591	-0.585669	0.558098	0.835021	none
h1SMcG0001725	301.119	-0.201387	0.197951	-1.01735	0.308985	0.660578	none
h1SMcG0001726	28.8912	-1.44234	0.75043	-1.92201	0.054604	0.267042	none
h1SMcG0001728	378.14	0.215173	0.195392	1.10124	0.270793	0.625279	none
h1SMcG0001729	144.085	0.322996	0.270639	1.19345	0.232691	0.583263	none
h1SMcG0001732	85.1034	0.274994	0.394044	0.697877	0.485254	0.793189	none
h1SMcG0001734	36.9357	0.132035	0.6386	0.206757	0.8362	0.950339	none
h1SMcG0001735	39.7543	-1.05681	0.623116	-1.69601	0.0898838	0.353902	none
h1SMcG0001736	149.8	-0.194264	0.25948	-0.748667	0.454058	0.772386	none
h1SMcG0001737	40.4675	-0.134527	0.548813	-0.245123	0.806361	0.938527	none
h1SMcG0001738	855.62	-0.240337	0.191529	-1.25483	0.209539	0.554881	none
h1SMcG0001739	2611.49	-0.257992	0.130194	-1.9816	0.0475242	0.245476	none
h1SMcG0001740	2489.31	-0.21857	0.094749	-2.30684	0.021064	0.144959	none
h1SMcG0001741	78.4471	-0.644028	0.486319	-1.32429	0.185407	0.517778	none
h1SMcG0001742	1174.55	0.0804628	0.117302	0.685943	0.492749	0.797276	none
h1SMcG0001744	25.5718	1.15624	0.624768	1.85067	0.0642176	0.293748	none
h1SMcG0001747	127.621	0.0390047	0.395845	0.0985354	0.921507	0.977259	none
h1SMcG0001748	2165.51	0.0655762	0.108191	0.606118	0.544437	0.82809	none
h1SMcG0001750	9368.74	-0.0983316	0.0861688	-1.14115	0.253807	0.608457	none
h1SMcG0001751	734.001	0.506106	0.192235	2.63275	0.00846964	0.0760423	none
h1SMcG0001756	214.13	0.0675125	0.23587	0.286227	0.774704	0.930147	none
h1SMcG0001757	1007.59	-0.260196	0.148256	-1.75505	0.0792512	0.329998	none
h1SMcG0001759	3092.53	0.284605	0.144865	1.96463	0.0494573	0.250874	none
h1SMcG0001761	210.882	-0.156552	0.275982	-0.567254	0.570542	0.84133	none
h1SMcG0001765	624.365	-0.171418	0.157459	-1.08865	0.276308	0.629395	none
h1SMcG0001766	86.7518	0.00999413	0.353397	0.0282802	0.977439	0.994212	none
h1SMcG0001768	158.649	0.446634	0.408001	1.09469	0.273654	0.627722	none
h1SMcG0001771	1898.62	0.233154	0.136568	1.70723	0.087779	0.349922	none
h1SMcG0001772	1707.27	0.0533259	0.142518	0.37417	0.708278	0.903314	none
h1SMcG0001773	994.506	0.141263	0.145776	0.969044	0.332523	0.681881	none
h1SMcG0001775	4567.86	-0.134456	0.10485	-1.28237	0.199713	0.540202	none
h1SMcG0001776	526.336	-0.365245	0.17385	-2.10092	0.0356483	0.204704	none
h1SMcG0001778	4821.35	-0.062471	0.0846183	-0.738269	0.460351	0.776723	none
h1SMcG0001779	25.931	-0.108848	0.713374	-0.152582	0.878728	0.964383	none
h1SMcG0001782	421.899	0.24906	0.165594	1.50404	0.132571	0.436048	none
h1SMcG0001783	654.713	0.302992	0.180772	1.6761	0.0937177	0.360989	none
h1SMcG0001784	371.569	-0.0860827	0.178665	-0.48181	0.629941	0.871145	none
h1SMcG0001785	1002.06	-0.334746	0.122403	-2.73478	0.00624217	0.0603224	none
h1SMcG0001787	1443.4	0.0114016	0.140117	0.0813719	0.935146	0.982815	none
h1SMcG0001788	877.972	0.162333	0.134611	1.20594	0.227841	0.577037	none
h1SMcG0001790	122.959	0.445665	0.511767	0.870836	0.383844	0.724456	none
h1SMcG0001791	119.675	-0.152591	0.34246	-0.445573	0.655906	0.882355	none
h1SMcG0001793	286.512	-0.401974	0.254415	-1.57999	0.114108	0.402398	none
h1SMcG0001794	87.4431	0.304387	0.445573	0.683137	0.49452	0.798759	none
h1SMcG0001796	616.853	-0.196946	0.199507	-0.98716	0.323564	0.675252	none
h1SMcG0001797	4129.15	0.381402	0.159364	2.39327	0.0166991	0.123278	none
h1SMcG0001798	75.8063	-0.000741695	0.405964	-0.001827	0.998542	0.999936	none
h1SMcG0001801	329.071	0.0293448	0.212587	0.138037	0.890211	0.967504	none
h1SMcG0001802	131.765	0.376171	0.283365	1.32751	0.18434	0.516429	none
h1SMcG0001803	1400.58	0.260216	0.152394	1.70752	0.0877247	0.349848	none
h1SMcG0001804	433.599	0.404619	0.211483	1.91324	0.055717	0.269797	none
h1SMcG0001805	491.767	0.0961355	0.158811	0.605346	0.544949	0.82809	none
h1SMcG0001806	1169.87	0.260604	0.146177	1.7828	0.0746186	0.318822	none
h1SMcG0001807	1455.4	-0.156816	0.130017	-1.20612	0.227772	0.577012	none
h1SMcG0001808	96.2922	0.459449	0.456972	1.00542	0.314694	0.666614	none
h1SMcG0001811	10597.9	-1.1708	0.126738	-9.23791	2.5136e-20	2.71152e-18	DEG
h1SMcG0001812	842.894	0.7606	0.22433	3.39054	0.000697552	0.0103515	none
h1SMcG0001813	1322.74	0.273253	0.11888	2.29855	0.0215304	0.146977	none
h1SMcG0001814	83.9798	-0.112211	0.385846	-0.290819	0.77119	0.928888	none
h1SMcG0001815	332.823	-0.348743	0.180752	-1.9294	0.0536808	0.264205	none
h1SMcG0001816	8716.47	0.198999	0.0968444	2.05483	0.0398953	0.219833	none
h1SMcG0001820	649.67	0.0182637	0.168477	0.108405	0.913675	0.975093	none
h1SMcG0001822	1029.08	0.0113185	0.138484	0.0817317	0.93486	0.982815	none
h1SMcG0001823	911.922	-0.300701	0.162241	-1.85342	0.0638224	0.29285	none
h1SMcG0001825	409.807	-0.325734	0.206563	-1.57692	0.114813	0.40382	none
h1SMcG0001826	34.0622	0.186488	0.641495	0.290709	0.771274	0.928888	none
h1SMcG0001827	1575.52	-0.189565	0.123757	-1.53175	0.125584	0.423932	none
h1SMcG0001828	311.1	0.0888874	0.205882	0.43174	0.66593	0.886049	none
h1SMcG0001829	980.748	0.0914422	0.140755	0.649655	0.515915	0.811888	none
h1SMcG0001832	341.995	-0.00380104	0.216309	-0.0175723	0.98598	0.995615	none
h1SMcG0001835	688.345	0.306762	0.164529	1.86449	0.0622526	0.288801	none
h1SMcG0001836	2490.33	0.198186	0.109646	1.80751	0.0706833	0.310171	none
h1SMcG0001837	261.446	-0.259328	0.228612	-1.13436	0.256644	0.611675	none
h1SMcG0001838	1710.13	-0.154078	0.13693	-1.12523	0.260492	0.616025	none
h1SMcG0001840	970.162	-0.459855	0.152848	-3.00858	0.00262471	0.0307665	none
h1SMcG0001843	3765.08	-0.247654	0.0951862	-2.60178	0.009274	0.0809229	none
h1SMcG0001844	890.76	-0.0144758	0.138371	-0.104615	0.916681	0.976389	none
h1SMcG0001845	401.075	-0.197962	0.192688	-1.02737	0.304247	0.656404	none
h1SMcG0001846	2711.91	0.147608	0.0901126	1.63804	0.101413	0.377018	none
h1SMcG0001847	163.393	-0.433323	0.291439	-1.48684	0.137057	0.444226	none
h1SMcG0001848	138.276	0.456584	0.299994	1.52198	0.128015	0.428164	none
h1SMcG0001852	843.619	-0.0503319	0.128784	-0.390825	0.695926	0.898972	none
h1SMcG0001853	1509.61	-0.0289194	0.116026	-0.249249	0.803168	0.937764	none
h1SMcG0001854	411.355	0.128819	0.214141	0.601563	0.547465	0.829067	none
h1SMcG0001855	3694.28	0.0602063	0.0976934	0.616278	0.537711	0.82482	none
h1SMcG0001856	640.781	-0.0127458	0.189611	-0.067221	0.946406	0.986433	none
h1SMcG0001857	4493.75	0.249844	0.0828968	3.01392	0.002579	0.0303558	none
h1SMcG0001859	3175.85	0.44621	0.137827	3.23747	0.00120596	0.0163893	none
h1SMcG0001861	67.8613	1.31494	2.32704	0.565071	0.572025	0.841999	none
h1SMcG0001862	152.169	0.0821679	0.342399	0.239977	0.810348	0.93932	none
h1SMcG0001863	1080.89	0.191509	0.22114	0.866006	0.386487	0.726008	none
h1SMcG0001865	256.631	0.106075	0.224244	0.473033	0.63619	0.874865	none
h1SMcG0001866	2195.39	0.285091	0.112809	2.52721	0.0114974	0.0951238	none
h1SMcG0001867	9705.1	-0.098213	0.0885978	-1.10853	0.267635	0.622606	none
h1SMcG0001869	270.893	0.389908	0.262215	1.48698	0.137021	0.444226	none
h1SMcG0001870	302.438	0.128096	0.222905	0.574667	0.565516	0.839175	none
h1SMcG0001874	97.9935	-0.184113	0.308893	-0.596041	0.551148	0.830699	none
h1SMcG0001878	36.9504	1.55822	0.561482	2.7752	0.0055168	0.0549246	DEG
h1SMcG0001881	183.618	0.320742	0.251762	1.27399	0.202667	0.544886	none
h1SMcG0001882	387.324	0.179304	0.195807	0.915718	0.359815	0.705298	none
h1SMcG0001884	884.602	0.0674935	0.147933	0.456245	0.648214	0.879638	none
h1SMcG0001885	69.3179	-0.176001	0.426437	-0.412726	0.679808	0.89185	none
h1SMcG0001887	1691.5	-0.34661	0.135891	-2.55065	0.0107521	0.0905603	none
h1SMcG0001888	2377.54	0.300336	0.0893021	3.36315	0.000770585	0.01128	none
h1SMcG0001889	499.633	0.200886	0.16086	1.24882	0.211731	0.557077	none
h1SMcG0001890	886.96	-1.09675	0.174376	-6.28957	3.18343e-10	1.57036e-08	DEG
h1SMcG0001891	1496.38	-0.120105	0.105914	-1.13399	0.256801	0.611885	none
h1SMcG0001892	361.237	0.209157	0.196357	1.06519	0.28679	0.641001	none
h1SMcG0001893	324.413	0.00664883	0.204849	0.0324573	0.974107	0.993901	none
h1SMcG0001894	255.689	-0.521437	0.293865	-1.77441	0.0759957	0.322182	none
h1SMcG0001895	158.858	0.142913	0.273898	0.521776	0.601826	0.856847	none
h1SMcG0001896	436.061	0.0678969	0.19013	0.357108	0.721011	0.908425	none
h1SMcG0001897	147.538	0.640882	0.40196	1.59439	0.110849	0.396308	none
h1SMcG0001898	17030.3	-0.109607	0.104441	-1.04946	0.293965	0.648525	none
h1SMcG0001900	697.147	-0.180664	0.155852	-1.1592	0.246375	0.599763	none
h1SMcG0001901	80.323	-0.227953	0.454074	-0.502017	0.615656	0.86447	none
h1SMcG0001902	2583.63	-0.541072	0.117957	-4.58704	4.49572e-06	0.000120745	none
h1SMcG0001903	335.582	0.332981	0.221015	1.5066	0.131913	0.434975	none
h1SMcG0001905	32.3617	0.529986	0.666061	0.795703	0.426205	0.754173	none
h1SMcG0001911	654.178	-0.178737	0.150028	-1.19136	0.233512	0.584092	none
h1SMcG0001915	15489.7	0.136686	0.0872713	1.56622	0.117298	0.407668	none
h1SMcG0001916	1156.19	0.135823	0.110622	1.22782	0.219516	0.567143	none
h1SMcG0001917	33.4451	4.98755	3.47554	1.43504	0.151275	0.468008	none
h1SMcG0001920	321.663	-0.0655985	0.207351	-0.316364	0.751726	0.921321	none
h1SMcG0001921	618.75	0.47909	0.158286	3.02673	0.00247212	0.0293264	none
h1SMcG0001923	33.1802	-0.272078	0.635351	-0.428233	0.668481	0.886959	none
h1SMcG0001924	7233.04	0.0430313	0.0906108	0.474903	0.634856	0.874144	none
h1SMcG0001926	335.457	-0.454633	0.257183	-1.76775	0.0771035	0.324892	none
h1SMcG0001927	1220.13	0.196362	0.159301	1.23264	0.217709	0.564112	none
h1SMcG0001928	474.251	0.321112	0.181266	1.7715	0.0764781	0.323252	none
h1SMcG0001929	205.546	0.703201	0.338916	2.07485	0.0380005	0.212433	none
h1SMcG0001931	1680.21	0.107914	0.102548	1.05233	0.29265	0.647245	none
h1SMcG0001932	97.9825	-1.19343	0.411102	-2.90299	0.00369616	0.0400801	DEG
h1SMcG0001934	28.5729	1.52428	0.860421	1.77155	0.0764698	0.323252	none
h1SMcG0001935	712.074	-0.0779673	0.153159	-0.50906	0.61071	0.861913	none
h1SMcG0001936	1631.58	-0.0475015	0.135624	-0.350243	0.726156	0.911154	none
h1SMcG0001938	844.595	0.0141058	0.172933	0.0815678	0.93499	0.982815	none
h1SMcG0001939	3113.09	-0.220575	0.0959215	-2.29954	0.0214743	0.146747	none
h1SMcG0001940	3617.76	0.203407	0.0872783	2.33056	0.0197766	0.138691	none
h1SMcG0001941	2655.7	0.00377634	0.110029	0.0343213	0.972621	0.993366	none
h1SMcG0001943	69.4643	0.360379	0.419658	0.858745	0.390481	0.72957	none
h1SMcG0001944	3054.77	-0.0320498	0.115967	-0.27637	0.782264	0.932308	none
h1SMcG0001945	8760	-0.310308	0.104682	-2.96429	0.00303382	0.0344095	none
h1SMcG0001946	647.482	-0.107696	0.1442	-0.746849	0.455154	0.77335	none
h1SMcG0001947	83.9116	0.462806	0.412192	1.12279	0.261526	0.617151	none
h1SMcG0001948	3550.9	-0.307873	0.106499	-2.89084	0.00384209	0.041197	none
h1SMcG0001949	2346.01	0.0428253	0.0960926	0.445667	0.655838	0.882355	none
h1SMcG0001950	269.653	-0.00800325	0.234532	-0.0341244	0.972778	0.993379	none
h1SMcG0001951	2989.71	-0.164397	0.10858	-1.51406	0.130009	0.431453	none
h1SMcG0001953	1692.06	0.0882677	0.118619	0.744126	0.4568	0.774336	none
h1SMcG0001955	715.099	-0.0385331	0.134906	-0.285629	0.775163	0.930641	none
h1SMcG0001956	1386.89	0.213103	0.133126	1.60076	0.10943	0.393799	none
h1SMcG0001958	1356.64	0.0720276	0.110159	0.653849	0.513209	0.810541	none
h1SMcG0001959	128.185	-0.185032	0.36911	-0.501292	0.616166	0.864608	none
h1SMcG0001961	221.033	0.136726	0.229333	0.596191	0.551048	0.830612	none
h1SMcG0001962	255.548	0.309203	0.232676	1.3289	0.183881	0.515954	none
h1SMcG0001963	5926.54	-0.128901	0.0970366	-1.32838	0.184054	0.516136	none
h1SMcG0001964	119.381	0.744627	0.341818	2.17843	0.0293739	0.179872	none
h1SMcG0001965	64.4662	-0.63749	0.484693	-1.31524	0.188428	0.522145	none
h1SMcG0001966	236.798	-0.0640029	0.230458	-0.277721	0.781227	0.931837	none
h1SMcG0001967	473.984	0.241045	0.208446	1.15639	0.247523	0.600991	none
h1SMcG0001968	682.327	-1.40639	0.13621	-10.3252	5.42283e-25	7.55082e-23	DEG
h1SMcG0001972	437.111	-0.127141	0.168854	-0.752963	0.451472	0.771405	none
h1SMcG0001973	12775.4	-0.0812926	0.104267	-0.77966	0.435591	0.761865	none
h1SMcG0001974	823.792	-0.0685745	0.147994	-0.463359	0.643107	0.878522	none
h1SMcG0001975	842.585	0.112316	0.152088	0.738494	0.460215	0.776723	none
h1SMcG0001978	115.214	0.121326	0.294937	0.411363	0.680806	0.892607	none
h1SMcG0001979	939.087	0.00715537	0.128483	0.0556913	0.955588	0.988621	none
h1SMcG0001980	6776.79	-0.192034	0.0931386	-2.06181	0.0392259	0.21761	none
h1SMcG0001982	6840.8	-0.115696	0.102349	-1.13041	0.258305	0.613293	none
h1SMcG0001983	4864.11	0.134884	0.0915045	1.47407	0.140463	0.449503	none
h1SMcG0001984	81.9163	-0.102862	0.480601	-0.214028	0.830525	0.948273	none
h1SMcG0001988	159.956	0.583391	0.295495	1.97428	0.0483498	0.247353	none
h1SMcG0001989	973.347	0.891622	0.153769	5.79844	6.69366e-09	2.86936e-07	none
h1SMcG0001991	493.772	-0.330448	0.181078	-1.82489	0.0680169	0.303978	none
h1SMcG0001993	2073.38	0.425322	0.113875	3.73499	0.000187726	0.00335057	none
h1SMcG0001994	1406.67	0.0186284	0.129996	0.1433	0.886054	0.966331	none
h1SMcG0001995	950.716	0.264195	0.131342	2.0115	0.0442728	0.234745	none
h1SMcG0001996	40.2772	-0.365645	0.508823	-0.718609	0.472382	0.784559	none
h1SMcG0001997	1435.31	0.277137	0.135389	2.04696	0.0406618	0.222014	none
h1SMcG0001998	44.5054	-0.531548	0.516926	-1.02829	0.303815	0.655813	none
h1SMcG0001999	2557.23	0.0498039	0.127226	0.391462	0.695456	0.898755	none
h1SMcG0002001	686.695	0.321116	0.14312	2.24368	0.0248529	0.162267	none
h1SMcG0002002	38.3492	1.18101	0.639394	1.84708	0.0647361	0.295367	none
h1SMcG0002003	1905.28	0.311814	0.146568	2.12743	0.0333844	0.195303	none
h1SMcG0002004	228.501	0.0230867	0.264715	0.0872135	0.930502	0.980889	none
h1SMcG0002005	3602.78	0.157702	0.0975992	1.61582	0.106134	0.386747	none
h1SMcG0002006	276.878	0.769782	0.267337	2.87945	0.00398373	0.0423228	none
h1SMcG0002007	1709.71	0.375546	0.123806	3.03335	0.00241856	0.0287431	none
h1SMcG0002009	465.687	-0.236112	0.192688	-1.22536	0.220439	0.568518	none
h1SMcG0002010	133.022	-0.151893	0.330905	-0.459024	0.646217	0.879356	none
h1SMcG0002011	91.1846	0.612501	0.906895	0.675382	0.499433	0.801764	none
h1SMcG0002012	139.636	-0.31812	0.288475	-1.10276	0.270129	0.624745	none
h1SMcG0002014	6914.48	0.160832	0.0931033	1.72746	0.084085	0.341536	none
h1SMcG0002016	6627.26	0.430221	0.267701	1.60709	0.108034	0.3909	none
h1SMcG0002017	805.19	0.174698	0.165031	1.05858	0.289793	0.644119	none
h1SMcG0002018	592.776	-0.239619	0.174427	-1.37375	0.169519	0.497409	none
h1SMcG0002019	2351.32	0.355523	0.169575	2.09655	0.0360333	0.205473	none
h1SMcG0002021	98.8813	-0.194859	0.345803	-0.563498	0.573096	0.84247	none
h1SMcG0002022	1723.02	0.20893	0.142853	1.46255	0.143591	0.455288	none
h1SMcG0002023	327.482	0.00873738	0.200479	0.0435826	0.965237	0.991588	none
h1SMcG0002024	286.874	-0.306875	0.223668	-1.37201	0.17006	0.498253	none
h1SMcG0002026	1013.04	0.362058	0.139766	2.59046	0.00958481	0.0830078	none
h1SMcG0002027	4014.78	0.910995	0.0954067	9.54855	1.3153e-21	1.5371e-19	none
h1SMcG0002028	1367.76	0.291209	0.125093	2.32793	0.0199156	0.139445	none
h1SMcG0002029	171.501	0.122688	0.246861	0.496992	0.619195	0.865859	none
h1SMcG0002030	1437.81	-0.0533147	0.120873	-0.441078	0.659156	0.883515	none
h1SMcG0002034	1872.71	0.237082	0.107663	2.20208	0.0276595	0.173329	none
h1SMcG0002035	172.328	0.369338	0.290283	1.27234	0.203253	0.545742	none
h1SMcG0002037	847.145	-0.19722	0.139057	-1.41827	0.156113	0.476461	none
h1SMcG0002038	3059.75	0.352237	0.106722	3.3005	0.000965115	0.0136305	none
h1SMcG0002039	717.518	0.31757	0.143356	2.21526	0.0267425	0.169871	none
h1SMcG0002041	8317	-0.658139	0.0992946	-6.62815	3.39929e-11	1.85901e-09	none
h1SMcG0002042	93.9666	0.0128895	0.326849	0.0394357	0.968543	0.991989	none
h1SMcG0002043	209.727	-0.3265	0.303417	-1.07608	0.281893	0.635044	none
h1SMcG0002044	297.537	-0.219453	0.191613	-1.1453	0.252087	0.606224	none
h1SMcG0002047	3308.16	-0.107217	0.0997969	-1.07435	0.282664	0.635716	none
h1SMcG0002051	659.201	0.10439	0.14588	0.715589	0.474245	0.785446	none
h1SMcG0002052	29.5988	0.31943	0.605292	0.527729	0.597687	0.85456	none
h1SMcG0002053	912.445	-0.0492043	0.123639	-0.397966	0.690655	0.897285	none
h1SMcG0002054	271.936	-0.354881	0.197601	-1.79595	0.0725031	0.314355	none
h1SMcG0002055	3498.35	0.293872	0.0915315	3.21061	0.00132455	0.0176185	none
h1SMcG0002056	762.964	-0.271792	0.140547	-1.93382	0.0531354	0.262574	none
h1SMcG0002057	106.133	0.381356	0.345916	1.10245	0.270264	0.624807	none
h1SMcG0002058	161.642	-0.512303	0.311339	-1.64548	0.0998701	0.374771	none
h1SMcG0002059	5036.57	-0.0487021	0.100299	-0.485569	0.627273	0.869905	none
h1SMcG0002061	1122.17	0.302381	0.160801	1.88047	0.0600444	0.28209	none
h1SMcG0002062	513.161	-0.0311862	0.165124	-0.188865	0.850198	0.954928	none
h1SMcG0002063	71.1017	-0.29537	0.392987	-0.751602	0.452291	0.771935	none
h1SMcG0002064	398.826	-0.0574943	0.213208	-0.269663	0.787419	0.933627	none
h1SMcG0002065	3450.02	0.372131	0.112756	3.30033	0.000965721	0.0136305	none
h1SMcG0002066	199.336	-0.0691303	0.274429	-0.251906	0.801114	0.937302	none
h1SMcG0002071	967.474	0.00974794	0.14036	0.0694498	0.944632	0.985988	none
h1SMcG0002072	1021.13	0.291455	0.139696	2.08635	0.0369469	0.208361	none
h1SMcG0002073	179.236	0.236355	0.241151	0.980113	0.32703	0.67742	none
h1SMcG0002074	131.827	-0.0760295	0.307365	-0.247359	0.80463	0.938188	none
h1SMcG0002076	45.3444	0.389104	0.529727	0.734537	0.462622	0.778002	none
h1SMcG0002077	780.138	-0.0390693	0.162579	-0.240309	0.810091	0.939261	none
h1SMcG0002078	9742.51	0.046599	0.0838587	0.555684	0.578427	0.845468	none
h1SMcG0002079	801.452	-0.0635492	0.164508	-0.386299	0.699275	0.900841	none
h1SMcG0002080	310.486	0.0881752	0.203909	0.432425	0.665432	0.886049	none
h1SMcG0002081	616.989	0.320381	0.172581	1.8564	0.0633961	0.291916	none
h1SMcG0002084	397.719	-0.214343	0.19492	-1.09964	0.271487	0.625819	none
h1SMcG0002085	1691.49	-0.0749719	0.0995055	-0.753445	0.451183	0.771139	none
h1SMcG0002086	2307.36	0.722156	0.13057	5.53082	3.18744e-08	1.24165e-06	none
h1SMcG0002088	128.14	0.796875	0.30955	2.5743	0.0100443	0.0860212	none
h1SMcG0002090	143.66	-0.0930479	0.305911	-0.304167	0.761001	0.925524	none
h1SMcG0002091	1274.72	-0.00813036	0.125422	-0.0648241	0.948314	0.986659	none
h1SMcG0002093	1674.65	-0.0684005	0.131977	-0.518275	0.604266	0.857993	none
h1SMcG0002094	195.398	-4.2477e-05	0.249661	-0.000170138	0.999864	0.999998	none
h1SMcG0002095	2434.63	-0.115435	0.106174	-1.08722	0.276939	0.629574	none
h1SMcG0002096	25.9068	0.219663	0.655966	0.33487	0.737723	0.914609	none
h1SMcG0002097	1263.7	-0.0775503	0.136862	-0.566631	0.570965	0.841629	none
h1SMcG0002099	504.25	0.0600786	0.164539	0.365133	0.715012	0.905725	none
h1SMcG0002100	116.178	-0.0400827	0.351858	-0.113917	0.909303	0.973782	none
h1SMcG0002102	24.2653	-0.337741	0.758949	-0.445011	0.656312	0.882439	none
h1SMcG0002103	100.587	-0.227239	0.346322	-0.65615	0.511728	0.809541	none
h1SMcG0002104	250.293	-0.479024	0.229165	-2.0903	0.0365907	0.207027	none
h1SMcG0002105	528.22	-0.0811175	0.188827	-0.429588	0.667496	0.886555	none
h1SMcG0002107	5232.4	0.401102	0.0994783	4.03205	5.52918e-05	0.00114994	none
h1SMcG0002108	2109.87	0.580072	0.139903	4.14624	3.37977e-05	0.000743058	none
h1SMcG0002110	231.905	-0.331192	0.263121	-1.25871	0.208135	0.552878	none
h1SMcG0002111	321.369	0.147064	0.234386	0.627444	0.530369	0.820606	none
h1SMcG0002112	1897.31	0.0411183	0.10881	0.37789	0.705512	0.902374	none
h1SMcG0002113	2940.18	0.110502	0.118919	0.929218	0.352776	0.700294	none
h1SMcG0002114	154.636	-0.0688991	0.27551	-0.250079	0.802527	0.937672	none
h1SMcG0002116	2859.72	-0.24719	0.0869813	-2.84188	0.00448487	0.0463184	none
h1SMcG0002117	26231.5	0.0992604	0.0841594	1.17943	0.238226	0.589946	none
h1SMcG0002118	51.54	-0.719731	0.527185	-1.36523	0.172179	0.5008	none
h1SMcG0002120	1092.99	-0.0135861	0.125866	-0.107941	0.914042	0.975253	none
h1SMcG0002123	1194.92	0.262032	0.174788	1.49915	0.133836	0.438308	none
h1SMcG0002125	56.5032	0.108222	0.432464	0.250246	0.802397	0.937672	none
h1SMcG0002126	107.152	0.31312	0.355664	0.88038	0.378654	0.721042	none
h1SMcG0002127	1881.7	0.129945	0.13401	0.969669	0.332211	0.681608	none
h1SMcG0002128	45.6586	3.2056	2.63411	1.21696	0.22362	0.571211	none
h1SMcG0002129	6305.86	-0.597729	0.0988061	-6.04952	1.45283e-09	6.7272e-08	none
h1SMcG0002130	236.81	0.325159	0.265628	1.22412	0.220909	0.5689	none
h1SMcG0002131	2056.24	0.158137	0.10931	1.44668	0.147985	0.462093	none
h1SMcG0002132	43.6378	1.8633	0.769821	2.42043	0.0155023	0.116836	none
h1SMcG0002133	184.53	0.226646	0.301197	0.752487	0.451759	0.77163	none
h1SMcG0002134	1358.87	0.207403	0.139939	1.4821	0.138313	0.445732	none
h1SMcG0002136	32.5213	-0.637544	0.872943	-0.730338	0.465183	0.779157	none
h1SMcG0002137	62.3436	0.358107	0.45794	0.781994	0.434218	0.760482	none
h1SMcG0002139	1956.12	0.22902	0.119321	1.91936	0.0549385	0.267691	none
h1SMcG0002141	123.471	0.16708	0.301641	0.553904	0.579644	0.846234	none
h1SMcG0002143	1489.77	0.381534	0.144958	2.63203	0.00848754	0.0760793	none
h1SMcG0002146	49.5536	0.16462	0.563571	0.292101	0.770209	0.928714	none
h1SMcG0002149	5414.67	0.0815354	0.138833	0.587293	0.557007	0.834143	none
h1SMcG0002150	595.548	0.181721	0.140499	1.2934	0.195873	0.534588	none
h1SMcG0002151	655.266	0.0745412	0.162775	0.45794	0.646995	0.879596	none
h1SMcG0002152	3997.73	0.12461	0.10269	1.21346	0.224953	0.572977	none
h1SMcG0002153	461.741	0.112137	0.171389	0.654284	0.512929	0.810489	none
h1SMcG0002154	697.851	-0.230898	0.149568	-1.54376	0.122646	0.417999	none
h1SMcG0002157	165.542	0.205517	0.356672	0.576208	0.564475	0.839004	none
h1SMcG0002159	385.563	0.343002	0.181223	1.89271	0.0583971	0.27786	none
h1SMcG0002160	869.832	-0.646808	0.151194	-4.27801	1.88576e-05	0.000444455	none
h1SMcG0002161	277.72	-0.131874	0.233388	-0.56504	0.572047	0.841999	none
h1SMcG0002162	1167.25	0.44289	0.114637	3.86342	0.000111811	0.00214164	none
h1SMcG0002164	91.7409	0.31136	0.462291	0.673516	0.500619	0.802681	none
h1SMcG0002167	58.5059	-0.0369096	0.391354	-0.0943124	0.924861	0.978488	none
h1SMcG0002168	54.2246	0.297891	0.566322	0.52601	0.598881	0.85542	none
h1SMcG0002169	87.8322	-0.140197	0.387377	-0.361915	0.717416	0.906547	none
h1SMcG0002171	25.7215	-0.063635	0.704914	-0.0902735	0.92807	0.980192	none
h1SMcG0002172	118.24	0.0627451	0.358489	0.175027	0.861059	0.959322	none
h1SMcG0002174	497.455	0.269159	0.168124	1.60095	0.109388	0.393768	none
h1SMcG0002175	490.876	-0.150961	0.206176	-0.732193	0.464051	0.778693	none
h1SMcG0002176	423.849	-0.0848804	0.198588	-0.42742	0.669074	0.887156	none
h1SMcG0002177	51.7869	0.345749	0.451031	0.766574	0.443335	0.766061	none
h1SMcG0002178	274.901	0.103312	0.199964	0.516655	0.605397	0.858412	none
h1SMcG0002179	35.6343	-1.21641	0.608248	-1.99986	0.0455158	0.238934	none
h1SMcG0002182	2781.94	0.263471	0.102701	2.56543	0.0103049	0.0877345	none
h1SMcG0002183	431.887	-0.120091	0.207611	-0.578441	0.562967	0.838344	none
h1SMcG0002184	1058.71	-0.218325	0.136749	-1.59653	0.11037	0.395345	none
h1SMcG0002185	1773.75	-0.385767	0.131849	-2.92582	0.00343546	0.0378923	none
h1SMcG0002186	342.314	-0.180873	0.228588	-0.791263	0.42879	0.756412	none
h1SMcG0002187	592.788	-0.0181125	0.181196	-0.0999605	0.920376	0.976696	none
h1SMcG0002188	2104.83	0.144684	0.104055	1.39046	0.16439	0.489724	none
h1SMcG0002189	30.8121	0.816038	0.683825	1.19334	0.232735	0.583263	none
h1SMcG0002190	31.0129	1.82171	0.744531	2.44679	0.0144137	0.110713	none
h1SMcG0002191	185.243	0.243039	0.279638	0.869119	0.384782	0.725144	none
h1SMcG0002192	45.3972	0.152571	0.549785	0.277511	0.781388	0.931837	none
h1SMcG0002194	298.369	0.281441	0.224048	1.25616	0.209057	0.554127	none
h1SMcG0002196	607.54	0.0413077	0.15243	0.270995	0.786395	0.933621	none
h1SMcG0002197	610.993	0.0496436	0.155899	0.318435	0.750155	0.920487	none
h1SMcG0002198	2396.36	0.106782	0.120456	0.886475	0.375362	0.718851	none
h1SMcG0002199	49.6925	0.599335	0.483286	1.24013	0.214929	0.560249	none
h1SMcG0002200	687.83	-0.137832	0.154588	-0.891605	0.372605	0.715886	none
h1SMcG0002201	151.125	-0.158225	0.264997	-0.597083	0.550452	0.830523	none
h1SMcG0002202	33.6239	-0.367778	0.587087	-0.626446	0.531022	0.820663	none
h1SMcG0002207	1546.75	0.194291	0.133845	1.45161	0.146611	0.460546	none
h1SMcG0002208	87.365	-4.17937	1.9784	-2.1125	0.034644	0.20058	none
h1SMcG0002209	284.947	0.242513	0.250838	0.966811	0.333639	0.682801	none
h1SMcG0002210	567.465	0.19477	0.190287	1.02356	0.306043	0.657876	none
h1SMcG0002211	301.291	-0.312477	0.235989	-1.32412	0.185465	0.517809	none
h1SMcG0002212	1220.76	0.114244	0.134491	0.849459	0.395626	0.733151	none
h1SMcG0002213	717.335	0.0906156	0.150517	0.60203	0.547154	0.828906	none
h1SMcG0002214	844.277	0.0666791	0.145539	0.458153	0.646843	0.879586	none
h1SMcG0002215	1664.99	0.111772	0.136393	0.819485	0.41251	0.744857	none
h1SMcG0002216	565.868	-0.188011	0.185433	-1.0139	0.310629	0.662098	none
h1SMcG0002218	229.763	-0.15309	0.27732	-0.552033	0.580925	0.846982	none
h1SMcG0002219	770.684	-0.105204	0.161087	-0.653084	0.513702	0.81077	none
h1SMcG0002220	918.406	-0.341382	0.144853	-2.35674	0.0184359	0.132389	none
h1SMcG0002221	16439.2	-0.131029	0.107803	-1.21545	0.224196	0.572236	none
h1SMcG0002222	5187.29	0.119775	0.107841	1.11067	0.266711	0.621884	none
h1SMcG0002224	1089.04	-1.54224	0.182796	-8.43699	3.25618e-17	2.90585e-15	DEG
h1SMcG0002225	33.9829	-0.0770852	0.555899	-0.138668	0.889713	0.96745	none
h1SMcG0002226	113.628	0.359793	0.363028	0.99109	0.321642	0.673362	none
h1SMcG0002229	214.496	-0.114949	0.337981	-0.340104	0.733778	0.913339	none
h1SMcG0002232	1930.42	-0.248193	0.137206	-1.80891	0.0704656	0.309705	none
h1SMcG0002233	1288.21	0.0204971	0.153801	0.13327	0.89398	0.968787	none
h1SMcG0002234	111.724	0.303478	0.368833	0.822806	0.410618	0.743922	none
h1SMcG0002236	429.912	0.161358	0.179871	0.897076	0.369679	0.713167	none
h1SMcG0002239	224.264	-0.508632	0.280609	-1.8126	0.0698931	0.30848	none
h1SMcG0002241	488.09	-0.0729445	0.184726	-0.39488	0.692932	0.897972	none
h1SMcG0002244	8788.74	-0.43183	0.110863	-3.89517	9.81313e-05	0.00191322	none
h1SMcG0002249	430.655	0.124839	0.193454	0.645316	0.518722	0.813943	none
h1SMcG0002250	11798	-0.193814	0.0923703	-2.09823	0.0358848	0.205222	none
h1SMcG0002251	138.748	-0.105479	0.294974	-0.357586	0.720653	0.908248	none
[truncated: 18,210 more rows]

## Sheet: HNF4i+FOXF-1i_vs_GFPi
	baseMean	log2FoldChange	lfcSE	stat	pvalue	padj	deg
[truncated: 20,117 more rows]

[truncated: 5 more sheets: Overlap_doubleKD_singlecell, DEGs_by_set_of_overlap, HNF4i+GFPi_vs_GFPi, Dose-dependant_genes, Overlap_HNF4i_HNF4iGFPi]
